# Supplementary material for: REST missense mutations reveal disrupted Re1 motif binding and co-repressor interactions in uterine fibroids
Source: Front Bioinform. 2026 Jan 12;5:1703356. doi: 10.3389/fbinf.2025.1703356 (PMC12832642; doi:10.3389/fbinf.2025.1703356)
Supplement: Supplementary file 2 [file Table2.xlsx]

## Sheet: REST SNP Analysis Scores
rsID	Missense	SIFT results	SIFT nature	PolyPhen2 score	PolyPhen2 Nature	PhD-SNPg score	PhD-SNPg nature	mCSM score	mCSM Nature	DynaMut2 score	DynaMut2 Nature
rs2109522392	A2T	0	Deleterious	1	Probably damaging	0.918	Pathogenic	-0.738	Destabilizing	-0.04	Destabilizing
rs766627256	T3N	0	Deleterious	1	Probably damaging	0.52	Pathogenic	-1.314	Destabilizing	-1.5	Destabilizing
rs1719851013	Q4R	0	Deleterious	1	Probably damaging	0.646	Pathogenic	0.053	Stabilizing	0.1	stabilizing
rs967744114	Y31C	0	Deleterious	1	Probably damaging	0.953	Pathogenic	-2.04	Highly Destabilizing	-2.65	Destabilizing
rs1578485109	A43T	0	Deleterious	1	Probably damaging	0.301	Benign	-1.06	Destabilizing	-1.42	Destabilizing
rs1719857064	A53S	0	Deleterious	1	Probably damaging	0.9	Pathogenic	-1.984	Destabilizing	-1.37	Destabilizing
rs1321193438	A74V	0	Deleterious	1	Probably damaging	0.783	Pathogenic	-0.559	Destabilizing	-1.17	Destabilizing
rs1221861537	L76Q	0	Deleterious	1	Probably damaging	0.956	Pathogenic	-2.381	Highly Destabilizing	-2.6	Destabilizing
rs1719861777	P78R	0	Deleterious	1	Probably damaging	0.839	Pathogenic	-1.579	Destabilizing	-1.59	Destabilizing
rs757097016	S85P	0	Deleterious	1	Probably damaging	0.375	Benign	0.456	Stabilizing	0.83	stabilizing
rs748955783	G90R	0	Deleterious	1	Probably damaging	0.476	Benign	-1.105	Destabilizing	-1.5	Destabilizing
rs1483752957	R160C	0	Deleterious	1	Probably damaging	0.455	Benign	-1.42	Destabilizing	-1.41	Destabilizing
rs766763031	I178F	0	Deleterious	1	Probably damaging	0.896	Pathogenic	-1.617	Destabilizing	-2.37	Destabilizing
rs752278153	S212F	0	Deleterious	1	Probably damaging	0.705	Pathogenic	-0.894	Destabilizing	-0.97	Destabilizing
rs752278153	S212C	0	Deleterious	1	Probably damaging	0.814	Pathogenic	-0.423	Destabilizing	-0.47	Destabilizing
rs2109524781	P215R	0	Deleterious	1	Probably damaging	0.854	Pathogenic	0.069	Stabilizing	0.38	stabilizing
rs376611047	R217C	0	Deleterious	1	Probably damaging	0.774	Pathogenic	-0.589	Destabilizing	0.76	stabilizing
rs376611047	R217G	0	Deleterious	1	Probably damaging	0.833	Pathogenic	-1.003	Destabilizing	-1.3	Destabilizing
rs763808902	R217P	0	Deleterious	1	Probably damaging	0.778	Pathogenic	-0.17	Destabilizing	0.31	stabilizing
rs1346435228	R220C	0	Deleterious	1	Probably damaging	0.707	Pathogenic	0.533	Stabilizing	1.28	stabilizing
rs1578486222	G222C	0	Deleterious	1	Probably damaging	0.954	Pathogenic	-0.772	Destabilizing	-0.73	Destabilizing
rs1719897318	N224H	0	Deleterious	1	Probably damaging	0.965	Pathogenic	-0.95	Destabilizing	-1.53	Destabilizing
rs772203091	R246Q	0	Deleterious	1	Probably damaging	0.338	Benign	-0.289	Destabilizing	-0.5	Destabilizing
rs1719903533	T256I	0	Deleterious	1	Probably damaging	0.368	Benign	-0.139	Destabilizing	-0.49	Destabilizing
rs777955335	E260G	0	Deleterious	1	Probably damaging	0.86	Pathogenic	-0.385	Destabilizing	0.03	stabilizing
rs1014438653	Y283C	0	Deleterious	1	Probably damaging	0.956	Pathogenic	-1.524	Destabilizing	-2.12	Destabilizing
rs1277910638	R302P	0	Deleterious	1	Probably damaging	0.925	Pathogenic	-0.637	Destabilizing	-0.56	Destabilizing
rs869025312	H322R	0	Deleterious	1	Probably damaging	0.972	Pathogenic	-1.393	Destabilizing	-1.25	Destabilizing
rs1191600909	K333N	0	Deleterious	1	Probably damaging	0.638	Pathogenic	-0.279	Destabilizing	0.05	stabilizing
rs1419352292	R349C	0	Deleterious	1	Probably damaging	0.932	Pathogenic	-0.678	Destabilizing	0.2	stabilizing
rs1720887180	V354F	0	Deleterious	1	Probably damaging	0.973	Pathogenic	-1.371	Destabilizing	-1.91	Destabilizing
rs772625881	D367Y	0	Deleterious	1	Probably damaging	0.933	Pathogenic	0.134	Stabilizing	0.38	stabilizing
rs997052671	H383Y	0	Deleterious	1	Probably damaging	0.965	Pathogenic	1.285	Stabilizing	1.76	stabilizing
rs1346305938	K424T	0	Deleterious	1	Probably damaging	0.132	Benign	-0.445	Destabilizing	-0.35	Destabilizing
rs1179513496	L427Q	0	Deleterious	1	Probably damaging	0.903	Pathogenic	-1.848	Destabilizing	-1.81	Destabilizing
rs562997282	K546M	0	Deleterious	1	probably damaging	0.195	Benign	0.365	Stabilizing	0.37	stabilizing
rs1169086243	E829K	0	Deleterious	1	probably damaging	0.399	Benign	-1.544	Destabilizing	-1.06	Destabilizing
rs146942863	E829G	0	Deleterious	1	probably damaging	0.386	Benign	-1.713	Destabilizing	-2.33	Destabilizing
rs866545099	L837P	0	Deleterious	1	probably damaging	0.675	Pathogenic	-1.25	Destabilizing	-1.03	Destabilizing
rs1720964867	G841D	0	Deleterious	1	probably damaging	0.512	Pathogenic	-0.656	Destabilizing	-1.09	Destabilizing
rs1368071244	G1016R	0	Deleterious	1	probably damaging	0.875	Pathogenic	-0.188	Destabilizing	-0.26	Destabilizing
rs1720991620	G1016E	0	Deleterious	1	probably damaging	0.849	Pathogenic	-0.533	Destabilizing	-0.27	Destabilizing
rs559520154	G1031R	0	Deleterious	1	probably damaging	0.962	Pathogenic	-1.076	Destabilizing	-1.51	Destabilizing
rs201033957	R1036W	0	Deleterious	1	probably damaging	0.441	Benign	-0.185	Destabilizing	-0.53	Destabilizing
rs2109579932	L1079F	0	Deleterious	1	probably damaging	0.432	Benign	-1.559	Destabilizing	-1.79	Destabilizing
rs745688107	R1081C	0	Deleterious	1	probably damaging	0.789	Pathogenic	-1.606	Destabilizing	-1.62	Destabilizing
rs1410495744	L1089F	0	Deleterious	1	probably damaging	0.21	Benign	-1.467	Destabilizing	-1.53	Destabilizing
rs894647864	A25D	0	Deleterious	0.999	Probably damaging	0.678	Pathogenic	-0.592	Destabilizing	-0.18	Destabilizing
rs778338685	Y31D	0	Deleterious	0.999	Probably damaging	0.953	Pathogenic	-3.08	Highly Destabilizing	-3.96	Destabilizing
rs967744114	Y31S	0	Deleterious	0.999	Probably damaging	0.702	Pathogenic	-3.639	Highly Destabilizing	-4.32	Destabilizing
rs1267572500	E40V	0	Deleterious	0.999	Probably damaging	0.608	Pathogenic	0.199	Stabilizing	0.36	stabilizing
rs766523223	C63R	0	Deleterious	0.999	Probably damaging	0.746	Pathogenic	0.062	Stabilizing	0.57	stabilizing
rs755153452	Y65H	0	Deleterious	0.999	Probably damaging	0.891	Pathogenic	-1.703	Destabilizing	-1.95	Destabilizing
rs1342633562	G80R	0	Deleterious	0.999	Probably damaging	0.646	Pathogenic	-1.264	Destabilizing	-1.71	Destabilizing
rs1044394452	L93P	0	Deleterious	0.999	Probably damaging	0.413	Benign	-1.019	Destabilizing	-0.95	Destabilizing
rs773267428	P121R	0	Deleterious	0.999	Probably damaging	0.221	Benign	-1.392	Destabilizing	-0.97	Destabilizing
rs1719890376	A196E	0	Deleterious	0.999	Probably damaging	0.339	Benign	-1.338	Destabilizing	-0.87	Destabilizing
rs750258882	S285L	0	Deleterious	0.999	Probably damaging	0.919	Pathogenic	-0.674	Destabilizing	-1.51	Destabilizing
rs1297951663	Q293H	0	Deleterious	0.999	Probably damaging	0.947	Pathogenic	-0.241	Destabilizing	-0.4	Destabilizing
rs769566447	K428E	0	Deleterious	0.999	Probably damaging	0.779	Pathogenic	0.203	Stabilizing	-0.21	Destabilizing
rs1041043286	D436Y	0	Deleterious	0.999	Probably damaging	0.939	Pathogenic	-0.293	Destabilizing	-0.75	Destabilizing
rs755693790	R493Q	0	Deleterious	0.999	Probably damaging	0.938	Pathogenic	-1.357	Destabilizing	-0.99	Destabilizing
rs562997282	K546R	0	Deleterious	0.999	Probably damaging	0.103	Benign	-0.349	Destabilizing	-0.57	Destabilizing
rs765932585	K546N	0	Deleterious	0.999	Probably damaging	0.245	Benign	-0.074	Destabilizing	-0.1	Destabilizing
rs758327399	L842F	0	Deleterious	0.999	Probably damaging	0.066	Benign	-1.53	Destabilizing	-1.77	Destabilizing
rs777464251	R1036P	0	Deleterious	0.999	Probably damaging	0.441	Benign	0.392	Stabilizing	0.31	stabilizing
rs757974590	V1061I	0	Deleterious	0.999	Probably damaging	0.088	Benign	-0.663	Destabilizing	-0.69	Destabilizing
rs2109522431	S9Y	0	Deleterious	0.998	Probably damaging	0.796	Pathogenic	-0.757	Destabilizing	-2.09	Destabilizing
rs1216190809	G14R	0	Deleterious	0.998	Probably damaging	0.047	Benign	-0.642	Destabilizing	-0.69	Destabilizing
rs147722706	G20D	0	Deleterious	0.998	Probably damaging	0.524	Pathogenic	-2.891	Destabilizing	-1.36	Destabilizing
rs1719860237	E70K	0	Deleterious	0.998	Probably damaging	0.732	Pathogenic	-1.153	Destabilizing	-1.13	Destabilizing
rs747481199	G80E	0	Deleterious	0.998	Probably damaging	0.646	Pathogenic	-2.377	Destabilizing	-1.21	Destabilizing
rs757097016	S85T	0	Deleterious	0.998	Probably damaging	0.508	Pathogenic	-0.496	Destabilizing	-0.86	Destabilizing
rs916067592	P413R	0	Deleterious	0.998	Probably damaging	0.764	Pathogenic	-0.718	Destabilizing	-0.79	Destabilizing
rs967056074	D456G	0	Deleterious	0.998	Probably damaging	0.486	Benign	-0.441	Destabilizing	-0.42	Destabilizing
rs759708208	D472Y	0	Deleterious	0.998	Probably damaging	0.72	Pathogenic	-0.387	Destabilizing	-0.88	Destabilizing
rs1189076248	E476V	0	Deleterious	0.998	Probably damaging	0.884	Pathogenic	-0.132	Destabilizing	-0.25	Destabilizing
rs541994823	K569I	0	Deleterious	0.998	Probably damaging	0.244	Benign	0.556	Stabilizing	1.4	stabilizing
rs2109578079	D879G	0	Deleterious	0.998	Probably damaging	0.145	Benign	-1.03	Destabilizing	-1.69	Destabilizing
rs750731942	D1018E	0	Deleterious	0.998	Probably damaging	0.488	Benign	-0.138	Destabilizing	-0.56	Destabilizing
rs1167234532	S1020N	0	Deleterious	0.998	Probably damaging	0.969	Pathogenic	-0.832	Destabilizing	-1.73	Destabilizing
rs1029986380	L15V	0	Deleterious	0.997	Probably damaging	0.099	Benign	-1.305	Destabilizing	-1.79	Destabilizing
rs1388661460	A42T	0	Deleterious	0.997	Probably damaging	0.603	Pathogenic	-0.789	Destabilizing	-0.13	Destabilizing
rs769459656	A42G	0	Deleterious	0.997	Probably damaging	0.639	Pathogenic	-0.49	Destabilizing	-0.34	Destabilizing
rs941391615	S96Y	0	Deleterious	0.997	Probably damaging	0.651	Pathogenic	-0.654	Destabilizing	-1.46	Destabilizing
rs2109523509	E115K	0	Deleterious	0.997	Probably damaging	0.28	Benign	-0.771	Destabilizing	-1.09	Destabilizing
rs368110817	A168V	0	Deleterious	0.997	Probably damaging	0.464	Benign	-0.33	Destabilizing	-1.18	Destabilizing
rs1578513787	K520R	0	Deleterious	0.997	Probably damaging	0.304	Benign	-0.614	Destabilizing	-1.09	Destabilizing
rs764969815	A911D	0	Deleterious	0.997	Probably damaging	0.356	Benign	-2.883	Highly Destabilizing	-1.31	Destabilizing
