# Supplementary material for: REST missense mutations reveal disrupted Re1 motif binding and co-repressor interactions in uterine fibroids
Source: Front Bioinform. 2026 Jan 12;5:1703356. doi: 10.3389/fbinf.2025.1703356 (PMC12832642; doi:10.3389/fbinf.2025.1703356)
Supplement: Supplementary file 4 [file Table3.xlsx]

## Sheet: Wild
Time (ps)	Time (ns)	PE (Wild)	PE (Mut1)	PE (Mut2)	PE (Mut3)	PE (Mut4)	PE (Mut5)			-3.70884e+06	-3.70379e+06	-3.70954e+06	-3.70951e+06	-3.70945e+06	-3.7097e+06
0	0	-3698455	-3.68592e+06	-3.69192e+06	-3.6937e+06	-3.69749e+06	-3.69798e+06			Wild	Mut1	Mut2	Mut3	Mut4	Mut5
10	0.01	-3697834	-3692672	-3.69883e+06	-3691832	-3.69845e+06	-3.69622e+06
20	0.02	-3.6971e+06	-3691739	-3.70051e+06	-3.69956e+06	-3.69632e+06	-3698103
30	0.03	-3.69968e+06	-3.69658e+06	-3.70043e+06	-3.70422e+06	-3.69711e+06	-3.70044e+06
40	0.04	-3.69925e+06	-3.6969e+06	-3.70488e+06	-3.70193e+06	-3.70481e+06	-3.70371e+06
50	0.05	-3.696e+06	-3694149	-3.70125e+06	-3703338	-3.70251e+06	-3.69685e+06
60	0.06	-3.70045e+06	-3.70072e+06	-3701041	-3.70458e+06	-3.70168e+06	-3.70575e+06
70	0.07	-3702940	-3.69657e+06	-3702227	-3703556	-3.6982e+06	-3.7006e+06
80	0.08	-3702935	-3697061	-3.70089e+06	-3.70212e+06	-3.70076e+06	-3.70367e+06
90	0.09	-3.69989e+06	-3693442	-3.69613e+06	-3705785	-3.70203e+06	-3.70214e+06
100	0.1	-3.69953e+06	-3.69991e+06	-3.70064e+06	-3.70503e+06	-3701353	-3.69986e+06
110	0.11	-3.70004e+06	-3695358	-3.70382e+06	-3.70259e+06	-3701537	-3.70386e+06
120	0.12	-3.70555e+06	-3.69641e+06	-3.70175e+06	-3.70141e+06	-3.70098e+06	-3699638
130	0.13	-3.70604e+06	-3.69489e+06	-3705765	-3.70263e+06	-3.70192e+06	-3.70499e+06
140	0.14	-3.70554e+06	-3696618	-3.70407e+06	-3.70546e+06	-3705762	-3709337
150	0.15	-3.70089e+06	-3.6998e+06	-3.70473e+06	-3706463	-3703252	-3705432
160	0.16	-3702650	-3.69617e+06	-3.70481e+06	-3.70307e+06	-3.70007e+06	-3.70404e+06
170	0.17	-3.70226e+06	-3.6968e+06	-3.70091e+06	-3.70165e+06	-3.70167e+06	-3.70401e+06
180	0.18	-3700432	-3.69677e+06	-3.70615e+06	-3.70723e+06	-3702484	-3701872
190	0.19	-3705838	-3.69438e+06	-3.70284e+06	-3.704e+06	-3.7004e+06	-3703982
200	0.2	-3.70283e+06	-3.69753e+06	-3.70325e+06	-3.70327e+06	-3704105	-3.7044e+06
210	0.21	-3700441	-3.69783e+06	-3.70715e+06	-3.70506e+06	-3702832	-3.69984e+06
220	0.22	-3703433	-3696990	-3.70244e+06	-3703098	-3.7038e+06	-3704290
230	0.23	-3703388	-3698350	-3706657	-3703806	-3700026	-3705206
240	0.24	-3699295	-3.69811e+06	-3701235	-3.70461e+06	-3.70059e+06	-3.70786e+06
250	0.25	-3.70336e+06	-3697491	-3.70272e+06	-3706554	-3.70243e+06	-3701366
260	0.26	-3.70476e+06	-3.69779e+06	-3.70434e+06	-3.70483e+06	-3.70385e+06	-3706002
270	0.27	-3703423	-3.69629e+06	-3.70552e+06	-3.70518e+06	-3.70396e+06	-3.70771e+06
280	0.28	-3.70148e+06	-3696768	-3705808	-3.70536e+06	-3.70522e+06	-3.70587e+06
290	0.29	-3.70185e+06	-3.69481e+06	-3.70073e+06	-3.70549e+06	-3.70096e+06	-3.70549e+06
300	0.3	-3.70366e+06	-3696999	-3.70717e+06	-3.70495e+06	-3.70265e+06	-3.70807e+06
310	0.31	-3.70533e+06	-3.69772e+06	-3.70144e+06	-3.70512e+06	-3.70418e+06	-3.70657e+06
320	0.32	-3.70347e+06	-3697607	-3706890	-3.70976e+06	-3.7068e+06	-3.70843e+06
330	0.33	-3.70033e+06	-3699654	-3.70261e+06	-3.70288e+06	-3.70522e+06	-3.70036e+06
340	0.34	-3698927	-3698335	-3.7051e+06	-3705531	-3.70457e+06	-3.70687e+06
350	0.35	-3703723	-3.69699e+06	-3.69924e+06	-3.70266e+06	-3.70292e+06	-3.70551e+06
360	0.36	-3.70355e+06	-3.69538e+06	-3.70383e+06	-3.70277e+06	-3.70485e+06	-3699751
370	0.37	-3.7039e+06	-3698907	-3.70111e+06	-3.70705e+06	-3.70356e+06	-3.70567e+06
380	0.38	-3.70306e+06	-3.70038e+06	-3.70514e+06	-3.70583e+06	-3.70137e+06	-3703793
390	0.39	-3.70231e+06	-3.69896e+06	-3.70361e+06	-3.70304e+06	-3702514	-3.70112e+06
400	0.4	-3704154	-3699299	-3.70548e+06	-3702830	-3.70414e+06	-3.70603e+06
410	0.41	-3.7054e+06	-3.69732e+06	-3.70429e+06	-3705518	-3.7044e+06	-3.70418e+06
420	0.42	-3.70254e+06	-3.69932e+06	-3.70557e+06	-3.70592e+06	-3.70417e+06	-3.70761e+06
430	0.43	-3701512	-3700106	-3.70319e+06	-3.70583e+06	-3.70201e+06	-3.70503e+06
440	0.44	-3.70514e+06	-3.69934e+06	-3708943	-3.70498e+06	-3706011	-3.70097e+06
450	0.45	-3.70358e+06	-3.69898e+06	-3.70347e+06	-3703652	-3.70288e+06	-3.70707e+06
460	0.46	-3705133	-3.69752e+06	-3.70443e+06	-3706099	-3705783	-3.70356e+06
470	0.47	-3.70647e+06	-3.70103e+06	-3702569	-3.70489e+06	-3706796	-3.70478e+06
480	0.48	-3.70012e+06	-3698634	-3705163	-3.70245e+06	-3.70151e+06	-3.70535e+06
490	0.49	-3.70184e+06	-3.6993e+06	-3.70206e+06	-3706188	-3.7041e+06	-3.70793e+06
500	0.5	-3.70587e+06	-3693259	-3.70422e+06	-3.70189e+06	-3.70676e+06	-3.70559e+06
510	0.51	-3.7044e+06	-3.69823e+06	-3.70418e+06	-3.70781e+06	-3.70754e+06	-3707603
520	0.52	-3.70389e+06	-3.69824e+06	-3.69791e+06	-3707038	-3705426	-3.70478e+06
530	0.53	-3.70385e+06	-3702981	-3.70696e+06	-3.70472e+06	-3.70209e+06	-3.70808e+06
540	0.54	-3.70321e+06	-3697290	-3.70202e+06	-3.70614e+06	-3.70061e+06	-3.70389e+06
550	0.55	-3.70512e+06	-3.69945e+06	-3.70195e+06	-3.70479e+06	-3704807	-3.70285e+06
560	0.56	-3704222	-3.69696e+06	-3.70202e+06	-3706211	-3706381	-3.70457e+06
570	0.57	-3.70245e+06	-3.69545e+06	-3.70549e+06	-3.70611e+06	-3.70143e+06	-3709329
580	0.58	-3.702e+06	-3.69983e+06	-3.70313e+06	-3.70172e+06	-3704802	-3.70194e+06
590	0.59	-3.70327e+06	-3.69797e+06	-3.70009e+06	-3.70593e+06	-3.70134e+06	-3.70507e+06
600	0.6	-3700627	-3.70291e+06	-3.70823e+06	-3703342	-3.70443e+06	-3.70426e+06
610	0.61	-3706623	-3701159	-3.70455e+06	-3.70325e+06	-3.70616e+06	-3707499
620	0.62	-3.70391e+06	-3696407	-3.70228e+06	-3.70638e+06	-3.70292e+06	-3.70537e+06
630	0.63	-3706692	-3701754	-3.70836e+06	-3.70526e+06	-3.7059e+06	-3.71004e+06
640	0.64	-3.70133e+06	-3699599	-3703740	-3.7092e+06	-3.70223e+06	-3.70394e+06
650	0.65	-3.70528e+06	-3.69853e+06	-3703076	-3.70606e+06	-3.70595e+06	-3.70478e+06
660	0.66	-3704466	-3.69788e+06	-3708552	-3.70517e+06	-3.70439e+06	-3.70772e+06
670	0.67	-3.70611e+06	-3.6981e+06	-3.71036e+06	-3.70408e+06	-3.70563e+06	-3.70877e+06
680	0.68	-3.70821e+06	-3.69981e+06	-3707076	-3.70849e+06	-3703723	-3.70836e+06
690	0.69	-3.70383e+06	-3698806	-3706303	-3705238	-3703381	-3.70529e+06
700	0.7	-3.70971e+06	-3698380	-3.70034e+06	-3707006	-3.70366e+06	-3.707e+06
710	0.71	-3.70248e+06	-3698541	-3705556	-3.70583e+06	-3.70669e+06	-3.70802e+06
720	0.72	-3.70246e+06	-3.70122e+06	-3.70927e+06	-3.7084e+06	-3706319	-3.70658e+06
730	0.73	-3.70254e+06	-3696600	-3703059	-3.70331e+06	-3.70241e+06	-3.70294e+06
740	0.74	-3.70762e+06	-3.70061e+06	-3705210	-3701664	-3.7027e+06	-3706579
750	0.75	-3.70092e+06	-3699208	-3.70641e+06	-3.70324e+06	-3707044	-3.70348e+06
760	0.76	-3.70184e+06	-3.69956e+06	-3.70144e+06	-3.70409e+06	-3.70114e+06	-3.70241e+06
770	0.77	-3702548	-3695237	-3.7039e+06	-3702359	-3707045	-3705925
780	0.78	-3705306	-3698019	-3.70882e+06	-3.70357e+06	-3.70495e+06	-3.70565e+06
790	0.79	-3704191	-3703138	-3.70167e+06	-3.70782e+06	-3706368	-3.7075e+06
800	0.8	-3.70518e+06	-3.6965e+06	-3.70373e+06	-3.70573e+06	-3.70908e+06	-3.70986e+06
810	0.81	-3.70388e+06	-3.69815e+06	-3.70631e+06	-3705326	-3.70589e+06	-3705408
820	0.82	-3.70705e+06	-3.7026e+06	-3.7038e+06	-3.70441e+06	-3703861	-3.70691e+06
830	0.83	-3707574	-3.69788e+06	-3.7026e+06	-3709499	-3.70651e+06	-3.70924e+06
840	0.84	-3.70324e+06	-3.70002e+06	-3.7061e+06	-3.70601e+06	-3.70457e+06	-3698966
850	0.85	-3702304	-3.69636e+06	-3.70265e+06	-3.70957e+06	-3704371	-3.70638e+06
860	0.86	-3.70592e+06	-3.70007e+06	-3705621	-3.70335e+06	-3.70416e+06	-3.70855e+06
870	0.87	-3701373	-3699061	-3.6996e+06	-3.70765e+06	-3.7068e+06	-3.70381e+06
880	0.88	-3.70633e+06	-3.69975e+06	-3.70749e+06	-3.70601e+06	-3.70482e+06	-3.70779e+06
890	0.89	-3704172	-3.70007e+06	-3.70675e+06	-3.70519e+06	-3706594	-3705485
900	0.9	-3706851	-3.70469e+06	-3.70829e+06	-3.70558e+06	-3.7039e+06	-3706816
910	0.91	-3.70751e+06	-3699059	-3.70859e+06	-3.70407e+06	-3.70683e+06	-3.70751e+06
920	0.92	-3705048	-3.69795e+06	-3.70407e+06	-3.70477e+06	-3.70596e+06	-3.70723e+06
930	0.93	-3.70523e+06	-3.70126e+06	-3.70951e+06	-3708149	-3.70507e+06	-3.70485e+06
940	0.94	-3706466	-3696186	-3.71044e+06	-3.70538e+06	-3.70495e+06	-3.70875e+06
950	0.95	-3.70394e+06	-3.69897e+06	-3709666	-3.71139e+06	-3707427	-3.70746e+06
960	0.96	-3702650	-3698919	-3706009	-3.70573e+06	-3.7042e+06	-3.70581e+06
970	0.97	-3.69979e+06	-3.70017e+06	-3707048	-3.70283e+06	-3.70658e+06	-3708009
980	0.98	-3.70564e+06	-3.70068e+06	-3.70601e+06	-3.70869e+06	-3706952	-3.70589e+06
990	0.99	-3.70126e+06	-3.69861e+06	-3.7037e+06	-3.70774e+06	-3.7085e+06	-3.70618e+06
1000	1	-3.70818e+06	-3.69862e+06	-3706268	-3706697	-3.70753e+06	-3.70695e+06
1010	1.01	-3707831	-3.69838e+06	-3706272	-3.7062e+06	-3706358	-3706286
1020	1.02	-3706533	-3.70303e+06	-3.70864e+06	-3703782	-3.70595e+06	-3.70534e+06
1030	1.03	-3.70244e+06	-3.6983e+06	-3.70637e+06	-3.70772e+06	-3.70477e+06	-3.70155e+06
1040	1.04	-3.70654e+06	-3.70006e+06	-3.70523e+06	-3.70555e+06	-3.70555e+06	-3.70596e+06
1050	1.05	-3.70496e+06	-3698511	-3.70797e+06	-3.70269e+06	-3706238	-3708947
1060	1.06	-3.70552e+06	-3.69666e+06	-3.7041e+06	-3.70715e+06	-3705461	-3.70747e+06
1070	1.07	-3703401	-3700685	-3.70457e+06	-3706546	-3.70341e+06	-3.70508e+06
1080	1.08	-3703489	-3.7006e+06	-3.70403e+06	-3.70646e+06	-3.7077e+06	-3.70622e+06
1090	1.09	-3706895	-3.70052e+06	-3.70721e+06	-3.70935e+06	-3.70593e+06	-3.70533e+06
1100	1.1	-3.70029e+06	-3.7003e+06	-3.70254e+06	-3.70935e+06	-3.70713e+06	-3.70661e+06
1110	1.11	-3704671	-3.69893e+06	-3.70392e+06	-3.71045e+06	-3.70308e+06	-3706308
1120	1.12	-3.70476e+06	-3.70138e+06	-3704049	-3.7051e+06	-3.70032e+06	-3.7071e+06
1130	1.13	-3.70388e+06	-3.69782e+06	-3708396	-3.70811e+06	-3.7061e+06	-3706421
1140	1.14	-3705557	-3.70358e+06	-3.70435e+06	-3706669	-3704976	-3709554
1150	1.15	-3.70161e+06	-3700927	-3.70731e+06	-3.71049e+06	-3.70134e+06	-3707621
1160	1.16	-3704753	-3.70004e+06	-3709256	-3710708	-3703515	-3.70669e+06
1170	1.17	-3.70988e+06	-3.70059e+06	-3.70666e+06	-3707605	-3.70544e+06	-3.70275e+06
1180	1.18	-3.7071e+06	-3.70171e+06	-3.70492e+06	-3.70659e+06	-3.70466e+06	-3.7019e+06
1190	1.19	-3.70624e+06	-3697878	-3701555	-3704814	-3.70333e+06	-3.70444e+06
1200	1.2	-3.70438e+06	-3.7009e+06	-3.70579e+06	-3705857	-3.7063e+06	-3.7073e+06
1210	1.21	-3.70272e+06	-3.69819e+06	-3.7092e+06	-3.70796e+06	-3.70618e+06	-3706880
1220	1.22	-3.70487e+06	-3701248	-3.7088e+06	-3.70709e+06	-3704664	-3.70874e+06
1230	1.23	-3.70668e+06	-3.70256e+06	-3.70564e+06	-3.70514e+06	-3.70566e+06	-3707577
1240	1.24	-3.70299e+06	-3.69871e+06	-3706661	-3.70688e+06	-3704178	-3.70549e+06
1250	1.25	-3.70426e+06	-3698882	-3709640	-3.70631e+06	-3707525	-3.70856e+06
1260	1.26	-3.70543e+06	-3.69726e+06	-3.70863e+06	-3.70366e+06	-3.70326e+06	-3.7076e+06
1270	1.27	-3.70163e+06	-3.70191e+06	-3.70422e+06	-3.70848e+06	-3.70786e+06	-3708253
1280	1.28	-3.7048e+06	-3.69659e+06	-3.70699e+06	-3.70647e+06	-3.70326e+06	-3.70522e+06
1290	1.29	-3.70457e+06	-3.7001e+06	-3709320	-3.70812e+06	-3.70721e+06	-3.70605e+06
1300	1.3	-3703869	-3.70194e+06	-3.70844e+06	-3705197	-3.70695e+06	-3.70465e+06
1310	1.31	-3.7067e+06	-3697933	-3.70798e+06	-3706873	-3.70249e+06	-3.70523e+06
1320	1.32	-3.7065e+06	-3.69993e+06	-3.70912e+06	-3.70867e+06	-3.70436e+06	-3706477
1330	1.33	-3.70182e+06	-3.70136e+06	-3.70374e+06	-3.70858e+06	-3.70686e+06	-3.70738e+06
1340	1.34	-3.71067e+06	-3.70041e+06	-3707286	-3.71014e+06	-3.70573e+06	-3.70626e+06
1350	1.35	-3.70461e+06	-3.70123e+06	-3704454	-3.70995e+06	-3.70096e+06	-3707480
1360	1.36	-3.70693e+06	-3.70062e+06	-3.70882e+06	-3.70685e+06	-3.70527e+06	-3.70288e+06
1370	1.37	-3706435	-3699419	-3.70506e+06	-3.70648e+06	-3.70732e+06	-3.70767e+06
1380	1.38	-3.70591e+06	-3.70021e+06	-3.70663e+06	-3703349	-3.70712e+06	-3.70906e+06
1390	1.39	-3.7064e+06	-3.70107e+06	-3.70645e+06	-3704912	-3.70581e+06	-3705713
1400	1.4	-3706044	-3698443	-3.70555e+06	-3.702e+06	-3.70418e+06	-3.70461e+06
1410	1.41	-3.70583e+06	-3.69875e+06	-3.70439e+06	-3.70706e+06	-3.70439e+06	-3.70764e+06
1420	1.42	-3.7032e+06	-3.70216e+06	-3.70695e+06	-3.70399e+06	-3.70749e+06	-3.70452e+06
1430	1.43	-3.70471e+06	-3.69975e+06	-3.70477e+06	-3.71257e+06	-3.70681e+06	-3.7062e+06
1440	1.44	-3.70655e+06	-3.6992e+06	-3.70382e+06	-3.70624e+06	-3.70115e+06	-3704636
1450	1.45	-3.70203e+06	-3.70371e+06	-3.7061e+06	-3.70958e+06	-3.70985e+06	-3.7088e+06
1460	1.46	-3.70901e+06	-3.69798e+06	-3.70928e+06	-3.70347e+06	-3.70721e+06	-3.70569e+06
1470	1.47	-3.70754e+06	-3.70144e+06	-3706168	-3707072	-3.70709e+06	-3.70429e+06
1480	1.48	-3.70598e+06	-3699345	-3.70671e+06	-3.70786e+06	-3.70153e+06	-3.70949e+06
1490	1.49	-3.70258e+06	-3.69972e+06	-3706498	-3.70346e+06	-3704369	-3710288
1500	1.5	-3.70488e+06	-3.69912e+06	-3.70643e+06	-3703894	-3.7058e+06	-3.70215e+06
1510	1.51	-3.70485e+06	-3700153	-3708810	-3.70804e+06	-3.7094e+06	-3.70366e+06
1520	1.52	-3707830	-3.69884e+06	-3706424	-3.70536e+06	-3707883	-3.70531e+06
1530	1.53	-3.70624e+06	-3.70125e+06	-3707434	-3.70591e+06	-3704025	-3704948
1540	1.54	-3705728	-3698207	-3.71023e+06	-3.70338e+06	-3.70643e+06	-3706354
1550	1.55	-3704149	-3.6987e+06	-3.70486e+06	-3.70592e+06	-3.70432e+06	-3.7066e+06
1560	1.56	-3706142	-3.70131e+06	-3.7037e+06	-3703235	-3.70224e+06	-3708673
1570	1.57	-3.70623e+06	-3.69943e+06	-3.70545e+06	-3708047	-3710279	-3706734
1580	1.58	-3.70586e+06	-3.697e+06	-3706325	-3705297	-3.70557e+06	-3707510
1590	1.59	-3.70646e+06	-3.69896e+06	-3.70395e+06	-3.70835e+06	-3.70842e+06	-3.7087e+06
1600	1.6	-3.70281e+06	-3700597	-3.70745e+06	-3.70994e+06	-3.70706e+06	-3.70697e+06
1610	1.61	-3.70554e+06	-3.70103e+06	-3.70695e+06	-3707089	-3.70772e+06	-3.70741e+06
1620	1.62	-3.70627e+06	-3.70321e+06	-3.70824e+06	-3705089	-3.7048e+06	-3.70745e+06
1630	1.63	-3.70671e+06	-3704565	-3.70517e+06	-3707013	-3.70578e+06	-3.70421e+06
1640	1.64	-3.70082e+06	-3697903	-3.70649e+06	-3.7057e+06	-3.70411e+06	-3.70806e+06
1650	1.65	-3.70284e+06	-3.69988e+06	-3.70794e+06	-3703786	-3.71029e+06	-3707217
1660	1.66	-3.70698e+06	-3.69858e+06	-3.70727e+06	-3706995	-3707829	-3.70574e+06
1670	1.67	-3.70388e+06	-3.69907e+06	-3.70817e+06	-3.70894e+06	-3.70454e+06	-3.70783e+06
1680	1.68	-3706835	-3.69795e+06	-3706025	-3.70559e+06	-3.71016e+06	-3.70638e+06
1690	1.69	-3.70539e+06	-3.7031e+06	-3708550	-3.70381e+06	-3.70377e+06	-3.70606e+06
1700	1.7	-3706629	-3.70148e+06	-3.70843e+06	-3.7074e+06	-3.70927e+06	-3.70368e+06
1710	1.71	-3.70416e+06	-3.70049e+06	-3.70755e+06	-3.70631e+06	-3.70959e+06	-3.70741e+06
1720	1.72	-3705439	-3.70029e+06	-3.70592e+06	-3.70895e+06	-3.70254e+06	-3708645
1730	1.73	-3707032	-3.69822e+06	-3.70541e+06	-3.70615e+06	-3704364	-3.70306e+06
1740	1.74	-3703456	-3700130	-3.70713e+06	-3.70552e+06	-3.70929e+06	-3.70506e+06
1750	1.75	-3709829	-3.70189e+06	-3706730	-3.70917e+06	-3.711e+06	-3.70869e+06
1760	1.76	-3.70693e+06	-3700280	-3.70182e+06	-3.70383e+06	-3.70606e+06	-3.71141e+06
1770	1.77	-3.7086e+06	-3.70317e+06	-3.70832e+06	-3.70609e+06	-3.71107e+06	-3.70725e+06
1780	1.78	-3.70999e+06	-3702801	-3.70429e+06	-3.70648e+06	-3.70795e+06	-3.7077e+06
1790	1.79	-3.70496e+06	-3.70462e+06	-3.70835e+06	-3.70829e+06	-3.70175e+06	-3.71057e+06
1800	1.8	-3.70202e+06	-3.70256e+06	-3.70874e+06	-3.7064e+06	-3.70396e+06	-3.70635e+06
1810	1.81	-3.70901e+06	-3.69794e+06	-3.70495e+06	-3.7039e+06	-3.70569e+06	-3707715
1820	1.82	-3704412	-3699102	-3.70578e+06	-3.70721e+06	-3.70748e+06	-3.71102e+06
1830	1.83	-3.70489e+06	-3.69862e+06	-3.70903e+06	-3710440	-3.70836e+06	-3710807
1840	1.84	-3.70664e+06	-3700054	-3.70589e+06	-3.70671e+06	-3.70573e+06	-3.70764e+06
1850	1.85	-3.70652e+06	-3.69922e+06	-3705066	-3.71079e+06	-3.70429e+06	-3706609
1860	1.86	-3.70374e+06	-3.69781e+06	-3.70484e+06	-3702630	-3707680	-3.70531e+06
1870	1.87	-3.70977e+06	-3.69889e+06	-3.70235e+06	-3.70475e+06	-3.70584e+06	-3709747
1880	1.88	-3.70424e+06	-3.70065e+06	-3706307	-3711657	-3.7061e+06	-3.70592e+06
1890	1.89	-3.70629e+06	-3704621	-3.70636e+06	-3.70584e+06	-3.71295e+06	-3.71008e+06
1900	1.9	-3.70716e+06	-3702162	-3.70614e+06	-3.70526e+06	-3.70599e+06	-3.70307e+06
1910	1.91	-3.70584e+06	-3.7008e+06	-3.70902e+06	-3.70894e+06	-3.70706e+06	-3706785
1920	1.92	-3.70449e+06	-3.69754e+06	-3.70703e+06	-3.70957e+06	-3.7081e+06	-3709775
1930	1.93	-3.70847e+06	-3.69524e+06	-3.70775e+06	-3.70537e+06	-3.70812e+06	-3705389
1940	1.94	-3.7058e+06	-3.69859e+06	-3.70552e+06	-3.70557e+06	-3.70411e+06	-3705947
1950	1.95	-3.70993e+06	-3.70152e+06	-3.70657e+06	-3.70522e+06	-3.70819e+06	-3.70345e+06
1960	1.96	-3.70622e+06	-3.6996e+06	-3.70283e+06	-3.70684e+06	-3706913	-3.70384e+06
1970	1.97	-3.70913e+06	-3701284	-3.70863e+06	-3.70355e+06	-3.70737e+06	-3.70668e+06
1980	1.98	-3707692	-3697694	-3.70714e+06	-3.70771e+06	-3.70516e+06	-3704730
1990	1.99	-3.70758e+06	-3.70268e+06	-3.70767e+06	-3.70547e+06	-3.71005e+06	-3.70672e+06
2000	2	-3.70479e+06	-3.70238e+06	-3.70934e+06	-3.70623e+06	-3.70646e+06	-3.70828e+06
2010	2.01	-3.70367e+06	-3.70177e+06	-3.70799e+06	-3.70142e+06	-3.70779e+06	-3.70719e+06
2020	2.02	-3703827	-3.70229e+06	-3.70731e+06	-3.70534e+06	-3.7061e+06	-3706140
2030	2.03	-3.70409e+06	-3696810	-3700358	-3.70677e+06	-3.70787e+06	-3.70672e+06
2040	2.04	-3.70639e+06	-3.69882e+06	-3.71032e+06	-3.70918e+06	-3.70431e+06	-3.70622e+06
2050	2.05	-3.70967e+06	-3701311	-3711978	-3703140	-3.70683e+06	-3.70458e+06
2060	2.06	-3.70579e+06	-3.70146e+06	-3706464	-3.70577e+06	-3.70872e+06	-3.71151e+06
2070	2.07	-3.70566e+06	-3.70196e+06	-3.70543e+06	-3.7077e+06	-3.70691e+06	-3.70603e+06
2080	2.08	-3.70443e+06	-3701481	-3.70868e+06	-3.70674e+06	-3707784	-3.70258e+06
2090	2.09	-3705873	-3.70303e+06	-3703289	-3.70746e+06	-3.70725e+06	-3.7048e+06
2100	2.1	-3.70537e+06	-3700218	-3.70773e+06	-3707019	-3.71319e+06	-3.70197e+06
2110	2.11	-3.70801e+06	-3698477	-3.70729e+06	-3706119	-3.70392e+06	-3709003
2120	2.12	-3707956	-3698506	-3.70513e+06	-3.70745e+06	-3.70219e+06	-3.70733e+06
2130	2.13	-3.70722e+06	-3.70141e+06	-3.70647e+06	-3708124	-3707711	-3.70936e+06
2140	2.14	-3.70676e+06	-3.70249e+06	-3.70571e+06	-3.70931e+06	-3.70878e+06	-3.70332e+06
2150	2.15	-3.70651e+06	-3.69914e+06	-3.7058e+06	-3707361	-3.70493e+06	-3.70998e+06
2160	2.16	-3.70581e+06	-3703146	-3.70437e+06	-3.70586e+06	-3703716	-3704850
2170	2.17	-3704342	-3701337	-3.70579e+06	-3.7057e+06	-3.70602e+06	-3705846
2180	2.18	-3707717	-3.70367e+06	-3704728	-3706731	-3.70422e+06	-3.7057e+06
2190	2.19	-3705740	-3.7017e+06	-3708035	-3.70586e+06	-3.70833e+06	-3.70981e+06
2200	2.2	-3.70425e+06	-3.70176e+06	-3706540	-3.70875e+06	-3.70673e+06	-3709623
2210	2.21	-3.7035e+06	-3.70004e+06	-3.70485e+06	-3.70695e+06	-3709406	-3.70801e+06
2220	2.22	-3707983	-3.70146e+06	-3.70753e+06	-3.70846e+06	-3703071	-3.70841e+06
2230	2.23	-3.70781e+06	-3.70192e+06	-3.71063e+06	-3.71259e+06	-3703116	-3.70571e+06
2240	2.24	-3.70672e+06	-3701534	-3.70457e+06	-3708796	-3708489	-3.7048e+06
2250	2.25	-3.70305e+06	-3697644	-3.70759e+06	-3.70962e+06	-3.70289e+06	-3710331
2260	2.26	-3.70171e+06	-3702817	-3.70807e+06	-3.70688e+06	-3.70882e+06	-3705296
2270	2.27	-3.70271e+06	-3.69997e+06	-3.7043e+06	-3.70571e+06	-3.70196e+06	-3708181
2280	2.28	-3.70751e+06	-3702538	-3.70977e+06	-3.70572e+06	-3.70656e+06	-3.70256e+06
2290	2.29	-3.70709e+06	-3.69997e+06	-3.708e+06	-3.70552e+06	-3.71028e+06	-3.70942e+06
2300	2.3	-3.70569e+06	-3698577	-3.71084e+06	-3707670	-3707691	-3.70354e+06
2310	2.31	-3.70433e+06	-3.70144e+06	-3.70833e+06	-3.70491e+06	-3708304	-3.70385e+06
2320	2.32	-3706134	-3.69725e+06	-3.71259e+06	-3.70573e+06	-3707791	-3.70666e+06
2330	2.33	-3702755	-3699881	-3.70746e+06	-3.70473e+06	-3.70733e+06	-3.70736e+06
2340	2.34	-3.7065e+06	-3.69875e+06	-3.70763e+06	-3.70589e+06	-3.70856e+06	-3711838
2350	2.35	-3.70332e+06	-3.70015e+06	-3.7092e+06	-3704725	-3.70774e+06	-3707943
2360	2.36	-3704683	-3702586	-3.70636e+06	-3.70508e+06	-3.70432e+06	-3.70978e+06
2370	2.37	-3705911	-3702176	-3.7067e+06	-3.70884e+06	-3.71017e+06	-3.70958e+06
2380	2.38	-3.70309e+06	-3699349	-3.71075e+06	-3.7064e+06	-3.7055e+06	-3.70614e+06
2390	2.39	-3.70563e+06	-3701292	-3.71022e+06	-3708620	-3.70666e+06	-3.70595e+06
2400	2.4	-3.70572e+06	-3.70088e+06	-3.70921e+06	-3706241	-3.70999e+06	-3.70782e+06
2410	2.41	-3705359	-3.69773e+06	-3.71005e+06	-3.71071e+06	-3.70581e+06	-3.70325e+06
2420	2.42	-3.705e+06	-3.6969e+06	-3.70535e+06	-3710688	-3702906	-3704831
2430	2.43	-3.70632e+06	-3702105	-3.70495e+06	-3.70987e+06	-3.70953e+06	-3704309
2440	2.44	-3.70632e+06	-3.70159e+06	-3703133	-3.70257e+06	-3707735	-3.70931e+06
2450	2.45	-3.70483e+06	-3697125	-3.70648e+06	-3.70457e+06	-3.70754e+06	-3.70193e+06
2460	2.46	-3.70786e+06	-3701342	-3.708e+06	-3711713	-3705566	-3.70895e+06
2470	2.47	-3706416	-3.69999e+06	-3.70894e+06	-3.70658e+06	-3.70758e+06	-3.70709e+06
2480	2.48	-3.70806e+06	-3.7011e+06	-3.7061e+06	-3.70909e+06	-3.70452e+06	-3.7078e+06
2490	2.49	-3.70348e+06	-3.70257e+06	-3706815	-3.70637e+06	-3.7066e+06	-3.70339e+06
2500	2.5	-3.70781e+06	-3700137	-3.70886e+06	-3.70779e+06	-3.7072e+06	-3706614
2510	2.51	-3.70493e+06	-3.70422e+06	-3.70572e+06	-3.70813e+06	-3.70551e+06	-3705309
2520	2.52	-3.70597e+06	-3.70118e+06	-3.70518e+06	-3.70022e+06	-3706620	-3705692
2530	2.53	-3.70805e+06	-3.70199e+06	-3.7027e+06	-3704270	-3.7087e+06	-3709066
2540	2.54	-3.70875e+06	-3702604	-3.70705e+06	-3.70892e+06	-3.70656e+06	-3704554
2550	2.55	-3.70681e+06	-3.69993e+06	-3708996	-3.70308e+06	-3710139	-3.70204e+06
2560	2.56	-3.70766e+06	-3.69874e+06	-3.70219e+06	-3.70448e+06	-3708859	-3708815
2570	2.57	-3705064	-3.69769e+06	-3.70622e+06	-3704308	-3.70856e+06	-3.70593e+06
2580	2.58	-3.70512e+06	-3.69829e+06	-3.70572e+06	-3.70896e+06	-3.70287e+06	-3706276
2590	2.59	-3703108	-3696272	-3709512	-3704643	-3.70534e+06	-3.70173e+06
2600	2.6	-3.70312e+06	-3.6983e+06	-3.71124e+06	-3.70605e+06	-3.70755e+06	-3706025
2610	2.61	-3710879	-3.69282e+06	-3.71089e+06	-3710000	-3.70978e+06	-3.70814e+06
2620	2.62	-3.70408e+06	-3.70268e+06	-3.70445e+06	-3.70597e+06	-3704730	-3.70443e+06
2630	2.63	-3.70605e+06	-3702434	-3707087	-3.70776e+06	-3.70651e+06	-3.70854e+06
2640	2.64	-3.70674e+06	-3.70467e+06	-3.70607e+06	-3704774	-3.70591e+06	-3.70936e+06
2650	2.65	-3708354	-3699957	-3706936	-3.70987e+06	-3.70869e+06	-3.70693e+06
2660	2.66	-3.70645e+06	-3.70105e+06	-3.70966e+06	-3.70712e+06	-3.70321e+06	-3.70885e+06
2670	2.67	-3.70355e+06	-3.70416e+06	-3.7042e+06	-3705046	-3707740	-3704227
2680	2.68	-3.70598e+06	-3.70065e+06	-3.70467e+06	-3.708e+06	-3.70831e+06	-3.70555e+06
2690	2.69	-3.70355e+06	-3.70043e+06	-3.70762e+06	-3.70496e+06	-3.70836e+06	-3.70148e+06
2700	2.7	-3.71068e+06	-3.70285e+06	-3706108	-3705775	-3708060	-3.70801e+06
2710	2.71	-3.70697e+06	-3.70085e+06	-3.7065e+06	-3.70492e+06	-3.70432e+06	-3.71327e+06
2720	2.72	-3.70388e+06	-3.7013e+06	-3.70983e+06	-3706209	-3.70993e+06	-3.70531e+06
2730	2.73	-3706147	-3.70087e+06	-3.70784e+06	-3707879	-3.71065e+06	-3.70609e+06
2740	2.74	-3.70702e+06	-3701666	-3.70669e+06	-3.70955e+06	-3.70702e+06	-3.71034e+06
2750	2.75	-3.70095e+06	-3.70037e+06	-3711380	-3.70384e+06	-3.7025e+06	-3.70586e+06
2760	2.76	-3.70461e+06	-3.70078e+06	-3.70964e+06	-3.70978e+06	-3.70817e+06	-3.70539e+06
2770	2.77	-3.70877e+06	-3.69666e+06	-3.70723e+06	-3.70407e+06	-3709482	-3.70277e+06
2780	2.78	-3705659	-3.69941e+06	-3.70457e+06	-3.70735e+06	-3.70819e+06	-3.70322e+06
2790	2.79	-3.70169e+06	-3.70367e+06	-3705539	-3.70748e+06	-3.71176e+06	-3.70949e+06
2800	2.8	-3.70467e+06	-3.6997e+06	-3.70244e+06	-3.70571e+06	-3.70791e+06	-3.70582e+06
2810	2.81	-3.71051e+06	-3.70252e+06	-3707298	-3.70756e+06	-3.70806e+06	-3.70775e+06
2820	2.82	-3.7043e+06	-3699242	-3.70715e+06	-3.70654e+06	-3708690	-3.70606e+06
2830	2.83	-3706373	-3.69942e+06	-3.70628e+06	-3705014	-3.704e+06	-3.70794e+06
2840	2.84	-3.70625e+06	-3.69948e+06	-3.70319e+06	-3705638	-3.70638e+06	-3.70915e+06
2850	2.85	-3703423	-3.69944e+06	-3707594	-3.71001e+06	-3.70565e+06	-3.70653e+06
2860	2.86	-3.70751e+06	-3.69769e+06	-3.70752e+06	-3708959	-3.70689e+06	-3.70627e+06
2870	2.87	-3.70566e+06	-3.70159e+06	-3710631	-3705869	-3.71001e+06	-3.70778e+06
2880	2.88	-3.70671e+06	-3.70044e+06	-3.70846e+06	-3705643	-3.70581e+06	-3.70598e+06
2890	2.89	-3.70313e+06	-3.70356e+06	-3708180	-3.70529e+06	-3.7062e+06	-3.70525e+06
2900	2.9	-3705784	-3.69947e+06	-3708257	-3708788	-3.70459e+06	-3.70886e+06
2910	2.91	-3707191	-3697492	-3.7086e+06	-3.7071e+06	-3.70488e+06	-3.70553e+06
2920	2.92	-3705882	-3.70384e+06	-3.70771e+06	-3.70347e+06	-3.70687e+06	-3.70458e+06
2930	2.93	-3702881	-3.70293e+06	-3.71091e+06	-3.7104e+06	-3707461	-3701657
2940	2.94	-3703618	-3703495	-3705237	-3.70783e+06	-3.70478e+06	-3.70631e+06
2950	2.95	-3.70636e+06	-3.69851e+06	-3.70827e+06	-3705463	-3.70515e+06	-3.70998e+06
2960	2.96	-3.7066e+06	-3.69666e+06	-3706031	-3.70795e+06	-3.70952e+06	-3707948
2970	2.97	-3.70898e+06	-3.69945e+06	-3.70564e+06	-3.70791e+06	-3707277	-3.70745e+06
2980	2.98	-3703066	-3699004	-3.70841e+06	-3.71109e+06	-3705635	-3.7071e+06
2990	2.99	-3.70877e+06	-3.70315e+06	-3.70919e+06	-3708119	-3706392	-3.70803e+06
3000	3	-3.70627e+06	-3.6999e+06	-3.7075e+06	-3.70683e+06	-3.70764e+06	-3705539
3010	3.01	-3704008	-3.69906e+06	-3704203	-3.70425e+06	-3.709e+06	-3.70639e+06
3020	3.02	-3.70613e+06	-3.7024e+06	-3708927	-3.70759e+06	-3.70936e+06	-3707036
3030	3.03	-3.70686e+06	-3.69903e+06	-3.70471e+06	-3708835	-3.70591e+06	-3.70566e+06
3040	3.04	-3707056	-3.69969e+06	-3.70928e+06	-3.70564e+06	-3.70485e+06	-3.7094e+06
3050	3.05	-3.70576e+06	-3.70222e+06	-3.71191e+06	-3.70998e+06	-3.71e+06	-3.71015e+06
3060	3.06	-3.70544e+06	-3.70381e+06	-3704347	-3.70624e+06	-3.70323e+06	-3.70638e+06
3070	3.07	-3.70222e+06	-3.70246e+06	-3.70838e+06	-3.7059e+06	-3.70733e+06	-3710829
3080	3.08	-3707094	-3700069	-3705935	-3.705e+06	-3.7085e+06	-3.70698e+06
3090	3.09	-3.70533e+06	-3.69987e+06	-3.7062e+06	-3711123	-3.70411e+06	-3.7075e+06
3100	3.1	-3.70907e+06	-3.70656e+06	-3706478	-3.70822e+06	-3704514	-3.7111e+06
3110	3.11	-3.70506e+06	-3697896	-3709692	-3704239	-3.7077e+06	-3.70496e+06
3120	3.12	-3.70873e+06	-3.70576e+06	-3705921	-3.71106e+06	-3.7094e+06	-3.70639e+06
3130	3.13	-3.70322e+06	-3.70686e+06	-3.70511e+06	-3.70629e+06	-3.70668e+06	-3.70785e+06
3140	3.14	-3.70461e+06	-3.70216e+06	-3.70719e+06	-3708928	-3707410	-3.70749e+06
3150	3.15	-3.70786e+06	-3704901	-3704609	-3.70876e+06	-3.70763e+06	-3709690
3160	3.16	-3.70497e+06	-3.70103e+06	-3709665	-3704209	-3702126	-3.71194e+06
3170	3.17	-3.70804e+06	-3.6964e+06	-3.70585e+06	-3.70461e+06	-3707531	-3707802
3180	3.18	-3.7074e+06	-3.70261e+06	-3.70916e+06	-3708248	-3.70854e+06	-3708106
3190	3.19	-3708007	-3.70057e+06	-3.70721e+06	-3.70581e+06	-3.70863e+06	-3.70737e+06
3200	3.2	-3.70465e+06	-3698489	-3.70703e+06	-3.70914e+06	-3.70523e+06	-3.70466e+06
3210	3.21	-3.70346e+06	-3.69682e+06	-3.70821e+06	-3.70777e+06	-3.70397e+06	-3.70605e+06
3220	3.22	-3.70842e+06	-3.69851e+06	-3707178	-3.70526e+06	-3707631	-3.7064e+06
3230	3.23	-3706719	-3701620	-3.70682e+06	-3704499	-3706640	-3.70175e+06
3240	3.24	-3.70571e+06	-3700849	-3.70923e+06	-3.70625e+06	-3709544	-3.70891e+06
3250	3.25	-3.70677e+06	-3.7047e+06	-3.71041e+06	-3.70823e+06	-3.70654e+06	-3.71182e+06
3260	3.26	-3.71155e+06	-3.70387e+06	-3.70435e+06	-3.70832e+06	-3.71031e+06	-3.70819e+06
3270	3.27	-3.70901e+06	-3.69786e+06	-3707332	-3704137	-3.70695e+06	-3704817
3280	3.28	-3.70709e+06	-3.7034e+06	-3.70474e+06	-3.71073e+06	-3.70515e+06	-3.7084e+06
3290	3.29	-3.70755e+06	-3.70567e+06	-3706232	-3.706e+06	-3.70651e+06	-3.70889e+06
3300	3.3	-3.70711e+06	-3.69442e+06	-3.70479e+06	-3.71128e+06	-3.71226e+06	-3.70892e+06
3310	3.31	-3.7098e+06	-3.70384e+06	-3.70746e+06	-3.70422e+06	-3.7083e+06	-3705647
3320	3.32	-3.70768e+06	-3.70105e+06	-3.70626e+06	-3.71083e+06	-3.70777e+06	-3.70346e+06
3330	3.33	-3708071	-3.70251e+06	-3.70739e+06	-3.70778e+06	-3.71113e+06	-3.70835e+06
3340	3.34	-3.70293e+06	-3.70097e+06	-3.70514e+06	-3.70605e+06	-3.70937e+06	-3.70871e+06
3350	3.35	-3.70441e+06	-3700736	-3.7081e+06	-3708134	-3.70383e+06	-3.70381e+06
3360	3.36	-3.7024e+06	-3.70122e+06	-3.70842e+06	-3.70994e+06	-3.70679e+06	-3708778
3370	3.37	-3706123	-3.70399e+06	-3.7077e+06	-3.70734e+06	-3709619	-3.71039e+06
3380	3.38	-3.7031e+06	-3697452	-3.70656e+06	-3.70834e+06	-3.70676e+06	-3707512
3390	3.39	-3707408	-3.69365e+06	-3.71025e+06	-3709572	-3707915	-3.70607e+06
3400	3.4	-3.70299e+06	-3699356	-3.70571e+06	-3.70844e+06	-3.71112e+06	-3.70875e+06
3410	3.41	-3.70857e+06	-3.69997e+06	-3.70775e+06	-3710393	-3.70911e+06	-3.70889e+06
3420	3.42	-3709385	-3.70156e+06	-3.70643e+06	-3.70262e+06	-3.7079e+06	-3.70764e+06
3430	3.43	-3.7039e+06	-3.70328e+06	-3.70525e+06	-3.70988e+06	-3.70845e+06	-3.70654e+06
3440	3.44	-3.70434e+06	-3.70086e+06	-3711281	-3.70591e+06	-3703697	-3.7082e+06
3450	3.45	-3707879	-3.70339e+06	-3.70973e+06	-3.70984e+06	-3.70941e+06	-3.70788e+06
3460	3.46	-3.70708e+06	-3.69668e+06	-3.70777e+06	-3707348	-3710811	-3.70435e+06
3470	3.47	-3.70942e+06	-3702041	-3.71052e+06	-3.70806e+06	-3.71082e+06	-3.70635e+06
3480	3.48	-3.70569e+06	-3.70383e+06	-3.71028e+06	-3703645	-3.70629e+06	-3704116
3490	3.49	-3.70707e+06	-3.70748e+06	-3.70608e+06	-3.71168e+06	-3.70786e+06	-3.70588e+06
3500	3.5	-3705199	-3.69898e+06	-3.70705e+06	-3708002	-3.70742e+06	-3.70776e+06
3510	3.51	-3.70453e+06	-3.70187e+06	-3.70656e+06	-3707957	-3.70863e+06	-3.70791e+06
3520	3.52	-3.70364e+06	-3698739	-3705867	-3.70552e+06	-3.70653e+06	-3.7094e+06
3530	3.53	-3705380	-3.69765e+06	-3707724	-3708155	-3705706	-3.70782e+06
3540	3.54	-3.71139e+06	-3703682	-3.70767e+06	-3.71084e+06	-3.70967e+06	-3.7057e+06
3550	3.55	-3705877	-3.70126e+06	-3.70504e+06	-3.70615e+06	-3.70703e+06	-3.70887e+06
3560	3.56	-3706582	-3.70053e+06	-3.70411e+06	-3.70838e+06	-3.70689e+06	-3.70532e+06
3570	3.57	-3.70362e+06	-3.70325e+06	-3.70873e+06	-3710048	-3.70393e+06	-3705958
3580	3.58	-3705035	-3.69915e+06	-3707459	-3.70704e+06	-3.71299e+06	-3.70419e+06
3590	3.59	-3707178	-3.70012e+06	-3.70748e+06	-3.70804e+06	-3705193	-3.70951e+06
3600	3.6	-3.70445e+06	-3700709	-3.7076e+06	-3.70879e+06	-3.70858e+06	-3.70625e+06
3610	3.61	-3.70528e+06	-3.70495e+06	-3.70663e+06	-3707027	-3702279	-3.70684e+06
3620	3.62	-3706114	-3698931	-3705220	-3.70888e+06	-3.70937e+06	-3707083
3630	3.63	-3.70358e+06	-3.69527e+06	-3706894	-3.70786e+06	-3709460	-3.70466e+06
3640	3.64	-3.70532e+06	-3.70218e+06	-3.70391e+06	-3.70949e+06	-3.70703e+06	-3.70845e+06
3650	3.65	-3708755	-3.70256e+06	-3.7072e+06	-3.70939e+06	-3.70652e+06	-3704635
3660	3.66	-3.70529e+06	-3.70275e+06	-3.70594e+06	-3.70627e+06	-3.71241e+06	-3.70575e+06
3670	3.67	-3.70898e+06	-3.70243e+06	-3.70462e+06	-3.7066e+06	-3.70999e+06	-3.70772e+06
3680	3.68	-3705611	-3.70222e+06	-3.70762e+06	-3709055	-3.70256e+06	-3.70791e+06
3690	3.69	-3.70056e+06	-3.69888e+06	-3.71032e+06	-3.70777e+06	-3706364	-3709431
3700	3.7	-3706291	-3.69796e+06	-3709553	-3.70644e+06	-3.70708e+06	-3704852
3710	3.71	-3.70812e+06	-3.70329e+06	-3.70762e+06	-3.70726e+06	-3.70811e+06	-3.70409e+06
3720	3.72	-3.70544e+06	-3.70034e+06	-3.70804e+06	-3.71104e+06	-3.71021e+06	-3.708e+06
3730	3.73	-3.70938e+06	-3.6986e+06	-3.70704e+06	-3.70438e+06	-3709612	-3707128
3740	3.74	-3.70356e+06	-3.70509e+06	-3710244	-3.70727e+06	-3.70518e+06	-3.70382e+06
3750	3.75	-3.70228e+06	-3700761	-3704509	-3.70964e+06	-3708293	-3.70856e+06
3760	3.76	-3.70705e+06	-3.70222e+06	-3.70745e+06	-3707752	-3.70239e+06	-3707532
3770	3.77	-3705430	-3701888	-3.70865e+06	-3706493	-3.70634e+06	-3.70632e+06
3780	3.78	-3.7113e+06	-3699042	-3.70649e+06	-3.70459e+06	-3.70539e+06	-3.71006e+06
3790	3.79	-3707231	-3.70272e+06	-3.7084e+06	-3.70739e+06	-3708480	-3706565
3800	3.8	-3704172	-3702160	-3.70836e+06	-3.70919e+06	-3.71084e+06	-3705272
3810	3.81	-3.70389e+06	-3.70391e+06	-3.70741e+06	-3713617	-3710126	-3.70654e+06
3820	3.82	-3706741	-3.70251e+06	-3.70593e+06	-3.7081e+06	-3.70797e+06	-3.70986e+06
3830	3.83	-3710300	-3.69924e+06	-3705134	-3.70702e+06	-3.71083e+06	-3.70988e+06
3840	3.84	-3.70401e+06	-3.7012e+06	-3.709e+06	-3705709	-3.70642e+06	-3.70212e+06
3850	3.85	-3.70485e+06	-3.7049e+06	-3.70708e+06	-3.70854e+06	-3.70734e+06	-3707313
3860	3.86	-3.70849e+06	-3.7003e+06	-3704402	-3.70676e+06	-3.70483e+06	-3.70894e+06
3870	3.87	-3.70837e+06	-3.70114e+06	-3.7038e+06	-3711410	-3.70537e+06	-3.70509e+06
3880	3.88	-3.70515e+06	-3703466	-3.70916e+06	-3.70948e+06	-3.70355e+06	-3.70497e+06
3890	3.89	-3.7091e+06	-3.70382e+06	-3707647	-3711200	-3.70564e+06	-3.70452e+06
3900	3.9	-3.70088e+06	-3703980	-3.70606e+06	-3.70633e+06	-3.70893e+06	-3.70604e+06
3910	3.91	-3.70721e+06	-3.70165e+06	-3.70708e+06	-3.70827e+06	-3.7065e+06	-3.70957e+06
3920	3.92	-3707932	-3.69817e+06	-3707701	-3.70536e+06	-3.70719e+06	-3.7069e+06
3930	3.93	-3.70805e+06	-3.69986e+06	-3710448	-3.70909e+06	-3.70753e+06	-3.70694e+06
3940	3.94	-3.70788e+06	-3699515	-3.70737e+06	-3.70776e+06	-3706558	-3.70987e+06
3950	3.95	-3.70601e+06	-3.70093e+06	-3.70697e+06	-3.7082e+06	-3706558	-3.70871e+06
3960	3.96	-3.70437e+06	-3.699e+06	-3.70689e+06	-3.71342e+06	-3.70891e+06	-3708095
3970	3.97	-3709964	-3.70199e+06	-3.70413e+06	-3.70733e+06	-3.70754e+06	-3.70674e+06
3980	3.98	-3.70318e+06	-3.69559e+06	-3.70582e+06	-3.70902e+06	-3.70619e+06	-3.70923e+06
3990	3.99	-3.70743e+06	-3.70092e+06	-3.70759e+06	-3705120	-3.70979e+06	-3707331
4000	4	-3.71132e+06	-3.69679e+06	-3708819	-3.7069e+06	-3.70781e+06	-3.70686e+06
4010	4.01	-3.70531e+06	-3.70135e+06	-3708520	-3703756	-3.70741e+06	-3.70864e+06
4020	4.02	-3.70954e+06	-3.69771e+06	-3.70965e+06	-3708248	-3.708e+06	-3.70792e+06
4030	4.03	-3.70458e+06	-3699643	-3.71012e+06	-3.70525e+06	-3.70859e+06	-3.70352e+06
4040	4.04	-3.70642e+06	-3.70017e+06	-3.70552e+06	-3.70476e+06	-3703299	-3.704e+06
4050	4.05	-3.70048e+06	-3.70041e+06	-3.70378e+06	-3.70328e+06	-3.70519e+06	-3.70476e+06
4060	4.06	-3.70575e+06	-3.70145e+06	-3705783	-3.70888e+06	-3709845	-3.70866e+06
4070	4.07	-3.70403e+06	-3.69906e+06	-3.70695e+06	-3.7042e+06	-3.70751e+06	-3.70511e+06
4080	4.08	-3.70658e+06	-3.70234e+06	-3.70877e+06	-3.70852e+06	-3707995	-3.70917e+06
4090	4.09	-3.70556e+06	-3.70223e+06	-3.70689e+06	-3.70325e+06	-3.70301e+06	-3705223
4100	4.1	-3.70682e+06	-3.6976e+06	-3.71005e+06	-3.70936e+06	-3.70761e+06	-3.70779e+06
4110	4.11	-3709896	-3.70311e+06	-3.7097e+06	-3.7078e+06	-3.70671e+06	-3.7076e+06
4120	4.12	-3.70262e+06	-3.70048e+06	-3.70651e+06	-3706632	-3.70161e+06	-3.70776e+06
4130	4.13	-3706682	-3.70156e+06	-3.71232e+06	-3.70761e+06	-3.70483e+06	-3.70845e+06
4140	4.14	-3708570	-3700225	-3.71076e+06	-3.70884e+06	-3.70771e+06	-3.70642e+06
4150	4.15	-3.70961e+06	-3699757	-3.70499e+06	-3.70823e+06	-3.70731e+06	-3.70382e+06
4160	4.16	-3.70994e+06	-3.70426e+06	-3.70748e+06	-3.70838e+06	-3.70604e+06	-3.70582e+06
4170	4.17	-3.70284e+06	-3.70087e+06	-3.70703e+06	-3.70703e+06	-3707895	-3.70466e+06
4180	4.18	-3.70877e+06	-3.69815e+06	-3.70882e+06	-3707798	-3.70593e+06	-3.70791e+06
4190	4.19	-3.70691e+06	-3.6972e+06	-3.70788e+06	-3.70844e+06	-3.70489e+06	-3.70918e+06
4200	4.2	-3.7068e+06	-3697244	-3.70812e+06	-3.70631e+06	-3.70907e+06	-3.7095e+06
4210	4.21	-3.70793e+06	-3.69652e+06	-3711209	-3.70692e+06	-3.70774e+06	-3.71003e+06
4220	4.22	-3.70666e+06	-3701132	-3.70663e+06	-3.70436e+06	-3.69871e+06	-3.70762e+06
4230	4.23	-3.70396e+06	-3.70536e+06	-3.71009e+06	-3707261	-3.70872e+06	-3707987
4240	4.24	-3.70683e+06	-3.69823e+06	-3.70885e+06	-3.70319e+06	-3.70614e+06	-3710709
4250	4.25	-3703764	-3.69845e+06	-3706455	-3.70922e+06	-3.70432e+06	-3.70701e+06
4260	4.26	-3.71013e+06	-3.70191e+06	-3.70485e+06	-3.70633e+06	-3707664	-3709593
4270	4.27	-3.70409e+06	-3697791	-3.70992e+06	-3.70987e+06	-3.7065e+06	-3.70859e+06
4280	4.28	-3.70679e+06	-3.70058e+06	-3.70478e+06	-3709800	-3.70691e+06	-3.70719e+06
4290	4.29	-3.70742e+06	-3702859	-3.7071e+06	-3.70858e+06	-3706638	-3.70692e+06
4300	4.3	-3704119	-3.69721e+06	-3.70922e+06	-3.70546e+06	-3.70184e+06	-3705932
4310	4.31	-3.70378e+06	-3703251	-3.70991e+06	-3.7087e+06	-3.70879e+06	-3.70721e+06
4320	4.32	-3.70698e+06	-3.70167e+06	-3.71198e+06	-3.71146e+06	-3.70651e+06	-3.70881e+06
4330	4.33	-3.70114e+06	-3.70307e+06	-3709320	-3.70815e+06	-3.70572e+06	-3.70924e+06
4340	4.34	-3.70743e+06	-3.69826e+06	-3.70817e+06	-3706773	-3.70625e+06	-3.70867e+06
4350	4.35	-3706458	-3698027	-3.70593e+06	-3707677	-3.70735e+06	-3707169
4360	4.36	-3.70151e+06	-3699557	-3.70405e+06	-3.70954e+06	-3.70759e+06	-3.70587e+06
4370	4.37	-3.70876e+06	-3699350	-3.70833e+06	-3.70789e+06	-3705347	-3.70442e+06
4380	4.38	-3709986	-3700746	-3.70807e+06	-3.70876e+06	-3709878	-3.70757e+06
4390	4.39	-3708134	-3.6998e+06	-3.71157e+06	-3.70303e+06	-3704896	-3.70955e+06
4400	4.4	-3.70328e+06	-3701741	-3.71083e+06	-3708693	-3.70694e+06	-3.70921e+06
4410	4.41	-3.71141e+06	-3698097	-3.71115e+06	-3703672	-3709394	-3.70695e+06
4420	4.42	-3.70284e+06	-3.69891e+06	-3.70469e+06	-3709836	-3.70813e+06	-3706213
4430	4.43	-3.70665e+06	-3.69852e+06	-3.70905e+06	-3.7078e+06	-3.71032e+06	-3.70441e+06
4440	4.44	-3.7117e+06	-3.70244e+06	-3.70947e+06	-3.71e+06	-3.70733e+06	-3.70802e+06
4450	4.45	-3.70852e+06	-3.70428e+06	-3706516	-3709295	-3.70722e+06	-3.7094e+06
4460	4.46	-3.70551e+06	-3701418	-3.71268e+06	-3.70856e+06	-3.70592e+06	-3.71028e+06
4470	4.47	-3.71177e+06	-3.69897e+06	-3.71249e+06	-3.71128e+06	-3.71281e+06	-3.71085e+06
4480	4.48	-3708583	-3.70239e+06	-3705899	-3.70493e+06	-3.70959e+06	-3.70376e+06
4490	4.49	-3.70615e+06	-3.70286e+06	-3.70854e+06	-3.7089e+06	-3.70508e+06	-3.70781e+06
4500	4.5	-3.70864e+06	-3.69762e+06	-3.70515e+06	-3.70772e+06	-3.70772e+06	-3.70481e+06
4510	4.51	-3.70964e+06	-3.69957e+06	-3.70941e+06	-3.70615e+06	-3.70805e+06	-3.70872e+06
4520	4.52	-3.7038e+06	-3698890	-3.70662e+06	-3708536	-3.70663e+06	-3706905
4530	4.53	-3.70722e+06	-3.70122e+06	-3.7034e+06	-3.70928e+06	-3.70857e+06	-3.70768e+06
4540	4.54	-3.71018e+06	-3.70052e+06	-3.70643e+06	-3.70309e+06	-3.71046e+06	-3.71126e+06
4550	4.55	-3.70495e+06	-3701376	-3.70781e+06	-3.70729e+06	-3705578	-3708004
4560	4.56	-3.70676e+06	-3.69951e+06	-3709680	-3.70361e+06	-3.70785e+06	-3.71024e+06
4570	4.57	-3706485	-3.69994e+06	-3.708e+06	-3710413	-3.70935e+06	-3.70297e+06
4580	4.58	-3708639	-3.70192e+06	-3.70921e+06	-3.70899e+06	-3.70557e+06	-3.70468e+06
4590	4.59	-3.70565e+06	-3.69916e+06	-3706072	-3.71151e+06	-3705631	-3.70934e+06
4600	4.6	-3708729	-3.69952e+06	-3701713	-3.70619e+06	-3.70957e+06	-3.71214e+06
4610	4.61	-3.70969e+06	-3.70102e+06	-3.7063e+06	-3706372	-3707409	-3.70705e+06
4620	4.62	-3706605	-3.70324e+06	-3708041	-3.70311e+06	-3705835	-3.70777e+06
4630	4.63	-3.70633e+06	-3.69926e+06	-3.70371e+06	-3.71077e+06	-3712039	-3.71246e+06
4640	4.64	-3.70545e+06	-3.70537e+06	-3.70565e+06	-3708587	-3710945	-3.71066e+06
4650	4.65	-3.70788e+06	-3.70073e+06	-3.70494e+06	-3.70871e+06	-3.70691e+06	-3.70739e+06
4660	4.66	-3.70782e+06	-3704436	-3706888	-3.70507e+06	-3.70715e+06	-3707000
4670	4.67	-3.70552e+06	-3697314	-3709154	-3.70788e+06	-3706571	-3.70859e+06
4680	4.68	-3.70748e+06	-3.69711e+06	-3.70847e+06	-3.70605e+06	-3.70557e+06	-3705655
4690	4.69	-3.70382e+06	-3.69959e+06	-3.70778e+06	-3706991	-3711110	-3.70663e+06
4700	4.7	-3.70884e+06	-3.70156e+06	-3.7099e+06	-3.70725e+06	-3.70608e+06	-3707296
4710	4.71	-3.70321e+06	-3702738	-3708174	-3.71209e+06	-3708941	-3.7089e+06
4720	4.72	-3.7091e+06	-3.70255e+06	-3.71183e+06	-3709870	-3.7088e+06	-3708262
4730	4.73	-3703853	-3.69883e+06	-3706634	-3.70627e+06	-3.708e+06	-3705838
4740	4.74	-3.70721e+06	-3.69638e+06	-3.70483e+06	-3.708e+06	-3706782	-3702942
4750	4.75	-3.70723e+06	-3.70028e+06	-3.7049e+06	-3.7083e+06	-3.70565e+06	-3706761
4760	4.76	-3707736	-3697750	-3707538	-3.70347e+06	-3708031	-3.70812e+06
4770	4.77	-3.7099e+06	-3.70168e+06	-3.707e+06	-3.70892e+06	-3.70631e+06	-3.70529e+06
4780	4.78	-3.70753e+06	-3.70346e+06	-3.71271e+06	-3.70507e+06	-3.70515e+06	-3.70277e+06
4790	4.79	-3.70535e+06	-3700792	-3.70882e+06	-3.70598e+06	-3709382	-3.70997e+06
4800	4.8	-3.70284e+06	-3701378	-3.71198e+06	-3.70627e+06	-3707881	-3.70505e+06
4810	4.81	-3706469	-3.6982e+06	-3709968	-3.70738e+06	-3.70556e+06	-3.70543e+06
4820	4.82	-3.70727e+06	-3702316	-3.70776e+06	-3.70261e+06	-3.70664e+06	-3713406
4830	4.83	-3.70787e+06	-3.70271e+06	-3705683	-3704072	-3.70688e+06	-3.70711e+06
4840	4.84	-3.70807e+06	-3699767	-3.70787e+06	-3.70923e+06	-3.70782e+06	-3.70929e+06
4850	4.85	-3.70546e+06	-3.70217e+06	-3.70972e+06	-3709601	-3707411	-3.70665e+06
4860	4.86	-3.70758e+06	-3701468	-3.71125e+06	-3.70845e+06	-3.7091e+06	-3.71043e+06
4870	4.87	-3.70902e+06	-3.70306e+06	-3.70951e+06	-3.70859e+06	-3.71029e+06	-3707689
4880	4.88	-3.70564e+06	-3.70363e+06	-3.708e+06	-3.70594e+06	-3.70788e+06	-3708553
4890	4.89	-3705263	-3699887	-3.71006e+06	-3.70757e+06	-3705694	-3.709e+06
4900	4.9	-3.70841e+06	-3.70154e+06	-3707459	-3.7042e+06	-3.70822e+06	-3.70654e+06
4910	4.91	-3.7062e+06	-3.7032e+06	-3.71003e+06	-3.70564e+06	-3.71008e+06	-3706174
4920	4.92	-3.70385e+06	-3.69876e+06	-3713070	-3.70169e+06	-3708305	-3.70834e+06
4930	4.93	-3.70666e+06	-3702812	-3.70735e+06	-3.70615e+06	-3.71143e+06	-3706671
4940	4.94	-3709219	-3698232	-3708084	-3.71092e+06	-3.70653e+06	-3706985
4950	4.95	-3707892	-3699272	-3.70792e+06	-3.70665e+06	-3.70594e+06	-3.71033e+06
4960	4.96	-3.70496e+06	-3.70097e+06	-3707144	-3.71002e+06	-3.70952e+06	-3.70855e+06
4970	4.97	-3704500	-3.70001e+06	-3.71201e+06	-3709634	-3.71082e+06	-3.70842e+06
4980	4.98	-3709872	-3701593	-3.70444e+06	-3704861	-3.708e+06	-3.71051e+06
4990	4.99	-3.70748e+06	-3.69682e+06	-3.70858e+06	-3.70611e+06	-3.71269e+06	-3.70886e+06
5000	5	-3.71258e+06	-3699554	-3.7097e+06	-3705235	-3.70361e+06	-3.70669e+06
5010	5.01	-3.70436e+06	-3.70268e+06	-3.70921e+06	-3.70415e+06	-3.70984e+06	-3.70333e+06
5020	5.02	-3.70626e+06	-3.70059e+06	-3.71119e+06	-3.70784e+06	-3.70787e+06	-3704889
5030	5.03	-3.70661e+06	-3.70046e+06	-3706847	-3.70818e+06	-3.70564e+06	-3.70457e+06
5040	5.04	-3.70341e+06	-3.69898e+06	-3.70719e+06	-3.70549e+06	-3.70826e+06	-3.70483e+06
5050	5.05	-3703588	-3.70142e+06	-3.70901e+06	-3.70826e+06	-3.70365e+06	-3.70658e+06
5060	5.06	-3.71e+06	-3.70029e+06	-3.70771e+06	-3.70816e+06	-3708906	-3.70754e+06
5070	5.07	-3.70855e+06	-3.7013e+06	-3.71154e+06	-3.70898e+06	-3.70846e+06	-3710525
5080	5.08	-3.70902e+06	-3.70336e+06	-3708795	-3708758	-3.71191e+06	-3.7076e+06
5090	5.09	-3.70251e+06	-3705209	-3.70941e+06	-3.70752e+06	-3.70572e+06	-3.70741e+06
5100	5.1	-3705011	-3700510	-3705425	-3706081	-3.70765e+06	-3707230
5110	5.11	-3.70705e+06	-3702435	-3.69995e+06	-3.70414e+06	-3.70984e+06	-3712480
5120	5.12	-3710747	-3.70207e+06	-3.70614e+06	-3.70941e+06	-3.70907e+06	-3.71038e+06
5130	5.13	-3.70676e+06	-3.70217e+06	-3.70879e+06	-3.705e+06	-3708999	-3.704e+06
5140	5.14	-3708229	-3.70479e+06	-3.70789e+06	-3.70618e+06	-3.70729e+06	-3.70963e+06
5150	5.15	-3704807	-3.6987e+06	-3706681	-3.70965e+06	-3.70627e+06	-3.70785e+06
5160	5.16	-3704315	-3.70343e+06	-3.70494e+06	-3.70461e+06	-3.71019e+06	-3.71136e+06
5170	5.17	-3.7072e+06	-3.70124e+06	-3.70968e+06	-3.69885e+06	-3706517	-3.71117e+06
5180	5.18	-3.70943e+06	-3.70481e+06	-3709046	-3.70859e+06	-3709231	-3.70862e+06
5190	5.19	-3.70333e+06	-3.6994e+06	-3.70843e+06	-3.70437e+06	-3.7069e+06	-3.70619e+06
5200	5.2	-3.70421e+06	-3.7032e+06	-3.70651e+06	-3.70959e+06	-3.70897e+06	-3.70615e+06
5210	5.21	-3.7052e+06	-3.69918e+06	-3.70873e+06	-3.70766e+06	-3.70632e+06	-3.71324e+06
5220	5.22	-3.70467e+06	-3.69918e+06	-3.70843e+06	-3.70843e+06	-3.70401e+06	-3.70982e+06
5230	5.23	-3.7073e+06	-3.70468e+06	-3.70838e+06	-3.70648e+06	-3.71193e+06	-3.70797e+06
5240	5.24	-3.70216e+06	-3.7028e+06	-3.70882e+06	-3706943	-3.70963e+06	-3.70961e+06
5250	5.25	-3.70628e+06	-3.70287e+06	-3.70582e+06	-3705552	-3.70756e+06	-3708379
5260	5.26	-3.70662e+06	-3.69711e+06	-3.70595e+06	-3.70652e+06	-3.70601e+06	-3.71151e+06
5270	5.27	-3.70529e+06	-3.70419e+06	-3.70868e+06	-3.70677e+06	-3707144	-3705635
5280	5.28	-3.70704e+06	-3.70486e+06	-3.70475e+06	-3.70967e+06	-3.70629e+06	-3.70885e+06
5290	5.29	-3.70961e+06	-3.6995e+06	-3.708e+06	-3708525	-3711624	-3.70983e+06
5300	5.3	-3.70426e+06	-3.7005e+06	-3704284	-3.70861e+06	-3.71025e+06	-3.709e+06
5310	5.31	-3.70495e+06	-3702873	-3.70899e+06	-3.71081e+06	-3.70676e+06	-3.70876e+06
5320	5.32	-3.70401e+06	-3699943	-3.705e+06	-3.709e+06	-3.70814e+06	-3709355
5330	5.33	-3.70797e+06	-3.70222e+06	-3707510	-3.70949e+06	-3708293	-3.71056e+06
5340	5.34	-3.70833e+06	-3.70089e+06	-3705037	-3.70649e+06	-3709480	-3.71069e+06
5350	5.35	-3708964	-3700948	-3.71195e+06	-3.71284e+06	-3.70871e+06	-3.71128e+06
5360	5.36	-3.70476e+06	-3.70323e+06	-3.70803e+06	-3.7032e+06	-3.71176e+06	-3712598
5370	5.37	-3.7081e+06	-3.7009e+06	-3709542	-3.70631e+06	-3709965	-3712536
5380	5.38	-3.71186e+06	-3.7001e+06	-3710063	-3.70636e+06	-3.71041e+06	-3.70855e+06
5390	5.39	-3.70745e+06	-3.70147e+06	-3.7088e+06	-3709084	-3705134	-3.70531e+06
5400	5.4	-3.70798e+06	-3.70534e+06	-3.71017e+06	-3.71005e+06	-3.70911e+06	-3.70882e+06
5410	5.41	-3.70672e+06	-3.69999e+06	-3706133	-3.70298e+06	-3.70805e+06	-3.70506e+06
5420	5.42	-3.70681e+06	-3.70352e+06	-3.70609e+06	-3.70942e+06	-3710391	-3705990
5430	5.43	-3.70514e+06	-3.70494e+06	-3.70345e+06	-3.70831e+06	-3709425	-3.70796e+06
5440	5.44	-3706228	-3.7014e+06	-3706181	-3707425	-3.70503e+06	-3.70482e+06
5450	5.45	-3.70701e+06	-3.70031e+06	-3.70785e+06	-3709057	-3.70598e+06	-3.70483e+06
5460	5.46	-3709035	-3.7022e+06	-3.70798e+06	-3.70764e+06	-3.71112e+06	-3.70549e+06
5470	5.47	-3.70916e+06	-3.70296e+06	-3.70796e+06	-3.70628e+06	-3.70993e+06	-3.70671e+06
5480	5.48	-3.70466e+06	-3.69901e+06	-3.70972e+06	-3708125	-3707138	-3.71082e+06
5490	5.49	-3710162	-3.6997e+06	-3706232	-3.71102e+06	-3.70812e+06	-3708063
5500	5.5	-3.70616e+06	-3.70056e+06	-3.70785e+06	-3.70517e+06	-3.70863e+06	-3.70663e+06
5510	5.51	-3.71075e+06	-3706149	-3705970	-3.71072e+06	-3.70637e+06	-3.70572e+06
5520	5.52	-3.70462e+06	-3701806	-3.70721e+06	-3.71009e+06	-3.70839e+06	-3.70962e+06
5530	5.53	-3.70907e+06	-3.70271e+06	-3709373	-3.70916e+06	-3.70596e+06	-3.70789e+06
5540	5.54	-3.70706e+06	-3.70043e+06	-3.70416e+06	-3.70766e+06	-3.70643e+06	-3.70872e+06
5550	5.55	-3.70558e+06	-3.69681e+06	-3706996	-3.71075e+06	-3.7083e+06	-3714614
5560	5.56	-3.70815e+06	-3.69828e+06	-3.71349e+06	-3.70538e+06	-3706342	-3.71121e+06
5570	5.57	-3.70563e+06	-3.70292e+06	-3706457	-3.71036e+06	-3.70678e+06	-3.70551e+06
5580	5.58	-3.71011e+06	-3.70258e+06	-3.70478e+06	-3.7059e+06	-3.70555e+06	-3.70721e+06
5590	5.59	-3.70698e+06	-3.6993e+06	-3705281	-3.70546e+06	-3.70706e+06	-3711110
5600	5.6	-3.70743e+06	-3.69882e+06	-3.70637e+06	-3.70652e+06	-3.70959e+06	-3.70463e+06
5610	5.61	-3.70706e+06	-3699469	-3711279	-3.70965e+06	-3709009	-3.70583e+06
5620	5.62	-3708666	-3.70292e+06	-3708169	-3.70826e+06	-3.70769e+06	-3.70837e+06
5630	5.63	-3708233	-3.70495e+06	-3.70738e+06	-3.70882e+06	-3.70697e+06	-3703643
5640	5.64	-3.70993e+06	-3.69968e+06	-3.70415e+06	-3.70975e+06	-3.7052e+06	-3.7099e+06
5650	5.65	-3.70717e+06	-3.69933e+06	-3.70609e+06	-3.71135e+06	-3705256	-3.70645e+06
5660	5.66	-3.70741e+06	-3.70175e+06	-3.70664e+06	-3.70947e+06	-3.70502e+06	-3709804
5670	5.67	-3.70751e+06	-3.70256e+06	-3708609	-3.70819e+06	-3707873	-3.70954e+06
5680	5.68	-3.70963e+06	-3.6987e+06	-3.71302e+06	-3.70319e+06	-3.70611e+06	-3708319
5690	5.69	-3.70771e+06	-3.70408e+06	-3708621	-3.70809e+06	-3.7082e+06	-3706336
5700	5.7	-3.70776e+06	-3.69926e+06	-3706621	-3.71044e+06	-3.70585e+06	-3.709e+06
5710	5.71	-3707440	-3.70072e+06	-3709120	-3.70864e+06	-3.70794e+06	-3703813
5720	5.72	-3.70466e+06	-3.70403e+06	-3.70773e+06	-3.70859e+06	-3.70687e+06	-3706391
5730	5.73	-3.70707e+06	-3699939	-3.70665e+06	-3.70525e+06	-3.70786e+06	-3.70855e+06
5740	5.74	-3707632	-3.70379e+06	-3.70747e+06	-3.70465e+06	-3.70758e+06	-3.70867e+06
5750	5.75	-3.70497e+06	-3702212	-3707174	-3707401	-3.70723e+06	-3.7062e+06
5760	5.76	-3.70679e+06	-3.70289e+06	-3.71105e+06	-3.70662e+06	-3709396	-3.70702e+06
5770	5.77	-3.70663e+06	-3.69812e+06	-3705921	-3.70975e+06	-3709311	-3.70677e+06
5780	5.78	-3.70759e+06	-3.70049e+06	-3708115	-3.70852e+06	-3.7062e+06	-3707745
5790	5.79	-3.70715e+06	-3.69892e+06	-3.70745e+06	-3709007	-3706861	-3704721
5800	5.8	-3.70654e+06	-3701973	-3.7065e+06	-3.70994e+06	-3.70633e+06	-3.70717e+06
5810	5.81	-3707709	-3699970	-3.70689e+06	-3709980	-3.70696e+06	-3.71097e+06
5820	5.82	-3.70687e+06	-3.69836e+06	-3.70643e+06	-3705888	-3.70667e+06	-3.7079e+06
5830	5.83	-3.70689e+06	-3.69979e+06	-3709153	-3.70352e+06	-3.70251e+06	-3.71121e+06
5840	5.84	-3.70844e+06	-3.70239e+06	-3.70536e+06	-3703533	-3.70801e+06	-3.7077e+06
5850	5.85	-3.70691e+06	-3.70315e+06	-3.71085e+06	-3.70546e+06	-3706881	-3710141
5860	5.86	-3708689	-3.69951e+06	-3.7092e+06	-3.70423e+06	-3.70847e+06	-3.70873e+06
5870	5.87	-3706057	-3702856	-3711392	-3706552	-3.71012e+06	-3705518
5880	5.88	-3.70823e+06	-3.70124e+06	-3.7056e+06	-3.71113e+06	-3.71003e+06	-3704601
5890	5.89	-3709061	-3.70246e+06	-3706166	-3709284	-3.70751e+06	-3.70505e+06
5900	5.9	-3.70578e+06	-3705086	-3.70412e+06	-3.7062e+06	-3.70656e+06	-3.71106e+06
5910	5.91	-3.70621e+06	-3.70051e+06	-3.70434e+06	-3.70782e+06	-3.7101e+06	-3709053
5920	5.92	-3705839	-3.70052e+06	-3.70798e+06	-3.71019e+06	-3.71042e+06	-3.7055e+06
5930	5.93	-3.70675e+06	-3698141	-3.70397e+06	-3.70959e+06	-3704918	-3.70592e+06
5940	5.94	-3.70523e+06	-3.70033e+06	-3706067	-3.70734e+06	-3708591	-3705414
5950	5.95	-3708736	-3.70269e+06	-3.70573e+06	-3.71038e+06	-3.70522e+06	-3709831
5960	5.96	-3.70759e+06	-3.70317e+06	-3.71004e+06	-3707455	-3706143	-3707182
5970	5.97	-3.70789e+06	-3.7052e+06	-3.7073e+06	-3.70628e+06	-3.70824e+06	-3708154
5980	5.98	-3.70952e+06	-3.70113e+06	-3.70903e+06	-3.7098e+06	-3.70426e+06	-3.70924e+06
5990	5.99	-3.70738e+06	-3.6995e+06	-3.70635e+06	-3710631	-3.70254e+06	-3.70382e+06
6000	6	-3.71165e+06	-3705868	-3.70792e+06	-3707574	-3.70663e+06	-3.71069e+06
6010	6.01	-3.70861e+06	-3.70029e+06	-3.70803e+06	-3.70757e+06	-3.70665e+06	-3.70909e+06
6020	6.02	-3.70391e+06	-3.7019e+06	-3.70827e+06	-3.70774e+06	-3.71065e+06	-3708167
6030	6.03	-3708599	-3.70322e+06	-3.70901e+06	-3.70464e+06	-3706210	-3.70995e+06
6040	6.04	-3704087	-3701035	-3.70947e+06	-3.70889e+06	-3.70791e+06	-3711342
6050	6.05	-3.70875e+06	-3.70345e+06	-3.70525e+06	-3.70801e+06	-3706690	-3.70686e+06
6060	6.06	-3.7056e+06	-3.70415e+06	-3.70462e+06	-3.71236e+06	-3.70753e+06	-3.70784e+06
6070	6.07	-3.70602e+06	-3.70102e+06	-3704692	-3.71297e+06	-3.70765e+06	-3.70637e+06
6080	6.08	-3708151	-3701761	-3.70782e+06	-3.71012e+06	-3.71017e+06	-3.70611e+06
6090	6.09	-3.70656e+06	-3.70208e+06	-3.70776e+06	-3.70778e+06	-3.70452e+06	-3.70989e+06
6100	6.1	-3.70337e+06	-3.69867e+06	-3.70573e+06	-3708151	-3.7056e+06	-3.71254e+06
6110	6.11	-3710527	-3.69963e+06	-3.71216e+06	-3.71185e+06	-3.70868e+06	-3703272
6120	6.12	-3.70903e+06	-3.70189e+06	-3.71084e+06	-3708813	-3.70908e+06	-3.70566e+06
6130	6.13	-3702880	-3.70563e+06	-3.70682e+06	-3.70743e+06	-3.70321e+06	-3708624
6140	6.14	-3.70408e+06	-3.70242e+06	-3.71063e+06	-3.70967e+06	-3.7105e+06	-3705011
6150	6.15	-3.70599e+06	-3.70618e+06	-3.70918e+06	-3.7047e+06	-3.71062e+06	-3.70879e+06
6160	6.16	-3.70178e+06	-3.70609e+06	-3.70729e+06	-3706419	-3.70658e+06	-3.71313e+06
6170	6.17	-3.7111e+06	-3702751	-3.70861e+06	-3708064	-3.70655e+06	-3703296
6180	6.18	-3.70755e+06	-3.70608e+06	-3.70868e+06	-3.70858e+06	-3709335	-3.70794e+06
6190	6.19	-3706841	-3.70099e+06	-3.70987e+06	-3.70865e+06	-3709289	-3.70775e+06
6200	6.2	-3706012	-3.70143e+06	-3.70267e+06	-3707584	-3.71011e+06	-3.70959e+06
6210	6.21	-3.70588e+06	-3701292	-3.70696e+06	-3.70422e+06	-3.70993e+06	-3.70455e+06
6220	6.22	-3.70625e+06	-3.7036e+06	-3706929	-3.71043e+06	-3.70752e+06	-3.70837e+06
6230	6.23	-3704497	-3.70448e+06	-3.71089e+06	-3707683	-3.70773e+06	-3.70634e+06
6240	6.24	-3708003	-3.70263e+06	-3.70897e+06	-3.71091e+06	-3703674	-3702799
6250	6.25	-3.70948e+06	-3.69857e+06	-3706372	-3.70301e+06	-3.71006e+06	-3.70701e+06
6260	6.26	-3.70881e+06	-3.70148e+06	-3.70718e+06	-3.70312e+06	-3.70605e+06	-3.71219e+06
6270	6.27	-3702703	-3701396	-3.70856e+06	-3704594	-3.71035e+06	-3.70382e+06
6280	6.28	-3709389	-3699628	-3709898	-3.70646e+06	-3705782	-3.70996e+06
6290	6.29	-3.7044e+06	-3.70249e+06	-3705067	-3708601	-3.70837e+06	-3.7068e+06
6300	6.3	-3709003	-3701482	-3.70809e+06	-3.7063e+06	-3707375	-3.70888e+06
6310	6.31	-3.70459e+06	-3.70089e+06	-3.70793e+06	-3.70685e+06	-3.70746e+06	-3.70702e+06
6320	6.32	-3.70962e+06	-3698835	-3.70796e+06	-3.70628e+06	-3706909	-3.70898e+06
6330	6.33	-3704948	-3.70132e+06	-3.7058e+06	-3708625	-3.70982e+06	-3.70912e+06
6340	6.34	-3.7046e+06	-3.70214e+06	-3708157	-3706975	-3.70774e+06	-3713473
6350	6.35	-3.71022e+06	-3.70193e+06	-3.70512e+06	-3.70615e+06	-3.70847e+06	-3.70662e+06
6360	6.36	-3.70668e+06	-3.70141e+06	-3.70947e+06	-3.71015e+06	-3.7095e+06	-3.70717e+06
6370	6.37	-3.71004e+06	-3.70075e+06	-3.71037e+06	-3.70866e+06	-3.70495e+06	-3708650
6380	6.38	-3.71089e+06	-3.69833e+06	-3.70685e+06	-3.70618e+06	-3.70647e+06	-3.70923e+06
6390	6.39	-3710213	-3.70316e+06	-3.70967e+06	-3.71187e+06	-3.70421e+06	-3.70388e+06
6400	6.4	-3704181	-3.70228e+06	-3.70879e+06	-3.71198e+06	-3.70691e+06	-3.71007e+06
6410	6.41	-3.70645e+06	-3.70155e+06	-3.70948e+06	-3.71194e+06	-3707715	-3.7084e+06
6420	6.42	-3.7056e+06	-3.69981e+06	-3.70978e+06	-3.70765e+06	-3.70597e+06	-3.70407e+06
6430	6.43	-3.70865e+06	-3702749	-3.70854e+06	-3.70616e+06	-3.7097e+06	-3.70965e+06
6440	6.44	-3.70658e+06	-3.7005e+06	-3710584	-3709858	-3.70702e+06	-3.7083e+06
6450	6.45	-3.70901e+06	-3.70333e+06	-3.71115e+06	-3.71201e+06	-3.70968e+06	-3.70748e+06
6460	6.46	-3704048	-3702457	-3707536	-3.7066e+06	-3708666	-3.70625e+06
6470	6.47	-3705196	-3.69809e+06	-3.70661e+06	-3.70867e+06	-3.70723e+06	-3.70809e+06
6480	6.48	-3.70517e+06	-3.70174e+06	-3.71039e+06	-3.70854e+06	-3.7094e+06	-3.70852e+06
6490	6.49	-3707276	-3699356	-3.71356e+06	-3.70806e+06	-3.70474e+06	-3.70775e+06
6500	6.5	-3.70621e+06	-3.70012e+06	-3.70885e+06	-3.70617e+06	-3.70822e+06	-3.70725e+06
6510	6.51	-3.70445e+06	-3.70532e+06	-3.70902e+06	-3.70711e+06	-3.70832e+06	-3710298
6520	6.52	-3.7047e+06	-3.70167e+06	-3707093	-3.70529e+06	-3.70537e+06	-3.70586e+06
6530	6.53	-3709194	-3.70485e+06	-3.70619e+06	-3.71196e+06	-3.70974e+06	-3.70937e+06
6540	6.54	-3.71e+06	-3703978	-3.70979e+06	-3.70645e+06	-3712533	-3710454
6550	6.55	-3.70744e+06	-3.69954e+06	-3.7078e+06	-3.70793e+06	-3.70547e+06	-3707786
6560	6.56	-3705657	-3702005	-3.70722e+06	-3.7058e+06	-3.708e+06	-3.71063e+06
6570	6.57	-3.70566e+06	-3.70041e+06	-3.71156e+06	-3712003	-3709632	-3.70966e+06
6580	6.58	-3.705e+06	-3702113	-3708799	-3.70858e+06	-3.70878e+06	-3.70694e+06
6590	6.59	-3.70416e+06	-3.70358e+06	-3.70882e+06	-3.70678e+06	-3.7079e+06	-3.70665e+06
6600	6.6	-3704870	-3.70206e+06	-3707533	-3.7067e+06	-3.71103e+06	-3.70549e+06
6610	6.61	-3.70321e+06	-3.70343e+06	-3.7081e+06	-3.70863e+06	-3.70875e+06	-3.70562e+06
6620	6.62	-3.70639e+06	-3703741	-3.71233e+06	-3.7078e+06	-3.70666e+06	-3705061
6630	6.63	-3.70303e+06	-3.70026e+06	-3.70916e+06	-3.70491e+06	-3.70796e+06	-3.70512e+06
6640	6.64	-3.70532e+06	-3.70215e+06	-3706473	-3709536	-3710256	-3705108
6650	6.65	-3.70533e+06	-3.69688e+06	-3.71011e+06	-3.70837e+06	-3.70908e+06	-3.7094e+06
6660	6.66	-3.71143e+06	-3.70152e+06	-3.70743e+06	-3.70594e+06	-3.70455e+06	-3.71016e+06
6670	6.67	-3.70271e+06	-3.70014e+06	-3709491	-3707624	-3.707e+06	-3711495
6680	6.68	-3.71015e+06	-3.69866e+06	-3.7107e+06	-3.70792e+06	-3.70523e+06	-3.70931e+06
6690	6.69	-3707143	-3.70091e+06	-3707518	-3.70414e+06	-3.71079e+06	-3.70659e+06
6700	6.7	-3.70794e+06	-3702219	-3.70582e+06	-3.7073e+06	-3709179	-3.70637e+06
6710	6.71	-3703968	-3.70317e+06	-3.70781e+06	-3.70955e+06	-3.70876e+06	-3.70826e+06
6720	6.72	-3706619	-3.70215e+06	-3.71282e+06	-3.70723e+06	-3.70666e+06	-3704400
6730	6.73	-3.70777e+06	-3.69522e+06	-3.70441e+06	-3.7095e+06	-3.70869e+06	-3.70721e+06
6740	6.74	-3705051	-3703830	-3.70696e+06	-3.70421e+06	-3.70645e+06	-3.70727e+06
6750	6.75	-3.7093e+06	-3.69856e+06	-3.71116e+06	-3.7065e+06	-3.70881e+06	-3.70713e+06
6760	6.76	-3.7055e+06	-3.70024e+06	-3.70446e+06	-3.70541e+06	-3709774	-3.70427e+06
6770	6.77	-3707319	-3.69962e+06	-3711329	-3.70778e+06	-3.70665e+06	-3.70665e+06
6780	6.78	-3.70733e+06	-3.69857e+06	-3.70393e+06	-3.70577e+06	-3710267	-3703294
6790	6.79	-3.70487e+06	-3.70263e+06	-3.70954e+06	-3.71002e+06	-3709454	-3.70656e+06
6800	6.8	-3.70685e+06	-3.70315e+06	-3.70582e+06	-3708914	-3707788	-3.705e+06
6810	6.81	-3.70946e+06	-3700675	-3.70749e+06	-3.70685e+06	-3702949	-3.70742e+06
6820	6.82	-3.70874e+06	-3.70362e+06	-3709367	-3707334	-3.70517e+06	-3704256
6830	6.83	-3.70776e+06	-3.7029e+06	-3710872	-3.71186e+06	-3.70525e+06	-3.7068e+06
6840	6.84	-3.706e+06	-3.70106e+06	-3706723	-3.70899e+06	-3.70553e+06	-3.71035e+06
6850	6.85	-3.7086e+06	-3705506	-3.70787e+06	-3.70983e+06	-3.70669e+06	-3.70944e+06
6860	6.86	-3710325	-3.70552e+06	-3707681	-3.70902e+06	-3.70731e+06	-3710257
6870	6.87	-3.70583e+06	-3.70415e+06	-3.70809e+06	-3.71061e+06	-3.70955e+06	-3.70902e+06
6880	6.88	-3704894	-3.70068e+06	-3.70798e+06	-3.70985e+06	-3.71039e+06	-3.70771e+06
6890	6.89	-3.70809e+06	-3.70091e+06	-3710604	-3.70868e+06	-3.71192e+06	-3.70912e+06
6900	6.9	-3.70647e+06	-3.70024e+06	-3706986	-3.70553e+06	-3.70696e+06	-3708191
6910	6.91	-3.70483e+06	-3700425	-3.7091e+06	-3.70699e+06	-3.71043e+06	-3.70676e+06
6920	6.92	-3.70762e+06	-3.7071e+06	-3.71004e+06	-3.71099e+06	-3.70875e+06	-3.7061e+06
6930	6.93	-3.70208e+06	-3702814	-3708880	-3.70646e+06	-3.70781e+06	-3.70412e+06
6940	6.94	-3.70416e+06	-3.69789e+06	-3706925	-3.70764e+06	-3.70752e+06	-3708065
6950	6.95	-3.7073e+06	-3699269	-3.70707e+06	-3.70372e+06	-3.70674e+06	-3706928
6960	6.96	-3.70648e+06	-3699421	-3.70809e+06	-3706212	-3.70705e+06	-3.70585e+06
6970	6.97	-3710528	-3700293	-3.70662e+06	-3709732	-3.71158e+06	-3712220
6980	6.98	-3.70737e+06	-3.7001e+06	-3.70715e+06	-3.70524e+06	-3.70892e+06	-3.71185e+06
6990	6.99	-3709710	-3700468	-3.71108e+06	-3.71047e+06	-3.70838e+06	-3.70798e+06
7000	7	-3.70548e+06	-3.70028e+06	-3708201	-3.70357e+06	-3.70728e+06	-3.70635e+06
7010	7.01	-3.70733e+06	-3.7028e+06	-3.70919e+06	-3.70901e+06	-3.70931e+06	-3711830
7020	7.02	-3.70468e+06	-3.70148e+06	-3.70822e+06	-3.70734e+06	-3.70796e+06	-3.70775e+06
7030	7.03	-3.70708e+06	-3701674	-3.70791e+06	-3.70813e+06	-3707559	-3.70641e+06
7040	7.04	-3.70716e+06	-3704907	-3.70778e+06	-3.70583e+06	-3.70811e+06	-3710059
7050	7.05	-3.70599e+06	-3.70241e+06	-3.7086e+06	-3.70654e+06	-3.70694e+06	-3.70522e+06
7060	7.06	-3.71102e+06	-3.70098e+06	-3705182	-3705911	-3.70671e+06	-3.71223e+06
7070	7.07	-3707315	-3.7001e+06	-3.71212e+06	-3.70818e+06	-3711654	-3704603
7080	7.08	-3.70805e+06	-3.69855e+06	-3.70493e+06	-3.71091e+06	-3.70838e+06	-3.70848e+06
7090	7.09	-3.70486e+06	-3.70519e+06	-3.71081e+06	-3709972	-3.70456e+06	-3709755
7100	7.1	-3699035	-3.70313e+06	-3.71267e+06	-3707351	-3.70831e+06	-3.70645e+06
7110	7.11	-3.70827e+06	-3.70315e+06	-3707766	-3.7084e+06	-3.70822e+06	-3.7089e+06
7120	7.12	-3.70773e+06	-3.6998e+06	-3706418	-3.70688e+06	-3.71056e+06	-3.70827e+06
7130	7.13	-3709524	-3.70414e+06	-3701733	-3.70507e+06	-3.71138e+06	-3709982
7140	7.14	-3706172	-3.69967e+06	-3708880	-3.70294e+06	-3.70517e+06	-3.70645e+06
7150	7.15	-3706965	-3.70283e+06	-3.7077e+06	-3.70832e+06	-3.70937e+06	-3.70463e+06
7160	7.16	-3.70758e+06	-3.703e+06	-3.70806e+06	-3707386	-3710379	-3.70683e+06
7170	7.17	-3.70772e+06	-3700660	-3.71193e+06	-3.70868e+06	-3708286	-3.70729e+06
7180	7.18	-3706993	-3.70327e+06	-3.70881e+06	-3.70506e+06	-3.70989e+06	-3.70671e+06
7190	7.19	-3.70934e+06	-3.69503e+06	-3.70675e+06	-3.70785e+06	-3.70546e+06	-3.70904e+06
7200	7.2	-3.70614e+06	-3701666	-3.70804e+06	-3.70622e+06	-3.70652e+06	-3707636
7210	7.21	-3.70885e+06	-3699271	-3703163	-3.71019e+06	-3.71125e+06	-3.70343e+06
7220	7.22	-3.70677e+06	-3.70102e+06	-3.71176e+06	-3708680	-3.70728e+06	-3.70844e+06
7230	7.23	-3.70834e+06	-3.7037e+06	-3.71166e+06	-3.70342e+06	-3.70574e+06	-3.70426e+06
7240	7.24	-3.70869e+06	-3.70314e+06	-3.71041e+06	-3705278	-3707861	-3.70975e+06
7250	7.25	-3707257	-3.70137e+06	-3708098	-3.70928e+06	-3.70694e+06	-3706420
7260	7.26	-3.70591e+06	-3702694	-3705984	-3.70983e+06	-3.70959e+06	-3.70519e+06
7270	7.27	-3.7074e+06	-3.70206e+06	-3.70543e+06	-3.70615e+06	-3.70956e+06	-3.71037e+06
7280	7.28	-3.70856e+06	-3.6987e+06	-3.70893e+06	-3.70955e+06	-3.71092e+06	-3705595
7290	7.29	-3.70517e+06	-3703063	-3.70766e+06	-3.70716e+06	-3.7063e+06	-3.71047e+06
7300	7.3	-3.7063e+06	-3.69877e+06	-3.71202e+06	-3.70772e+06	-3.70781e+06	-3.70947e+06
7310	7.31	-3.70635e+06	-3.70101e+06	-3712922	-3.70894e+06	-3710061	-3.70683e+06
7320	7.32	-3.70545e+06	-3.70007e+06	-3.70467e+06	-3.70463e+06	-3.70688e+06	-3.70955e+06
7330	7.33	-3.70753e+06	-3.70355e+06	-3706682	-3.70975e+06	-3.70541e+06	-3710653
7340	7.34	-3.70689e+06	-3.70403e+06	-3.70688e+06	-3.70703e+06	-3710457	-3707187
7350	7.35	-3709233	-3.69818e+06	-3.70318e+06	-3.70831e+06	-3705663	-3.70962e+06
7360	7.36	-3.70814e+06	-3702614	-3711356	-3.70303e+06	-3706041	-3.70928e+06
7370	7.37	-3.70881e+06	-3702419	-3.70831e+06	-3707210	-3.70702e+06	-3.70714e+06
7380	7.38	-3708386	-3.70134e+06	-3.70926e+06	-3.71156e+06	-3.71192e+06	-3706547
7390	7.39	-3.70286e+06	-3700072	-3706592	-3.70758e+06	-3.7115e+06	-3.70801e+06
7400	7.4	-3.7091e+06	-3.7029e+06	-3.70781e+06	-3707533	-3.70538e+06	-3.70693e+06
7410	7.41	-3.70878e+06	-3.70534e+06	-3.71013e+06	-3.70634e+06	-3709590	-3.70574e+06
7420	7.42	-3.70414e+06	-3.70248e+06	-3706001	-3704669	-3.71147e+06	-3710097
7430	7.43	-3.70687e+06	-3.70147e+06	-3.71052e+06	-3.70895e+06	-3.71081e+06	-3703951
7440	7.44	-3703866	-3.70295e+06	-3.70755e+06	-3.70917e+06	-3.70551e+06	-3707018
7450	7.45	-3.70729e+06	-3.70481e+06	-3.71046e+06	-3.70803e+06	-3.7096e+06	-3.70908e+06
7460	7.46	-3708025	-3702168	-3.70773e+06	-3709491	-3709772	-3.71039e+06
7470	7.47	-3706379	-3.70414e+06	-3709256	-3.71221e+06	-3.70629e+06	-3.70654e+06
7480	7.48	-3707968	-3.70172e+06	-3.70466e+06	-3.70544e+06	-3.70886e+06	-3.70991e+06
7490	7.49	-3.70897e+06	-3.69959e+06	-3.70688e+06	-3.70943e+06	-3.70883e+06	-3.70807e+06
7500	7.5	-3.70521e+06	-3.70118e+06	-3710193	-3.70996e+06	-3707867	-3710382
7510	7.51	-3.7058e+06	-3.69985e+06	-3.71426e+06	-3713344	-3706548	-3.71201e+06
7520	7.52	-3711367	-3.70653e+06	-3.71093e+06	-3.70761e+06	-3.70412e+06	-3.711e+06
7530	7.53	-3.70979e+06	-3701322	-3707798	-3710546	-3.70784e+06	-3.70787e+06
7540	7.54	-3.70843e+06	-3.70109e+06	-3705357	-3.70916e+06	-3.7085e+06	-3.70536e+06
7550	7.55	-3706541	-3.70253e+06	-3713465	-3.70885e+06	-3.70948e+06	-3.70886e+06
7560	7.56	-3.70768e+06	-3.70305e+06	-3709080	-3.70489e+06	-3.70642e+06	-3.70813e+06
7570	7.57	-3707611	-3.70538e+06	-3.70813e+06	-3.70799e+06	-3.70712e+06	-3.70331e+06
7580	7.58	-3.70438e+06	-3.70466e+06	-3.70647e+06	-3705475	-3.7052e+06	-3.70852e+06
7590	7.59	-3.71224e+06	-3.70432e+06	-3.70718e+06	-3.70912e+06	-3.70535e+06	-3.70845e+06
7600	7.6	-3.70656e+06	-3701363	-3706617	-3709416	-3.70586e+06	-3.7055e+06
7610	7.61	-3.70734e+06	-3.70204e+06	-3.70838e+06	-3706495	-3708353	-3711149
7620	7.62	-3.70705e+06	-3.70222e+06	-3.70644e+06	-3.70105e+06	-3709566	-3709064
7630	7.63	-3.71003e+06	-3.69914e+06	-3.70692e+06	-3.71394e+06	-3.70719e+06	-3708074
7640	7.64	-3705982	-3.69933e+06	-3.70496e+06	-3.71267e+06	-3.70906e+06	-3.70552e+06
7650	7.65	-3702364	-3.70184e+06	-3.70552e+06	-3.70531e+06	-3.70652e+06	-3.70698e+06
7660	7.66	-3.70556e+06	-3.70311e+06	-3.70642e+06	-3.70935e+06	-3.71176e+06	-3.70692e+06
7670	7.67	-3.70399e+06	-3.70237e+06	-3.71249e+06	-3.70933e+06	-3.70924e+06	-3.70882e+06
7680	7.68	-3.70966e+06	-3.70066e+06	-3711629	-3708384	-3.70633e+06	-3707035
7690	7.69	-3.70833e+06	-3700714	-3.71009e+06	-3706734	-3704972	-3707799
7700	7.7	-3.70424e+06	-3.7011e+06	-3.70707e+06	-3706682	-3.70977e+06	-3.7123e+06
7710	7.71	-3.70786e+06	-3.70102e+06	-3.70821e+06	-3711872	-3.71138e+06	-3707812
7720	7.72	-3706590	-3702998	-3.70944e+06	-3713824	-3.70887e+06	-3.70862e+06
7730	7.73	-3.71174e+06	-3.70353e+06	-3.70615e+06	-3.70408e+06	-3.70706e+06	-3.70812e+06
7740	7.74	-3.70403e+06	-3.70248e+06	-3710450	-3.71014e+06	-3704335	-3.70681e+06
7750	7.75	-3.70992e+06	-3704057	-3.70428e+06	-3.71041e+06	-3.71223e+06	-3.70718e+06
7760	7.76	-3705662	-3.70062e+06	-3.71088e+06	-3.70789e+06	-3.70872e+06	-3.70771e+06
7770	7.77	-3709104	-3.70286e+06	-3708041	-3714710	-3.70582e+06	-3.70549e+06
7780	7.78	-3708758	-3.70641e+06	-3.70828e+06	-3.70703e+06	-3.70736e+06	-3.71207e+06
7790	7.79	-3.70533e+06	-3701039	-3.70671e+06	-3.70711e+06	-3.70766e+06	-3.70751e+06
7800	7.8	-3.70799e+06	-3.70063e+06	-3704332	-3.70937e+06	-3.70642e+06	-3.7049e+06
7810	7.81	-3.70623e+06	-3.70355e+06	-3.70715e+06	-3.70612e+06	-3.70795e+06	-3.71201e+06
7820	7.82	-3706177	-3.70688e+06	-3710353	-3.70772e+06	-3706950	-3.70708e+06
7830	7.83	-3.70816e+06	-3702764	-3.70583e+06	-3.71097e+06	-3.7128e+06	-3.70679e+06
7840	7.84	-3.70745e+06	-3.69922e+06	-3.70985e+06	-3.70886e+06	-3.70731e+06	-3.705e+06
7850	7.85	-3.71112e+06	-3.70466e+06	-3705844	-3709300	-3.70722e+06	-3.70727e+06
7860	7.86	-3.70409e+06	-3.70323e+06	-3.70541e+06	-3.70715e+06	-3.70664e+06	-3.70641e+06
7870	7.87	-3.70841e+06	-3.70238e+06	-3.70906e+06	-3.70857e+06	-3.70744e+06	-3.70566e+06
7880	7.88	-3.70845e+06	-3.70646e+06	-3.70844e+06	-3708886	-3.70587e+06	-3.70961e+06
7890	7.89	-3.70599e+06	-3696899	-3704967	-3703977	-3.70537e+06	-3710727
7900	7.9	-3.70421e+06	-3.70303e+06	-3.70572e+06	-3.70834e+06	-3.71034e+06	-3.70857e+06
7910	7.91	-3.70643e+06	-3.70362e+06	-3.70997e+06	-3.70834e+06	-3710347	-3705171
7920	7.92	-3.70635e+06	-3703278	-3.70777e+06	-3706883	-3.70989e+06	-3705790
7930	7.93	-3705251	-3.70192e+06	-3.70985e+06	-3711421	-3.70657e+06	-3.71129e+06
7940	7.94	-3.70597e+06	-3.70119e+06	-3.70816e+06	-3.70791e+06	-3706993	-3.71174e+06
7950	7.95	-3.70583e+06	-3.69966e+06	-3.70836e+06	-3.7114e+06	-3.7061e+06	-3711716
7960	7.96	-3.7038e+06	-3.70272e+06	-3705952	-3706316	-3.70968e+06	-3.7089e+06
7970	7.97	-3.70569e+06	-3.70319e+06	-3.71048e+06	-3.7083e+06	-3.70997e+06	-3.70932e+06
7980	7.98	-3.70305e+06	-3.70213e+06	-3.70867e+06	-3.70896e+06	-3.7065e+06	-3707908
7990	7.99	-3.70828e+06	-3.70583e+06	-3.7094e+06	-3.70626e+06	-3.70559e+06	-3.71123e+06
8000	8	-3.70756e+06	-3.70255e+06	-3.70896e+06	-3708361	-3.71061e+06	-3708460
8010	8.01	-3.70393e+06	-3.70187e+06	-3.70376e+06	-3.71139e+06	-3.70587e+06	-3.70925e+06
8020	8.02	-3.70714e+06	-3701080	-3707184	-3707459	-3.70259e+06	-3.70609e+06
8030	8.03	-3.70837e+06	-3.70273e+06	-3.70651e+06	-3.70433e+06	-3.70542e+06	-3.70776e+06
8040	8.04	-3.7073e+06	-3.70068e+06	-3.70902e+06	-3711071	-3.70659e+06	-3712059
8050	8.05	-3.71029e+06	-3.7017e+06	-3.70834e+06	-3.70949e+06	-3706541	-3709627
8060	8.06	-3.70747e+06	-3.70168e+06	-3707393	-3.70583e+06	-3.70943e+06	-3708735
8070	8.07	-3.7079e+06	-3.70041e+06	-3.70556e+06	-3.70729e+06	-3710194	-3.70535e+06
8080	8.08	-3.70436e+06	-3.70118e+06	-3.70952e+06	-3.70858e+06	-3.70833e+06	-3709203
8090	8.09	-3.709e+06	-3.70276e+06	-3.70768e+06	-3.70991e+06	-3711258	-3.70739e+06
8100	8.1	-3708189	-3.70244e+06	-3.70813e+06	-3.70896e+06	-3.70783e+06	-3.70707e+06
8110	8.11	-3.7036e+06	-3.702e+06	-3.70805e+06	-3.7143e+06	-3.70712e+06	-3711029
8120	8.12	-3708492	-3.69785e+06	-3.71034e+06	-3.70888e+06	-3.70739e+06	-3.7117e+06
8130	8.13	-3.709e+06	-3.70487e+06	-3.70942e+06	-3.70955e+06	-3.70814e+06	-3.71e+06
8140	8.14	-3.71059e+06	-3702611	-3.70408e+06	-3.70956e+06	-3.71209e+06	-3709189
8150	8.15	-3.70467e+06	-3.70166e+06	-3717610	-3.71063e+06	-3.70687e+06	-3708926
8160	8.16	-3710164	-3.70633e+06	-3.70888e+06	-3.7095e+06	-3.71027e+06	-3.70717e+06
8170	8.17	-3.70687e+06	-3.70142e+06	-3.70732e+06	-3.70968e+06	-3.70435e+06	-3711642
8180	8.18	-3705570	-3.7018e+06	-3713679	-3710060	-3.70915e+06	-3.7039e+06
8190	8.19	-3.70527e+06	-3.70283e+06	-3.70759e+06	-3.70896e+06	-3.70508e+06	-3.71056e+06
8200	8.2	-3708726	-3.70089e+06	-3.70715e+06	-3.70931e+06	-3.70905e+06	-3711774
8210	8.21	-3.70627e+06	-3.70211e+06	-3.70582e+06	-3.7076e+06	-3.70823e+06	-3.71174e+06
8220	8.22	-3.70419e+06	-3.7053e+06	-3709919	-3.7103e+06	-3.7084e+06	-3.70715e+06
8230	8.23	-3.70415e+06	-3704582	-3.7066e+06	-3.70476e+06	-3.70919e+06	-3.70883e+06
8240	8.24	-3706523	-3.69824e+06	-3.70543e+06	-3.70845e+06	-3709061	-3712911
8250	8.25	-3.70594e+06	-3.70346e+06	-3.70784e+06	-3.70526e+06	-3.70623e+06	-3.70968e+06
8260	8.26	-3.70557e+06	-3.70008e+06	-3.70882e+06	-3.70777e+06	-3.70908e+06	-3.7058e+06
8270	8.27	-3.70595e+06	-3701846	-3.70886e+06	-3.71204e+06	-3.70451e+06	-3.70854e+06
8280	8.28	-3.70545e+06	-3.70176e+06	-3.70685e+06	-3.70948e+06	-3705697	-3.70933e+06
8290	8.29	-3706251	-3705138	-3.70623e+06	-3708303	-3710820	-3.70617e+06
8300	8.3	-3.70668e+06	-3703598	-3.70435e+06	-3.703e+06	-3.70862e+06	-3703609
8310	8.31	-3.70431e+06	-3702714	-3.70781e+06	-3.71003e+06	-3.70548e+06	-3.70619e+06
8320	8.32	-3.70785e+06	-3.70295e+06	-3.70557e+06	-3.70497e+06	-3.70882e+06	-3.70889e+06
8330	8.33	-3.7094e+06	-3.70025e+06	-3.71001e+06	-3705711	-3.70866e+06	-3.71172e+06
8340	8.34	-3.70503e+06	-3699868	-3.70653e+06	-3.70899e+06	-3.70903e+06	-3.70771e+06
8350	8.35	-3705068	-3.70107e+06	-3706778	-3.70669e+06	-3.71075e+06	-3.70569e+06
8360	8.36	-3.70678e+06	-3.70034e+06	-3.70598e+06	-3705356	-3.70878e+06	-3713531
8370	8.37	-3.70834e+06	-3701120	-3.70748e+06	-3.70701e+06	-3.70604e+06	-3709734
8380	8.38	-3.70816e+06	-3700599	-3.70832e+06	-3.71267e+06	-3.70632e+06	-3704517
8390	8.39	-3.70655e+06	-3.70012e+06	-3.71025e+06	-3.70604e+06	-3708815	-3.70909e+06
8400	8.4	-3.71081e+06	-3.6985e+06	-3.70638e+06	-3.70553e+06	-3.7061e+06	-3.70909e+06
8410	8.41	-3.70223e+06	-3.70197e+06	-3.70996e+06	-3.70977e+06	-3705564	-3.71088e+06
8420	8.42	-3.7065e+06	-3706568	-3709622	-3709595	-3.70923e+06	-3706391
8430	8.43	-3.70769e+06	-3.70153e+06	-3.70855e+06	-3.70727e+06	-3.70783e+06	-3.71052e+06
8440	8.44	-3.70575e+06	-3.70172e+06	-3.71056e+06	-3706952	-3.71377e+06	-3.71021e+06
8450	8.45	-3.705e+06	-3.70094e+06	-3710924	-3.70936e+06	-3707459	-3707449
8460	8.46	-3.70542e+06	-3.70096e+06	-3.70834e+06	-3.70893e+06	-3.71393e+06	-3710645
8470	8.47	-3.70559e+06	-3704017	-3709303	-3.70614e+06	-3.71066e+06	-3704782
8480	8.48	-3.70754e+06	-3.69906e+06	-3.70816e+06	-3.70664e+06	-3.70694e+06	-3710420
8490	8.49	-3.71056e+06	-3.70839e+06	-3.70982e+06	-3.71002e+06	-3.71021e+06	-3.70708e+06
8500	8.5	-3.70636e+06	-3.70222e+06	-3710224	-3.71219e+06	-3.70979e+06	-3710205
8510	8.51	-3.70901e+06	-3.70075e+06	-3.70686e+06	-3708353	-3.71326e+06	-3708418
8520	8.52	-3.70842e+06	-3.70277e+06	-3.71254e+06	-3704463	-3.70829e+06	-3706012
8530	8.53	-3.70667e+06	-3.70248e+06	-3.70992e+06	-3.70877e+06	-3.71021e+06	-3709308
8540	8.54	-3.70286e+06	-3702019	-3.70464e+06	-3.71086e+06	-3.71205e+06	-3.70713e+06
8550	8.55	-3.70761e+06	-3701069	-3.706e+06	-3.70817e+06	-3.70898e+06	-3707263
8560	8.56	-3.70698e+06	-3.70039e+06	-3708227	-3.70389e+06	-3.70648e+06	-3706444
8570	8.57	-3706626	-3.70304e+06	-3704462	-3.70895e+06	-3.70656e+06	-3.71055e+06
8580	8.58	-3710464	-3699535	-3.70719e+06	-3.70855e+06	-3.70813e+06	-3.71e+06
8590	8.59	-3705182	-3.70267e+06	-3.70901e+06	-3.7057e+06	-3.70644e+06	-3.71019e+06
8600	8.6	-3.70882e+06	-3701780	-3.70971e+06	-3.7082e+06	-3.70931e+06	-3.70252e+06
8610	8.61	-3.70751e+06	-3.69907e+06	-3.70723e+06	-3708825	-3708512	-3.71146e+06
8620	8.62	-3.7077e+06	-3.7e+06	-3706365	-3706748	-3710426	-3711294
8630	8.63	-3703738	-3.70072e+06	-3.70962e+06	-3.7093e+06	-3.70836e+06	-3.7088e+06
8640	8.64	-3.70628e+06	-3.70208e+06	-3.70951e+06	-3.70725e+06	-3.71137e+06	-3.70663e+06
8650	8.65	-3.70832e+06	-3701631	-3710715	-3.70992e+06	-3707320	-3.70623e+06
8660	8.66	-3707481	-3.70063e+06	-3.70418e+06	-3.70925e+06	-3.70917e+06	-3.71063e+06
8670	8.67	-3.70678e+06	-3.7052e+06	-3.70796e+06	-3.70673e+06	-3.70655e+06	-3.70624e+06
8680	8.68	-3703604	-3.70502e+06	-3.70499e+06	-3.71245e+06	-3.70613e+06	-3.70551e+06
8690	8.69	-3.7061e+06	-3.70241e+06	-3.70692e+06	-3.71115e+06	-3.7056e+06	-3.70654e+06
8700	8.7	-3710056	-3.70184e+06	-3.70539e+06	-3.70703e+06	-3.71145e+06	-3.70923e+06
8710	8.71	-3.70786e+06	-3.70059e+06	-3.70645e+06	-3706166	-3.70844e+06	-3.70907e+06
8720	8.72	-3.703e+06	-3.70561e+06	-3.70498e+06	-3707886	-3.70562e+06	-3712722
8730	8.73	-3.70573e+06	-3701709	-3.70418e+06	-3.71004e+06	-3.70763e+06	-3706875
8740	8.74	-3702739	-3702654	-3707231	-3.70909e+06	-3.70636e+06	-3.70651e+06
8750	8.75	-3.70517e+06	-3.69802e+06	-3.71043e+06	-3.7143e+06	-3.70749e+06	-3706830
8760	8.76	-3707225	-3698920	-3.70861e+06	-3.70959e+06	-3.70985e+06	-3.7074e+06
8770	8.77	-3.70938e+06	-3697470	-3.70707e+06	-3.70826e+06	-3708874	-3710397
8780	8.78	-3.70667e+06	-3.70219e+06	-3.70467e+06	-3.70542e+06	-3.70998e+06	-3.70186e+06
8790	8.79	-3.70877e+06	-3.70603e+06	-3.70444e+06	-3.7051e+06	-3.7109e+06	-3.70858e+06
8800	8.8	-3707260	-3.70123e+06	-3.70464e+06	-3709255	-3.70758e+06	-3.71035e+06
8810	8.81	-3.70397e+06	-3704795	-3.70841e+06	-3.70978e+06	-3.70538e+06	-3709881
8820	8.82	-3.70673e+06	-3.70377e+06	-3.71076e+06	-3705225	-3.70876e+06	-3.71304e+06
8830	8.83	-3.70523e+06	-3.70385e+06	-3.70958e+06	-3707751	-3.7094e+06	-3.71157e+06
8840	8.84	-3.70677e+06	-3.70044e+06	-3.70728e+06	-3.70961e+06	-3.70766e+06	-3.7085e+06
8850	8.85	-3.70999e+06	-3.70593e+06	-3.70646e+06	-3.70744e+06	-3.71079e+06	-3707015
8860	8.86	-3.71147e+06	-3.70222e+06	-3.71241e+06	-3.70938e+06	-3710655	-3.70424e+06
8870	8.87	-3.70757e+06	-3700811	-3706535	-3.71019e+06	-3711290	-3.70848e+06
8880	8.88	-3.70667e+06	-3.70475e+06	-3.7079e+06	-3.71366e+06	-3.70979e+06	-3.71379e+06
8890	8.89	-3.70795e+06	-3.70396e+06	-3.7109e+06	-3707725	-3.70869e+06	-3.70675e+06
8900	8.9	-3.70621e+06	-3.70267e+06	-3711136	-3.70977e+06	-3.70632e+06	-3.71172e+06
8910	8.91	-3.70309e+06	-3.70408e+06	-3.71061e+06	-3.712e+06	-3710107	-3.70665e+06
8920	8.92	-3.70615e+06	-3.70048e+06	-3711610	-3.70711e+06	-3.70427e+06	-3.70941e+06
8930	8.93	-3.7086e+06	-3698690	-3.7031e+06	-3.70988e+06	-3.70538e+06	-3710469
8940	8.94	-3707225	-3.70395e+06	-3.70573e+06	-3.71141e+06	-3.70941e+06	-3.7102e+06
8950	8.95	-3.70869e+06	-3.69975e+06	-3.70536e+06	-3.708e+06	-3.70807e+06	-3.7121e+06
8960	8.96	-3.70796e+06	-3.7019e+06	-3708888	-3.70679e+06	-3.70761e+06	-3.7123e+06
8970	8.97	-3.70561e+06	-3.7044e+06	-3.70444e+06	-3.70926e+06	-3.70576e+06	-3.71065e+06
8980	8.98	-3.70606e+06	-3.69956e+06	-3.70936e+06	-3708632	-3.70598e+06	-3.70896e+06
8990	8.99	-3706463	-3.70175e+06	-3.70783e+06	-3.70958e+06	-3.70678e+06	-3705214
9000	9	-3.70447e+06	-3705950	-3.70745e+06	-3705791	-3707474	-3.70657e+06
9010	9.01	-3.70077e+06	-3.70182e+06	-3.7041e+06	-3707763	-3.70722e+06	-3.70917e+06
9020	9.02	-3.70498e+06	-3.70391e+06	-3.7042e+06	-3.70747e+06	-3.70829e+06	-3.70823e+06
9030	9.03	-3.70669e+06	-3.70531e+06	-3.70234e+06	-3.70864e+06	-3.70757e+06	-3.70901e+06
9040	9.04	-3.70699e+06	-3701465	-3.70736e+06	-3.70351e+06	-3.70808e+06	-3.71068e+06
9050	9.05	-3.70748e+06	-3.70398e+06	-3.70621e+06	-3706845	-3712925	-3706668
9060	9.06	-3.70776e+06	-3.70553e+06	-3.70722e+06	-3706714	-3.70542e+06	-3.70949e+06
9070	9.07	-3.7067e+06	-3.70266e+06	-3.70723e+06	-3710872	-3.71181e+06	-3.71166e+06
9080	9.08	-3.7086e+06	-3.70358e+06	-3708103	-3.70735e+06	-3.70754e+06	-3.70792e+06
9090	9.09	-3.70649e+06	-3698585	-3708455	-3.70645e+06	-3.71193e+06	-3.711e+06
9100	9.1	-3708578	-3.70356e+06	-3710902	-3.70732e+06	-3709678	-3.70749e+06
9110	9.11	-3703202	-3705959	-3.70363e+06	-3.70886e+06	-3707335	-3.70906e+06
9120	9.12	-3.7086e+06	-3.70304e+06	-3.70884e+06	-3.71201e+06	-3.71388e+06	-3.70889e+06
9130	9.13	-3.71012e+06	-3.7034e+06	-3.71071e+06	-3706212	-3.70983e+06	-3.70732e+06
9140	9.14	-3.70557e+06	-3.70077e+06	-3.71111e+06	-3705808	-3.70652e+06	-3.70967e+06
9150	9.15	-3.70673e+06	-3700180	-3705842	-3.70661e+06	-3.7028e+06	-3.70753e+06
9160	9.16	-3.71021e+06	-3.7018e+06	-3.71248e+06	-3.70871e+06	-3.70797e+06	-3.7116e+06
9170	9.17	-3.70784e+06	-3.70196e+06	-3.70919e+06	-3.70565e+06	-3.70995e+06	-3.71021e+06
9180	9.18	-3706938	-3.7032e+06	-3705058	-3708528	-3.70702e+06	-3.70557e+06
9190	9.19	-3708054	-3.69834e+06	-3.70978e+06	-3.70676e+06	-3709804	-3.71162e+06
9200	9.2	-3.71142e+06	-3.69953e+06	-3.70619e+06	-3.70434e+06	-3708967	-3.70926e+06
9210	9.21	-3705716	-3.70635e+06	-3.70683e+06	-3.70337e+06	-3709645	-3.70963e+06
9220	9.22	-3.70686e+06	-3.70081e+06	-3706098	-3708923	-3.70683e+06	-3.71128e+06
9230	9.23	-3710584	-3703390	-3.71027e+06	-3.70726e+06	-3.70881e+06	-3.70914e+06
9240	9.24	-3.70475e+06	-3.70167e+06	-3.70932e+06	-3.71116e+06	-3.70841e+06	-3.71063e+06
9250	9.25	-3.70788e+06	-3698951	-3.7055e+06	-3.7084e+06	-3.70379e+06	-3.70942e+06
9260	9.26	-3.70759e+06	-3.70574e+06	-3.7052e+06	-3707368	-3.70971e+06	-3705215
9270	9.27	-3.7073e+06	-3.70343e+06	-3704413	-3707493	-3.70719e+06	-3707058
9280	9.28	-3704884	-3.70403e+06	-3.70876e+06	-3.7083e+06	-3.70566e+06	-3706830
9290	9.29	-3706801	-3.70123e+06	-3704154	-3.70697e+06	-3710883	-3.70698e+06
9300	9.3	-3709339	-3.70215e+06	-3707280	-3707936	-3.71109e+06	-3709683
9310	9.31	-3.71005e+06	-3.70405e+06	-3706531	-3.70576e+06	-3706229	-3706614
9320	9.32	-3705538	-3702684	-3.71005e+06	-3709640	-3.70806e+06	-3.71119e+06
9330	9.33	-3.70961e+06	-3.70355e+06	-3.70954e+06	-3708718	-3.70926e+06	-3.71135e+06
9340	9.34	-3.70451e+06	-3.70418e+06	-3.70844e+06	-3711298	-3710578	-3.70659e+06
9350	9.35	-3703634	-3.70806e+06	-3709887	-3707276	-3710102	-3.7094e+06
9360	9.36	-3707692	-3.7034e+06	-3708037	-3.70703e+06	-3.7126e+06	-3710626
9370	9.37	-3.70631e+06	-3.70851e+06	-3.70785e+06	-3.71359e+06	-3.70863e+06	-3708001
9380	9.38	-3.71044e+06	-3.69889e+06	-3.70736e+06	-3707529	-3.70755e+06	-3706627
9390	9.39	-3.70818e+06	-3.70381e+06	-3.71074e+06	-3.70952e+06	-3.7109e+06	-3709013
9400	9.4	-3709194	-3.70116e+06	-3.70792e+06	-3.70726e+06	-3.70609e+06	-3.70813e+06
9410	9.41	-3.7074e+06	-3.7026e+06	-3.71039e+06	-3.70811e+06	-3.70914e+06	-3710353
9420	9.42	-3709966	-3.70049e+06	-3.71188e+06	-3.70872e+06	-3710886	-3.71078e+06
9430	9.43	-3.70765e+06	-3707607	-3.70662e+06	-3.71077e+06	-3.71369e+06	-3707367
9440	9.44	-3.71131e+06	-3.70376e+06	-3.70744e+06	-3.70869e+06	-3.7068e+06	-3.70778e+06
9450	9.45	-3.70628e+06	-3.70223e+06	-3.70711e+06	-3709791	-3.70867e+06	-3707095
9460	9.46	-3.70774e+06	-3.70232e+06	-3.71027e+06	-3.70822e+06	-3.70787e+06	-3.71585e+06
9470	9.47	-3.70794e+06	-3.70327e+06	-3.70778e+06	-3.70541e+06	-3710683	-3.71087e+06
9480	9.48	-3.71144e+06	-3.70338e+06	-3.70797e+06	-3.70678e+06	-3.70818e+06	-3.70992e+06
9490	9.49	-3706565	-3.70356e+06	-3710382	-3.70574e+06	-3.71021e+06	-3.71368e+06
9500	9.5	-3.70474e+06	-3.70179e+06	-3.70851e+06	-3.70945e+06	-3.70583e+06	-3.70943e+06
9510	9.51	-3.70862e+06	-3705030	-3.71151e+06	-3.70851e+06	-3.70459e+06	-3.70795e+06
9520	9.52	-3704733	-3703722	-3.71195e+06	-3.70879e+06	-3702088	-3.70689e+06
9530	9.53	-3709953	-3702070	-3.70799e+06	-3.70656e+06	-3709009	-3.70878e+06
9540	9.54	-3.70463e+06	-3.7036e+06	-3.70881e+06	-3706147	-3707304	-3.70522e+06
9550	9.55	-3.70866e+06	-3699804	-3.70448e+06	-3.70619e+06	-3.70588e+06	-3.7112e+06
9560	9.56	-3.7072e+06	-3.70454e+06	-3.70628e+06	-3.70495e+06	-3.71053e+06	-3.70831e+06
9570	9.57	-3708133	-3.70338e+06	-3.70787e+06	-3.70582e+06	-3708328	-3.70928e+06
9580	9.58	-3.70949e+06	-3700725	-3.70807e+06	-3.70713e+06	-3709953	-3708052
9590	9.59	-3.70288e+06	-3.70367e+06	-3.70603e+06	-3.70345e+06	-3.70722e+06	-3707719
9600	9.6	-3.70816e+06	-3.70058e+06	-3.71144e+06	-3.70703e+06	-3.70754e+06	-3.70804e+06
9610	9.61	-3.70609e+06	-3.7061e+06	-3.70682e+06	-3.71135e+06	-3.71145e+06	-3.70874e+06
9620	9.62	-3.70438e+06	-3705418	-3.70722e+06	-3.70581e+06	-3.70754e+06	-3709185
9630	9.63	-3706093	-3.70486e+06	-3.70759e+06	-3.70967e+06	-3710690	-3.71036e+06
9640	9.64	-3.70586e+06	-3.69929e+06	-3.7059e+06	-3706321	-3.70882e+06	-3.70947e+06
9650	9.65	-3.70889e+06	-3.6991e+06	-3.70787e+06	-3.70871e+06	-3708098	-3.70863e+06
9660	9.66	-3707212	-3.70055e+06	-3.71276e+06	-3.70646e+06	-3.71077e+06	-3.70672e+06
9670	9.67	-3.70948e+06	-3.70676e+06	-3.70834e+06	-3707546	-3.70751e+06	-3708594
9680	9.68	-3706377	-3.70324e+06	-3.70927e+06	-3.70766e+06	-3.7086e+06	-3.70872e+06
9690	9.69	-3.70324e+06	-3705702	-3.70754e+06	-3.70625e+06	-3.70675e+06	-3.70935e+06
9700	9.7	-3.70613e+06	-3.70114e+06	-3.7087e+06	-3.70937e+06	-3.7057e+06	-3.70846e+06
9710	9.71	-3708500	-3.70121e+06	-3708197	-3710162	-3708952	-3.71076e+06
9720	9.72	-3.70726e+06	-3704655	-3711049	-3.70983e+06	-3.70531e+06	-3.70475e+06
9730	9.73	-3.71108e+06	-3699022	-3.71048e+06	-3.71089e+06	-3.70675e+06	-3.70408e+06
9740	9.74	-3.70752e+06	-3.70358e+06	-3.7107e+06	-3.70672e+06	-3.70903e+06	-3.70898e+06
9750	9.75	-3.70393e+06	-3702878	-3.70756e+06	-3.70898e+06	-3.7099e+06	-3.70793e+06
9760	9.76	-3707972	-3701741	-3.70772e+06	-3.70511e+06	-3.70749e+06	-3.70929e+06
9770	9.77	-3704601	-3702030	-3707576	-3711551	-3.70778e+06	-3706489
9780	9.78	-3711042	-3.69836e+06	-3710611	-3.70798e+06	-3.7088e+06	-3.71094e+06
9790	9.79	-3.70765e+06	-3.70313e+06	-3705035	-3.70894e+06	-3.71072e+06	-3711893
9800	9.8	-3.70643e+06	-3.70295e+06	-3708693	-3.70903e+06	-3.70658e+06	-3.70692e+06
9810	9.81	-3.70594e+06	-3.70172e+06	-3.70982e+06	-3.70862e+06	-3.70917e+06	-3.71004e+06
9820	9.82	-3.70851e+06	-3.7034e+06	-3.70678e+06	-3.7099e+06	-3.70961e+06	-3.70404e+06
9830	9.83	-3.70783e+06	-3.70332e+06	-3.70805e+06	-3.70967e+06	-3708746	-3.70839e+06
9840	9.84	-3.71125e+06	-3706354	-3.70947e+06	-3706265	-3.70608e+06	-3.70966e+06
9850	9.85	-3.70575e+06	-3.70568e+06	-3705543	-3.70764e+06	-3710023	-3.71027e+06
9860	9.86	-3.70861e+06	-3.70382e+06	-3.70965e+06	-3709650	-3.70647e+06	-3.70645e+06
9870	9.87	-3706609	-3.70402e+06	-3708023	-3.70794e+06	-3.70597e+06	-3.71063e+06
9880	9.88	-3708892	-3700742	-3709459	-3.71035e+06	-3708462	-3.70774e+06
9890	9.89	-3.71161e+06	-3.70248e+06	-3.71041e+06	-3.70675e+06	-3.7068e+06	-3.70805e+06
9900	9.9	-3.70902e+06	-3.69988e+06	-3.7103e+06	-3710449	-3706499	-3.70984e+06
9910	9.91	-3709718	-3.7002e+06	-3711479	-3.70737e+06	-3.70574e+06	-3.71098e+06
9920	9.92	-3705581	-3.70132e+06	-3710268	-3.70575e+06	-3703612	-3.70956e+06
9930	9.93	-3.70849e+06	-3.70212e+06	-3707215	-3711352	-3.70552e+06	-3.70839e+06
9940	9.94	-3.70611e+06	-3.70122e+06	-3.70557e+06	-3708124	-3.70835e+06	-3.70992e+06
9950	9.95	-3705930	-3.69887e+06	-3.71113e+06	-3711429	-3705065	-3.7072e+06
9960	9.96	-3.71031e+06	-3.69851e+06	-3.7097e+06	-3.709e+06	-3.70592e+06	-3.70807e+06
9970	9.97	-3.7102e+06	-3705292	-3.71085e+06	-3.71142e+06	-3.70946e+06	-3.7085e+06
9980	9.98	-3.70685e+06	-3.70057e+06	-3.70748e+06	-3.70502e+06	-3705459	-3.70578e+06
9990	9.99	-3705967	-3.70222e+06	-3.71053e+06	-3.71021e+06	-3708371	-3.71146e+06
10000	10	-3.70494e+06	-3.70254e+06	-3.70633e+06	-3.7043e+06	-3.71293e+06	-3708175
10010	10.01	-3.70838e+06	-3.70222e+06	-3.70335e+06	-3708427	-3705289	-3.70438e+06
10020	10.02	-3.70741e+06	-3.70562e+06	-3.71081e+06	-3.70377e+06	-3.70687e+06	-3.70655e+06
10030	10.03	-3704633	-3.70258e+06	-3.70967e+06	-3.70813e+06	-3707429	-3.70221e+06
10040	10.04	-3.70528e+06	-3.70091e+06	-3.71138e+06	-3706644	-3708158	-3.70309e+06
10050	10.05	-3.70666e+06	-3697752	-3708466	-3.71083e+06	-3.70904e+06	-3706606
10060	10.06	-3.70887e+06	-3.70046e+06	-3710529	-3.70935e+06	-3.70769e+06	-3.70868e+06
10070	10.07	-3705037	-3705280	-3.71042e+06	-3708037	-3.70799e+06	-3.71348e+06
10080	10.08	-3.70813e+06	-3704097	-3.70784e+06	-3.71005e+06	-3.70851e+06	-3.70442e+06
10090	10.09	-3.7105e+06	-3.70613e+06	-3.7073e+06	-3.70748e+06	-3.70416e+06	-3.70905e+06
10100	10.1	-3.70864e+06	-3.70158e+06	-3711451	-3.70668e+06	-3.70703e+06	-3705327
10110	10.11	-3.70531e+06	-3.70302e+06	-3.70774e+06	-3708375	-3.709e+06	-3706482
10120	10.12	-3705068	-3.70176e+06	-3.7075e+06	-3.71184e+06	-3703378	-3.70739e+06
10130	10.13	-3709066	-3.70182e+06	-3.70916e+06	-3707761	-3.70904e+06	-3706843
10140	10.14	-3708982	-3.70076e+06	-3711685	-3.70763e+06	-3705966	-3.70861e+06
10150	10.15	-3.70591e+06	-3.70693e+06	-3.70473e+06	-3.70736e+06	-3.70749e+06	-3.71078e+06
10160	10.16	-3705732	-3.70379e+06	-3.70923e+06	-3706647	-3.70629e+06	-3.70711e+06
10170	10.17	-3.70809e+06	-3703395	-3706037	-3.70556e+06	-3.70681e+06	-3.70684e+06
10180	10.18	-3.70507e+06	-3700172	-3707069	-3.70925e+06	-3.70953e+06	-3.70771e+06
10190	10.19	-3707370	-3.70219e+06	-3.71137e+06	-3.70553e+06	-3.71223e+06	-3708142
10200	10.2	-3.7033e+06	-3701090	-3.70952e+06	-3.70805e+06	-3709049	-3.70866e+06
10210	10.21	-3.70729e+06	-3.70262e+06	-3707232	-3.70947e+06	-3705698	-3.70963e+06
10220	10.22	-3706236	-3703639	-3.71103e+06	-3.70801e+06	-3.70856e+06	-3.70569e+06
10230	10.23	-3.70857e+06	-3.70358e+06	-3.71075e+06	-3.71039e+06	-3.70731e+06	-3.70996e+06
10240	10.24	-3705175	-3.69964e+06	-3.7097e+06	-3.70813e+06	-3708574	-3.71165e+06
10250	10.25	-3.70727e+06	-3.70367e+06	-3.70888e+06	-3.71215e+06	-3.7087e+06	-3.70783e+06
10260	10.26	-3.70612e+06	-3.7036e+06	-3.70689e+06	-3.70568e+06	-3706746	-3.70713e+06
10270	10.27	-3.70645e+06	-3.69764e+06	-3.70525e+06	-3.706e+06	-3709421	-3.70911e+06
10280	10.28	-3.70932e+06	-3704507	-3.70593e+06	-3706599	-3707089	-3.7071e+06
10290	10.29	-3708423	-3.70089e+06	-3.70977e+06	-3.7065e+06	-3.71015e+06	-3.71169e+06
10300	10.3	-3705940	-3.70515e+06	-3.70784e+06	-3.7093e+06	-3.70541e+06	-3.70815e+06
10310	10.31	-3705537	-3703385	-3.70808e+06	-3.71294e+06	-3709574	-3706189
10320	10.32	-3707865	-3.70241e+06	-3708899	-3.70563e+06	-3.70763e+06	-3.70682e+06
10330	10.33	-3.7091e+06	-3699440	-3.71415e+06	-3706406	-3711206	-3707281
10340	10.34	-3.70828e+06	-3.69888e+06	-3705702	-3.7116e+06	-3.71137e+06	-3.70788e+06
10350	10.35	-3706408	-3.70472e+06	-3.70765e+06	-3.70692e+06	-3.70752e+06	-3.70872e+06
10360	10.36	-3.7104e+06	-3.70183e+06	-3.707e+06	-3.70284e+06	-3.70883e+06	-3708366
10370	10.37	-3.71279e+06	-3.70038e+06	-3.71286e+06	-3.71205e+06	-3.71013e+06	-3.70749e+06
10380	10.38	-3.70471e+06	-3.70105e+06	-3712561	-3.70969e+06	-3.71139e+06	-3.70731e+06
10390	10.39	-3705859	-3.70205e+06	-3707646	-3.7036e+06	-3.71046e+06	-3.70985e+06
10400	10.4	-3.71163e+06	-3.70394e+06	-3.70999e+06	-3.70559e+06	-3.70912e+06	-3.70989e+06
10410	10.41	-3.70319e+06	-3702908	-3.70579e+06	-3.71119e+06	-3.71066e+06	-3703922
10420	10.42	-3.70386e+06	-3.7019e+06	-3715282	-3.70653e+06	-3.70954e+06	-3706072
10430	10.43	-3.71323e+06	-3.69778e+06	-3.71001e+06	-3.70671e+06	-3.71107e+06	-3.70934e+06
10440	10.44	-3.70569e+06	-3699485	-3707799	-3.70419e+06	-3710050	-3.7081e+06
10450	10.45	-3708622	-3.70189e+06	-3.70296e+06	-3.70521e+06	-3.70964e+06	-3.70559e+06
10460	10.46	-3.70715e+06	-3699195	-3.70537e+06	-3705321	-3.7093e+06	-3.70817e+06
10470	10.47	-3.70684e+06	-3.70366e+06	-3.70804e+06	-3.70814e+06	-3.71118e+06	-3708197
10480	10.48	-3705158	-3.70027e+06	-3.70886e+06	-3708896	-3705166	-3.70647e+06
10490	10.49	-3.70766e+06	-3.70269e+06	-3708199	-3.70893e+06	-3.70431e+06	-3707427
10500	10.5	-3706459	-3.70442e+06	-3.70491e+06	-3.707e+06	-3.70699e+06	-3710063
10510	10.51	-3.70765e+06	-3699193	-3.70613e+06	-3.70555e+06	-3.70961e+06	-3.70711e+06
10520	10.52	-3.70908e+06	-3.70224e+06	-3706520	-3710102	-3.70648e+06	-3713586
10530	10.53	-3.70993e+06	-3.70135e+06	-3.71324e+06	-3.70596e+06	-3.70399e+06	-3.70445e+06
10540	10.54	-3.70894e+06	-3.70001e+06	-3708367	-3.7077e+06	-3.70285e+06	-3.70841e+06
10550	10.55	-3.70825e+06	-3.70331e+06	-3.70787e+06	-3.70863e+06	-3.70655e+06	-3708499
10560	10.56	-3.70849e+06	-3.70267e+06	-3.70726e+06	-3710542	-3.70877e+06	-3.70736e+06
10570	10.57	-3709063	-3.70338e+06	-3706553	-3705507	-3.70977e+06	-3.70793e+06
10580	10.58	-3.70597e+06	-3.70271e+06	-3710923	-3.71225e+06	-3.70829e+06	-3.71013e+06
10590	10.59	-3708153	-3.7045e+06	-3.71388e+06	-3.70872e+06	-3708768	-3709060
10600	10.6	-3.70591e+06	-3.70292e+06	-3.71022e+06	-3707466	-3711630	-3.70715e+06
10610	10.61	-3.70817e+06	-3.69655e+06	-3.70899e+06	-3.70865e+06	-3.71097e+06	-3.70316e+06
10620	10.62	-3705236	-3.70105e+06	-3.71043e+06	-3.70963e+06	-3.71391e+06	-3.71079e+06
10630	10.63	-3.70792e+06	-3.70381e+06	-3.70967e+06	-3.71015e+06	-3709932	-3706826
10640	10.64	-3.70781e+06	-3.70403e+06	-3.70831e+06	-3.70701e+06	-3.7051e+06	-3.70855e+06
10650	10.65	-3.70631e+06	-3.70111e+06	-3.71037e+06	-3.70594e+06	-3.70969e+06	-3.71065e+06
10660	10.66	-3.70341e+06	-3702805	-3706196	-3.70838e+06	-3709789	-3.70793e+06
10670	10.67	-3.70598e+06	-3699807	-3704519	-3.7109e+06	-3.70899e+06	-3.70845e+06
10680	10.68	-3.70333e+06	-3701282	-3708986	-3710258	-3.71184e+06	-3706514
10690	10.69	-3708066	-3702800	-3.71053e+06	-3706165	-3.70921e+06	-3.71142e+06
10700	10.7	-3.70575e+06	-3.70508e+06	-3.70493e+06	-3.70763e+06	-3.70679e+06	-3.71114e+06
10710	10.71	-3.70957e+06	-3.70038e+06	-3.71069e+06	-3.70609e+06	-3.71103e+06	-3.70747e+06
10720	10.72	-3.70776e+06	-3.7007e+06	-3.70761e+06	-3708335	-3.70565e+06	-3707891
10730	10.73	-3708882	-3.69861e+06	-3715713	-3.70898e+06	-3.70856e+06	-3.70736e+06
10740	10.74	-3.70975e+06	-3703711	-3.70919e+06	-3.7064e+06	-3.70673e+06	-3.70762e+06
10750	10.75	-3708816	-3703930	-3.70789e+06	-3.70804e+06	-3.70922e+06	-3.7072e+06
10760	10.76	-3.70991e+06	-3.70324e+06	-3.70497e+06	-3.70795e+06	-3708324	-3.7073e+06
10770	10.77	-3.70615e+06	-3.69964e+06	-3.71005e+06	-3706569	-3708382	-3.70938e+06
10780	10.78	-3703144	-3.70244e+06	-3.70521e+06	-3.70302e+06	-3.71266e+06	-3.70994e+06
10790	10.79	-3.70483e+06	-3.70466e+06	-3.70666e+06	-3.71095e+06	-3706216	-3.70598e+06
10800	10.8	-3.70767e+06	-3703208	-3.70643e+06	-3.70695e+06	-3.70817e+06	-3708160
10810	10.81	-3.70624e+06	-3.70244e+06	-3.70876e+06	-3.70765e+06	-3.70737e+06	-3.70408e+06
10820	10.82	-3.70643e+06	-3.70381e+06	-3.71294e+06	-3706958	-3705358	-3.71039e+06
10830	10.83	-3.7124e+06	-3.7053e+06	-3.70492e+06	-3.71264e+06	-3.70827e+06	-3.70559e+06
10840	10.84	-3705143	-3701707	-3.70636e+06	-3.70664e+06	-3.70982e+06	-3.70603e+06
10850	10.85	-3704733	-3702227	-3.71186e+06	-3.70737e+06	-3.71113e+06	-3.70737e+06
10860	10.86	-3709025	-3.70142e+06	-3710852	-3.71284e+06	-3708656	-3.7098e+06
10870	10.87	-3.70949e+06	-3.7013e+06	-3.70829e+06	-3.70728e+06	-3.70864e+06	-3715995
10880	10.88	-3.71205e+06	-3.70222e+06	-3.70725e+06	-3.70965e+06	-3.70589e+06	-3.70508e+06
10890	10.89	-3.70382e+06	-3703988	-3.70591e+06	-3.70535e+06	-3710015	-3.71063e+06
10900	10.9	-3.70905e+06	-3.69976e+06	-3.70545e+06	-3705407	-3.70922e+06	-3.70838e+06
10910	10.91	-3.70714e+06	-3.70735e+06	-3.70979e+06	-3710096	-3711144	-3708481
10920	10.92	-3.70798e+06	-3699084	-3.70746e+06	-3.70974e+06	-3.70805e+06	-3.71333e+06
10930	10.93	-3.70743e+06	-3.69881e+06	-3.7071e+06	-3.70519e+06	-3.712e+06	-3708144
10940	10.94	-3.70935e+06	-3.70179e+06	-3709691	-3.70468e+06	-3.70656e+06	-3.70869e+06
10950	10.95	-3.71003e+06	-3702941	-3709520	-3.70855e+06	-3.70905e+06	-3709391
10960	10.96	-3.70317e+06	-3.70317e+06	-3708583	-3706647	-3706552	-3.7095e+06
10970	10.97	-3710995	-3.70288e+06	-3711215	-3709204	-3.70924e+06	-3.70813e+06
10980	10.98	-3.70552e+06	-3.70466e+06	-3.70937e+06	-3.70851e+06	-3710888	-3.7103e+06
10990	10.99	-3.71074e+06	-3.70162e+06	-3712571	-3.70594e+06	-3.70671e+06	-3.71056e+06
11000	11	-3706756	-3701800	-3.71084e+06	-3.71137e+06	-3.71191e+06	-3.7125e+06
11010	11.01	-3.70924e+06	-3.70161e+06	-3.71502e+06	-3.70633e+06	-3.70806e+06	-3.71174e+06
11020	11.02	-3.71138e+06	-3.70153e+06	-3707564	-3704536	-3.70806e+06	-3.71011e+06
11030	11.03	-3.70801e+06	-3701300	-3.70857e+06	-3.71176e+06	-3.71003e+06	-3.70775e+06
11040	11.04	-3.70796e+06	-3.70355e+06	-3.70789e+06	-3.70772e+06	-3.7119e+06	-3.71241e+06
11050	11.05	-3.70662e+06	-3.70167e+06	-3.70948e+06	-3.71045e+06	-3.70641e+06	-3.71027e+06
11060	11.06	-3704884	-3.69788e+06	-3.70845e+06	-3.70603e+06	-3707743	-3.7097e+06
11070	11.07	-3.70539e+06	-3703744	-3.70738e+06	-3.71083e+06	-3711128	-3712494
11080	11.08	-3709417	-3703250	-3.71027e+06	-3.70882e+06	-3713543	-3704886
11090	11.09	-3.71213e+06	-3699153	-3709099	-3.70518e+06	-3.71061e+06	-3702650
11100	11.1	-3704691	-3705710	-3707258	-3.70564e+06	-3.70791e+06	-3.70604e+06
11110	11.11	-3.7049e+06	-3.70422e+06	-3705537	-3710512	-3.70945e+06	-3.70806e+06
11120	11.12	-3.71009e+06	-3.70352e+06	-3.7071e+06	-3708711	-3.70559e+06	-3.7119e+06
11130	11.13	-3.70459e+06	-3704159	-3.71144e+06	-3706033	-3.70876e+06	-3705085
11140	11.14	-3.70987e+06	-3.70264e+06	-3.71007e+06	-3.71014e+06	-3.71085e+06	-3.70625e+06
11150	11.15	-3.70875e+06	-3697647	-3.70582e+06	-3.70836e+06	-3.70837e+06	-3.70869e+06
11160	11.16	-3.70032e+06	-3.70293e+06	-3.70664e+06	-3708897	-3706547	-3.70754e+06
11170	11.17	-3.70525e+06	-3.70268e+06	-3.70913e+06	-3.71277e+06	-3.7069e+06	-3.70759e+06
11180	11.18	-3.70692e+06	-3.70255e+06	-3708413	-3.70812e+06	-3.70524e+06	-3.70896e+06
11190	11.19	-3.70636e+06	-3.70428e+06	-3.7105e+06	-3.7089e+06	-3.70653e+06	-3.70711e+06
11200	11.2	-3.70905e+06	-3.69992e+06	-3.7119e+06	-3.70272e+06	-3.70843e+06	-3707596
11210	11.21	-3.70695e+06	-3.70198e+06	-3.70532e+06	-3.70532e+06	-3707771	-3707010
11220	11.22	-3705780	-3699638	-3.71152e+06	-3.71096e+06	-3.70963e+06	-3.70925e+06
11230	11.23	-3.70479e+06	-3.70108e+06	-3708648	-3.70416e+06	-3705064	-3.70842e+06
11240	11.24	-3.70555e+06	-3.70278e+06	-3709926	-3.71017e+06	-3.71049e+06	-3.70691e+06
11250	11.25	-3.71089e+06	-3.70148e+06	-3.70643e+06	-3.70737e+06	-3.71007e+06	-3.71055e+06
11260	11.26	-3.70441e+06	-3.70071e+06	-3.71112e+06	-3.70767e+06	-3.70686e+06	-3.70881e+06
11270	11.27	-3.70568e+06	-3.7005e+06	-3.70698e+06	-3.70541e+06	-3.70795e+06	-3.70705e+06
11280	11.28	-3.70528e+06	-3.70478e+06	-3.71031e+06	-3704906	-3708606	-3708165
11290	11.29	-3.70774e+06	-3.70347e+06	-3.70906e+06	-3.71023e+06	-3705900	-3.70888e+06
11300	11.3	-3.7084e+06	-3699183	-3.70856e+06	-3711720	-3.70888e+06	-3.70988e+06
11310	11.31	-3708813	-3.70043e+06	-3.70781e+06	-3.70786e+06	-3.70794e+06	-3712262
11320	11.32	-3.71202e+06	-3.70518e+06	-3.70451e+06	-3.70729e+06	-3713196	-3.70782e+06
11330	11.33	-3.70716e+06	-3.6997e+06	-3.7108e+06	-3.70431e+06	-3708157	-3.71089e+06
11340	11.34	-3706975	-3.70128e+06	-3.70602e+06	-3.71208e+06	-3.70574e+06	-3.70927e+06
11350	11.35	-3707574	-3700521	-3.70697e+06	-3.70545e+06	-3.70622e+06	-3.70645e+06
11360	11.36	-3.71149e+06	-3.70088e+06	-3.71202e+06	-3708231	-3.70785e+06	-3707753
11370	11.37	-3.70548e+06	-3.70173e+06	-3.70528e+06	-3.70913e+06	-3.70812e+06	-3711637
11380	11.38	-3.70507e+06	-3.69988e+06	-3708825	-3.70458e+06	-3.7123e+06	-3.70936e+06
11390	11.39	-3.70729e+06	-3.70329e+06	-3707018	-3.70582e+06	-3.70254e+06	-3.71267e+06
11400	11.4	-3708958	-3.7038e+06	-3.70735e+06	-3709143	-3.70799e+06	-3.7081e+06
11410	11.41	-3709302	-3.70252e+06	-3.70493e+06	-3706411	-3.70897e+06	-3.70758e+06
11420	11.42	-3.70654e+06	-3.70337e+06	-3.70728e+06	-3707752	-3.70745e+06	-3.71305e+06
11430	11.43	-3.70646e+06	-3.69561e+06	-3706794	-3705528	-3.70815e+06	-3.70952e+06
11440	11.44	-3.70762e+06	-3.7017e+06	-3.70882e+06	-3.70724e+06	-3.70941e+06	-3.70882e+06
11450	11.45	-3.70689e+06	-3.7031e+06	-3.71054e+06	-3.70984e+06	-3.70963e+06	-3.70725e+06
11460	11.46	-3.70972e+06	-3.70334e+06	-3709192	-3.70935e+06	-3.70968e+06	-3710256
11470	11.47	-3.71075e+06	-3.69919e+06	-3.70973e+06	-3.7104e+06	-3.71329e+06	-3.70502e+06
11480	11.48	-3.71057e+06	-3699743	-3706272	-3.70669e+06	-3.70698e+06	-3.70779e+06
11490	11.49	-3.70784e+06	-3.70399e+06	-3709772	-3.70908e+06	-3703537	-3.71017e+06
11500	11.5	-3.70594e+06	-3701530	-3707199	-3708000	-3.70875e+06	-3710477
11510	11.51	-3.70946e+06	-3699830	-3.70536e+06	-3.70776e+06	-3.70264e+06	-3.71179e+06
11520	11.52	-3.7077e+06	-3.69977e+06	-3709701	-3.70794e+06	-3706298	-3.71326e+06
11530	11.53	-3.70585e+06	-3.70511e+06	-3.70792e+06	-3.70745e+06	-3.70599e+06	-3.70708e+06
11540	11.54	-3708354	-3705918	-3.70974e+06	-3709579	-3.70811e+06	-3.70991e+06
11550	11.55	-3.70639e+06	-3702237	-3.70794e+06	-3709957	-3.71086e+06	-3707581
11560	11.56	-3.7092e+06	-3.69687e+06	-3.71049e+06	-3.70875e+06	-3706672	-3.70842e+06
11570	11.57	-3.70742e+06	-3701650	-3710967	-3.7035e+06	-3.70886e+06	-3.70448e+06
11580	11.58	-3708179	-3.70815e+06	-3.71167e+06	-3.7111e+06	-3707270	-3.70927e+06
11590	11.59	-3709987	-3.70669e+06	-3709676	-3.70817e+06	-3.70722e+06	-3.70913e+06
11600	11.6	-3.70418e+06	-3.70314e+06	-3.71052e+06	-3.70407e+06	-3707220	-3.70896e+06
11610	11.61	-3.70743e+06	-3.70407e+06	-3705840	-3.70855e+06	-3.70629e+06	-3.70701e+06
11620	11.62	-3.70887e+06	-3.7028e+06	-3710555	-3709447	-3.71077e+06	-3.70875e+06
11630	11.63	-3.71051e+06	-3.70117e+06	-3.70736e+06	-3.70707e+06	-3708766	-3.70863e+06
11640	11.64	-3706750	-3.70592e+06	-3714478	-3.70937e+06	-3.70749e+06	-3.7054e+06
11650	11.65	-3.70741e+06	-3.70106e+06	-3.70408e+06	-3.71102e+06	-3708603	-3.71377e+06
11660	11.66	-3.70848e+06	-3700297	-3.70602e+06	-3.70722e+06	-3.70623e+06	-3706323
11670	11.67	-3707903	-3.70362e+06	-3.71386e+06	-3.71e+06	-3.70696e+06	-3.70693e+06
11680	11.68	-3.70874e+06	-3.70362e+06	-3.70815e+06	-3704911	-3.70463e+06	-3.71188e+06
11690	11.69	-3.7055e+06	-3.70261e+06	-3.70627e+06	-3.71043e+06	-3.70781e+06	-3.7122e+06
11700	11.7	-3.7077e+06	-3.70042e+06	-3.70612e+06	-3.7069e+06	-3.70931e+06	-3.70994e+06
11710	11.71	-3.70911e+06	-3703850	-3709842	-3.71033e+06	-3.70767e+06	-3703861
11720	11.72	-3.70815e+06	-3.69999e+06	-3.70903e+06	-3.70886e+06	-3.71067e+06	-3.71016e+06
11730	11.73	-3.70478e+06	-3.70106e+06	-3.70639e+06	-3.70983e+06	-3.7079e+06	-3.70817e+06
11740	11.74	-3.70427e+06	-3702403	-3.70817e+06	-3.70235e+06	-3.7094e+06	-3.71443e+06
11750	11.75	-3.71395e+06	-3701381	-3.70871e+06	-3.70512e+06	-3.7129e+06	-3708451
11760	11.76	-3.70624e+06	-3.70291e+06	-3.70678e+06	-3.70641e+06	-3706962	-3.7077e+06
11770	11.77	-3.70615e+06	-3703185	-3.71014e+06	-3.70872e+06	-3708117	-3712475
11780	11.78	-3.71132e+06	-3.69856e+06	-3710029	-3.7099e+06	-3706748	-3.71092e+06
11790	11.79	-3.70555e+06	-3.70534e+06	-3707374	-3.70776e+06	-3709513	-3.70683e+06
11800	11.8	-3.70869e+06	-3699202	-3707765	-3.70944e+06	-3.708e+06	-3.71051e+06
11810	11.81	-3.70609e+06	-3.70185e+06	-3.70851e+06	-3709475	-3706619	-3.70784e+06
11820	11.82	-3.70493e+06	-3702134	-3.71032e+06	-3.70702e+06	-3707861	-3.70541e+06
11830	11.83	-3.7115e+06	-3.70288e+06	-3.71005e+06	-3707429	-3.70379e+06	-3.70731e+06
11840	11.84	-3707362	-3.70315e+06	-3709572	-3.70666e+06	-3706136	-3.70435e+06
11850	11.85	-3707276	-3.70066e+06	-3705540	-3712317	-3.70717e+06	-3.70903e+06
11860	11.86	-3.70893e+06	-3.69944e+06	-3.71028e+06	-3.70399e+06	-3.70766e+06	-3.71308e+06
11870	11.87	-3705135	-3.70122e+06	-3707907	-3.70787e+06	-3.70839e+06	-3.71292e+06
11880	11.88	-3.70826e+06	-3702480	-3709120	-3705964	-3.70916e+06	-3.70423e+06
11890	11.89	-3709579	-3.70335e+06	-3.70913e+06	-3.70779e+06	-3.70579e+06	-3.70615e+06
11900	11.9	-3.70957e+06	-3702132	-3.70997e+06	-3706038	-3.7127e+06	-3.71105e+06
11910	11.91	-3.70427e+06	-3.703e+06	-3707785	-3.70963e+06	-3.7032e+06	-3707014
11920	11.92	-3.70789e+06	-3.70414e+06	-3709406	-3712457	-3707134	-3.70659e+06
11930	11.93	-3702682	-3.69906e+06	-3.70526e+06	-3.70572e+06	-3.71043e+06	-3.71235e+06
11940	11.94	-3.71144e+06	-3.7027e+06	-3.70894e+06	-3.70852e+06	-3.70805e+06	-3.70914e+06
11950	11.95	-3.70876e+06	-3.70088e+06	-3708483	-3.70677e+06	-3712780	-3.71013e+06
11960	11.96	-3708682	-3.70045e+06	-3705269	-3.70393e+06	-3705556	-3.70915e+06
11970	11.97	-3.70758e+06	-3700706	-3.7087e+06	-3708875	-3.71146e+06	-3.70722e+06
11980	11.98	-3.70537e+06	-3.70138e+06	-3.70663e+06	-3.70862e+06	-3.70705e+06	-3707643
11990	11.99	-3.70815e+06	-3700401	-3711394	-3.71212e+06	-3.71065e+06	-3.70862e+06
12000	12	-3.70314e+06	-3.70413e+06	-3.70993e+06	-3.70958e+06	-3.70664e+06	-3.71089e+06
12010	12.01	-3.70637e+06	-3706200	-3.70991e+06	-3.71269e+06	-3.70546e+06	-3.7114e+06
12020	12.02	-3.70459e+06	-3.70114e+06	-3706106	-3.70799e+06	-3.7094e+06	-3.7033e+06
12030	12.03	-3.70473e+06	-3.69918e+06	-3.70996e+06	-3.70576e+06	-3.71061e+06	-3.71131e+06
12040	12.04	-3.70725e+06	-3.70723e+06	-3710884	-3.71352e+06	-3.71017e+06	-3714988
12050	12.05	-3.70916e+06	-3701111	-3.70687e+06	-3707532	-3.70661e+06	-3.70553e+06
12060	12.06	-3704195	-3.70187e+06	-3.70827e+06	-3.70981e+06	-3.71334e+06	-3.7054e+06
12070	12.07	-3.70397e+06	-3.70282e+06	-3.70857e+06	-3.70961e+06	-3.70677e+06	-3.70883e+06
12080	12.08	-3707188	-3.70313e+06	-3706351	-3709973	-3.70786e+06	-3708905
12090	12.09	-3.70072e+06	-3.70191e+06	-3712132	-3.70856e+06	-3.70862e+06	-3.70595e+06
12100	12.1	-3.70566e+06	-3.70738e+06	-3.71144e+06	-3706732	-3.70965e+06	-3.7091e+06
12110	12.11	-3.70432e+06	-3.7016e+06	-3708469	-3.71028e+06	-3.71157e+06	-3709102
12120	12.12	-3.70864e+06	-3.69918e+06	-3.70933e+06	-3.70636e+06	-3.71006e+06	-3704482
12130	12.13	-3.708e+06	-3.69747e+06	-3.71221e+06	-3.70976e+06	-3.70951e+06	-3.7061e+06
12140	12.14	-3.70665e+06	-3.70324e+06	-3.70804e+06	-3.70776e+06	-3707656	-3710650
12150	12.15	-3701831	-3703128	-3.70684e+06	-3707803	-3.70948e+06	-3705733
12160	12.16	-3.70418e+06	-3701348	-3.70936e+06	-3707688	-3707746	-3.70419e+06
12170	12.17	-3708205	-3.70165e+06	-3.70962e+06	-3.70907e+06	-3.70655e+06	-3.71026e+06
12180	12.18	-3708687	-3700686	-3.7102e+06	-3.70712e+06	-3705186	-3.71158e+06
12190	12.19	-3.70974e+06	-3.70423e+06	-3.7107e+06	-3.70524e+06	-3.70765e+06	-3.71058e+06
12200	12.2	-3.70931e+06	-3699896	-3708707	-3.70717e+06	-3709002	-3.71034e+06
12210	12.21	-3.70696e+06	-3.70806e+06	-3.70919e+06	-3707339	-3.71312e+06	-3.70921e+06
12220	12.22	-3707856	-3.70143e+06	-3.70832e+06	-3.71063e+06	-3.70666e+06	-3.71139e+06
12230	12.23	-3.70592e+06	-3.70248e+06	-3708525	-3.70751e+06	-3.71256e+06	-3706810
12240	12.24	-3707888	-3.70329e+06	-3.71009e+06	-3.70628e+06	-3.70905e+06	-3.70878e+06
12250	12.25	-3708152	-3705036	-3.70735e+06	-3.70671e+06	-3708023	-3.7121e+06
12260	12.26	-3.7065e+06	-3.70351e+06	-3.70623e+06	-3.71032e+06	-3709138	-3709459
12270	12.27	-3.70809e+06	-3.70076e+06	-3708386	-3.70875e+06	-3.70936e+06	-3.71089e+06
12280	12.28	-3708520	-3.7001e+06	-3.70814e+06	-3.71087e+06	-3.7092e+06	-3.70998e+06
12290	12.29	-3.70689e+06	-3.70005e+06	-3.71007e+06	-3.70947e+06	-3709528	-3.7071e+06
12300	12.3	-3.70504e+06	-3.70193e+06	-3.71019e+06	-3704464	-3.70728e+06	-3.71023e+06
12310	12.31	-3.70649e+06	-3.69933e+06	-3.71121e+06	-3.70603e+06	-3.70781e+06	-3708406
12320	12.32	-3.70784e+06	-3.69953e+06	-3.70893e+06	-3706604	-3.70884e+06	-3711069
12330	12.33	-3.7084e+06	-3.70455e+06	-3.70706e+06	-3.70782e+06	-3.71032e+06	-3.70712e+06
12340	12.34	-3.70629e+06	-3697677	-3.70931e+06	-3.70783e+06	-3.70699e+06	-3.70939e+06
12350	12.35	-3.71048e+06	-3.70077e+06	-3.71231e+06	-3.7082e+06	-3707560	-3.70858e+06
12360	12.36	-3.70906e+06	-3.70091e+06	-3707698	-3710032	-3.70703e+06	-3.70867e+06
12370	12.37	-3.70665e+06	-3699782	-3710246	-3.70856e+06	-3.70867e+06	-3.70832e+06
12380	12.38	-3.70562e+06	-3703437	-3.70633e+06	-3.70449e+06	-3.70691e+06	-3.70704e+06
12390	12.39	-3707536	-3699952	-3.70909e+06	-3.71205e+06	-3.70925e+06	-3.7079e+06
12400	12.4	-3.70578e+06	-3.7031e+06	-3.71049e+06	-3.70953e+06	-3.70666e+06	-3709634
12410	12.41	-3.70479e+06	-3.70276e+06	-3708237	-3.71007e+06	-3.71013e+06	-3707534
12420	12.42	-3707552	-3.69971e+06	-3715371	-3.70755e+06	-3.71213e+06	-3.70724e+06
12430	12.43	-3.70734e+06	-3.69964e+06	-3.70412e+06	-3.70564e+06	-3707167	-3708243
12440	12.44	-3708177	-3697675	-3.70579e+06	-3710056	-3.70773e+06	-3.70305e+06
12450	12.45	-3.71052e+06	-3.70247e+06	-3.70852e+06	-3709531	-3.70998e+06	-3709945
12460	12.46	-3.70784e+06	-3.7046e+06	-3.7079e+06	-3.71002e+06	-3.70978e+06	-3.70727e+06
12470	12.47	-3.70831e+06	-3.70568e+06	-3707254	-3708750	-3.70773e+06	-3.70608e+06
12480	12.48	-3.70428e+06	-3.70588e+06	-3706429	-3.70847e+06	-3.7106e+06	-3.71047e+06
12490	12.49	-3.70876e+06	-3.70581e+06	-3.70625e+06	-3.70727e+06	-3.71116e+06	-3.70655e+06
12500	12.5	-3.70756e+06	-3.70121e+06	-3.70863e+06	-3711749	-3.70796e+06	-3710016
12510	12.51	-3703750	-3.69997e+06	-3.70818e+06	-3.70352e+06	-3708340	-3.71024e+06
12520	12.52	-3.70641e+06	-3.6993e+06	-3.70555e+06	-3.70721e+06	-3.70844e+06	-3.70779e+06
12530	12.53	-3.70783e+06	-3.70215e+06	-3.70519e+06	-3707897	-3.7087e+06	-3.70802e+06
12540	12.54	-3.70805e+06	-3703813	-3.70496e+06	-3.70526e+06	-3.71286e+06	-3.70825e+06
12550	12.55	-3.71134e+06	-3.70037e+06	-3.70827e+06	-3.7065e+06	-3713304	-3.71161e+06
12560	12.56	-3.70658e+06	-3.69673e+06	-3.71196e+06	-3.70872e+06	-3.71175e+06	-3.71059e+06
12570	12.57	-3.70602e+06	-3.70103e+06	-3.71051e+06	-3.71014e+06	-3.70971e+06	-3.7044e+06
12580	12.58	-3.70601e+06	-3.70297e+06	-3.70977e+06	-3.70927e+06	-3710299	-3.70945e+06
12590	12.59	-3.70857e+06	-3701104	-3.71121e+06	-3.70557e+06	-3.70533e+06	-3.7086e+06
12600	12.6	-3712058	-3.70408e+06	-3.70945e+06	-3706266	-3705885	-3710318
12610	12.61	-3.70844e+06	-3700320	-3.70939e+06	-3.70967e+06	-3.70923e+06	-3712028
12620	12.62	-3710043	-3706142	-3.70716e+06	-3.70837e+06	-3.71088e+06	-3.70841e+06
12630	12.63	-3706078	-3.70356e+06	-3.70969e+06	-3.70616e+06	-3.7099e+06	-3.70971e+06
12640	12.64	-3.7086e+06	-3.70402e+06	-3708852	-3.70683e+06	-3.70717e+06	-3.71001e+06
12650	12.65	-3705286	-3.70239e+06	-3706934	-3708849	-3.70749e+06	-3.70944e+06
12660	12.66	-3.70619e+06	-3703194	-3.71299e+06	-3703698	-3705570	-3.70337e+06
12670	12.67	-3.71255e+06	-3.69882e+06	-3.71113e+06	-3.70679e+06	-3.70832e+06	-3.71073e+06
12680	12.68	-3.71033e+06	-3.7031e+06	-3.70794e+06	-3704175	-3.70602e+06	-3706578
12690	12.69	-3.70635e+06	-3698799	-3709233	-3.70873e+06	-3706999	-3.71103e+06
12700	12.7	-3.71029e+06	-3.70669e+06	-3708787	-3.70531e+06	-3.70472e+06	-3710836
12710	12.71	-3708092	-3703396	-3.70548e+06	-3.71325e+06	-3708790	-3.70926e+06
12720	12.72	-3707461	-3.69953e+06	-3703651	-3.70613e+06	-3.7082e+06	-3.71146e+06
12730	12.73	-3709511	-3.69936e+06	-3.7042e+06	-3708893	-3.71037e+06	-3.70997e+06
12740	12.74	-3713190	-3.69633e+06	-3.70684e+06	-3.70822e+06	-3.70859e+06	-3.70669e+06
12750	12.75	-3.71216e+06	-3.70387e+06	-3.70723e+06	-3.70441e+06	-3.70684e+06	-3.70589e+06
12760	12.76	-3.70745e+06	-3704622	-3.70645e+06	-3.71001e+06	-3707267	-3.70958e+06
12770	12.77	-3.70828e+06	-3.70161e+06	-3.71049e+06	-3712003	-3708713	-3.70861e+06
12780	12.78	-3.70426e+06	-3701203	-3.70657e+06	-3.70758e+06	-3.70859e+06	-3.71172e+06
12790	12.79	-3.70679e+06	-3.70386e+06	-3707647	-3.71163e+06	-3.70826e+06	-3.70776e+06
12800	12.8	-3.70603e+06	-3.70716e+06	-3.7088e+06	-3.70699e+06	-3.70537e+06	-3709157
12810	12.81	-3.70719e+06	-3.70246e+06	-3.71059e+06	-3.70712e+06	-3.71392e+06	-3.71174e+06
12820	12.82	-3.70856e+06	-3.70346e+06	-3703659	-3706122	-3.70786e+06	-3.70617e+06
12830	12.83	-3704628	-3.70535e+06	-3710837	-3.70948e+06	-3.7084e+06	-3.70782e+06
12840	12.84	-3707475	-3.70094e+06	-3.7141e+06	-3.7085e+06	-3709214	-3.71089e+06
12850	12.85	-3.71152e+06	-3.70076e+06	-3.7119e+06	-3.70596e+06	-3.71035e+06	-3.70784e+06
12860	12.86	-3.70766e+06	-3.69973e+06	-3.70676e+06	-3.70356e+06	-3.70705e+06	-3.70854e+06
12870	12.87	-3.70916e+06	-3.70192e+06	-3.71344e+06	-3.70986e+06	-3710566	-3.70653e+06
12880	12.88	-3.70825e+06	-3.70223e+06	-3.70629e+06	-3.70924e+06	-3708800	-3.70617e+06
12890	12.89	-3.7112e+06	-3.70326e+06	-3.7093e+06	-3.71191e+06	-3.70944e+06	-3.70674e+06
12900	12.9	-3706519	-3.70255e+06	-3.7109e+06	-3.70926e+06	-3.7088e+06	-3712147
12910	12.91	-3.70783e+06	-3.70317e+06	-3.71147e+06	-3.71011e+06	-3.71319e+06	-3.7065e+06
12920	12.92	-3707583	-3703617	-3.71329e+06	-3.70818e+06	-3707259	-3.70368e+06
12930	12.93	-3.71075e+06	-3.70097e+06	-3.70566e+06	-3710851	-3.7126e+06	-3703953
12940	12.94	-3706587	-3.70137e+06	-3.70896e+06	-3706010	-3709620	-3.71237e+06
12950	12.95	-3.70752e+06	-3702957	-3.70688e+06	-3709214	-3.70908e+06	-3708892
12960	12.96	-3.7052e+06	-3.70208e+06	-3706480	-3708978	-3.70639e+06	-3.70505e+06
12970	12.97	-3.7088e+06	-3704423	-3.70972e+06	-3708560	-3705927	-3.70861e+06
12980	12.98	-3.71291e+06	-3.70013e+06	-3.71184e+06	-3.7117e+06	-3.70556e+06	-3.70659e+06
12990	12.99	-3.70891e+06	-3699974	-3.70911e+06	-3.70826e+06	-3.70331e+06	-3.70876e+06
13000	13	-3.70736e+06	-3.70043e+06	-3.70992e+06	-3713465	-3.70644e+06	-3710550
13010	13.01	-3.71052e+06	-3.70162e+06	-3707623	-3.71155e+06	-3.71143e+06	-3.708e+06
13020	13.02	-3.70779e+06	-3.70349e+06	-3.70701e+06	-3.70815e+06	-3.70798e+06	-3.70835e+06
13030	13.03	-3.70793e+06	-3702492	-3708804	-3.70738e+06	-3.70978e+06	-3.70856e+06
13040	13.04	-3.71104e+06	-3702643	-3705413	-3711994	-3.70441e+06	-3707636
13050	13.05	-3.7084e+06	-3699633	-3710889	-3.70953e+06	-3.70403e+06	-3707899
13060	13.06	-3.70877e+06	-3.69982e+06	-3706403	-3.70598e+06	-3.70827e+06	-3.70872e+06
13070	13.07	-3704623	-3704284	-3.71178e+06	-3708547	-3.70911e+06	-3.71032e+06
13080	13.08	-3.706e+06	-3.70118e+06	-3.70999e+06	-3.70548e+06	-3.70765e+06	-3.70511e+06
13090	13.09	-3.70509e+06	-3.69958e+06	-3.70556e+06	-3.71152e+06	-3.70186e+06	-3.70794e+06
13100	13.1	-3.70702e+06	-3702190	-3.70792e+06	-3.71045e+06	-3.7113e+06	-3.71016e+06
13110	13.11	-3.71156e+06	-3.70375e+06	-3.70941e+06	-3708526	-3.70765e+06	-3.71087e+06
13120	13.12	-3.70651e+06	-3702170	-3.71012e+06	-3708957	-3.71217e+06	-3.70649e+06
13130	13.13	-3.70847e+06	-3.70121e+06	-3.71075e+06	-3.70954e+06	-3.70562e+06	-3.71048e+06
13140	13.14	-3.70978e+06	-3.69726e+06	-3.71023e+06	-3.70782e+06	-3706467	-3.71116e+06
13150	13.15	-3.7082e+06	-3.7077e+06	-3.71042e+06	-3.71214e+06	-3.70695e+06	-3.70918e+06
13160	13.16	-3.7086e+06	-3.70043e+06	-3709426	-3.70659e+06	-3.70651e+06	-3.7052e+06
13170	13.17	-3.70417e+06	-3.70016e+06	-3.7055e+06	-3.70742e+06	-3704812	-3.70597e+06
13180	13.18	-3.70758e+06	-3.70507e+06	-3.70788e+06	-3.71138e+06	-3.70828e+06	-3.71132e+06
13190	13.19	-3.7106e+06	-3.70345e+06	-3.71043e+06	-3.70618e+06	-3.71244e+06	-3.70294e+06
13200	13.2	-3707091	-3.70401e+06	-3.70976e+06	-3.70833e+06	-3.70881e+06	-3.7069e+06
13210	13.21	-3.70541e+06	-3.69855e+06	-3710113	-3.70865e+06	-3709726	-3.70959e+06
13220	13.22	-3708319	-3.70587e+06	-3.71115e+06	-3.71094e+06	-3.7117e+06	-3708545
13230	13.23	-3.70974e+06	-3702351	-3.71023e+06	-3.70771e+06	-3708360	-3.70672e+06
13240	13.24	-3706178	-3701378	-3.71057e+06	-3.70757e+06	-3.7091e+06	-3.70687e+06
13250	13.25	-3.70479e+06	-3.69945e+06	-3.70859e+06	-3.70847e+06	-3.7094e+06	-3709482
13260	13.26	-3709832	-3697861	-3.70522e+06	-3709817	-3.71108e+06	-3709583
13270	13.27	-3708548	-3704132	-3.71133e+06	-3.70495e+06	-3.70817e+06	-3.70741e+06
13280	13.28	-3.70824e+06	-3701154	-3.70736e+06	-3.70677e+06	-3.70996e+06	-3.71054e+06
13290	13.29	-3707848	-3702684	-3.70965e+06	-3.70271e+06	-3708388	-3707757
13300	13.3	-3709300	-3707478	-3706214	-3.71108e+06	-3.7072e+06	-3.70884e+06
13310	13.31	-3707255	-3705033	-3.71037e+06	-3.70551e+06	-3.71273e+06	-3.71242e+06
13320	13.32	-3.70776e+06	-3.70347e+06	-3708771	-3710850	-3.70895e+06	-3.71181e+06
13330	13.33	-3.7061e+06	-3701025	-3.70601e+06	-3.70872e+06	-3.70842e+06	-3708064
13340	13.34	-3.70752e+06	-3.70346e+06	-3.70522e+06	-3.70837e+06	-3.70903e+06	-3.70737e+06
13350	13.35	-3709074	-3.70237e+06	-3706681	-3.70861e+06	-3.71162e+06	-3.70818e+06
13360	13.36	-3.7103e+06	-3.70203e+06	-3707076	-3708802	-3.70927e+06	-3.70691e+06
13370	13.37	-3.70582e+06	-3703780	-3.71134e+06	-3.71204e+06	-3.70513e+06	-3.7072e+06
13380	13.38	-3.71122e+06	-3.70688e+06	-3.70757e+06	-3.70552e+06	-3.70672e+06	-3.70619e+06
13390	13.39	-3709045	-3.6987e+06	-3710231	-3.71098e+06	-3.70653e+06	-3.70765e+06
13400	13.4	-3.7077e+06	-3.69866e+06	-3.70589e+06	-3.71079e+06	-3.7092e+06	-3.71023e+06
13410	13.41	-3.70387e+06	-3.70164e+06	-3.70912e+06	-3.70573e+06	-3.70791e+06	-3.711e+06
13420	13.42	-3.70963e+06	-3.70082e+06	-3705561	-3.70586e+06	-3.70544e+06	-3706088
13430	13.43	-3.7076e+06	-3.70093e+06	-3710922	-3.70816e+06	-3.70919e+06	-3.71156e+06
13440	13.44	-3.70191e+06	-3.7033e+06	-3707965	-3707671	-3.71053e+06	-3709018
13450	13.45	-3.70602e+06	-3.70129e+06	-3.71318e+06	-3.70796e+06	-3.70809e+06	-3710526
13460	13.46	-3.70874e+06	-3.69917e+06	-3.70765e+06	-3.71145e+06	-3.70722e+06	-3708738
13470	13.47	-3.70808e+06	-3.69987e+06	-3.70757e+06	-3.71249e+06	-3.70999e+06	-3708844
13480	13.48	-3703535	-3.70131e+06	-3.71184e+06	-3.70842e+06	-3.7084e+06	-3.70741e+06
13490	13.49	-3.70908e+06	-3.70332e+06	-3711321	-3.71234e+06	-3.70695e+06	-3.70749e+06
13500	13.5	-3.70945e+06	-3.70405e+06	-3.70803e+06	-3.70781e+06	-3.71174e+06	-3.7075e+06
13510	13.51	-3707388	-3.69715e+06	-3.70735e+06	-3.70956e+06	-3.70308e+06	-3.71046e+06
13520	13.52	-3707180	-3698595	-3.71179e+06	-3.71147e+06	-3.71125e+06	-3712133
13530	13.53	-3.70795e+06	-3.69749e+06	-3.7074e+06	-3.707e+06	-3.71221e+06	-3.70459e+06
13540	13.54	-3.70451e+06	-3.69947e+06	-3.71083e+06	-3706157	-3.70734e+06	-3.70698e+06
13550	13.55	-3.70698e+06	-3.70177e+06	-3.70645e+06	-3709198	-3.70574e+06	-3.71248e+06
13560	13.56	-3712433	-3.69823e+06	-3706309	-3.70825e+06	-3710456	-3.71069e+06
13570	13.57	-3710269	-3700686	-3703808	-3707396	-3.70758e+06	-3707930
13580	13.58	-3706629	-3.7003e+06	-3.71427e+06	-3.71015e+06	-3.70823e+06	-3.7088e+06
13590	13.59	-3.71025e+06	-3.69947e+06	-3.70929e+06	-3709659	-3709670	-3707515
13600	13.6	-3707648	-3698072	-3.70829e+06	-3707977	-3.70933e+06	-3.70923e+06
13610	13.61	-3710102	-3.69793e+06	-3.7063e+06	-3.71088e+06	-3708686	-3709595
13620	13.62	-3.70761e+06	-3702859	-3708325	-3709761	-3.70462e+06	-3.7075e+06
13630	13.63	-3.7103e+06	-3700182	-3.70778e+06	-3.70699e+06	-3.71178e+06	-3.71082e+06
13640	13.64	-3713252	-3704529	-3.70605e+06	-3.70663e+06	-3.70791e+06	-3.71195e+06
13650	13.65	-3.70833e+06	-3.70506e+06	-3.70713e+06	-3.71076e+06	-3706534	-3.70845e+06
13660	13.66	-3702713	-3.70413e+06	-3.70806e+06	-3.70777e+06	-3706049	-3.70845e+06
13670	13.67	-3.70748e+06	-3.70452e+06	-3.70671e+06	-3.7039e+06	-3.71222e+06	-3.71132e+06
13680	13.68	-3.71336e+06	-3.70572e+06	-3710287	-3.71259e+06	-3.71153e+06	-3712712
13690	13.69	-3707035	-3.70438e+06	-3.70756e+06	-3.70565e+06	-3707488	-3707772
13700	13.7	-3704467	-3.70326e+06	-3708276	-3710747	-3.70798e+06	-3.70993e+06
13710	13.71	-3708170	-3.70192e+06	-3711081	-3707137	-3709127	-3706542
13720	13.72	-3.7104e+06	-3.70191e+06	-3.7084e+06	-3.7083e+06	-3.70417e+06	-3.71014e+06
13730	13.73	-3.70712e+06	-3.70344e+06	-3708887	-3.70645e+06	-3.70737e+06	-3.71003e+06
13740	13.74	-3.70898e+06	-3696699	-3707549	-3.70791e+06	-3.71005e+06	-3.70673e+06
13750	13.75	-3.70909e+06	-3699014	-3.7105e+06	-3708156	-3.70396e+06	-3.71027e+06
13760	13.76	-3.70802e+06	-3700561	-3.70905e+06	-3709894	-3.70853e+06	-3.70905e+06
13770	13.77	-3.70717e+06	-3.70355e+06	-3.71036e+06	-3.70799e+06	-3.70902e+06	-3.71226e+06
13780	13.78	-3.70829e+06	-3697264	-3709877	-3708692	-3.70635e+06	-3.70622e+06
13790	13.79	-3707124	-3.70152e+06	-3710999	-3.7053e+06	-3709047	-3.71051e+06
13800	13.8	-3709264	-3.70332e+06	-3708856	-3.70812e+06	-3.70619e+06	-3.70803e+06
13810	13.81	-3.70689e+06	-3.7021e+06	-3.70992e+06	-3.70819e+06	-3.70947e+06	-3.70903e+06
13820	13.82	-3.70292e+06	-3702417	-3.71057e+06	-3.70473e+06	-3709233	-3712783
13830	13.83	-3.70502e+06	-3.70182e+06	-3.70645e+06	-3.70945e+06	-3708486	-3.71032e+06
13840	13.84	-3.70573e+06	-3.70127e+06	-3.70509e+06	-3.70839e+06	-3.7082e+06	-3.70781e+06
13850	13.85	-3.70657e+06	-3706738	-3.70987e+06	-3709768	-3.70667e+06	-3.70931e+06
13860	13.86	-3707670	-3.70292e+06	-3.70889e+06	-3.70933e+06	-3.70637e+06	-3.70653e+06
13870	13.87	-3.7093e+06	-3701614	-3.70417e+06	-3.70845e+06	-3711100	-3.71013e+06
13880	13.88	-3.7043e+06	-3.70105e+06	-3.70935e+06	-3.70578e+06	-3.70896e+06	-3703618
13890	13.89	-3.70716e+06	-3.69992e+06	-3.70681e+06	-3.7063e+06	-3708771	-3.71252e+06
13900	13.9	-3.70563e+06	-3.69997e+06	-3.71056e+06	-3.7094e+06	-3707004	-3709203
13910	13.91	-3.70458e+06	-3701658	-3711853	-3.70543e+06	-3710407	-3710949
13920	13.92	-3.70799e+06	-3.70272e+06	-3.70838e+06	-3.70753e+06	-3713083	-3.70993e+06
13930	13.93	-3.70875e+06	-3.70541e+06	-3.70468e+06	-3705549	-3.70885e+06	-3.70788e+06
13940	13.94	-3708564	-3704588	-3.70815e+06	-3707521	-3.70902e+06	-3.7142e+06
13950	13.95	-3.71215e+06	-3.70333e+06	-3.70873e+06	-3.71109e+06	-3.70827e+06	-3.7078e+06
13960	13.96	-3705434	-3704591	-3.71281e+06	-3708490	-3709689	-3.70789e+06
13970	13.97	-3.70525e+06	-3.69904e+06	-3.705e+06	-3.71013e+06	-3704390	-3.70779e+06
13980	13.98	-3706005	-3.69974e+06	-3.70485e+06	-3.70818e+06	-3.70838e+06	-3.71008e+06
13990	13.99	-3.70316e+06	-3.70423e+06	-3.70966e+06	-3708703	-3708698	-3.71017e+06
14000	14	-3.70497e+06	-3.70312e+06	-3713721	-3.70531e+06	-3.71219e+06	-3.70694e+06
14010	14.01	-3705285	-3.70045e+06	-3.70951e+06	-3706202	-3.71025e+06	-3.71143e+06
14020	14.02	-3.70912e+06	-3.70047e+06	-3707295	-3.7069e+06	-3707330	-3708126
14030	14.03	-3.70932e+06	-3.70295e+06	-3.70844e+06	-3.71079e+06	-3707243	-3.70752e+06
14040	14.04	-3.70565e+06	-3.70227e+06	-3707779	-3713278	-3.70772e+06	-3.70757e+06
14050	14.05	-3707238	-3.70212e+06	-3709539	-3.70951e+06	-3.70862e+06	-3.70715e+06
14060	14.06	-3.70519e+06	-3705933	-3.71023e+06	-3.7103e+06	-3.71041e+06	-3.7086e+06
14070	14.07	-3708220	-3.69978e+06	-3708728	-3707218	-3706397	-3.70793e+06
14080	14.08	-3708163	-3701376	-3.70943e+06	-3.70796e+06	-3.70894e+06	-3.70898e+06
14090	14.09	-3.70835e+06	-3699622	-3.70979e+06	-3.70692e+06	-3.71066e+06	-3.71061e+06
14100	14.1	-3706382	-3701739	-3.70919e+06	-3.70746e+06	-3.70484e+06	-3.71249e+06
14110	14.11	-3704558	-3.69957e+06	-3.70605e+06	-3.70792e+06	-3.70766e+06	-3.70795e+06
14120	14.12	-3707245	-3.70251e+06	-3.71213e+06	-3.70837e+06	-3709418	-3708444
14130	14.13	-3702478	-3.70296e+06	-3712657	-3.71164e+06	-3.7108e+06	-3708394
14140	14.14	-3.70786e+06	-3.70526e+06	-3703540	-3704251	-3.70892e+06	-3.70852e+06
14150	14.15	-3.70961e+06	-3.70473e+06	-3.70857e+06	-3704666	-3706248	-3.70586e+06
14160	14.16	-3.7035e+06	-3.70078e+06	-3.70708e+06	-3707728	-3.7049e+06	-3.70708e+06
14170	14.17	-3703345	-3.70444e+06	-3707394	-3.70913e+06	-3.70913e+06	-3.7111e+06
14180	14.18	-3.70853e+06	-3.70401e+06	-3709270	-3.70624e+06	-3706130	-3707265
14190	14.19	-3.70583e+06	-3.70378e+06	-3708213	-3.70729e+06	-3.70984e+06	-3.70892e+06
14200	14.2	-3.70852e+06	-3702038	-3.706e+06	-3.70784e+06	-3707023	-3.7126e+06
14210	14.21	-3.70526e+06	-3704481	-3.70752e+06	-3.71274e+06	-3.70806e+06	-3.70199e+06
14220	14.22	-3.7068e+06	-3.70368e+06	-3.70929e+06	-3.7097e+06	-3708376	-3706359
14230	14.23	-3.70931e+06	-3.70314e+06	-3703598	-3708213	-3.71027e+06	-3706908
14240	14.24	-3.7093e+06	-3702868	-3.71264e+06	-3710227	-3.70873e+06	-3.70832e+06
14250	14.25	-3.70539e+06	-3.70255e+06	-3.71095e+06	-3.70715e+06	-3.7045e+06	-3710056
14260	14.26	-3.70854e+06	-3.70377e+06	-3.70927e+06	-3710579	-3.71122e+06	-3710194
14270	14.27	-3703278	-3.69995e+06	-3.71023e+06	-3.71169e+06	-3.70791e+06	-3.70401e+06
14280	14.28	-3.71296e+06	-3.70344e+06	-3707359	-3.71024e+06	-3.70862e+06	-3.70592e+06
14290	14.29	-3.70326e+06	-3.70386e+06	-3.71201e+06	-3.70968e+06	-3706431	-3.71037e+06
14300	14.3	-3.70942e+06	-3699769	-3.71182e+06	-3.70637e+06	-3.70827e+06	-3.70953e+06
14310	14.31	-3.70529e+06	-3.70413e+06	-3.70791e+06	-3.70707e+06	-3.7103e+06	-3709246
14320	14.32	-3.70605e+06	-3704639	-3.71077e+06	-3.70605e+06	-3.70933e+06	-3.70718e+06
14330	14.33	-3.70802e+06	-3.70274e+06	-3709910	-3.70581e+06	-3.70368e+06	-3.70765e+06
14340	14.34	-3.70949e+06	-3.69837e+06	-3714901	-3.71071e+06	-3707273	-3713849
14350	14.35	-3.70453e+06	-3697699	-3.70814e+06	-3710219	-3.70675e+06	-3704719
14360	14.36	-3.70768e+06	-3.70041e+06	-3.70932e+06	-3.70684e+06	-3.70706e+06	-3.70657e+06
14370	14.37	-3.70545e+06	-3.69881e+06	-3708157	-3707228	-3.70621e+06	-3.71068e+06
14380	14.38	-3.70658e+06	-3701814	-3.70799e+06	-3.70797e+06	-3708680	-3.71125e+06
14390	14.39	-3.70318e+06	-3.7003e+06	-3.70898e+06	-3.70688e+06	-3710200	-3710952
14400	14.4	-3.70795e+06	-3702266	-3706855	-3705643	-3.71028e+06	-3705280
14410	14.41	-3.70772e+06	-3702217	-3710215	-3.71101e+06	-3708886	-3.70726e+06
14420	14.42	-3.70346e+06	-3.70309e+06	-3711491	-3712018	-3707798	-3.70793e+06
14430	14.43	-3703187	-3.70348e+06	-3709274	-3709117	-3707034	-3.70998e+06
14440	14.44	-3.70978e+06	-3.70277e+06	-3.71096e+06	-3711367	-3.70785e+06	-3.70638e+06
14450	14.45	-3.70827e+06	-3.70499e+06	-3.70974e+06	-3.70928e+06	-3.71014e+06	-3.70658e+06
14460	14.46	-3.70617e+06	-3.69835e+06	-3710314	-3.70935e+06	-3708583	-3.70972e+06
14470	14.47	-3.70971e+06	-3.70006e+06	-3.70472e+06	-3.70627e+06	-3.71163e+06	-3.71024e+06
14480	14.48	-3.70508e+06	-3702003	-3.70388e+06	-3.70996e+06	-3.71114e+06	-3.71016e+06
14490	14.49	-3705725	-3.70306e+06	-3.71231e+06	-3.7098e+06	-3.7079e+06	-3.70774e+06
14500	14.5	-3706996	-3.70432e+06	-3.71165e+06	-3.70553e+06	-3709904	-3708505
14510	14.51	-3.70984e+06	-3.70369e+06	-3.70854e+06	-3.70776e+06	-3711355	-3.70829e+06
14520	14.52	-3.7056e+06	-3.70121e+06	-3.71251e+06	-3710726	-3710307	-3.70838e+06
14530	14.53	-3706196	-3702784	-3709364	-3707956	-3.71349e+06	-3.70755e+06
14540	14.54	-3.7072e+06	-3.70495e+06	-3.71341e+06	-3.70971e+06	-3709102	-3.71015e+06
14550	14.55	-3.70558e+06	-3.70238e+06	-3.71047e+06	-3704552	-3.70269e+06	-3.70931e+06
14560	14.56	-3.70647e+06	-3.70407e+06	-3.70896e+06	-3.70933e+06	-3.71107e+06	-3.70875e+06
14570	14.57	-3.70708e+06	-3.70549e+06	-3.71427e+06	-3.70949e+06	-3.71112e+06	-3.71004e+06
14580	14.58	-3.71153e+06	-3.7049e+06	-3.70813e+06	-3.7084e+06	-3.70978e+06	-3.70849e+06
14590	14.59	-3.70619e+06	-3.70257e+06	-3.70577e+06	-3707375	-3.70443e+06	-3.7095e+06
14600	14.6	-3.70695e+06	-3.70144e+06	-3708526	-3.70677e+06	-3.70636e+06	-3.70649e+06
14610	14.61	-3.70825e+06	-3.70097e+06	-3.70723e+06	-3.70656e+06	-3708006	-3.70878e+06
14620	14.62	-3.7048e+06	-3704261	-3.71307e+06	-3710660	-3.71118e+06	-3710126
14630	14.63	-3710750	-3.70007e+06	-3.706e+06	-3.70718e+06	-3.71036e+06	-3.71151e+06
14640	14.64	-3.71049e+06	-3.69975e+06	-3.70909e+06	-3707605	-3704981	-3706929
14650	14.65	-3706482	-3.70353e+06	-3711597	-3707983	-3.70542e+06	-3709143
14660	14.66	-3.70848e+06	-3702396	-3.70636e+06	-3.70857e+06	-3709748	-3.70625e+06
14670	14.67	-3.70604e+06	-3698191	-3.70558e+06	-3.71064e+06	-3.70795e+06	-3.70686e+06
14680	14.68	-3706614	-3702209	-3.70992e+06	-3.71325e+06	-3705598	-3.70604e+06
14690	14.69	-3706899	-3.70082e+06	-3.70995e+06	-3.70758e+06	-3.70655e+06	-3.70887e+06
14700	14.7	-3710129	-3.70353e+06	-3.71157e+06	-3.70662e+06	-3.71076e+06	-3.70421e+06
14710	14.71	-3712078	-3.7021e+06	-3.70807e+06	-3704098	-3.70904e+06	-3706787
14720	14.72	-3.70633e+06	-3701971	-3.70874e+06	-3708394	-3.70916e+06	-3.70738e+06
14730	14.73	-3.70946e+06	-3700633	-3.71103e+06	-3.70655e+06	-3.71075e+06	-3.70913e+06
14740	14.74	-3.70172e+06	-3.70213e+06	-3.70906e+06	-3708511	-3.70978e+06	-3710148
14750	14.75	-3.70668e+06	-3.70154e+06	-3.70998e+06	-3.7061e+06	-3.70881e+06	-3713682
14760	14.76	-3.70299e+06	-3.70498e+06	-3.70862e+06	-3706841	-3.70812e+06	-3.70781e+06
14770	14.77	-3.70876e+06	-3698421	-3.71533e+06	-3.70811e+06	-3.70846e+06	-3707760
14780	14.78	-3.70842e+06	-3.70577e+06	-3.71098e+06	-3705959	-3707980	-3.7114e+06
14790	14.79	-3.70866e+06	-3.70101e+06	-3708502	-3707588	-3709337	-3.71291e+06
14800	14.8	-3.70624e+06	-3.70074e+06	-3711801	-3704617	-3.70706e+06	-3.7078e+06
14810	14.81	-3.70507e+06	-3.70878e+06	-3.70929e+06	-3.70746e+06	-3.70717e+06	-3710160
14820	14.82	-3.7079e+06	-3.70196e+06	-3.70978e+06	-3.70853e+06	-3.70862e+06	-3710030
14830	14.83	-3.70843e+06	-3698503	-3710063	-3.70785e+06	-3.70847e+06	-3709003
14840	14.84	-3707096	-3700173	-3.71121e+06	-3.71273e+06	-3.70941e+06	-3.70832e+06
14850	14.85	-3.70688e+06	-3703850	-3.70443e+06	-3.70632e+06	-3707620	-3.71097e+06
14860	14.86	-3.70877e+06	-3.70021e+06	-3708037	-3.70611e+06	-3706615	-3.70977e+06
14870	14.87	-3.70881e+06	-3701691	-3.71206e+06	-3708493	-3.70633e+06	-3.71073e+06
14880	14.88	-3.7099e+06	-3702841	-3.71298e+06	-3706796	-3709586	-3.71153e+06
14890	14.89	-3.71159e+06	-3.70542e+06	-3711508	-3707973	-3.70721e+06	-3.70815e+06
14900	14.9	-3.71215e+06	-3700346	-3.71237e+06	-3.71e+06	-3.70961e+06	-3.70712e+06
14910	14.91	-3707185	-3.70135e+06	-3.70634e+06	-3.70709e+06	-3.71122e+06	-3.70829e+06
14920	14.92	-3.70574e+06	-3.70065e+06	-3.70901e+06	-3.71271e+06	-3.70557e+06	-3.71013e+06
14930	14.93	-3.70668e+06	-3.70049e+06	-3.70846e+06	-3710804	-3.70576e+06	-3708771
14940	14.94	-3705928	-3.70583e+06	-3.70561e+06	-3.70759e+06	-3.70781e+06	-3.7145e+06
14950	14.95	-3711773	-3702301	-3.71294e+06	-3.70728e+06	-3707295	-3.70937e+06
14960	14.96	-3704838	-3.70149e+06	-3.70536e+06	-3.71168e+06	-3707909	-3.71204e+06
14970	14.97	-3.70904e+06	-3.70279e+06	-3.71072e+06	-3.70964e+06	-3.70742e+06	-3.70776e+06
14980	14.98	-3.70635e+06	-3.70291e+06	-3710391	-3.71115e+06	-3.70714e+06	-3.70782e+06
14990	14.99	-3.70513e+06	-3.70082e+06	-3.71271e+06	-3.70847e+06	-3.70891e+06	-3.7098e+06
15000	15	-3.70905e+06	-3703137	-3707410	-3.7076e+06	-3.70645e+06	-3.70877e+06
15010	15.01	-3.70724e+06	-3.70594e+06	-3.70925e+06	-3.7054e+06	-3707051	-3.70601e+06
15020	15.02	-3.70808e+06	-3.70141e+06	-3712683	-3.70902e+06	-3.70626e+06	-3.70942e+06
15030	15.03	-3707216	-3.70246e+06	-3.70863e+06	-3706657	-3.7094e+06	-3.71066e+06
15040	15.04	-3706023	-3707642	-3708846	-3.70823e+06	-3706550	-3.71117e+06
15050	15.05	-3.70969e+06	-3.70226e+06	-3.70582e+06	-3710633	-3.70421e+06	-3710577
15060	15.06	-3.70922e+06	-3.70038e+06	-3.7056e+06	-3.70741e+06	-3707443	-3.71079e+06
15070	15.07	-3.70844e+06	-3.7041e+06	-3.71051e+06	-3.70699e+06	-3.70905e+06	-3706416
15080	15.08	-3.70551e+06	-3.69937e+06	-3.70936e+06	-3708197	-3.71009e+06	-3.71011e+06
15090	15.09	-3.71044e+06	-3.7047e+06	-3.71042e+06	-3.71128e+06	-3.70939e+06	-3.70815e+06
15100	15.1	-3.7077e+06	-3702743	-3711665	-3.70226e+06	-3707916	-3712682
15110	15.11	-3702439	-3.70239e+06	-3.71068e+06	-3.70371e+06	-3.71006e+06	-3709872
15120	15.12	-3.70587e+06	-3.70736e+06	-3.70705e+06	-3.70484e+06	-3.70975e+06	-3.71075e+06
15130	15.13	-3699352	-3.70496e+06	-3.71226e+06	-3.7098e+06	-3706560	-3.70886e+06
15140	15.14	-3708041	-3.70197e+06	-3.70757e+06	-3.70835e+06	-3.7063e+06	-3.70894e+06
15150	15.15	-3702934	-3.70798e+06	-3.70667e+06	-3707284	-3.70765e+06	-3.71188e+06
15160	15.16	-3.71146e+06	-3.70417e+06	-3709808	-3.71083e+06	-3.70662e+06	-3711115
15170	15.17	-3712764	-3.70731e+06	-3.70597e+06	-3.70783e+06	-3706909	-3.71024e+06
15180	15.18	-3708229	-3.70705e+06	-3.7084e+06	-3707986	-3709518	-3.71156e+06
15190	15.19	-3.70549e+06	-3.69976e+06	-3.71209e+06	-3706140	-3.71198e+06	-3709746
15200	15.2	-3.70536e+06	-3.70315e+06	-3.7066e+06	-3.70892e+06	-3.70547e+06	-3.70708e+06
15210	15.21	-3.7095e+06	-3.70483e+06	-3.70819e+06	-3.70986e+06	-3710739	-3.70783e+06
15220	15.22	-3.70234e+06	-3.70001e+06	-3.71106e+06	-3.70508e+06	-3.70528e+06	-3.70501e+06
15230	15.23	-3.71078e+06	-3.70219e+06	-3.70299e+06	-3707969	-3.71058e+06	-3.71339e+06
15240	15.24	-3.70432e+06	-3.70463e+06	-3.7134e+06	-3.71184e+06	-3708758	-3.70828e+06
15250	15.25	-3710531	-3.70268e+06	-3.70712e+06	-3707655	-3.70292e+06	-3.71026e+06
15260	15.26	-3.70601e+06	-3.70409e+06	-3.70788e+06	-3.70841e+06	-3706075	-3.71064e+06
15270	15.27	-3705504	-3702426	-3.71013e+06	-3.71042e+06	-3709798	-3.71182e+06
15280	15.28	-3.70818e+06	-3.70028e+06	-3.71061e+06	-3709267	-3.70955e+06	-3710468
15290	15.29	-3.70874e+06	-3.70046e+06	-3.70824e+06	-3.70736e+06	-3.70764e+06	-3.70832e+06
15300	15.3	-3710299	-3.70448e+06	-3.71124e+06	-3.70758e+06	-3.70668e+06	-3.70919e+06
15310	15.31	-3705662	-3.70229e+06	-3.70507e+06	-3.70847e+06	-3.70507e+06	-3.70967e+06
15320	15.32	-3.70558e+06	-3697971	-3.70844e+06	-3711256	-3.70773e+06	-3706057
15330	15.33	-3.70643e+06	-3697732	-3.71021e+06	-3.70633e+06	-3.70776e+06	-3.70668e+06
15340	15.34	-3.70623e+06	-3701780	-3.70954e+06	-3706967	-3.70499e+06	-3709170
15350	15.35	-3.70765e+06	-3.70243e+06	-3709593	-3.70806e+06	-3714890	-3.71256e+06
15360	15.36	-3706803	-3.70163e+06	-3.70753e+06	-3.70719e+06	-3.70047e+06	-3.71251e+06
15370	15.37	-3.70932e+06	-3.70379e+06	-3.70555e+06	-3711275	-3.70619e+06	-3.70842e+06
15380	15.38	-3.70601e+06	-3.70345e+06	-3.70839e+06	-3.70969e+06	-3.70901e+06	-3.71051e+06
15390	15.39	-3.70289e+06	-3.70487e+06	-3.71087e+06	-3706881	-3.7102e+06	-3.70475e+06
15400	15.4	-3.70473e+06	-3.70642e+06	-3.7055e+06	-3.71084e+06	-3.71055e+06	-3.70809e+06
15410	15.41	-3.7065e+06	-3.70152e+06	-3708573	-3.70781e+06	-3.71148e+06	-3.7087e+06
15420	15.42	-3.71031e+06	-3.70651e+06	-3.71018e+06	-3709756	-3.71059e+06	-3.70601e+06
15430	15.43	-3.70645e+06	-3.70004e+06	-3.70733e+06	-3.70831e+06	-3.70856e+06	-3.70973e+06
15440	15.44	-3.70603e+06	-3.70577e+06	-3707375	-3.7067e+06	-3.70897e+06	-3.70499e+06
15450	15.45	-3706670	-3.70504e+06	-3.71121e+06	-3.70788e+06	-3707672	-3707058
15460	15.46	-3.70781e+06	-3.70414e+06	-3.70988e+06	-3707003	-3710072	-3.71189e+06
15470	15.47	-3.70635e+06	-3.70163e+06	-3.70796e+06	-3.70944e+06	-3.70662e+06	-3.71056e+06
15480	15.48	-3.71005e+06	-3706327	-3.71107e+06	-3.71307e+06	-3.70661e+06	-3.71177e+06
15490	15.49	-3.70629e+06	-3.70208e+06	-3.7087e+06	-3.70948e+06	-3.70561e+06	-3.70778e+06
15500	15.5	-3.71138e+06	-3.7033e+06	-3.7064e+06	-3.71054e+06	-3709814	-3.71203e+06
15510	15.51	-3707044	-3703636	-3.71011e+06	-3.71116e+06	-3.70489e+06	-3708323
15520	15.52	-3.70615e+06	-3.70638e+06	-3.71294e+06	-3.70677e+06	-3.70988e+06	-3.7074e+06
15530	15.53	-3704713	-3.69861e+06	-3.71061e+06	-3.70955e+06	-3.70414e+06	-3.70913e+06
15540	15.54	-3.7069e+06	-3701095	-3.7086e+06	-3.7114e+06	-3.70725e+06	-3709328
15550	15.55	-3.70507e+06	-3.70454e+06	-3711613	-3.70569e+06	-3.70521e+06	-3.70662e+06
15560	15.56	-3.70221e+06	-3.70454e+06	-3.71152e+06	-3.70914e+06	-3.70755e+06	-3708839
15570	15.57	-3.70784e+06	-3.70407e+06	-3.70518e+06	-3706329	-3.71109e+06	-3.7088e+06
15580	15.58	-3705539	-3.70067e+06	-3.70854e+06	-3.70707e+06	-3705404	-3710881
15590	15.59	-3.70661e+06	-3.70486e+06	-3.71278e+06	-3.70736e+06	-3708984	-3.70797e+06
15600	15.6	-3.70423e+06	-3.70044e+06	-3.71079e+06	-3.70968e+06	-3.7082e+06	-3709093
15610	15.61	-3.70573e+06	-3.7013e+06	-3.71209e+06	-3708872	-3.71286e+06	-3706807
15620	15.62	-3.71023e+06	-3704598	-3.70527e+06	-3.71009e+06	-3.70947e+06	-3.70877e+06
15630	15.63	-3.70847e+06	-3.7066e+06	-3.70942e+06	-3.70895e+06	-3.71057e+06	-3.70845e+06
15640	15.64	-3.70435e+06	-3.69561e+06	-3.71172e+06	-3.70847e+06	-3.7127e+06	-3.70808e+06
15650	15.65	-3710187	-3.703e+06	-3.70988e+06	-3.70811e+06	-3.70804e+06	-3710926
15660	15.66	-3.70695e+06	-3703992	-3.7082e+06	-3709344	-3709143	-3.7111e+06
15670	15.67	-3.70708e+06	-3.69803e+06	-3.70643e+06	-3.70574e+06	-3.70759e+06	-3.70999e+06
15680	15.68	-3.71167e+06	-3.70191e+06	-3.71572e+06	-3.7072e+06	-3709728	-3.70493e+06
15690	15.69	-3706340	-3703158	-3707474	-3.70747e+06	-3.70794e+06	-3.70896e+06
15700	15.7	-3.70964e+06	-3.7074e+06	-3.71105e+06	-3.70461e+06	-3.70941e+06	-3707499
15710	15.71	-3706404	-3.70428e+06	-3.70713e+06	-3.70813e+06	-3.7069e+06	-3.70378e+06
15720	15.72	-3.70864e+06	-3703161	-3.70628e+06	-3711508	-3.70801e+06	-3.71121e+06
15730	15.73	-3.70756e+06	-3.70226e+06	-3.70965e+06	-3.70605e+06	-3.70804e+06	-3.70791e+06
15740	15.74	-3.71156e+06	-3.70322e+06	-3.70861e+06	-3708084	-3.7129e+06	-3.71043e+06
15750	15.75	-3.70384e+06	-3703085	-3.71429e+06	-3.70773e+06	-3.71206e+06	-3.70948e+06
15760	15.76	-3.7115e+06	-3.70294e+06	-3712023	-3.71116e+06	-3.70718e+06	-3.70852e+06
15770	15.77	-3.71209e+06	-3.70304e+06	-3708114	-3.71157e+06	-3.71007e+06	-3.70492e+06
15780	15.78	-3.70883e+06	-3.70108e+06	-3.70563e+06	-3.70744e+06	-3708439	-3711921
15790	15.79	-3708866	-3.70107e+06	-3.71149e+06	-3.70739e+06	-3.7083e+06	-3.70866e+06
15800	15.8	-3.70665e+06	-3.70328e+06	-3.70507e+06	-3.7108e+06	-3.70567e+06	-3712267
15810	15.81	-3.707e+06	-3.70536e+06	-3.71192e+06	-3.70432e+06	-3.70988e+06	-3.70845e+06
15820	15.82	-3.70293e+06	-3.70432e+06	-3710178	-3.706e+06	-3710840	-3.71021e+06
15830	15.83	-3.70466e+06	-3.69968e+06	-3.70997e+06	-3707540	-3.70654e+06	-3.70918e+06
15840	15.84	-3.70785e+06	-3.70128e+06	-3.71252e+06	-3708296	-3705540	-3.7115e+06
15850	15.85	-3.70728e+06	-3704888	-3705424	-3711320	-3.70871e+06	-3711913
15860	15.86	-3.70791e+06	-3.69895e+06	-3.70934e+06	-3.7085e+06	-3.70659e+06	-3.70662e+06
15870	15.87	-3.7065e+06	-3.70173e+06	-3.7094e+06	-3709162	-3.71167e+06	-3.71183e+06
15880	15.88	-3.70848e+06	-3699555	-3.7078e+06	-3.70949e+06	-3.70801e+06	-3.7094e+06
15890	15.89	-3.7085e+06	-3.70032e+06	-3.7079e+06	-3705907	-3.70816e+06	-3.71191e+06
15900	15.9	-3.70756e+06	-3.70222e+06	-3.70799e+06	-3711753	-3.70997e+06	-3.70931e+06
15910	15.91	-3.70814e+06	-3705034	-3.7089e+06	-3.70941e+06	-3.70675e+06	-3.70826e+06
15920	15.92	-3.70407e+06	-3.70244e+06	-3.71055e+06	-3709315	-3.70644e+06	-3708215
15930	15.93	-3.70594e+06	-3.70446e+06	-3.70864e+06	-3.70997e+06	-3.70558e+06	-3.70891e+06
15940	15.94	-3.71058e+06	-3701155	-3709274	-3.70933e+06	-3.71129e+06	-3.7109e+06
15950	15.95	-3709234	-3.70002e+06	-3.70881e+06	-3707550	-3.70661e+06	-3707016
15960	15.96	-3703761	-3.70196e+06	-3.70954e+06	-3705562	-3.70852e+06	-3.70601e+06
15970	15.97	-3.70724e+06	-3.70395e+06	-3.70609e+06	-3.70531e+06	-3.70873e+06	-3.70511e+06
15980	15.98	-3.70799e+06	-3.69874e+06	-3.70885e+06	-3.70685e+06	-3.70956e+06	-3.71039e+06
15990	15.99	-3.70632e+06	-3.70606e+06	-3708636	-3703919	-3.70762e+06	-3703610
16000	16	-3708147	-3.70666e+06	-3.70617e+06	-3.70798e+06	-3708456	-3.70844e+06
16010	16.01	-3.70709e+06	-3700853	-3.70856e+06	-3.70987e+06	-3.70435e+06	-3.71057e+06
16020	16.02	-3707259	-3.70031e+06	-3.70771e+06	-3.70627e+06	-3.70545e+06	-3.70935e+06
16030	16.03	-3.70689e+06	-3703919	-3.70733e+06	-3.70819e+06	-3.70456e+06	-3.70742e+06
16040	16.04	-3.70758e+06	-3.70376e+06	-3.70831e+06	-3.70885e+06	-3.70797e+06	-3712865
16050	16.05	-3.70782e+06	-3.70346e+06	-3.71153e+06	-3.71021e+06	-3707434	-3.70498e+06
16060	16.06	-3704371	-3.70274e+06	-3.70578e+06	-3.70738e+06	-3.70573e+06	-3.71027e+06
16070	16.07	-3.70764e+06	-3701816	-3.7103e+06	-3.7114e+06	-3.70838e+06	-3708401
16080	16.08	-3709433	-3.70318e+06	-3.7101e+06	-3.70898e+06	-3707075	-3705331
16090	16.09	-3.70673e+06	-3.69738e+06	-3.71304e+06	-3.71368e+06	-3.7088e+06	-3.708e+06
16100	16.1	-3.7037e+06	-3.69997e+06	-3.70889e+06	-3.70832e+06	-3.71007e+06	-3708747
16110	16.11	-3.70623e+06	-3.70338e+06	-3.70721e+06	-3.70707e+06	-3.70643e+06	-3.71013e+06
16120	16.12	-3706661	-3707436	-3709156	-3.70826e+06	-3.71039e+06	-3.70836e+06
16130	16.13	-3.70791e+06	-3705125	-3709381	-3706566	-3707673	-3.70794e+06
16140	16.14	-3.70761e+06	-3.70465e+06	-3708012	-3.71119e+06	-3.71165e+06	-3710945
16150	16.15	-3709921	-3.70281e+06	-3710717	-3.71153e+06	-3.70885e+06	-3.71164e+06
16160	16.16	-3708059	-3.70498e+06	-3708028	-3.7106e+06	-3.70718e+06	-3.71059e+06
16170	16.17	-3.70798e+06	-3.69957e+06	-3.71341e+06	-3.70459e+06	-3.70629e+06	-3.70833e+06
16180	16.18	-3709701	-3.6975e+06	-3.70694e+06	-3710241	-3711076	-3.70932e+06
16190	16.19	-3.70512e+06	-3.70344e+06	-3.70977e+06	-3.70584e+06	-3.70871e+06	-3.70913e+06
16200	16.2	-3708542	-3.70419e+06	-3.70984e+06	-3.70698e+06	-3.71522e+06	-3.70991e+06
16210	16.21	-3.7077e+06	-3703584	-3.70842e+06	-3704408	-3.71017e+06	-3707896
16220	16.22	-3.7014e+06	-3.70081e+06	-3708468	-3.70498e+06	-3.70605e+06	-3706109
16230	16.23	-3707776	-3.69953e+06	-3.70968e+06	-3.70813e+06	-3.70744e+06	-3706096
16240	16.24	-3.70647e+06	-3.70323e+06	-3.70907e+06	-3.70883e+06	-3704550	-3.7113e+06
16250	16.25	-3.70795e+06	-3.7036e+06	-3.7079e+06	-3.70905e+06	-3.70733e+06	-3.71166e+06
16260	16.26	-3.70469e+06	-3702178	-3.70935e+06	-3706930	-3.7069e+06	-3.70888e+06
16270	16.27	-3.7064e+06	-3.70041e+06	-3712326	-3708961	-3707274	-3.70931e+06
16280	16.28	-3.70939e+06	-3.70156e+06	-3.7081e+06	-3707911	-3.70839e+06	-3.70792e+06
16290	16.29	-3707407	-3701030	-3708481	-3.70515e+06	-3.71373e+06	-3.71156e+06
16300	16.3	-3.70902e+06	-3.70402e+06	-3.70661e+06	-3708864	-3.70398e+06	-3.7107e+06
16310	16.31	-3.70962e+06	-3.70006e+06	-3.70764e+06	-3.70641e+06	-3.70843e+06	-3.71178e+06
16320	16.32	-3.70803e+06	-3.70259e+06	-3.70904e+06	-3710180	-3.70684e+06	-3.70806e+06
16330	16.33	-3.71011e+06	-3.70173e+06	-3714530	-3.70431e+06	-3710604	-3709544
16340	16.34	-3.70974e+06	-3.70315e+06	-3.70779e+06	-3708027	-3.71074e+06	-3.71057e+06
16350	16.35	-3.71018e+06	-3704760	-3704414	-3.7108e+06	-3703231	-3.7087e+06
16360	16.36	-3706632	-3.70161e+06	-3.70858e+06	-3706815	-3.71211e+06	-3710255
16370	16.37	-3.70679e+06	-3.70567e+06	-3.70872e+06	-3.71248e+06	-3.71003e+06	-3.71024e+06
16380	16.38	-3.71207e+06	-3.70133e+06	-3.70959e+06	-3.70917e+06	-3.71075e+06	-3710857
16390	16.39	-3.70834e+06	-3.70616e+06	-3.70345e+06	-3.70894e+06	-3.70726e+06	-3.70876e+06
16400	16.4	-3.70934e+06	-3702880	-3712741	-3.71029e+06	-3710783	-3.70992e+06
16410	16.41	-3705869	-3.70252e+06	-3.70601e+06	-3.70476e+06	-3.70823e+06	-3705902
16420	16.42	-3705511	-3.70235e+06	-3.70756e+06	-3709152	-3.70991e+06	-3.70681e+06
16430	16.43	-3.70938e+06	-3704915	-3.70605e+06	-3.70536e+06	-3707053	-3.70976e+06
16440	16.44	-3.70757e+06	-3.70113e+06	-3.70877e+06	-3.71074e+06	-3.70462e+06	-3712717
16450	16.45	-3.70644e+06	-3699352	-3.70809e+06	-3.70851e+06	-3708877	-3713199
16460	16.46	-3.70716e+06	-3703752	-3.70625e+06	-3.71203e+06	-3.70727e+06	-3709099
16470	16.47	-3.70827e+06	-3.7038e+06	-3706915	-3.70977e+06	-3706545	-3.71426e+06
16480	16.48	-3.70908e+06	-3.703e+06	-3.71602e+06	-3710119	-3.71359e+06	-3.70863e+06
16490	16.49	-3710202	-3703337	-3.71177e+06	-3.70625e+06	-3.70548e+06	-3.70919e+06
16500	16.5	-3709377	-3701613	-3.71434e+06	-3.70533e+06	-3.70591e+06	-3709189
16510	16.51	-3.70848e+06	-3.69883e+06	-3707699	-3.70899e+06	-3.71142e+06	-3.7041e+06
16520	16.52	-3.70565e+06	-3.70509e+06	-3708018	-3.71032e+06	-3711088	-3.70941e+06
16530	16.53	-3.70903e+06	-3.70193e+06	-3.70698e+06	-3.7102e+06	-3.71166e+06	-3.70612e+06
16540	16.54	-3.70496e+06	-3.70191e+06	-3.70706e+06	-3.70869e+06	-3.70815e+06	-3.70446e+06
16550	16.55	-3.70611e+06	-3.70405e+06	-3.70704e+06	-3.7057e+06	-3.70905e+06	-3.71145e+06
16560	16.56	-3.7061e+06	-3700969	-3.70872e+06	-3.7083e+06	-3.70576e+06	-3.70909e+06
16570	16.57	-3.70429e+06	-3.70159e+06	-3.70891e+06	-3705748	-3.7102e+06	-3.70834e+06
16580	16.58	-3.70768e+06	-3.70022e+06	-3.71137e+06	-3.70981e+06	-3.71005e+06	-3.70987e+06
16590	16.59	-3.7081e+06	-3.70413e+06	-3707453	-3.70897e+06	-3.70568e+06	-3.70577e+06
16600	16.6	-3.70857e+06	-3.70103e+06	-3708038	-3709084	-3.70702e+06	-3.7081e+06
16610	16.61	-3705308	-3706367	-3.71289e+06	-3707580	-3.71388e+06	-3.7086e+06
16620	16.62	-3.7093e+06	-3702766	-3.70706e+06	-3708286	-3.7079e+06	-3.70687e+06
16630	16.63	-3.70717e+06	-3.70146e+06	-3706350	-3706326	-3703286	-3.70736e+06
16640	16.64	-3.70882e+06	-3.70146e+06	-3.71242e+06	-3.71079e+06	-3704998	-3.70489e+06
16650	16.65	-3.70659e+06	-3703271	-3.71433e+06	-3.70938e+06	-3.71134e+06	-3.70771e+06
16660	16.66	-3704853	-3.69997e+06	-3709633	-3.70705e+06	-3.71169e+06	-3.70698e+06
16670	16.67	-3710237	-3.70422e+06	-3709521	-3.70446e+06	-3.7055e+06	-3709662
16680	16.68	-3.70713e+06	-3.70439e+06	-3.70707e+06	-3.71417e+06	-3707309	-3.70349e+06
16690	16.69	-3.7055e+06	-3.70508e+06	-3.71253e+06	-3.70714e+06	-3709047	-3.71064e+06
16700	16.7	-3.70868e+06	-3.69809e+06	-3.70449e+06	-3.70778e+06	-3.70909e+06	-3.70767e+06
16710	16.71	-3.70905e+06	-3.70268e+06	-3.70575e+06	-3.70767e+06	-3.70964e+06	-3.70699e+06
16720	16.72	-3.70767e+06	-3700821	-3.70949e+06	-3706117	-3710465	-3.70665e+06
16730	16.73	-3.70464e+06	-3.70402e+06	-3.7111e+06	-3.71136e+06	-3710504	-3.70649e+06
16740	16.74	-3.70673e+06	-3.70348e+06	-3.70707e+06	-3.70958e+06	-3.70504e+06	-3.70448e+06
16750	16.75	-3.70374e+06	-3700056	-3.70634e+06	-3.70855e+06	-3.70873e+06	-3.70872e+06
16760	16.76	-3.70506e+06	-3.70118e+06	-3.7103e+06	-3.70849e+06	-3710094	-3708670
16770	16.77	-3708466	-3.70301e+06	-3.70692e+06	-3.70546e+06	-3.70915e+06	-3.70705e+06
16780	16.78	-3.70775e+06	-3.70407e+06	-3.70852e+06	-3.70995e+06	-3.71483e+06	-3.7085e+06
16790	16.79	-3.70771e+06	-3.70405e+06	-3.70355e+06	-3707153	-3706626	-3711944
16800	16.8	-3.7105e+06	-3.70147e+06	-3709014	-3.70904e+06	-3.70709e+06	-3.70734e+06
16810	16.81	-3.70782e+06	-3.69917e+06	-3.70758e+06	-3.71012e+06	-3711235	-3706623
16820	16.82	-3.7072e+06	-3.70272e+06	-3.70736e+06	-3.71066e+06	-3709168	-3.70824e+06
16830	16.83	-3.70617e+06	-3.70211e+06	-3.70742e+06	-3707574	-3.71044e+06	-3.70871e+06
16840	16.84	-3711805	-3701492	-3704105	-3.71239e+06	-3706234	-3.70329e+06
16850	16.85	-3706824	-3.70054e+06	-3711025	-3.7081e+06	-3704604	-3713968
16860	16.86	-3.70723e+06	-3.70259e+06	-3.7095e+06	-3.70511e+06	-3.71388e+06	-3707556
16870	16.87	-3.7076e+06	-3.69968e+06	-3.7118e+06	-3706991	-3.70725e+06	-3.71129e+06
16880	16.88	-3.70843e+06	-3.69953e+06	-3705740	-3711555	-3.70426e+06	-3.71134e+06
16890	16.89	-3706995	-3703412	-3710543	-3.70475e+06	-3708406	-3.70961e+06
16900	16.9	-3705715	-3.70305e+06	-3.7107e+06	-3710060	-3.71045e+06	-3708162
16910	16.91	-3.70916e+06	-3698471	-3.70779e+06	-3705711	-3.70887e+06	-3712525
16920	16.92	-3.70875e+06	-3.69891e+06	-3.70892e+06	-3.70906e+06	-3.70818e+06	-3.7092e+06
16930	16.93	-3710152	-3701843	-3.70866e+06	-3708579	-3.70514e+06	-3.70803e+06
16940	16.94	-3.70543e+06	-3.70676e+06	-3.70871e+06	-3.71139e+06	-3.70696e+06	-3.70928e+06
16950	16.95	-3.70752e+06	-3704928	-3.70816e+06	-3.70734e+06	-3.71107e+06	-3.70771e+06
16960	16.96	-3709623	-3.70406e+06	-3.70793e+06	-3.70881e+06	-3.71019e+06	-3708910
16970	16.97	-3706301	-3.70351e+06	-3.70636e+06	-3707448	-3.70805e+06	-3.70891e+06
16980	16.98	-3708338	-3.70354e+06	-3.71156e+06	-3.7095e+06	-3.71171e+06	-3.70991e+06
16990	16.99	-3.70852e+06	-3.7028e+06	-3705339	-3.7075e+06	-3.70623e+06	-3709055
17000	17	-3.70335e+06	-3.7003e+06	-3707857	-3.70561e+06	-3.7094e+06	-3.70842e+06
17010	17.01	-3.70637e+06	-3701674	-3710958	-3.70774e+06	-3.70993e+06	-3707399
17020	17.02	-3.70566e+06	-3703750	-3706964	-3.70438e+06	-3.70759e+06	-3.70857e+06
17030	17.03	-3.70923e+06	-3.70102e+06	-3.70966e+06	-3.70782e+06	-3.71164e+06	-3.7049e+06
17040	17.04	-3.70816e+06	-3.702e+06	-3.70743e+06	-3708145	-3706929	-3.70793e+06
17050	17.05	-3.70705e+06	-3.7014e+06	-3.70789e+06	-3.71166e+06	-3.70605e+06	-3.70772e+06
17060	17.06	-3.70767e+06	-3.70044e+06	-3.70897e+06	-3.7075e+06	-3.70624e+06	-3.70963e+06
17070	17.07	-3.70709e+06	-3700129	-3.70998e+06	-3709302	-3.7106e+06	-3.70486e+06
17080	17.08	-3.7076e+06	-3.70152e+06	-3.70855e+06	-3.70492e+06	-3708192	-3.70665e+06
17090	17.09	-3.70555e+06	-3.70365e+06	-3.70734e+06	-3.70636e+06	-3.70931e+06	-3.71002e+06
17100	17.1	-3.70909e+06	-3.70455e+06	-3712594	-3.70816e+06	-3.70857e+06	-3.70718e+06
17110	17.11	-3.70815e+06	-3.70157e+06	-3710919	-3.70719e+06	-3.70854e+06	-3.70457e+06
17120	17.12	-3.70855e+06	-3702889	-3.71403e+06	-3711473	-3707692	-3.70846e+06
17130	17.13	-3.70919e+06	-3699359	-3.70668e+06	-3704907	-3.71069e+06	-3.7056e+06
17140	17.14	-3.71012e+06	-3.70578e+06	-3.71038e+06	-3.70549e+06	-3.70736e+06	-3704217
17150	17.15	-3.70795e+06	-3700921	-3.70803e+06	-3.70537e+06	-3.70736e+06	-3.7084e+06
17160	17.16	-3.71049e+06	-3.69999e+06	-3707795	-3706199	-3.70627e+06	-3.70616e+06
17170	17.17	-3706762	-3.70221e+06	-3.70595e+06	-3703644	-3.70689e+06	-3710831
17180	17.18	-3.70818e+06	-3.70371e+06	-3.70822e+06	-3.70852e+06	-3.7105e+06	-3714119
17190	17.19	-3708430	-3.70096e+06	-3.70911e+06	-3.70369e+06	-3.70939e+06	-3709449
17200	17.2	-3.70769e+06	-3.70159e+06	-3.70898e+06	-3.70787e+06	-3710819	-3.7102e+06
17210	17.21	-3707334	-3.69771e+06	-3.70825e+06	-3.71069e+06	-3.70702e+06	-3.70748e+06
17220	17.22	-3.7113e+06	-3.70187e+06	-3.70586e+06	-3706563	-3708088	-3707437
17230	17.23	-3.70725e+06	-3702809	-3.70906e+06	-3.70806e+06	-3.70906e+06	-3.70891e+06
17240	17.24	-3.70604e+06	-3.70479e+06	-3.7093e+06	-3705746	-3.71129e+06	-3.70982e+06
17250	17.25	-3707876	-3705799	-3.71181e+06	-3705200	-3709748	-3.70852e+06
17260	17.26	-3.70935e+06	-3.70427e+06	-3.71074e+06	-3710338	-3.70861e+06	-3.70764e+06
17270	17.27	-3.70796e+06	-3.70535e+06	-3.70519e+06	-3.70643e+06	-3707610	-3708091
17280	17.28	-3.70663e+06	-3702504	-3708821	-3709090	-3.70994e+06	-3.7095e+06
17290	17.29	-3.71232e+06	-3.70454e+06	-3709751	-3.70854e+06	-3.70624e+06	-3.70921e+06
17300	17.3	-3.71041e+06	-3.70651e+06	-3.70665e+06	-3708616	-3.70658e+06	-3.70832e+06
17310	17.31	-3.7104e+06	-3705243	-3.70858e+06	-3.70981e+06	-3705408	-3.70712e+06
17320	17.32	-3706914	-3.70157e+06	-3.70833e+06	-3707014	-3.71037e+06	-3.70955e+06
17330	17.33	-3.70574e+06	-3.70322e+06	-3.71001e+06	-3.70919e+06	-3703532	-3.70706e+06
17340	17.34	-3.71007e+06	-3.70543e+06	-3711069	-3708488	-3.70534e+06	-3.71109e+06
17350	17.35	-3706461	-3.70129e+06	-3.70898e+06	-3.70319e+06	-3.70474e+06	-3.71107e+06
17360	17.36	-3.7083e+06	-3.7008e+06	-3715531	-3705227	-3.70859e+06	-3.71204e+06
17370	17.37	-3.70898e+06	-3.7028e+06	-3708450	-3710721	-3708921	-3707281
17380	17.38	-3.70577e+06	-3.6991e+06	-3.70579e+06	-3704670	-3.70924e+06	-3.70668e+06
17390	17.39	-3.70816e+06	-3.70392e+06	-3.70856e+06	-3.7101e+06	-3.70835e+06	-3.70895e+06
17400	17.4	-3.70762e+06	-3.70067e+06	-3709847	-3707336	-3.70857e+06	-3.70979e+06
17410	17.41	-3708578	-3.70349e+06	-3703298	-3.70829e+06	-3.70883e+06	-3.71142e+06
17420	17.42	-3709426	-3.70457e+06	-3.7124e+06	-3.70606e+06	-3.70696e+06	-3709662
17430	17.43	-3709638	-3.70226e+06	-3.70737e+06	-3.7083e+06	-3.70774e+06	-3705938
17440	17.44	-3.70799e+06	-3.70079e+06	-3.70933e+06	-3704731	-3.71014e+06	-3.70583e+06
17450	17.45	-3.71058e+06	-3.70287e+06	-3.71049e+06	-3.71033e+06	-3.70847e+06	-3.70579e+06
17460	17.46	-3.70887e+06	-3.70228e+06	-3.71188e+06	-3.70835e+06	-3.70838e+06	-3710263
17470	17.47	-3.70835e+06	-3.70463e+06	-3.70739e+06	-3.71009e+06	-3707466	-3705867
17480	17.48	-3.70989e+06	-3.70359e+06	-3.70601e+06	-3.71021e+06	-3.71141e+06	-3.70784e+06
17490	17.49	-3707764	-3701694	-3.70577e+06	-3.70649e+06	-3.70953e+06	-3706044
17500	17.5	-3.7133e+06	-3.70439e+06	-3706048	-3.70982e+06	-3.70553e+06	-3708972
17510	17.51	-3704966	-3.69953e+06	-3707122	-3.70786e+06	-3.70322e+06	-3.70596e+06
17520	17.52	-3709451	-3.70302e+06	-3.70755e+06	-3.70778e+06	-3708231	-3.70838e+06
17530	17.53	-3707578	-3701694	-3.71287e+06	-3710415	-3705723	-3710286
17540	17.54	-3.70939e+06	-3.70168e+06	-3.70708e+06	-3.70872e+06	-3.70864e+06	-3.70556e+06
17550	17.55	-3.70883e+06	-3.70256e+06	-3708294	-3.70863e+06	-3704795	-3.71072e+06
17560	17.56	-3.70879e+06	-3.70119e+06	-3.70675e+06	-3.70729e+06	-3.70831e+06	-3708799
17570	17.57	-3.70613e+06	-3.70139e+06	-3710833	-3.70897e+06	-3.70778e+06	-3.71197e+06
17580	17.58	-3.70579e+06	-3705594	-3.70678e+06	-3706715	-3708026	-3.70851e+06
17590	17.59	-3.70663e+06	-3701967	-3705453	-3709341	-3.71033e+06	-3.70693e+06
17600	17.6	-3.70557e+06	-3.70399e+06	-3.70861e+06	-3.70587e+06	-3.70188e+06	-3.71173e+06
17610	17.61	-3705030	-3704743	-3.70761e+06	-3.71116e+06	-3.70519e+06	-3.71046e+06
17620	17.62	-3.70355e+06	-3.70203e+06	-3.70793e+06	-3.70692e+06	-3.70851e+06	-3.70389e+06
17630	17.63	-3.7027e+06	-3.70032e+06	-3.70668e+06	-3708564	-3708280	-3.70915e+06
17640	17.64	-3707691	-3.70384e+06	-3.70715e+06	-3.71153e+06	-3.70923e+06	-3.70814e+06
17650	17.65	-3.70962e+06	-3.70162e+06	-3.70805e+06	-3.70833e+06	-3.7041e+06	-3709660
17660	17.66	-3.70631e+06	-3.70036e+06	-3.70882e+06	-3706162	-3.70855e+06	-3.70388e+06
17670	17.67	-3.70609e+06	-3.70395e+06	-3.70699e+06	-3.70745e+06	-3.7069e+06	-3.71231e+06
17680	17.68	-3711078	-3704688	-3.71076e+06	-3.70716e+06	-3707910	-3.7104e+06
17690	17.69	-3.70743e+06	-3.70304e+06	-3709722	-3.71113e+06	-3.71071e+06	-3712061
17700	17.7	-3.70756e+06	-3.70527e+06	-3.70585e+06	-3709491	-3.70711e+06	-3711818
17710	17.71	-3.70658e+06	-3.7025e+06	-3.70829e+06	-3713011	-3703381	-3.70947e+06
17720	17.72	-3704426	-3.70128e+06	-3.71087e+06	-3.70676e+06	-3707101	-3.70925e+06
17730	17.73	-3.70697e+06	-3.70235e+06	-3.70632e+06	-3.71121e+06	-3.70752e+06	-3.70999e+06
17740	17.74	-3.70709e+06	-3.70136e+06	-3.70693e+06	-3.70817e+06	-3.70956e+06	-3.70856e+06
17750	17.75	-3.70614e+06	-3700788	-3.71276e+06	-3708079	-3.70981e+06	-3.71034e+06
17760	17.76	-3705633	-3.70396e+06	-3.7095e+06	-3.70768e+06	-3707556	-3705180
17770	17.77	-3.70994e+06	-3.70349e+06	-3.70816e+06	-3.71463e+06	-3.70924e+06	-3.70916e+06
17780	17.78	-3.70946e+06	-3699415	-3.7084e+06	-3.70782e+06	-3.71062e+06	-3.70935e+06
17790	17.79	-3714581	-3.70309e+06	-3.70824e+06	-3.70744e+06	-3.71396e+06	-3710239
17800	17.8	-3.71035e+06	-3.70452e+06	-3706526	-3708955	-3.70666e+06	-3706248
17810	17.81	-3.70223e+06	-3.70499e+06	-3706322	-3.70716e+06	-3709041	-3.71196e+06
17820	17.82	-3.70525e+06	-3.70345e+06	-3.70637e+06	-3.70672e+06	-3708783	-3706143
17830	17.83	-3712020	-3.70253e+06	-3.7117e+06	-3.70784e+06	-3.70457e+06	-3.70559e+06
17840	17.84	-3.70663e+06	-3708021	-3.70802e+06	-3707499	-3.70911e+06	-3.7058e+06
17850	17.85	-3.70743e+06	-3.70405e+06	-3.70879e+06	-3708940	-3.70495e+06	-3.70708e+06
17860	17.86	-3.70631e+06	-3.70434e+06	-3.70684e+06	-3706315	-3.70812e+06	-3708912
17870	17.87	-3.70759e+06	-3.70065e+06	-3706887	-3.70246e+06	-3.70589e+06	-3.71063e+06
17880	17.88	-3.70861e+06	-3.70204e+06	-3.70913e+06	-3.70788e+06	-3.70966e+06	-3.71111e+06
17890	17.89	-3.70735e+06	-3.70402e+06	-3.70732e+06	-3.70728e+06	-3.71298e+06	-3.71256e+06
17900	17.9	-3.70627e+06	-3.70466e+06	-3.70429e+06	-3.71254e+06	-3.70922e+06	-3.70965e+06
17910	17.91	-3708168	-3.69935e+06	-3705078	-3.71287e+06	-3.70849e+06	-3.70893e+06
17920	17.92	-3707160	-3.7034e+06	-3.70724e+06	-3.70995e+06	-3.70813e+06	-3706752
17930	17.93	-3708542	-3.70279e+06	-3710890	-3706972	-3709643	-3.70851e+06
17940	17.94	-3.70868e+06	-3.69927e+06	-3709224	-3.70601e+06	-3.70994e+06	-3.70809e+06
17950	17.95	-3707583	-3.70605e+06	-3709515	-3707034	-3.711e+06	-3.70961e+06
17960	17.96	-3.70707e+06	-3.7032e+06	-3709500	-3.71108e+06	-3.70989e+06	-3.70995e+06
17970	17.97	-3707335	-3.70301e+06	-3.71027e+06	-3.70672e+06	-3.70754e+06	-3.71257e+06
17980	17.98	-3.7074e+06	-3.70199e+06	-3.70716e+06	-3.70485e+06	-3.71164e+06	-3.71474e+06
17990	17.99	-3.70689e+06	-3.70186e+06	-3.70659e+06	-3.70483e+06	-3712081	-3.71272e+06
18000	18	-3.70698e+06	-3.69627e+06	-3708819	-3.70366e+06	-3.70977e+06	-3.7085e+06
18010	18.01	-3.7052e+06	-3703397	-3705673	-3705556	-3706923	-3713945
18020	18.02	-3.70956e+06	-3702263	-3.70715e+06	-3.70953e+06	-3.70643e+06	-3.7097e+06
18030	18.03	-3.7054e+06	-3.69941e+06	-3.7092e+06	-3.70907e+06	-3707738	-3.70987e+06
18040	18.04	-3706608	-3.70025e+06	-3.70694e+06	-3.70531e+06	-3707444	-3.70536e+06
18050	18.05	-3.71078e+06	-3703830	-3711055	-3.70927e+06	-3709472	-3708772
18060	18.06	-3.70926e+06	-3.70555e+06	-3.70973e+06	-3.70618e+06	-3.70357e+06	-3.70728e+06
18070	18.07	-3.70661e+06	-3.7006e+06	-3.71189e+06	-3711064	-3707352	-3711803
18080	18.08	-3706526	-3705615	-3710849	-3.71039e+06	-3.70807e+06	-3.7122e+06
18090	18.09	-3710999	-3.69986e+06	-3708885	-3706549	-3.70512e+06	-3708564
18100	18.1	-3707583	-3.69904e+06	-3.70872e+06	-3.71065e+06	-3.71073e+06	-3.70585e+06
18110	18.11	-3.70736e+06	-3.69848e+06	-3.71179e+06	-3.7075e+06	-3711063	-3.70771e+06
18120	18.12	-3.70826e+06	-3.70158e+06	-3.70816e+06	-3706996	-3.71017e+06	-3.7114e+06
18130	18.13	-3.70469e+06	-3.70116e+06	-3710593	-3.70591e+06	-3.70414e+06	-3709788
18140	18.14	-3.70127e+06	-3699697	-3.70921e+06	-3709238	-3.70957e+06	-3.7084e+06
18150	18.15	-3.70669e+06	-3.70059e+06	-3708396	-3705334	-3.70806e+06	-3707010
18160	18.16	-3.70892e+06	-3.70515e+06	-3.71003e+06	-3.70923e+06	-3709051	-3708975
18170	18.17	-3708392	-3.70256e+06	-3711984	-3.7124e+06	-3705949	-3710280
18180	18.18	-3706712	-3.70276e+06	-3.70966e+06	-3.70966e+06	-3.71074e+06	-3.70828e+06
18190	18.19	-3706584	-3.69924e+06	-3.70925e+06	-3705042	-3.71162e+06	-3712986
18200	18.2	-3.70356e+06	-3.70151e+06	-3.70755e+06	-3.70888e+06	-3.70964e+06	-3.70553e+06
18210	18.21	-3.7072e+06	-3.7026e+06	-3.70759e+06	-3.708e+06	-3.70838e+06	-3.70996e+06
18220	18.22	-3.71245e+06	-3.70069e+06	-3.70661e+06	-3.70587e+06	-3.70761e+06	-3.70827e+06
18230	18.23	-3.71077e+06	-3.70211e+06	-3.70521e+06	-3.70797e+06	-3.71175e+06	-3.70812e+06
18240	18.24	-3711021	-3.70232e+06	-3.70707e+06	-3.70599e+06	-3.71091e+06	-3705954
18250	18.25	-3708539	-3.70181e+06	-3.70745e+06	-3.70887e+06	-3.71068e+06	-3.70855e+06
18260	18.26	-3.70904e+06	-3.70064e+06	-3.70685e+06	-3.70615e+06	-3.70571e+06	-3712720
18270	18.27	-3.70942e+06	-3705390	-3706618	-3708813	-3.70481e+06	-3710118
18280	18.28	-3.71158e+06	-3.70338e+06	-3711037	-3.70863e+06	-3.70523e+06	-3.70796e+06
18290	18.29	-3705077	-3.70474e+06	-3.70528e+06	-3708152	-3.70839e+06	-3.70359e+06
18300	18.3	-3.70659e+06	-3701531	-3.70914e+06	-3.70766e+06	-3.70987e+06	-3.71019e+06
18310	18.31	-3708872	-3.70087e+06	-3.70938e+06	-3711021	-3.70865e+06	-3.70868e+06
18320	18.32	-3.70275e+06	-3.70164e+06	-3704730	-3.7107e+06	-3.70664e+06	-3708480
18330	18.33	-3.70847e+06	-3.70538e+06	-3.70499e+06	-3.71079e+06	-3.70945e+06	-3.7059e+06
18340	18.34	-3.70794e+06	-3.7021e+06	-3708364	-3.70921e+06	-3.7049e+06	-3710163
18350	18.35	-3.70478e+06	-3.70085e+06	-3.70838e+06	-3.70794e+06	-3.70728e+06	-3.70688e+06
18360	18.36	-3705418	-3.70243e+06	-3.70978e+06	-3.71142e+06	-3.70608e+06	-3.70821e+06
18370	18.37	-3.7045e+06	-3.69881e+06	-3.7082e+06	-3709269	-3.71073e+06	-3.70713e+06
18380	18.38	-3705684	-3.70396e+06	-3705973	-3.70545e+06	-3.70911e+06	-3711237
18390	18.39	-3.70749e+06	-3.70382e+06	-3.71049e+06	-3.71014e+06	-3.71051e+06	-3.71115e+06
18400	18.4	-3.70769e+06	-3.70467e+06	-3.70836e+06	-3.70651e+06	-3709769	-3.7112e+06
18410	18.41	-3.70956e+06	-3.70137e+06	-3.709e+06	-3707949	-3.70761e+06	-3.70971e+06
18420	18.42	-3.70562e+06	-3.70334e+06	-3.7092e+06	-3.71021e+06	-3.7074e+06	-3.70653e+06
18430	18.43	-3.70793e+06	-3.7065e+06	-3709728	-3711839	-3.70784e+06	-3.71268e+06
18440	18.44	-3712043	-3.70271e+06	-3.71241e+06	-3709615	-3.70888e+06	-3.7047e+06
18450	18.45	-3.70753e+06	-3.70585e+06	-3.70947e+06	-3.70679e+06	-3.70894e+06	-3.71355e+06
18460	18.46	-3.71148e+06	-3699521	-3709899	-3.70498e+06	-3711228	-3.70987e+06
18470	18.47	-3.70717e+06	-3.70311e+06	-3.70726e+06	-3.70856e+06	-3.71092e+06	-3.70822e+06
18480	18.48	-3.70776e+06	-3.70216e+06	-3.70747e+06	-3.71099e+06	-3.71025e+06	-3.71266e+06
18490	18.49	-3.70717e+06	-3702259	-3.70868e+06	-3.70849e+06	-3.70579e+06	-3.70812e+06
18500	18.5	-3705695	-3.70107e+06	-3.70738e+06	-3.70754e+06	-3.70881e+06	-3.71004e+06
18510	18.51	-3.7074e+06	-3.70381e+06	-3.70912e+06	-3.70338e+06	-3.70625e+06	-3.70923e+06
18520	18.52	-3702673	-3702044	-3.70918e+06	-3708907	-3705293	-3.70855e+06
18530	18.53	-3.70707e+06	-3.70616e+06	-3.70955e+06	-3.70534e+06	-3711822	-3.70938e+06
18540	18.54	-3.70837e+06	-3703691	-3.7065e+06	-3709325	-3.71177e+06	-3.70767e+06
18550	18.55	-3.70581e+06	-3.70718e+06	-3704786	-3709438	-3.7085e+06	-3.70998e+06
18560	18.56	-3706019	-3.70099e+06	-3.70879e+06	-3.71003e+06	-3.7089e+06	-3.70917e+06
18570	18.57	-3.70558e+06	-3.70106e+06	-3.71226e+06	-3712256	-3705470	-3713563
18580	18.58	-3709289	-3.70668e+06	-3.70493e+06	-3.71231e+06	-3.70714e+06	-3706372
18590	18.59	-3.70697e+06	-3.70352e+06	-3.71035e+06	-3.70629e+06	-3.70767e+06	-3710692
18600	18.6	-3.70961e+06	-3703615	-3.70894e+06	-3.71124e+06	-3710324	-3711285
18610	18.61	-3.70982e+06	-3705305	-3.70758e+06	-3.70559e+06	-3.706e+06	-3.70653e+06
18620	18.62	-3703749	-3.70396e+06	-3.71053e+06	-3.70858e+06	-3.70638e+06	-3.70767e+06
18630	18.63	-3.70603e+06	-3.70225e+06	-3.70906e+06	-3.70862e+06	-3.70733e+06	-3706433
18640	18.64	-3707135	-3.69992e+06	-3.71025e+06	-3706225	-3.7122e+06	-3.70817e+06
18650	18.65	-3703777	-3.70245e+06	-3.7067e+06	-3.71041e+06	-3.71383e+06	-3.70797e+06
18660	18.66	-3.70725e+06	-3.7028e+06	-3.70918e+06	-3.70844e+06	-3.7042e+06	-3.71128e+06
18670	18.67	-3.71002e+06	-3702283	-3.71145e+06	-3.70526e+06	-3705761	-3.70836e+06
18680	18.68	-3.70891e+06	-3.70265e+06	-3.70937e+06	-3707165	-3.70476e+06	-3709899
18690	18.69	-3.70657e+06	-3.70561e+06	-3.70717e+06	-3.70684e+06	-3.7124e+06	-3.71152e+06
18700	18.7	-3706023	-3702509	-3.70644e+06	-3.70545e+06	-3.71084e+06	-3.71135e+06
18710	18.71	-3705565	-3.70425e+06	-3709157	-3.71158e+06	-3.70726e+06	-3.71087e+06
18720	18.72	-3.70876e+06	-3.70352e+06	-3.70393e+06	-3.70724e+06	-3.70516e+06	-3.70858e+06
18730	18.73	-3.71111e+06	-3.69967e+06	-3712649	-3710916	-3.71233e+06	-3.71285e+06
18740	18.74	-3.70982e+06	-3.70251e+06	-3.71006e+06	-3.71003e+06	-3705550	-3.71319e+06
18750	18.75	-3.71245e+06	-3.7017e+06	-3.70686e+06	-3.70376e+06	-3.7071e+06	-3.70357e+06
18760	18.76	-3706436	-3700851	-3.71052e+06	-3.70958e+06	-3.70771e+06	-3.70486e+06
18770	18.77	-3.70647e+06	-3.70252e+06	-3.71126e+06	-3707235	-3.70997e+06	-3.71224e+06
18780	18.78	-3.70772e+06	-3.70595e+06	-3.70862e+06	-3.71112e+06	-3.7068e+06	-3.7127e+06
18790	18.79	-3.70666e+06	-3705061	-3.70649e+06	-3.71437e+06	-3.70944e+06	-3.70837e+06
18800	18.8	-3706955	-3.70195e+06	-3.70321e+06	-3.70961e+06	-3709456	-3.70851e+06
18810	18.81	-3.70712e+06	-3703375	-3.70866e+06	-3.71294e+06	-3.71039e+06	-3705436
18820	18.82	-3.70919e+06	-3.70164e+06	-3.71154e+06	-3.70818e+06	-3.70636e+06	-3.7131e+06
18830	18.83	-3.70705e+06	-3.7038e+06	-3.70814e+06	-3.70767e+06	-3709428	-3.70682e+06
18840	18.84	-3.7065e+06	-3.69928e+06	-3.70806e+06	-3.70774e+06	-3.70892e+06	-3.71033e+06
18850	18.85	-3.70774e+06	-3.69973e+06	-3.70819e+06	-3.70678e+06	-3.70857e+06	-3712662
18860	18.86	-3.70648e+06	-3.70188e+06	-3.70921e+06	-3.70958e+06	-3.70588e+06	-3709456
18870	18.87	-3709143	-3703981	-3.71294e+06	-3.71028e+06	-3712456	-3708256
18880	18.88	-3.70926e+06	-3.70379e+06	-3.70886e+06	-3.70977e+06	-3.70597e+06	-3711289
18890	18.89	-3.70701e+06	-3.70251e+06	-3.707e+06	-3.71041e+06	-3.7078e+06	-3.70956e+06
18900	18.9	-3.70979e+06	-3701724	-3.70748e+06	-3.70803e+06	-3.71034e+06	-3.70856e+06
18910	18.91	-3.71005e+06	-3.70278e+06	-3.70651e+06	-3.70785e+06	-3.70779e+06	-3.71081e+06
18920	18.92	-3709013	-3.70199e+06	-3703205	-3.71233e+06	-3712517	-3.71106e+06
18930	18.93	-3.70956e+06	-3.70351e+06	-3.70876e+06	-3703070	-3707851	-3710950
18940	18.94	-3.70787e+06	-3.70154e+06	-3.71032e+06	-3.70935e+06	-3707541	-3.70451e+06
18950	18.95	-3.70638e+06	-3.70147e+06	-3.70707e+06	-3.70773e+06	-3709090	-3.7057e+06
18960	18.96	-3.70983e+06	-3699762	-3.70546e+06	-3707741	-3707313	-3.7071e+06
18970	18.97	-3.70636e+06	-3.70352e+06	-3.70779e+06	-3.70908e+06	-3.70855e+06	-3.70874e+06
18980	18.98	-3708131	-3.70251e+06	-3707611	-3.71331e+06	-3.70715e+06	-3706857
18990	18.99	-3.70865e+06	-3.7044e+06	-3.70424e+06	-3.70855e+06	-3.71038e+06	-3.70692e+06
19000	19	-3704728	-3.70051e+06	-3.71016e+06	-3706589	-3.70668e+06	-3.70425e+06
19010	19.01	-3.70943e+06	-3701074	-3706523	-3709456	-3.70701e+06	-3708798
19020	19.02	-3.71068e+06	-3.70445e+06	-3.70414e+06	-3.71073e+06	-3.71181e+06	-3.70914e+06
19030	19.03	-3707320	-3.70298e+06	-3711411	-3.71234e+06	-3707590	-3.70913e+06
19040	19.04	-3708627	-3702632	-3.71036e+06	-3707874	-3.70607e+06	-3.70421e+06
19050	19.05	-3706110	-3.70422e+06	-3.70972e+06	-3.71223e+06	-3.71131e+06	-3.70822e+06
19060	19.06	-3704563	-3.70307e+06	-3.70832e+06	-3.71195e+06	-3.7073e+06	-3712813
19070	19.07	-3.70746e+06	-3.7002e+06	-3.70676e+06	-3.71234e+06	-3.70728e+06	-3.71332e+06
19080	19.08	-3.70988e+06	-3.70291e+06	-3.71088e+06	-3.7093e+06	-3.70465e+06	-3.7103e+06
19090	19.09	-3.71177e+06	-3.7006e+06	-3.70465e+06	-3.70616e+06	-3.70904e+06	-3.70625e+06
19100	19.1	-3.70447e+06	-3.69727e+06	-3.70536e+06	-3.70709e+06	-3709893	-3.7078e+06
19110	19.11	-3.71065e+06	-3.70128e+06	-3.70775e+06	-3.7059e+06	-3.71037e+06	-3707681
19120	19.12	-3.70755e+06	-3.70277e+06	-3.70774e+06	-3.70938e+06	-3.70796e+06	-3.71093e+06
19130	19.13	-3.70964e+06	-3.70238e+06	-3.7078e+06	-3.70691e+06	-3711063	-3.71063e+06
19140	19.14	-3708691	-3.70275e+06	-3.70896e+06	-3.70571e+06	-3706437	-3.71273e+06
19150	19.15	-3704754	-3.7051e+06	-3.70606e+06	-3.70772e+06	-3709866	-3.71152e+06
19160	19.16	-3.70746e+06	-3.70298e+06	-3705089	-3.70862e+06	-3.70762e+06	-3707556
19170	19.17	-3.70606e+06	-3.70063e+06	-3.71419e+06	-3.70832e+06	-3715108	-3707201
19180	19.18	-3.70661e+06	-3.70427e+06	-3.71113e+06	-3708821	-3.70837e+06	-3705493
19190	19.19	-3.70708e+06	-3.70208e+06	-3.70736e+06	-3.70944e+06	-3.70919e+06	-3.71336e+06
19200	19.2	-3.70709e+06	-3.6982e+06	-3.71119e+06	-3.70617e+06	-3707286	-3.70666e+06
19210	19.21	-3.70691e+06	-3.7058e+06	-3.71005e+06	-3.70731e+06	-3.70616e+06	-3.70783e+06
19220	19.22	-3.70592e+06	-3702894	-3.71164e+06	-3.70818e+06	-3706492	-3708242
19230	19.23	-3.70741e+06	-3702979	-3707981	-3.70773e+06	-3708961	-3.71134e+06
19240	19.24	-3.70923e+06	-3.70244e+06	-3.70794e+06	-3.70488e+06	-3.70755e+06	-3.70451e+06
19250	19.25	-3.7053e+06	-3704358	-3.70921e+06	-3711180	-3.7092e+06	-3.70706e+06
19260	19.26	-3708126	-3.70428e+06	-3.71185e+06	-3.7115e+06	-3709211	-3.70997e+06
19270	19.27	-3.70704e+06	-3.69966e+06	-3711994	-3.7063e+06	-3705370	-3.7076e+06
19280	19.28	-3.70572e+06	-3.70308e+06	-3.71371e+06	-3.70928e+06	-3.70891e+06	-3.70726e+06
19290	19.29	-3.70929e+06	-3.70823e+06	-3707692	-3.70812e+06	-3.70915e+06	-3.7081e+06
19300	19.3	-3.7071e+06	-3.69805e+06	-3704241	-3.70884e+06	-3.70861e+06	-3709427
19310	19.31	-3.71135e+06	-3.7051e+06	-3.7119e+06	-3708016	-3.7064e+06	-3709968
19320	19.32	-3.71095e+06	-3.70088e+06	-3.7137e+06	-3.70679e+06	-3.71159e+06	-3.71238e+06
19330	19.33	-3706876	-3705660	-3.71093e+06	-3.71057e+06	-3.71004e+06	-3.70906e+06
19340	19.34	-3.70736e+06	-3.70312e+06	-3.70625e+06	-3.70581e+06	-3.71191e+06	-3.71038e+06
19350	19.35	-3705470	-3704317	-3.70662e+06	-3.70761e+06	-3707035	-3706807
19360	19.36	-3.70483e+06	-3698247	-3.71204e+06	-3.71026e+06	-3.71026e+06	-3708524
19370	19.37	-3.70812e+06	-3.70213e+06	-3707097	-3710893	-3709569	-3.70873e+06
19380	19.38	-3.71016e+06	-3.70069e+06	-3.7116e+06	-3.70704e+06	-3711750	-3.71166e+06
19390	19.39	-3.70774e+06	-3.7064e+06	-3.71371e+06	-3.70715e+06	-3.70829e+06	-3710659
19400	19.4	-3.70569e+06	-3.70367e+06	-3709137	-3.71101e+06	-3708570	-3704012
19410	19.41	-3.71015e+06	-3.70205e+06	-3.70914e+06	-3.71052e+06	-3.70934e+06	-3708961
19420	19.42	-3.70492e+06	-3.70305e+06	-3.70884e+06	-3.71043e+06	-3707395	-3707583
19430	19.43	-3709592	-3.70326e+06	-3.70865e+06	-3.70866e+06	-3708030	-3.7067e+06
19440	19.44	-3.71087e+06	-3.70227e+06	-3.70977e+06	-3.70918e+06	-3.70596e+06	-3710812
19450	19.45	-3.70439e+06	-3.70111e+06	-3.70995e+06	-3.7023e+06	-3.70964e+06	-3.71172e+06
19460	19.46	-3.70827e+06	-3701237	-3.70778e+06	-3706886	-3.71015e+06	-3.70994e+06
19470	19.47	-3.70684e+06	-3.70281e+06	-3.71028e+06	-3.71238e+06	-3708093	-3.70798e+06
19480	19.48	-3704473	-3.70287e+06	-3.71166e+06	-3.70958e+06	-3.71183e+06	-3708003
19490	19.49	-3.71005e+06	-3704229	-3.71127e+06	-3705472	-3.70952e+06	-3709201
19500	19.5	-3.7074e+06	-3.70416e+06	-3.71115e+06	-3.70962e+06	-3710852	-3704670
19510	19.51	-3702620	-3705096	-3705907	-3.70798e+06	-3.70857e+06	-3.70444e+06
19520	19.52	-3.70877e+06	-3.70563e+06	-3701746	-3.7087e+06	-3709630	-3.70996e+06
19530	19.53	-3.70878e+06	-3.70084e+06	-3.70808e+06	-3711165	-3.70875e+06	-3708688
19540	19.54	-3.70682e+06	-3701843	-3.70846e+06	-3708034	-3.7111e+06	-3.70922e+06
19550	19.55	-3.7091e+06	-3.69697e+06	-3.71011e+06	-3.71145e+06	-3.70967e+06	-3.71294e+06
19560	19.56	-3710409	-3.69808e+06	-3712510	-3706603	-3.71324e+06	-3.70763e+06
19570	19.57	-3.70867e+06	-3.70246e+06	-3.70687e+06	-3.70963e+06	-3.71269e+06	-3.70801e+06
19580	19.58	-3.70818e+06	-3.70064e+06	-3.71258e+06	-3.70961e+06	-3.71009e+06	-3.70969e+06
19590	19.59	-3.70652e+06	-3.7064e+06	-3.7104e+06	-3.70824e+06	-3707951	-3.71118e+06
19600	19.6	-3705578	-3.69968e+06	-3.70824e+06	-3.70832e+06	-3.70792e+06	-3.71042e+06
19610	19.61	-3703161	-3.70291e+06	-3712267	-3.71113e+06	-3.70907e+06	-3711384
19620	19.62	-3.70541e+06	-3700692	-3707343	-3.7077e+06	-3.71108e+06	-3.70824e+06
19630	19.63	-3.7088e+06	-3.70545e+06	-3.70591e+06	-3.70935e+06	-3709377	-3.70961e+06
19640	19.64	-3.70596e+06	-3.70118e+06	-3.70966e+06	-3.70623e+06	-3.71176e+06	-3.71045e+06
19650	19.65	-3703569	-3704593	-3708839	-3.70822e+06	-3.70956e+06	-3.70852e+06
19660	19.66	-3705979	-3.7036e+06	-3710635	-3.70745e+06	-3708181	-3711101
19670	19.67	-3.709e+06	-3.70199e+06	-3.71429e+06	-3709886	-3711319	-3.70843e+06
19680	19.68	-3.71004e+06	-3.70614e+06	-3.71084e+06	-3.70954e+06	-3.7108e+06	-3.70831e+06
19690	19.69	-3.70805e+06	-3.70071e+06	-3708922	-3708868	-3.70667e+06	-3.70765e+06
19700	19.7	-3.70888e+06	-3.70374e+06	-3707892	-3.71124e+06	-3.70627e+06	-3.70794e+06
19710	19.71	-3.70719e+06	-3.70311e+06	-3.70527e+06	-3.70835e+06	-3.70996e+06	-3709138
19720	19.72	-3.70725e+06	-3698675	-3.71e+06	-3.70931e+06	-3711299	-3.70934e+06
19730	19.73	-3.70845e+06	-3702563	-3.70965e+06	-3.71069e+06	-3.7069e+06	-3711347
19740	19.74	-3.70801e+06	-3.70256e+06	-3706482	-3.70669e+06	-3.7087e+06	-3707761
19750	19.75	-3.70545e+06	-3701295	-3.71024e+06	-3.70938e+06	-3709816	-3708562
19760	19.76	-3.70958e+06	-3705147	-3.71083e+06	-3.71114e+06	-3.70991e+06	-3.71317e+06
19770	19.77	-3.7098e+06	-3.70392e+06	-3.71024e+06	-3708156	-3.7061e+06	-3.70636e+06
19780	19.78	-3709767	-3.69999e+06	-3.70713e+06	-3.70794e+06	-3.70801e+06	-3708581
19790	19.79	-3705744	-3.70122e+06	-3.71006e+06	-3.71142e+06	-3.71101e+06	-3.70857e+06
19800	19.8	-3.70837e+06	-3.7013e+06	-3.70786e+06	-3708091	-3.70974e+06	-3.71094e+06
19810	19.81	-3706907	-3.70113e+06	-3712421	-3708566	-3.70774e+06	-3.71258e+06
19820	19.82	-3.70643e+06	-3.70331e+06	-3.70893e+06	-3.70452e+06	-3.709e+06	-3.70622e+06
19830	19.83	-3.70848e+06	-3.70074e+06	-3.70945e+06	-3.71017e+06	-3707508	-3.70907e+06
19840	19.84	-3705191	-3.7021e+06	-3710617	-3.7049e+06	-3.70888e+06	-3.71e+06
19850	19.85	-3707074	-3.70383e+06	-3.70735e+06	-3710024	-3708062	-3.70735e+06
19860	19.86	-3.70485e+06	-3.70073e+06	-3709471	-3.71289e+06	-3709538	-3.70942e+06
19870	19.87	-3.7084e+06	-3.69854e+06	-3.70634e+06	-3.71154e+06	-3707600	-3.708e+06
19880	19.88	-3704562	-3.70485e+06	-3.70872e+06	-3.70692e+06	-3.71268e+06	-3.70965e+06
19890	19.89	-3.71105e+06	-3.70432e+06	-3.70883e+06	-3709610	-3.70736e+06	-3711073
19900	19.9	-3707613	-3.70436e+06	-3.71078e+06	-3709495	-3708968	-3.71036e+06
19910	19.91	-3.70814e+06	-3.70141e+06	-3.70648e+06	-3.7128e+06	-3.70863e+06	-3.70946e+06
19920	19.92	-3704859	-3.70184e+06	-3705898	-3.70642e+06	-3.70755e+06	-3.70853e+06
19930	19.93	-3.70801e+06	-3701869	-3.70994e+06	-3.70613e+06	-3711543	-3.71123e+06
19940	19.94	-3.70731e+06	-3.70217e+06	-3.7084e+06	-3.7087e+06	-3.70823e+06	-3.71091e+06
19950	19.95	-3704979	-3703677	-3708323	-3.70779e+06	-3.71039e+06	-3.71351e+06
19960	19.96	-3709708	-3.70628e+06	-3.71017e+06	-3.70822e+06	-3.7064e+06	-3.71157e+06
19970	19.97	-3.70922e+06	-3.70368e+06	-3.70913e+06	-3.70929e+06	-3.71038e+06	-3713634
19980	19.98	-3.70421e+06	-3.70348e+06	-3.70838e+06	-3.71052e+06	-3710828	-3.7106e+06
[truncated: 18,002 more rows]

## Sheet: Mut1
Time (ns)	PE		-3.70379e+06
0	-3.68592e+06
10	-3692672
20	-3691739
30	-3.69658e+06
40	-3.6969e+06
50	-3694149
60	-3.70072e+06
70	-3.69657e+06
80	-3697061
90	-3693442
100	-3.69991e+06
110	-3695358
120	-3.69641e+06
130	-3.69489e+06
140	-3696618
150	-3.6998e+06
160	-3.69617e+06
170	-3.6968e+06
180	-3.69677e+06
190	-3.69438e+06
200	-3.69753e+06
210	-3.69783e+06
220	-3696990
230	-3698350
240	-3.69811e+06
250	-3697491
260	-3.69779e+06
270	-3.69629e+06
280	-3696768
290	-3.69481e+06
300	-3696999
310	-3.69772e+06
320	-3697607
330	-3699654
340	-3698335
350	-3.69699e+06
360	-3.69538e+06
370	-3698907
380	-3.70038e+06
390	-3.69896e+06
400	-3699299
410	-3.69732e+06
420	-3.69932e+06
430	-3700106
440	-3.69934e+06
450	-3.69898e+06
460	-3.69752e+06
470	-3.70103e+06
480	-3698634
490	-3.6993e+06
500	-3693259
510	-3.69823e+06
520	-3.69824e+06
530	-3702981
540	-3697290
550	-3.69945e+06
560	-3.69696e+06
570	-3.69545e+06
580	-3.69983e+06
590	-3.69797e+06
600	-3.70291e+06
610	-3701159
620	-3696407
630	-3701754
640	-3699599
650	-3.69853e+06
660	-3.69788e+06
670	-3.6981e+06
680	-3.69981e+06
690	-3698806
700	-3698380
710	-3698541
720	-3.70122e+06
730	-3696600
740	-3.70061e+06
750	-3699208
760	-3.69956e+06
770	-3695237
780	-3698019
790	-3703138
800	-3.6965e+06
810	-3.69815e+06
820	-3.7026e+06
830	-3.69788e+06
840	-3.70002e+06
850	-3.69636e+06
860	-3.70007e+06
870	-3699061
880	-3.69975e+06
890	-3.70007e+06
900	-3.70469e+06
910	-3699059
920	-3.69795e+06
930	-3.70126e+06
940	-3696186
950	-3.69897e+06
960	-3698919
970	-3.70017e+06
980	-3.70068e+06
990	-3.69861e+06
1000	-3.69862e+06
1010	-3.69838e+06
1020	-3.70303e+06
1030	-3.6983e+06
1040	-3.70006e+06
1050	-3698511
1060	-3.69666e+06
1070	-3700685
1080	-3.7006e+06
1090	-3.70052e+06
1100	-3.7003e+06
1110	-3.69893e+06
1120	-3.70138e+06
1130	-3.69782e+06
1140	-3.70358e+06
1150	-3700927
1160	-3.70004e+06
1170	-3.70059e+06
1180	-3.70171e+06
1190	-3697878
1200	-3.7009e+06
1210	-3.69819e+06
1220	-3701248
1230	-3.70256e+06
1240	-3.69871e+06
1250	-3698882
1260	-3.69726e+06
1270	-3.70191e+06
1280	-3.69659e+06
1290	-3.7001e+06
1300	-3.70194e+06
1310	-3697933
1320	-3.69993e+06
1330	-3.70136e+06
1340	-3.70041e+06
1350	-3.70123e+06
1360	-3.70062e+06
1370	-3699419
1380	-3.70021e+06
1390	-3.70107e+06
1400	-3698443
1410	-3.69875e+06
1420	-3.70216e+06
1430	-3.69975e+06
1440	-3.6992e+06
1450	-3.70371e+06
1460	-3.69798e+06
1470	-3.70144e+06
1480	-3699345
1490	-3.69972e+06
1500	-3.69912e+06
1510	-3700153
1520	-3.69884e+06
1530	-3.70125e+06
1540	-3698207
1550	-3.6987e+06
1560	-3.70131e+06
1570	-3.69943e+06
1580	-3.697e+06
1590	-3.69896e+06
1600	-3700597
1610	-3.70103e+06
1620	-3.70321e+06
1630	-3704565
1640	-3697903
1650	-3.69988e+06
1660	-3.69858e+06
1670	-3.69907e+06
1680	-3.69795e+06
1690	-3.7031e+06
1700	-3.70148e+06
1710	-3.70049e+06
1720	-3.70029e+06
1730	-3.69822e+06
1740	-3700130
1750	-3.70189e+06
1760	-3700280
1770	-3.70317e+06
1780	-3702801
1790	-3.70462e+06
1800	-3.70256e+06
1810	-3.69794e+06
1820	-3699102
1830	-3.69862e+06
1840	-3700054
1850	-3.69922e+06
1860	-3.69781e+06
1870	-3.69889e+06
1880	-3.70065e+06
1890	-3704621
1900	-3702162
1910	-3.7008e+06
1920	-3.69754e+06
1930	-3.69524e+06
1940	-3.69859e+06
1950	-3.70152e+06
1960	-3.6996e+06
1970	-3701284
1980	-3697694
1990	-3.70268e+06
2000	-3.70238e+06
2010	-3.70177e+06
2020	-3.70229e+06
2030	-3696810
2040	-3.69882e+06
2050	-3701311
2060	-3.70146e+06
2070	-3.70196e+06
2080	-3701481
2090	-3.70303e+06
2100	-3700218
2110	-3698477
2120	-3698506
2130	-3.70141e+06
2140	-3.70249e+06
2150	-3.69914e+06
2160	-3703146
2170	-3701337
2180	-3.70367e+06
2190	-3.7017e+06
2200	-3.70176e+06
2210	-3.70004e+06
2220	-3.70146e+06
2230	-3.70192e+06
2240	-3701534
2250	-3697644
2260	-3702817
2270	-3.69997e+06
2280	-3702538
2290	-3.69997e+06
2300	-3698577
2310	-3.70144e+06
2320	-3.69725e+06
2330	-3699881
2340	-3.69875e+06
2350	-3.70015e+06
2360	-3702586
2370	-3702176
2380	-3699349
2390	-3701292
2400	-3.70088e+06
2410	-3.69773e+06
2420	-3.6969e+06
2430	-3702105
2440	-3.70159e+06
2450	-3697125
2460	-3701342
2470	-3.69999e+06
2480	-3.7011e+06
2490	-3.70257e+06
2500	-3700137
2510	-3.70422e+06
2520	-3.70118e+06
2530	-3.70199e+06
2540	-3702604
2550	-3.69993e+06
2560	-3.69874e+06
2570	-3.69769e+06
2580	-3.69829e+06
2590	-3696272
2600	-3.6983e+06
2610	-3.69282e+06
2620	-3.70268e+06
2630	-3702434
2640	-3.70467e+06
2650	-3699957
2660	-3.70105e+06
2670	-3.70416e+06
2680	-3.70065e+06
2690	-3.70043e+06
2700	-3.70285e+06
2710	-3.70085e+06
2720	-3.7013e+06
2730	-3.70087e+06
2740	-3701666
2750	-3.70037e+06
2760	-3.70078e+06
2770	-3.69666e+06
2780	-3.69941e+06
2790	-3.70367e+06
2800	-3.6997e+06
2810	-3.70252e+06
2820	-3699242
2830	-3.69942e+06
2840	-3.69948e+06
2850	-3.69944e+06
2860	-3.69769e+06
2870	-3.70159e+06
2880	-3.70044e+06
2890	-3.70356e+06
2900	-3.69947e+06
2910	-3697492
2920	-3.70384e+06
2930	-3.70293e+06
2940	-3703495
2950	-3.69851e+06
2960	-3.69666e+06
2970	-3.69945e+06
2980	-3699004
2990	-3.70315e+06
3000	-3.6999e+06
3010	-3.69906e+06
3020	-3.7024e+06
3030	-3.69903e+06
3040	-3.69969e+06
3050	-3.70222e+06
3060	-3.70381e+06
3070	-3.70246e+06
3080	-3700069
3090	-3.69987e+06
3100	-3.70656e+06
3110	-3697896
3120	-3.70576e+06
3130	-3.70686e+06
3140	-3.70216e+06
3150	-3704901
3160	-3.70103e+06
3170	-3.6964e+06
3180	-3.70261e+06
3190	-3.70057e+06
3200	-3698489
3210	-3.69682e+06
3220	-3.69851e+06
3230	-3701620
3240	-3700849
3250	-3.7047e+06
3260	-3.70387e+06
3270	-3.69786e+06
3280	-3.7034e+06
3290	-3.70567e+06
3300	-3.69442e+06
3310	-3.70384e+06
3320	-3.70105e+06
3330	-3.70251e+06
3340	-3.70097e+06
3350	-3700736
3360	-3.70122e+06
3370	-3.70399e+06
3380	-3697452
3390	-3.69365e+06
3400	-3699356
3410	-3.69997e+06
3420	-3.70156e+06
3430	-3.70328e+06
3440	-3.70086e+06
3450	-3.70339e+06
3460	-3.69668e+06
3470	-3702041
3480	-3.70383e+06
3490	-3.70748e+06
3500	-3.69898e+06
3510	-3.70187e+06
3520	-3698739
3530	-3.69765e+06
3540	-3703682
3550	-3.70126e+06
3560	-3.70053e+06
3570	-3.70325e+06
3580	-3.69915e+06
3590	-3.70012e+06
3600	-3700709
3610	-3.70495e+06
3620	-3698931
3630	-3.69527e+06
3640	-3.70218e+06
3650	-3.70256e+06
3660	-3.70275e+06
3670	-3.70243e+06
3680	-3.70222e+06
3690	-3.69888e+06
3700	-3.69796e+06
3710	-3.70329e+06
3720	-3.70034e+06
3730	-3.6986e+06
3740	-3.70509e+06
3750	-3700761
3760	-3.70222e+06
3770	-3701888
3780	-3699042
3790	-3.70272e+06
3800	-3702160
3810	-3.70391e+06
3820	-3.70251e+06
3830	-3.69924e+06
3840	-3.7012e+06
3850	-3.7049e+06
3860	-3.7003e+06
3870	-3.70114e+06
3880	-3703466
3890	-3.70382e+06
3900	-3703980
3910	-3.70165e+06
3920	-3.69817e+06
3930	-3.69986e+06
3940	-3699515
3950	-3.70093e+06
3960	-3.699e+06
3970	-3.70199e+06
3980	-3.69559e+06
3990	-3.70092e+06
4000	-3.69679e+06
4010	-3.70135e+06
4020	-3.69771e+06
4030	-3699643
4040	-3.70017e+06
4050	-3.70041e+06
4060	-3.70145e+06
4070	-3.69906e+06
4080	-3.70234e+06
4090	-3.70223e+06
4100	-3.6976e+06
4110	-3.70311e+06
4120	-3.70048e+06
4130	-3.70156e+06
4140	-3700225
4150	-3699757
4160	-3.70426e+06
4170	-3.70087e+06
4180	-3.69815e+06
4190	-3.6972e+06
4200	-3697244
4210	-3.69652e+06
4220	-3701132
4230	-3.70536e+06
4240	-3.69823e+06
4250	-3.69845e+06
4260	-3.70191e+06
4270	-3697791
4280	-3.70058e+06
4290	-3702859
4300	-3.69721e+06
4310	-3703251
4320	-3.70167e+06
4330	-3.70307e+06
4340	-3.69826e+06
4350	-3698027
4360	-3699557
4370	-3699350
4380	-3700746
4390	-3.6998e+06
4400	-3701741
4410	-3698097
4420	-3.69891e+06
4430	-3.69852e+06
4440	-3.70244e+06
4450	-3.70428e+06
4460	-3701418
4470	-3.69897e+06
4480	-3.70239e+06
4490	-3.70286e+06
4500	-3.69762e+06
4510	-3.69957e+06
4520	-3698890
4530	-3.70122e+06
4540	-3.70052e+06
4550	-3701376
4560	-3.69951e+06
4570	-3.69994e+06
4580	-3.70192e+06
4590	-3.69916e+06
4600	-3.69952e+06
4610	-3.70102e+06
4620	-3.70324e+06
4630	-3.69926e+06
4640	-3.70537e+06
4650	-3.70073e+06
4660	-3704436
4670	-3697314
4680	-3.69711e+06
4690	-3.69959e+06
4700	-3.70156e+06
4710	-3702738
4720	-3.70255e+06
4730	-3.69883e+06
4740	-3.69638e+06
4750	-3.70028e+06
4760	-3697750
4770	-3.70168e+06
4780	-3.70346e+06
4790	-3700792
4800	-3701378
4810	-3.6982e+06
4820	-3702316
4830	-3.70271e+06
4840	-3699767
4850	-3.70217e+06
4860	-3701468
4870	-3.70306e+06
4880	-3.70363e+06
4890	-3699887
4900	-3.70154e+06
4910	-3.7032e+06
4920	-3.69876e+06
4930	-3702812
4940	-3698232
4950	-3699272
4960	-3.70097e+06
4970	-3.70001e+06
4980	-3701593
4990	-3.69682e+06
5000	-3699554
5010	-3.70268e+06
5020	-3.70059e+06
5030	-3.70046e+06
5040	-3.69898e+06
5050	-3.70142e+06
5060	-3.70029e+06
5070	-3.7013e+06
5080	-3.70336e+06
5090	-3705209
5100	-3700510
5110	-3702435
5120	-3.70207e+06
5130	-3.70217e+06
5140	-3.70479e+06
5150	-3.6987e+06
5160	-3.70343e+06
5170	-3.70124e+06
5180	-3.70481e+06
5190	-3.6994e+06
5200	-3.7032e+06
5210	-3.69918e+06
5220	-3.69918e+06
5230	-3.70468e+06
5240	-3.7028e+06
5250	-3.70287e+06
5260	-3.69711e+06
5270	-3.70419e+06
5280	-3.70486e+06
5290	-3.6995e+06
5300	-3.7005e+06
5310	-3702873
5320	-3699943
5330	-3.70222e+06
5340	-3.70089e+06
5350	-3700948
5360	-3.70323e+06
5370	-3.7009e+06
5380	-3.7001e+06
5390	-3.70147e+06
5400	-3.70534e+06
5410	-3.69999e+06
5420	-3.70352e+06
5430	-3.70494e+06
5440	-3.7014e+06
5450	-3.70031e+06
5460	-3.7022e+06
5470	-3.70296e+06
5480	-3.69901e+06
5490	-3.6997e+06
5500	-3.70056e+06
5510	-3706149
5520	-3701806
5530	-3.70271e+06
5540	-3.70043e+06
5550	-3.69681e+06
5560	-3.69828e+06
5570	-3.70292e+06
5580	-3.70258e+06
5590	-3.6993e+06
5600	-3.69882e+06
5610	-3699469
5620	-3.70292e+06
5630	-3.70495e+06
5640	-3.69968e+06
5650	-3.69933e+06
5660	-3.70175e+06
5670	-3.70256e+06
5680	-3.6987e+06
5690	-3.70408e+06
5700	-3.69926e+06
5710	-3.70072e+06
5720	-3.70403e+06
5730	-3699939
5740	-3.70379e+06
5750	-3702212
5760	-3.70289e+06
5770	-3.69812e+06
5780	-3.70049e+06
5790	-3.69892e+06
5800	-3701973
5810	-3699970
5820	-3.69836e+06
5830	-3.69979e+06
5840	-3.70239e+06
5850	-3.70315e+06
5860	-3.69951e+06
5870	-3702856
5880	-3.70124e+06
5890	-3.70246e+06
5900	-3705086
5910	-3.70051e+06
5920	-3.70052e+06
5930	-3698141
5940	-3.70033e+06
5950	-3.70269e+06
5960	-3.70317e+06
5970	-3.7052e+06
5980	-3.70113e+06
5990	-3.6995e+06
6000	-3705868
6010	-3.70029e+06
6020	-3.7019e+06
6030	-3.70322e+06
6040	-3701035
6050	-3.70345e+06
6060	-3.70415e+06
6070	-3.70102e+06
6080	-3701761
6090	-3.70208e+06
6100	-3.69867e+06
6110	-3.69963e+06
6120	-3.70189e+06
6130	-3.70563e+06
6140	-3.70242e+06
6150	-3.70618e+06
6160	-3.70609e+06
6170	-3702751
6180	-3.70608e+06
6190	-3.70099e+06
6200	-3.70143e+06
6210	-3701292
6220	-3.7036e+06
6230	-3.70448e+06
6240	-3.70263e+06
6250	-3.69857e+06
6260	-3.70148e+06
6270	-3701396
6280	-3699628
6290	-3.70249e+06
6300	-3701482
6310	-3.70089e+06
6320	-3698835
6330	-3.70132e+06
6340	-3.70214e+06
6350	-3.70193e+06
6360	-3.70141e+06
6370	-3.70075e+06
6380	-3.69833e+06
6390	-3.70316e+06
6400	-3.70228e+06
6410	-3.70155e+06
6420	-3.69981e+06
6430	-3702749
6440	-3.7005e+06
6450	-3.70333e+06
6460	-3702457
6470	-3.69809e+06
6480	-3.70174e+06
6490	-3699356
6500	-3.70012e+06
6510	-3.70532e+06
6520	-3.70167e+06
6530	-3.70485e+06
6540	-3703978
6550	-3.69954e+06
6560	-3702005
6570	-3.70041e+06
6580	-3702113
6590	-3.70358e+06
6600	-3.70206e+06
6610	-3.70343e+06
6620	-3703741
6630	-3.70026e+06
6640	-3.70215e+06
6650	-3.69688e+06
6660	-3.70152e+06
6670	-3.70014e+06
6680	-3.69866e+06
6690	-3.70091e+06
6700	-3702219
6710	-3.70317e+06
6720	-3.70215e+06
6730	-3.69522e+06
6740	-3703830
6750	-3.69856e+06
6760	-3.70024e+06
6770	-3.69962e+06
6780	-3.69857e+06
6790	-3.70263e+06
6800	-3.70315e+06
6810	-3700675
6820	-3.70362e+06
6830	-3.7029e+06
6840	-3.70106e+06
6850	-3705506
6860	-3.70552e+06
6870	-3.70415e+06
6880	-3.70068e+06
6890	-3.70091e+06
6900	-3.70024e+06
6910	-3700425
6920	-3.7071e+06
6930	-3702814
6940	-3.69789e+06
6950	-3699269
6960	-3699421
6970	-3700293
6980	-3.7001e+06
6990	-3700468
7000	-3.70028e+06
7010	-3.7028e+06
7020	-3.70148e+06
7030	-3701674
7040	-3704907
7050	-3.70241e+06
7060	-3.70098e+06
7070	-3.7001e+06
7080	-3.69855e+06
7090	-3.70519e+06
7100	-3.70313e+06
7110	-3.70315e+06
7120	-3.6998e+06
7130	-3.70414e+06
7140	-3.69967e+06
7150	-3.70283e+06
7160	-3.703e+06
7170	-3700660
7180	-3.70327e+06
7190	-3.69503e+06
7200	-3701666
7210	-3699271
7220	-3.70102e+06
7230	-3.7037e+06
7240	-3.70314e+06
7250	-3.70137e+06
7260	-3702694
7270	-3.70206e+06
7280	-3.6987e+06
7290	-3703063
7300	-3.69877e+06
7310	-3.70101e+06
7320	-3.70007e+06
7330	-3.70355e+06
7340	-3.70403e+06
7350	-3.69818e+06
7360	-3702614
7370	-3702419
7380	-3.70134e+06
7390	-3700072
7400	-3.7029e+06
7410	-3.70534e+06
7420	-3.70248e+06
7430	-3.70147e+06
7440	-3.70295e+06
7450	-3.70481e+06
7460	-3702168
7470	-3.70414e+06
7480	-3.70172e+06
7490	-3.69959e+06
7500	-3.70118e+06
7510	-3.69985e+06
7520	-3.70653e+06
7530	-3701322
7540	-3.70109e+06
7550	-3.70253e+06
7560	-3.70305e+06
7570	-3.70538e+06
7580	-3.70466e+06
7590	-3.70432e+06
7600	-3701363
7610	-3.70204e+06
7620	-3.70222e+06
7630	-3.69914e+06
7640	-3.69933e+06
7650	-3.70184e+06
7660	-3.70311e+06
7670	-3.70237e+06
7680	-3.70066e+06
7690	-3700714
7700	-3.7011e+06
7710	-3.70102e+06
7720	-3702998
7730	-3.70353e+06
7740	-3.70248e+06
7750	-3704057
7760	-3.70062e+06
7770	-3.70286e+06
7780	-3.70641e+06
7790	-3701039
7800	-3.70063e+06
7810	-3.70355e+06
7820	-3.70688e+06
7830	-3702764
7840	-3.69922e+06
7850	-3.70466e+06
7860	-3.70323e+06
7870	-3.70238e+06
7880	-3.70646e+06
7890	-3696899
7900	-3.70303e+06
7910	-3.70362e+06
7920	-3703278
7930	-3.70192e+06
7940	-3.70119e+06
7950	-3.69966e+06
7960	-3.70272e+06
7970	-3.70319e+06
7980	-3.70213e+06
7990	-3.70583e+06
8000	-3.70255e+06
8010	-3.70187e+06
8020	-3701080
8030	-3.70273e+06
8040	-3.70068e+06
8050	-3.7017e+06
8060	-3.70168e+06
8070	-3.70041e+06
8080	-3.70118e+06
8090	-3.70276e+06
8100	-3.70244e+06
8110	-3.702e+06
8120	-3.69785e+06
8130	-3.70487e+06
8140	-3702611
8150	-3.70166e+06
8160	-3.70633e+06
8170	-3.70142e+06
8180	-3.7018e+06
8190	-3.70283e+06
8200	-3.70089e+06
8210	-3.70211e+06
8220	-3.7053e+06
8230	-3704582
8240	-3.69824e+06
8250	-3.70346e+06
8260	-3.70008e+06
8270	-3701846
8280	-3.70176e+06
8290	-3705138
8300	-3703598
8310	-3702714
8320	-3.70295e+06
8330	-3.70025e+06
8340	-3699868
8350	-3.70107e+06
8360	-3.70034e+06
8370	-3701120
8380	-3700599
8390	-3.70012e+06
8400	-3.6985e+06
8410	-3.70197e+06
8420	-3706568
8430	-3.70153e+06
8440	-3.70172e+06
8450	-3.70094e+06
8460	-3.70096e+06
8470	-3704017
8480	-3.69906e+06
8490	-3.70839e+06
8500	-3.70222e+06
8510	-3.70075e+06
8520	-3.70277e+06
8530	-3.70248e+06
8540	-3702019
8550	-3701069
8560	-3.70039e+06
8570	-3.70304e+06
8580	-3699535
8590	-3.70267e+06
8600	-3701780
8610	-3.69907e+06
8620	-3.7e+06
8630	-3.70072e+06
8640	-3.70208e+06
8650	-3701631
8660	-3.70063e+06
8670	-3.7052e+06
8680	-3.70502e+06
8690	-3.70241e+06
8700	-3.70184e+06
8710	-3.70059e+06
8720	-3.70561e+06
8730	-3701709
8740	-3702654
8750	-3.69802e+06
8760	-3698920
8770	-3697470
8780	-3.70219e+06
8790	-3.70603e+06
8800	-3.70123e+06
8810	-3704795
8820	-3.70377e+06
8830	-3.70385e+06
8840	-3.70044e+06
8850	-3.70593e+06
8860	-3.70222e+06
8870	-3700811
8880	-3.70475e+06
8890	-3.70396e+06
8900	-3.70267e+06
8910	-3.70408e+06
8920	-3.70048e+06
8930	-3698690
8940	-3.70395e+06
8950	-3.69975e+06
8960	-3.7019e+06
8970	-3.7044e+06
8980	-3.69956e+06
8990	-3.70175e+06
9000	-3705950
9010	-3.70182e+06
9020	-3.70391e+06
9030	-3.70531e+06
9040	-3701465
9050	-3.70398e+06
9060	-3.70553e+06
9070	-3.70266e+06
9080	-3.70358e+06
9090	-3698585
9100	-3.70356e+06
9110	-3705959
9120	-3.70304e+06
9130	-3.7034e+06
9140	-3.70077e+06
9150	-3700180
9160	-3.7018e+06
9170	-3.70196e+06
9180	-3.7032e+06
9190	-3.69834e+06
9200	-3.69953e+06
9210	-3.70635e+06
9220	-3.70081e+06
9230	-3703390
9240	-3.70167e+06
9250	-3698951
9260	-3.70574e+06
9270	-3.70343e+06
9280	-3.70403e+06
9290	-3.70123e+06
9300	-3.70215e+06
9310	-3.70405e+06
9320	-3702684
9330	-3.70355e+06
9340	-3.70418e+06
9350	-3.70806e+06
9360	-3.7034e+06
9370	-3.70851e+06
9380	-3.69889e+06
9390	-3.70381e+06
9400	-3.70116e+06
9410	-3.7026e+06
9420	-3.70049e+06
9430	-3707607
9440	-3.70376e+06
9450	-3.70223e+06
9460	-3.70232e+06
9470	-3.70327e+06
9480	-3.70338e+06
9490	-3.70356e+06
9500	-3.70179e+06
9510	-3705030
9520	-3703722
9530	-3702070
9540	-3.7036e+06
9550	-3699804
9560	-3.70454e+06
9570	-3.70338e+06
9580	-3700725
9590	-3.70367e+06
9600	-3.70058e+06
9610	-3.7061e+06
9620	-3705418
9630	-3.70486e+06
9640	-3.69929e+06
9650	-3.6991e+06
9660	-3.70055e+06
9670	-3.70676e+06
9680	-3.70324e+06
9690	-3705702
9700	-3.70114e+06
9710	-3.70121e+06
9720	-3704655
9730	-3699022
9740	-3.70358e+06
9750	-3702878
9760	-3701741
9770	-3702030
9780	-3.69836e+06
9790	-3.70313e+06
9800	-3.70295e+06
9810	-3.70172e+06
9820	-3.7034e+06
9830	-3.70332e+06
9840	-3706354
9850	-3.70568e+06
9860	-3.70382e+06
9870	-3.70402e+06
9880	-3700742
9890	-3.70248e+06
9900	-3.69988e+06
9910	-3.7002e+06
9920	-3.70132e+06
9930	-3.70212e+06
9940	-3.70122e+06
9950	-3.69887e+06
9960	-3.69851e+06
9970	-3705292
9980	-3.70057e+06
9990	-3.70222e+06
10000	-3.70254e+06
10010	-3.70222e+06
10020	-3.70562e+06
10030	-3.70258e+06
10040	-3.70091e+06
10050	-3697752
10060	-3.70046e+06
10070	-3705280
10080	-3704097
10090	-3.70613e+06
10100	-3.70158e+06
10110	-3.70302e+06
10120	-3.70176e+06
10130	-3.70182e+06
10140	-3.70076e+06
10150	-3.70693e+06
10160	-3.70379e+06
10170	-3703395
10180	-3700172
10190	-3.70219e+06
10200	-3701090
10210	-3.70262e+06
10220	-3703639
10230	-3.70358e+06
10240	-3.69964e+06
10250	-3.70367e+06
10260	-3.7036e+06
10270	-3.69764e+06
10280	-3704507
10290	-3.70089e+06
10300	-3.70515e+06
10310	-3703385
10320	-3.70241e+06
10330	-3699440
10340	-3.69888e+06
10350	-3.70472e+06
10360	-3.70183e+06
10370	-3.70038e+06
10380	-3.70105e+06
10390	-3.70205e+06
10400	-3.70394e+06
10410	-3702908
10420	-3.7019e+06
10430	-3.69778e+06
10440	-3699485
10450	-3.70189e+06
10460	-3699195
10470	-3.70366e+06
10480	-3.70027e+06
10490	-3.70269e+06
10500	-3.70442e+06
10510	-3699193
10520	-3.70224e+06
10530	-3.70135e+06
10540	-3.70001e+06
10550	-3.70331e+06
10560	-3.70267e+06
10570	-3.70338e+06
10580	-3.70271e+06
10590	-3.7045e+06
10600	-3.70292e+06
10610	-3.69655e+06
10620	-3.70105e+06
10630	-3.70381e+06
10640	-3.70403e+06
10650	-3.70111e+06
10660	-3702805
10670	-3699807
10680	-3701282
10690	-3702800
10700	-3.70508e+06
10710	-3.70038e+06
10720	-3.7007e+06
10730	-3.69861e+06
10740	-3703711
10750	-3703930
10760	-3.70324e+06
10770	-3.69964e+06
10780	-3.70244e+06
10790	-3.70466e+06
10800	-3703208
10810	-3.70244e+06
10820	-3.70381e+06
10830	-3.7053e+06
10840	-3701707
10850	-3702227
10860	-3.70142e+06
10870	-3.7013e+06
10880	-3.70222e+06
10890	-3703988
10900	-3.69976e+06
10910	-3.70735e+06
10920	-3699084
10930	-3.69881e+06
10940	-3.70179e+06
10950	-3702941
10960	-3.70317e+06
10970	-3.70288e+06
10980	-3.70466e+06
10990	-3.70162e+06
11000	-3701800
11010	-3.70161e+06
11020	-3.70153e+06
11030	-3701300
11040	-3.70355e+06
11050	-3.70167e+06
11060	-3.69788e+06
11070	-3703744
11080	-3703250
11090	-3699153
11100	-3705710
11110	-3.70422e+06
11120	-3.70352e+06
11130	-3704159
11140	-3.70264e+06
11150	-3697647
11160	-3.70293e+06
11170	-3.70268e+06
11180	-3.70255e+06
11190	-3.70428e+06
11200	-3.69992e+06
11210	-3.70198e+06
11220	-3699638
11230	-3.70108e+06
11240	-3.70278e+06
11250	-3.70148e+06
11260	-3.70071e+06
11270	-3.7005e+06
11280	-3.70478e+06
11290	-3.70347e+06
11300	-3699183
11310	-3.70043e+06
11320	-3.70518e+06
11330	-3.6997e+06
11340	-3.70128e+06
11350	-3700521
11360	-3.70088e+06
11370	-3.70173e+06
11380	-3.69988e+06
11390	-3.70329e+06
11400	-3.7038e+06
11410	-3.70252e+06
11420	-3.70337e+06
11430	-3.69561e+06
11440	-3.7017e+06
11450	-3.7031e+06
11460	-3.70334e+06
11470	-3.69919e+06
11480	-3699743
11490	-3.70399e+06
11500	-3701530
11510	-3699830
11520	-3.69977e+06
11530	-3.70511e+06
11540	-3705918
11550	-3702237
11560	-3.69687e+06
11570	-3701650
11580	-3.70815e+06
11590	-3.70669e+06
11600	-3.70314e+06
11610	-3.70407e+06
11620	-3.7028e+06
11630	-3.70117e+06
11640	-3.70592e+06
11650	-3.70106e+06
11660	-3700297
11670	-3.70362e+06
11680	-3.70362e+06
11690	-3.70261e+06
11700	-3.70042e+06
11710	-3703850
11720	-3.69999e+06
11730	-3.70106e+06
11740	-3702403
11750	-3701381
11760	-3.70291e+06
11770	-3703185
11780	-3.69856e+06
11790	-3.70534e+06
11800	-3699202
11810	-3.70185e+06
11820	-3702134
11830	-3.70288e+06
11840	-3.70315e+06
11850	-3.70066e+06
11860	-3.69944e+06
11870	-3.70122e+06
11880	-3702480
11890	-3.70335e+06
11900	-3702132
11910	-3.703e+06
11920	-3.70414e+06
11930	-3.69906e+06
11940	-3.7027e+06
11950	-3.70088e+06
11960	-3.70045e+06
11970	-3700706
11980	-3.70138e+06
11990	-3700401
12000	-3.70413e+06
12010	-3706200
12020	-3.70114e+06
12030	-3.69918e+06
12040	-3.70723e+06
12050	-3701111
12060	-3.70187e+06
12070	-3.70282e+06
12080	-3.70313e+06
12090	-3.70191e+06
12100	-3.70738e+06
12110	-3.7016e+06
12120	-3.69918e+06
12130	-3.69747e+06
12140	-3.70324e+06
12150	-3703128
12160	-3701348
12170	-3.70165e+06
12180	-3700686
12190	-3.70423e+06
12200	-3699896
12210	-3.70806e+06
12220	-3.70143e+06
12230	-3.70248e+06
12240	-3.70329e+06
12250	-3705036
12260	-3.70351e+06
12270	-3.70076e+06
12280	-3.7001e+06
12290	-3.70005e+06
12300	-3.70193e+06
12310	-3.69933e+06
12320	-3.69953e+06
12330	-3.70455e+06
12340	-3697677
12350	-3.70077e+06
12360	-3.70091e+06
12370	-3699782
12380	-3703437
12390	-3699952
12400	-3.7031e+06
12410	-3.70276e+06
12420	-3.69971e+06
12430	-3.69964e+06
12440	-3697675
12450	-3.70247e+06
12460	-3.7046e+06
12470	-3.70568e+06
12480	-3.70588e+06
12490	-3.70581e+06
12500	-3.70121e+06
12510	-3.69997e+06
12520	-3.6993e+06
12530	-3.70215e+06
12540	-3703813
12550	-3.70037e+06
12560	-3.69673e+06
12570	-3.70103e+06
12580	-3.70297e+06
12590	-3701104
12600	-3.70408e+06
12610	-3700320
12620	-3706142
12630	-3.70356e+06
12640	-3.70402e+06
12650	-3.70239e+06
12660	-3703194
12670	-3.69882e+06
12680	-3.7031e+06
12690	-3698799
12700	-3.70669e+06
12710	-3703396
12720	-3.69953e+06
12730	-3.69936e+06
12740	-3.69633e+06
12750	-3.70387e+06
12760	-3704622
12770	-3.70161e+06
12780	-3701203
12790	-3.70386e+06
12800	-3.70716e+06
12810	-3.70246e+06
12820	-3.70346e+06
12830	-3.70535e+06
12840	-3.70094e+06
12850	-3.70076e+06
12860	-3.69973e+06
12870	-3.70192e+06
12880	-3.70223e+06
12890	-3.70326e+06
12900	-3.70255e+06
12910	-3.70317e+06
12920	-3703617
12930	-3.70097e+06
12940	-3.70137e+06
12950	-3702957
12960	-3.70208e+06
12970	-3704423
12980	-3.70013e+06
12990	-3699974
13000	-3.70043e+06
13010	-3.70162e+06
13020	-3.70349e+06
13030	-3702492
13040	-3702643
13050	-3699633
13060	-3.69982e+06
13070	-3704284
13080	-3.70118e+06
13090	-3.69958e+06
13100	-3702190
13110	-3.70375e+06
13120	-3702170
13130	-3.70121e+06
13140	-3.69726e+06
13150	-3.7077e+06
13160	-3.70043e+06
13170	-3.70016e+06
13180	-3.70507e+06
13190	-3.70345e+06
13200	-3.70401e+06
13210	-3.69855e+06
13220	-3.70587e+06
13230	-3702351
13240	-3701378
13250	-3.69945e+06
13260	-3697861
13270	-3704132
13280	-3701154
13290	-3702684
13300	-3707478
13310	-3705033
13320	-3.70347e+06
13330	-3701025
13340	-3.70346e+06
13350	-3.70237e+06
13360	-3.70203e+06
13370	-3703780
13380	-3.70688e+06
13390	-3.6987e+06
13400	-3.69866e+06
13410	-3.70164e+06
13420	-3.70082e+06
13430	-3.70093e+06
13440	-3.7033e+06
13450	-3.70129e+06
13460	-3.69917e+06
13470	-3.69987e+06
13480	-3.70131e+06
13490	-3.70332e+06
13500	-3.70405e+06
13510	-3.69715e+06
13520	-3698595
13530	-3.69749e+06
13540	-3.69947e+06
13550	-3.70177e+06
13560	-3.69823e+06
13570	-3700686
13580	-3.7003e+06
13590	-3.69947e+06
13600	-3698072
13610	-3.69793e+06
13620	-3702859
13630	-3700182
13640	-3704529
13650	-3.70506e+06
13660	-3.70413e+06
13670	-3.70452e+06
13680	-3.70572e+06
13690	-3.70438e+06
13700	-3.70326e+06
13710	-3.70192e+06
13720	-3.70191e+06
13730	-3.70344e+06
13740	-3696699
13750	-3699014
13760	-3700561
13770	-3.70355e+06
13780	-3697264
13790	-3.70152e+06
13800	-3.70332e+06
13810	-3.7021e+06
13820	-3702417
13830	-3.70182e+06
13840	-3.70127e+06
13850	-3706738
13860	-3.70292e+06
13870	-3701614
13880	-3.70105e+06
13890	-3.69992e+06
13900	-3.69997e+06
13910	-3701658
13920	-3.70272e+06
13930	-3.70541e+06
13940	-3704588
13950	-3.70333e+06
13960	-3704591
13970	-3.69904e+06
13980	-3.69974e+06
13990	-3.70423e+06
14000	-3.70312e+06
14010	-3.70045e+06
14020	-3.70047e+06
14030	-3.70295e+06
14040	-3.70227e+06
14050	-3.70212e+06
14060	-3705933
14070	-3.69978e+06
14080	-3701376
14090	-3699622
14100	-3701739
14110	-3.69957e+06
14120	-3.70251e+06
14130	-3.70296e+06
14140	-3.70526e+06
14150	-3.70473e+06
14160	-3.70078e+06
14170	-3.70444e+06
14180	-3.70401e+06
14190	-3.70378e+06
14200	-3702038
14210	-3704481
14220	-3.70368e+06
14230	-3.70314e+06
14240	-3702868
14250	-3.70255e+06
14260	-3.70377e+06
14270	-3.69995e+06
14280	-3.70344e+06
14290	-3.70386e+06
14300	-3699769
14310	-3.70413e+06
14320	-3704639
14330	-3.70274e+06
14340	-3.69837e+06
14350	-3697699
14360	-3.70041e+06
14370	-3.69881e+06
14380	-3701814
14390	-3.7003e+06
14400	-3702266
14410	-3702217
14420	-3.70309e+06
14430	-3.70348e+06
14440	-3.70277e+06
14450	-3.70499e+06
14460	-3.69835e+06
14470	-3.70006e+06
14480	-3702003
14490	-3.70306e+06
14500	-3.70432e+06
14510	-3.70369e+06
14520	-3.70121e+06
14530	-3702784
14540	-3.70495e+06
14550	-3.70238e+06
14560	-3.70407e+06
14570	-3.70549e+06
14580	-3.7049e+06
14590	-3.70257e+06
14600	-3.70144e+06
14610	-3.70097e+06
14620	-3704261
14630	-3.70007e+06
14640	-3.69975e+06
14650	-3.70353e+06
14660	-3702396
14670	-3698191
14680	-3702209
14690	-3.70082e+06
14700	-3.70353e+06
14710	-3.7021e+06
14720	-3701971
14730	-3700633
14740	-3.70213e+06
14750	-3.70154e+06
14760	-3.70498e+06
14770	-3698421
14780	-3.70577e+06
14790	-3.70101e+06
14800	-3.70074e+06
14810	-3.70878e+06
14820	-3.70196e+06
14830	-3698503
14840	-3700173
14850	-3703850
14860	-3.70021e+06
14870	-3701691
14880	-3702841
14890	-3.70542e+06
14900	-3700346
14910	-3.70135e+06
14920	-3.70065e+06
14930	-3.70049e+06
14940	-3.70583e+06
14950	-3702301
14960	-3.70149e+06
14970	-3.70279e+06
14980	-3.70291e+06
14990	-3.70082e+06
15000	-3703137
15010	-3.70594e+06
15020	-3.70141e+06
15030	-3.70246e+06
15040	-3707642
15050	-3.70226e+06
15060	-3.70038e+06
15070	-3.7041e+06
15080	-3.69937e+06
15090	-3.7047e+06
15100	-3702743
15110	-3.70239e+06
15120	-3.70736e+06
15130	-3.70496e+06
15140	-3.70197e+06
15150	-3.70798e+06
15160	-3.70417e+06
15170	-3.70731e+06
15180	-3.70705e+06
15190	-3.69976e+06
15200	-3.70315e+06
15210	-3.70483e+06
15220	-3.70001e+06
15230	-3.70219e+06
15240	-3.70463e+06
15250	-3.70268e+06
15260	-3.70409e+06
15270	-3702426
15280	-3.70028e+06
15290	-3.70046e+06
15300	-3.70448e+06
15310	-3.70229e+06
15320	-3697971
15330	-3697732
15340	-3701780
15350	-3.70243e+06
15360	-3.70163e+06
15370	-3.70379e+06
15380	-3.70345e+06
15390	-3.70487e+06
15400	-3.70642e+06
15410	-3.70152e+06
15420	-3.70651e+06
15430	-3.70004e+06
15440	-3.70577e+06
15450	-3.70504e+06
15460	-3.70414e+06
15470	-3.70163e+06
15480	-3706327
15490	-3.70208e+06
15500	-3.7033e+06
15510	-3703636
15520	-3.70638e+06
15530	-3.69861e+06
15540	-3701095
15550	-3.70454e+06
15560	-3.70454e+06
15570	-3.70407e+06
15580	-3.70067e+06
15590	-3.70486e+06
15600	-3.70044e+06
15610	-3.7013e+06
15620	-3704598
15630	-3.7066e+06
15640	-3.69561e+06
15650	-3.703e+06
15660	-3703992
15670	-3.69803e+06
15680	-3.70191e+06
15690	-3703158
15700	-3.7074e+06
15710	-3.70428e+06
15720	-3703161
15730	-3.70226e+06
15740	-3.70322e+06
15750	-3703085
15760	-3.70294e+06
15770	-3.70304e+06
15780	-3.70108e+06
15790	-3.70107e+06
15800	-3.70328e+06
15810	-3.70536e+06
15820	-3.70432e+06
15830	-3.69968e+06
15840	-3.70128e+06
15850	-3704888
15860	-3.69895e+06
15870	-3.70173e+06
15880	-3699555
15890	-3.70032e+06
15900	-3.70222e+06
15910	-3705034
15920	-3.70244e+06
15930	-3.70446e+06
15940	-3701155
15950	-3.70002e+06
15960	-3.70196e+06
15970	-3.70395e+06
15980	-3.69874e+06
15990	-3.70606e+06
16000	-3.70666e+06
16010	-3700853
16020	-3.70031e+06
16030	-3703919
16040	-3.70376e+06
16050	-3.70346e+06
16060	-3.70274e+06
16070	-3701816
16080	-3.70318e+06
16090	-3.69738e+06
16100	-3.69997e+06
16110	-3.70338e+06
16120	-3707436
16130	-3705125
16140	-3.70465e+06
16150	-3.70281e+06
16160	-3.70498e+06
16170	-3.69957e+06
16180	-3.6975e+06
16190	-3.70344e+06
16200	-3.70419e+06
16210	-3703584
16220	-3.70081e+06
16230	-3.69953e+06
16240	-3.70323e+06
16250	-3.7036e+06
16260	-3702178
16270	-3.70041e+06
16280	-3.70156e+06
16290	-3701030
16300	-3.70402e+06
16310	-3.70006e+06
16320	-3.70259e+06
16330	-3.70173e+06
16340	-3.70315e+06
16350	-3704760
16360	-3.70161e+06
16370	-3.70567e+06
16380	-3.70133e+06
16390	-3.70616e+06
16400	-3702880
16410	-3.70252e+06
16420	-3.70235e+06
16430	-3704915
16440	-3.70113e+06
16450	-3699352
16460	-3703752
16470	-3.7038e+06
16480	-3.703e+06
16490	-3703337
16500	-3701613
16510	-3.69883e+06
16520	-3.70509e+06
16530	-3.70193e+06
16540	-3.70191e+06
16550	-3.70405e+06
16560	-3700969
16570	-3.70159e+06
16580	-3.70022e+06
16590	-3.70413e+06
16600	-3.70103e+06
16610	-3706367
16620	-3702766
16630	-3.70146e+06
16640	-3.70146e+06
16650	-3703271
16660	-3.69997e+06
16670	-3.70422e+06
16680	-3.70439e+06
16690	-3.70508e+06
16700	-3.69809e+06
16710	-3.70268e+06
16720	-3700821
16730	-3.70402e+06
16740	-3.70348e+06
16750	-3700056
16760	-3.70118e+06
16770	-3.70301e+06
16780	-3.70407e+06
16790	-3.70405e+06
16800	-3.70147e+06
16810	-3.69917e+06
16820	-3.70272e+06
16830	-3.70211e+06
16840	-3701492
16850	-3.70054e+06
16860	-3.70259e+06
16870	-3.69968e+06
16880	-3.69953e+06
16890	-3703412
16900	-3.70305e+06
16910	-3698471
16920	-3.69891e+06
16930	-3701843
16940	-3.70676e+06
16950	-3704928
16960	-3.70406e+06
16970	-3.70351e+06
16980	-3.70354e+06
16990	-3.7028e+06
17000	-3.7003e+06
17010	-3701674
17020	-3703750
17030	-3.70102e+06
17040	-3.702e+06
17050	-3.7014e+06
17060	-3.70044e+06
17070	-3700129
17080	-3.70152e+06
17090	-3.70365e+06
17100	-3.70455e+06
17110	-3.70157e+06
17120	-3702889
17130	-3699359
17140	-3.70578e+06
17150	-3700921
17160	-3.69999e+06
17170	-3.70221e+06
17180	-3.70371e+06
17190	-3.70096e+06
17200	-3.70159e+06
17210	-3.69771e+06
17220	-3.70187e+06
17230	-3702809
17240	-3.70479e+06
17250	-3705799
17260	-3.70427e+06
17270	-3.70535e+06
17280	-3702504
17290	-3.70454e+06
17300	-3.70651e+06
17310	-3705243
17320	-3.70157e+06
17330	-3.70322e+06
17340	-3.70543e+06
17350	-3.70129e+06
17360	-3.7008e+06
17370	-3.7028e+06
17380	-3.6991e+06
17390	-3.70392e+06
17400	-3.70067e+06
17410	-3.70349e+06
17420	-3.70457e+06
17430	-3.70226e+06
17440	-3.70079e+06
17450	-3.70287e+06
17460	-3.70228e+06
17470	-3.70463e+06
17480	-3.70359e+06
17490	-3701694
17500	-3.70439e+06
17510	-3.69953e+06
17520	-3.70302e+06
17530	-3701694
17540	-3.70168e+06
17550	-3.70256e+06
17560	-3.70119e+06
17570	-3.70139e+06
17580	-3705594
17590	-3701967
17600	-3.70399e+06
17610	-3704743
17620	-3.70203e+06
17630	-3.70032e+06
17640	-3.70384e+06
17650	-3.70162e+06
17660	-3.70036e+06
17670	-3.70395e+06
17680	-3704688
17690	-3.70304e+06
17700	-3.70527e+06
17710	-3.7025e+06
17720	-3.70128e+06
17730	-3.70235e+06
17740	-3.70136e+06
17750	-3700788
17760	-3.70396e+06
17770	-3.70349e+06
17780	-3699415
17790	-3.70309e+06
17800	-3.70452e+06
17810	-3.70499e+06
17820	-3.70345e+06
17830	-3.70253e+06
17840	-3708021
17850	-3.70405e+06
17860	-3.70434e+06
17870	-3.70065e+06
17880	-3.70204e+06
17890	-3.70402e+06
17900	-3.70466e+06
17910	-3.69935e+06
17920	-3.7034e+06
17930	-3.70279e+06
17940	-3.69927e+06
17950	-3.70605e+06
17960	-3.7032e+06
17970	-3.70301e+06
17980	-3.70199e+06
17990	-3.70186e+06
18000	-3.69627e+06
18010	-3703397
18020	-3702263
18030	-3.69941e+06
18040	-3.70025e+06
18050	-3703830
18060	-3.70555e+06
18070	-3.7006e+06
18080	-3705615
18090	-3.69986e+06
18100	-3.69904e+06
18110	-3.69848e+06
18120	-3.70158e+06
18130	-3.70116e+06
18140	-3699697
18150	-3.70059e+06
18160	-3.70515e+06
18170	-3.70256e+06
18180	-3.70276e+06
18190	-3.69924e+06
18200	-3.70151e+06
18210	-3.7026e+06
18220	-3.70069e+06
18230	-3.70211e+06
18240	-3.70232e+06
18250	-3.70181e+06
18260	-3.70064e+06
18270	-3705390
18280	-3.70338e+06
18290	-3.70474e+06
18300	-3701531
18310	-3.70087e+06
18320	-3.70164e+06
18330	-3.70538e+06
18340	-3.7021e+06
18350	-3.70085e+06
18360	-3.70243e+06
18370	-3.69881e+06
18380	-3.70396e+06
18390	-3.70382e+06
18400	-3.70467e+06
18410	-3.70137e+06
18420	-3.70334e+06
18430	-3.7065e+06
18440	-3.70271e+06
18450	-3.70585e+06
18460	-3699521
18470	-3.70311e+06
18480	-3.70216e+06
18490	-3702259
18500	-3.70107e+06
18510	-3.70381e+06
18520	-3702044
18530	-3.70616e+06
18540	-3703691
18550	-3.70718e+06
18560	-3.70099e+06
18570	-3.70106e+06
18580	-3.70668e+06
18590	-3.70352e+06
18600	-3703615
18610	-3705305
18620	-3.70396e+06
18630	-3.70225e+06
18640	-3.69992e+06
18650	-3.70245e+06
18660	-3.7028e+06
18670	-3702283
18680	-3.70265e+06
18690	-3.70561e+06
18700	-3702509
18710	-3.70425e+06
18720	-3.70352e+06
18730	-3.69967e+06
18740	-3.70251e+06
18750	-3.7017e+06
18760	-3700851
18770	-3.70252e+06
18780	-3.70595e+06
18790	-3705061
18800	-3.70195e+06
18810	-3703375
18820	-3.70164e+06
18830	-3.7038e+06
18840	-3.69928e+06
18850	-3.69973e+06
18860	-3.70188e+06
18870	-3703981
18880	-3.70379e+06
18890	-3.70251e+06
18900	-3701724
18910	-3.70278e+06
18920	-3.70199e+06
18930	-3.70351e+06
18940	-3.70154e+06
18950	-3.70147e+06
18960	-3699762
18970	-3.70352e+06
18980	-3.70251e+06
18990	-3.7044e+06
19000	-3.70051e+06
19010	-3701074
19020	-3.70445e+06
19030	-3.70298e+06
19040	-3702632
19050	-3.70422e+06
19060	-3.70307e+06
19070	-3.7002e+06
19080	-3.70291e+06
19090	-3.7006e+06
19100	-3.69727e+06
19110	-3.70128e+06
19120	-3.70277e+06
19130	-3.70238e+06
19140	-3.70275e+06
19150	-3.7051e+06
19160	-3.70298e+06
19170	-3.70063e+06
19180	-3.70427e+06
19190	-3.70208e+06
19200	-3.6982e+06
19210	-3.7058e+06
19220	-3702894
19230	-3702979
19240	-3.70244e+06
19250	-3704358
19260	-3.70428e+06
19270	-3.69966e+06
19280	-3.70308e+06
19290	-3.70823e+06
19300	-3.69805e+06
19310	-3.7051e+06
19320	-3.70088e+06
19330	-3705660
19340	-3.70312e+06
19350	-3704317
19360	-3698247
19370	-3.70213e+06
19380	-3.70069e+06
19390	-3.7064e+06
19400	-3.70367e+06
19410	-3.70205e+06
19420	-3.70305e+06
19430	-3.70326e+06
19440	-3.70227e+06
19450	-3.70111e+06
19460	-3701237
19470	-3.70281e+06
19480	-3.70287e+06
19490	-3704229
19500	-3.70416e+06
19510	-3705096
19520	-3.70563e+06
19530	-3.70084e+06
19540	-3701843
19550	-3.69697e+06
19560	-3.69808e+06
19570	-3.70246e+06
19580	-3.70064e+06
19590	-3.7064e+06
19600	-3.69968e+06
19610	-3.70291e+06
19620	-3700692
19630	-3.70545e+06
19640	-3.70118e+06
19650	-3704593
19660	-3.7036e+06
19670	-3.70199e+06
19680	-3.70614e+06
19690	-3.70071e+06
19700	-3.70374e+06
19710	-3.70311e+06
19720	-3698675
19730	-3702563
19740	-3.70256e+06
19750	-3701295
19760	-3705147
19770	-3.70392e+06
19780	-3.69999e+06
19790	-3.70122e+06
19800	-3.7013e+06
19810	-3.70113e+06
19820	-3.70331e+06
19830	-3.70074e+06
19840	-3.7021e+06
19850	-3.70383e+06
19860	-3.70073e+06
19870	-3.69854e+06
19880	-3.70485e+06
19890	-3.70432e+06
19900	-3.70436e+06
19910	-3.70141e+06
19920	-3.70184e+06
19930	-3701869
19940	-3.70217e+06
19950	-3703677
19960	-3.70628e+06
19970	-3.70368e+06
19980	-3.70348e+06
[truncated: 18,002 more rows]

## Sheet: Mut2
Time (ns)	PE		-3.70954e+06
0	-3.69192e+06
10	-3.69883e+06
20	-3.70051e+06
30	-3.70043e+06
40	-3.70488e+06
50	-3.70125e+06
60	-3701041
70	-3702227
80	-3.70089e+06
90	-3.69613e+06
100	-3.70064e+06
110	-3.70382e+06
120	-3.70175e+06
130	-3705765
140	-3.70407e+06
150	-3.70473e+06
160	-3.70481e+06
170	-3.70091e+06
180	-3.70615e+06
190	-3.70284e+06
200	-3.70325e+06
210	-3.70715e+06
220	-3.70244e+06
230	-3706657
240	-3701235
250	-3.70272e+06
260	-3.70434e+06
270	-3.70552e+06
280	-3705808
290	-3.70073e+06
300	-3.70717e+06
310	-3.70144e+06
320	-3706890
330	-3.70261e+06
340	-3.7051e+06
350	-3.69924e+06
360	-3.70383e+06
370	-3.70111e+06
380	-3.70514e+06
390	-3.70361e+06
400	-3.70548e+06
410	-3.70429e+06
420	-3.70557e+06
430	-3.70319e+06
440	-3708943
450	-3.70347e+06
460	-3.70443e+06
470	-3702569
480	-3705163
490	-3.70206e+06
500	-3.70422e+06
510	-3.70418e+06
520	-3.69791e+06
530	-3.70696e+06
540	-3.70202e+06
550	-3.70195e+06
560	-3.70202e+06
570	-3.70549e+06
580	-3.70313e+06
590	-3.70009e+06
600	-3.70823e+06
610	-3.70455e+06
620	-3.70228e+06
630	-3.70836e+06
640	-3703740
650	-3703076
660	-3708552
670	-3.71036e+06
680	-3707076
690	-3706303
700	-3.70034e+06
710	-3705556
720	-3.70927e+06
730	-3703059
740	-3705210
750	-3.70641e+06
760	-3.70144e+06
770	-3.7039e+06
780	-3.70882e+06
790	-3.70167e+06
800	-3.70373e+06
810	-3.70631e+06
820	-3.7038e+06
830	-3.7026e+06
840	-3.7061e+06
850	-3.70265e+06
860	-3705621
870	-3.6996e+06
880	-3.70749e+06
890	-3.70675e+06
900	-3.70829e+06
910	-3.70859e+06
920	-3.70407e+06
930	-3.70951e+06
940	-3.71044e+06
950	-3709666
960	-3706009
970	-3707048
980	-3.70601e+06
990	-3.7037e+06
1000	-3706268
1010	-3706272
1020	-3.70864e+06
1030	-3.70637e+06
1040	-3.70523e+06
1050	-3.70797e+06
1060	-3.7041e+06
1070	-3.70457e+06
1080	-3.70403e+06
1090	-3.70721e+06
1100	-3.70254e+06
1110	-3.70392e+06
1120	-3704049
1130	-3708396
1140	-3.70435e+06
1150	-3.70731e+06
1160	-3709256
1170	-3.70666e+06
1180	-3.70492e+06
1190	-3701555
1200	-3.70579e+06
1210	-3.7092e+06
1220	-3.7088e+06
1230	-3.70564e+06
1240	-3706661
1250	-3709640
1260	-3.70863e+06
1270	-3.70422e+06
1280	-3.70699e+06
1290	-3709320
1300	-3.70844e+06
1310	-3.70798e+06
1320	-3.70912e+06
1330	-3.70374e+06
1340	-3707286
1350	-3704454
1360	-3.70882e+06
1370	-3.70506e+06
1380	-3.70663e+06
1390	-3.70645e+06
1400	-3.70555e+06
1410	-3.70439e+06
1420	-3.70695e+06
1430	-3.70477e+06
1440	-3.70382e+06
1450	-3.7061e+06
1460	-3.70928e+06
1470	-3706168
1480	-3.70671e+06
1490	-3706498
1500	-3.70643e+06
1510	-3708810
1520	-3706424
1530	-3707434
1540	-3.71023e+06
1550	-3.70486e+06
1560	-3.7037e+06
1570	-3.70545e+06
1580	-3706325
1590	-3.70395e+06
1600	-3.70745e+06
1610	-3.70695e+06
1620	-3.70824e+06
1630	-3.70517e+06
1640	-3.70649e+06
1650	-3.70794e+06
1660	-3.70727e+06
1670	-3.70817e+06
1680	-3706025
1690	-3708550
1700	-3.70843e+06
1710	-3.70755e+06
1720	-3.70592e+06
1730	-3.70541e+06
1740	-3.70713e+06
1750	-3706730
1760	-3.70182e+06
1770	-3.70832e+06
1780	-3.70429e+06
1790	-3.70835e+06
1800	-3.70874e+06
1810	-3.70495e+06
1820	-3.70578e+06
1830	-3.70903e+06
1840	-3.70589e+06
1850	-3705066
1860	-3.70484e+06
1870	-3.70235e+06
1880	-3706307
1890	-3.70636e+06
1900	-3.70614e+06
1910	-3.70902e+06
1920	-3.70703e+06
1930	-3.70775e+06
1940	-3.70552e+06
1950	-3.70657e+06
1960	-3.70283e+06
1970	-3.70863e+06
1980	-3.70714e+06
1990	-3.70767e+06
2000	-3.70934e+06
2010	-3.70799e+06
2020	-3.70731e+06
2030	-3700358
2040	-3.71032e+06
2050	-3711978
2060	-3706464
2070	-3.70543e+06
2080	-3.70868e+06
2090	-3703289
2100	-3.70773e+06
2110	-3.70729e+06
2120	-3.70513e+06
2130	-3.70647e+06
2140	-3.70571e+06
2150	-3.7058e+06
2160	-3.70437e+06
2170	-3.70579e+06
2180	-3704728
2190	-3708035
2200	-3706540
2210	-3.70485e+06
2220	-3.70753e+06
2230	-3.71063e+06
2240	-3.70457e+06
2250	-3.70759e+06
2260	-3.70807e+06
2270	-3.7043e+06
2280	-3.70977e+06
2290	-3.708e+06
2300	-3.71084e+06
2310	-3.70833e+06
2320	-3.71259e+06
2330	-3.70746e+06
2340	-3.70763e+06
2350	-3.7092e+06
2360	-3.70636e+06
2370	-3.7067e+06
2380	-3.71075e+06
2390	-3.71022e+06
2400	-3.70921e+06
2410	-3.71005e+06
2420	-3.70535e+06
2430	-3.70495e+06
2440	-3703133
2450	-3.70648e+06
2460	-3.708e+06
2470	-3.70894e+06
2480	-3.7061e+06
2490	-3706815
2500	-3.70886e+06
2510	-3.70572e+06
2520	-3.70518e+06
2530	-3.7027e+06
2540	-3.70705e+06
2550	-3708996
2560	-3.70219e+06
2570	-3.70622e+06
2580	-3.70572e+06
2590	-3709512
2600	-3.71124e+06
2610	-3.71089e+06
2620	-3.70445e+06
2630	-3707087
2640	-3.70607e+06
2650	-3706936
2660	-3.70966e+06
2670	-3.7042e+06
2680	-3.70467e+06
2690	-3.70762e+06
2700	-3706108
2710	-3.7065e+06
2720	-3.70983e+06
2730	-3.70784e+06
2740	-3.70669e+06
2750	-3711380
2760	-3.70964e+06
2770	-3.70723e+06
2780	-3.70457e+06
2790	-3705539
2800	-3.70244e+06
2810	-3707298
2820	-3.70715e+06
2830	-3.70628e+06
2840	-3.70319e+06
2850	-3707594
2860	-3.70752e+06
2870	-3710631
2880	-3.70846e+06
2890	-3708180
2900	-3708257
2910	-3.7086e+06
2920	-3.70771e+06
2930	-3.71091e+06
2940	-3705237
2950	-3.70827e+06
2960	-3706031
2970	-3.70564e+06
2980	-3.70841e+06
2990	-3.70919e+06
3000	-3.7075e+06
3010	-3704203
3020	-3708927
3030	-3.70471e+06
3040	-3.70928e+06
3050	-3.71191e+06
3060	-3704347
3070	-3.70838e+06
3080	-3705935
3090	-3.7062e+06
3100	-3706478
3110	-3709692
3120	-3705921
3130	-3.70511e+06
3140	-3.70719e+06
3150	-3704609
3160	-3709665
3170	-3.70585e+06
3180	-3.70916e+06
3190	-3.70721e+06
3200	-3.70703e+06
3210	-3.70821e+06
3220	-3707178
3230	-3.70682e+06
3240	-3.70923e+06
3250	-3.71041e+06
3260	-3.70435e+06
3270	-3707332
3280	-3.70474e+06
3290	-3706232
3300	-3.70479e+06
3310	-3.70746e+06
3320	-3.70626e+06
3330	-3.70739e+06
3340	-3.70514e+06
3350	-3.7081e+06
3360	-3.70842e+06
3370	-3.7077e+06
3380	-3.70656e+06
3390	-3.71025e+06
3400	-3.70571e+06
3410	-3.70775e+06
3420	-3.70643e+06
3430	-3.70525e+06
3440	-3711281
3450	-3.70973e+06
3460	-3.70777e+06
3470	-3.71052e+06
3480	-3.71028e+06
3490	-3.70608e+06
3500	-3.70705e+06
3510	-3.70656e+06
3520	-3705867
3530	-3707724
3540	-3.70767e+06
3550	-3.70504e+06
3560	-3.70411e+06
3570	-3.70873e+06
3580	-3707459
3590	-3.70748e+06
3600	-3.7076e+06
3610	-3.70663e+06
3620	-3705220
3630	-3706894
3640	-3.70391e+06
3650	-3.7072e+06
3660	-3.70594e+06
3670	-3.70462e+06
3680	-3.70762e+06
3690	-3.71032e+06
3700	-3709553
3710	-3.70762e+06
3720	-3.70804e+06
3730	-3.70704e+06
3740	-3710244
3750	-3704509
3760	-3.70745e+06
3770	-3.70865e+06
3780	-3.70649e+06
3790	-3.7084e+06
3800	-3.70836e+06
3810	-3.70741e+06
3820	-3.70593e+06
3830	-3705134
3840	-3.709e+06
3850	-3.70708e+06
3860	-3704402
3870	-3.7038e+06
3880	-3.70916e+06
3890	-3707647
3900	-3.70606e+06
3910	-3.70708e+06
3920	-3707701
3930	-3710448
3940	-3.70737e+06
3950	-3.70697e+06
3960	-3.70689e+06
3970	-3.70413e+06
3980	-3.70582e+06
3990	-3.70759e+06
4000	-3708819
4010	-3708520
4020	-3.70965e+06
4030	-3.71012e+06
4040	-3.70552e+06
4050	-3.70378e+06
4060	-3705783
4070	-3.70695e+06
4080	-3.70877e+06
4090	-3.70689e+06
4100	-3.71005e+06
4110	-3.7097e+06
4120	-3.70651e+06
4130	-3.71232e+06
4140	-3.71076e+06
4150	-3.70499e+06
4160	-3.70748e+06
4170	-3.70703e+06
4180	-3.70882e+06
4190	-3.70788e+06
4200	-3.70812e+06
4210	-3711209
4220	-3.70663e+06
4230	-3.71009e+06
4240	-3.70885e+06
4250	-3706455
4260	-3.70485e+06
4270	-3.70992e+06
4280	-3.70478e+06
4290	-3.7071e+06
4300	-3.70922e+06
4310	-3.70991e+06
4320	-3.71198e+06
4330	-3709320
4340	-3.70817e+06
4350	-3.70593e+06
4360	-3.70405e+06
4370	-3.70833e+06
4380	-3.70807e+06
4390	-3.71157e+06
4400	-3.71083e+06
4410	-3.71115e+06
4420	-3.70469e+06
4430	-3.70905e+06
4440	-3.70947e+06
4450	-3706516
4460	-3.71268e+06
4470	-3.71249e+06
4480	-3705899
4490	-3.70854e+06
4500	-3.70515e+06
4510	-3.70941e+06
4520	-3.70662e+06
4530	-3.7034e+06
4540	-3.70643e+06
4550	-3.70781e+06
4560	-3709680
4570	-3.708e+06
4580	-3.70921e+06
4590	-3706072
4600	-3701713
4610	-3.7063e+06
4620	-3708041
4630	-3.70371e+06
4640	-3.70565e+06
4650	-3.70494e+06
4660	-3706888
4670	-3709154
4680	-3.70847e+06
4690	-3.70778e+06
4700	-3.7099e+06
4710	-3708174
4720	-3.71183e+06
4730	-3706634
4740	-3.70483e+06
4750	-3.7049e+06
4760	-3707538
4770	-3.707e+06
4780	-3.71271e+06
4790	-3.70882e+06
4800	-3.71198e+06
4810	-3709968
4820	-3.70776e+06
4830	-3705683
4840	-3.70787e+06
4850	-3.70972e+06
4860	-3.71125e+06
4870	-3.70951e+06
4880	-3.708e+06
4890	-3.71006e+06
4900	-3707459
4910	-3.71003e+06
4920	-3713070
4930	-3.70735e+06
4940	-3708084
4950	-3.70792e+06
4960	-3707144
4970	-3.71201e+06
4980	-3.70444e+06
4990	-3.70858e+06
5000	-3.7097e+06
5010	-3.70921e+06
5020	-3.71119e+06
5030	-3706847
5040	-3.70719e+06
5050	-3.70901e+06
5060	-3.70771e+06
5070	-3.71154e+06
5080	-3708795
5090	-3.70941e+06
5100	-3705425
5110	-3.69995e+06
5120	-3.70614e+06
5130	-3.70879e+06
5140	-3.70789e+06
5150	-3706681
5160	-3.70494e+06
5170	-3.70968e+06
5180	-3709046
5190	-3.70843e+06
5200	-3.70651e+06
5210	-3.70873e+06
5220	-3.70843e+06
5230	-3.70838e+06
5240	-3.70882e+06
5250	-3.70582e+06
5260	-3.70595e+06
5270	-3.70868e+06
5280	-3.70475e+06
5290	-3.708e+06
5300	-3704284
5310	-3.70899e+06
5320	-3.705e+06
5330	-3707510
5340	-3705037
5350	-3.71195e+06
5360	-3.70803e+06
5370	-3709542
5380	-3710063
5390	-3.7088e+06
5400	-3.71017e+06
5410	-3706133
5420	-3.70609e+06
5430	-3.70345e+06
5440	-3706181
5450	-3.70785e+06
5460	-3.70798e+06
5470	-3.70796e+06
5480	-3.70972e+06
5490	-3706232
5500	-3.70785e+06
5510	-3705970
5520	-3.70721e+06
5530	-3709373
5540	-3.70416e+06
5550	-3706996
5560	-3.71349e+06
5570	-3706457
5580	-3.70478e+06
5590	-3705281
5600	-3.70637e+06
5610	-3711279
5620	-3708169
5630	-3.70738e+06
5640	-3.70415e+06
5650	-3.70609e+06
5660	-3.70664e+06
5670	-3708609
5680	-3.71302e+06
5690	-3708621
5700	-3706621
5710	-3709120
5720	-3.70773e+06
5730	-3.70665e+06
5740	-3.70747e+06
5750	-3707174
5760	-3.71105e+06
5770	-3705921
5780	-3708115
5790	-3.70745e+06
5800	-3.7065e+06
5810	-3.70689e+06
5820	-3.70643e+06
5830	-3709153
5840	-3.70536e+06
5850	-3.71085e+06
5860	-3.7092e+06
5870	-3711392
5880	-3.7056e+06
5890	-3706166
5900	-3.70412e+06
5910	-3.70434e+06
5920	-3.70798e+06
5930	-3.70397e+06
5940	-3706067
5950	-3.70573e+06
5960	-3.71004e+06
5970	-3.7073e+06
5980	-3.70903e+06
5990	-3.70635e+06
6000	-3.70792e+06
6010	-3.70803e+06
6020	-3.70827e+06
6030	-3.70901e+06
6040	-3.70947e+06
6050	-3.70525e+06
6060	-3.70462e+06
6070	-3704692
6080	-3.70782e+06
6090	-3.70776e+06
6100	-3.70573e+06
6110	-3.71216e+06
6120	-3.71084e+06
6130	-3.70682e+06
6140	-3.71063e+06
6150	-3.70918e+06
6160	-3.70729e+06
6170	-3.70861e+06
6180	-3.70868e+06
6190	-3.70987e+06
6200	-3.70267e+06
6210	-3.70696e+06
6220	-3706929
6230	-3.71089e+06
6240	-3.70897e+06
6250	-3706372
6260	-3.70718e+06
6270	-3.70856e+06
6280	-3709898
6290	-3705067
6300	-3.70809e+06
6310	-3.70793e+06
6320	-3.70796e+06
6330	-3.7058e+06
6340	-3708157
6350	-3.70512e+06
6360	-3.70947e+06
6370	-3.71037e+06
6380	-3.70685e+06
6390	-3.70967e+06
6400	-3.70879e+06
6410	-3.70948e+06
6420	-3.70978e+06
6430	-3.70854e+06
6440	-3710584
6450	-3.71115e+06
6460	-3707536
6470	-3.70661e+06
6480	-3.71039e+06
6490	-3.71356e+06
6500	-3.70885e+06
6510	-3.70902e+06
6520	-3707093
6530	-3.70619e+06
6540	-3.70979e+06
6550	-3.7078e+06
6560	-3.70722e+06
6570	-3.71156e+06
6580	-3708799
6590	-3.70882e+06
6600	-3707533
6610	-3.7081e+06
6620	-3.71233e+06
6630	-3.70916e+06
6640	-3706473
6650	-3.71011e+06
6660	-3.70743e+06
6670	-3709491
6680	-3.7107e+06
6690	-3707518
6700	-3.70582e+06
6710	-3.70781e+06
6720	-3.71282e+06
6730	-3.70441e+06
6740	-3.70696e+06
6750	-3.71116e+06
6760	-3.70446e+06
6770	-3711329
6780	-3.70393e+06
6790	-3.70954e+06
6800	-3.70582e+06
6810	-3.70749e+06
6820	-3709367
6830	-3710872
6840	-3706723
6850	-3.70787e+06
6860	-3707681
6870	-3.70809e+06
6880	-3.70798e+06
6890	-3710604
6900	-3706986
6910	-3.7091e+06
6920	-3.71004e+06
6930	-3708880
6940	-3706925
6950	-3.70707e+06
6960	-3.70809e+06
6970	-3.70662e+06
6980	-3.70715e+06
6990	-3.71108e+06
7000	-3708201
7010	-3.70919e+06
7020	-3.70822e+06
7030	-3.70791e+06
7040	-3.70778e+06
7050	-3.7086e+06
7060	-3705182
7070	-3.71212e+06
7080	-3.70493e+06
7090	-3.71081e+06
7100	-3.71267e+06
7110	-3707766
7120	-3706418
7130	-3701733
7140	-3708880
7150	-3.7077e+06
7160	-3.70806e+06
7170	-3.71193e+06
7180	-3.70881e+06
7190	-3.70675e+06
7200	-3.70804e+06
7210	-3703163
7220	-3.71176e+06
7230	-3.71166e+06
7240	-3.71041e+06
7250	-3708098
7260	-3705984
7270	-3.70543e+06
7280	-3.70893e+06
7290	-3.70766e+06
7300	-3.71202e+06
7310	-3712922
7320	-3.70467e+06
7330	-3706682
7340	-3.70688e+06
7350	-3.70318e+06
7360	-3711356
7370	-3.70831e+06
7380	-3.70926e+06
7390	-3706592
7400	-3.70781e+06
7410	-3.71013e+06
7420	-3706001
7430	-3.71052e+06
7440	-3.70755e+06
7450	-3.71046e+06
7460	-3.70773e+06
7470	-3709256
7480	-3.70466e+06
7490	-3.70688e+06
7500	-3710193
7510	-3.71426e+06
7520	-3.71093e+06
7530	-3707798
7540	-3705357
7550	-3713465
7560	-3709080
7570	-3.70813e+06
7580	-3.70647e+06
7590	-3.70718e+06
7600	-3706617
7610	-3.70838e+06
7620	-3.70644e+06
7630	-3.70692e+06
7640	-3.70496e+06
7650	-3.70552e+06
7660	-3.70642e+06
7670	-3.71249e+06
7680	-3711629
7690	-3.71009e+06
7700	-3.70707e+06
7710	-3.70821e+06
7720	-3.70944e+06
7730	-3.70615e+06
7740	-3710450
7750	-3.70428e+06
7760	-3.71088e+06
7770	-3708041
7780	-3.70828e+06
7790	-3.70671e+06
7800	-3704332
7810	-3.70715e+06
7820	-3710353
7830	-3.70583e+06
7840	-3.70985e+06
7850	-3705844
7860	-3.70541e+06
7870	-3.70906e+06
7880	-3.70844e+06
7890	-3704967
7900	-3.70572e+06
7910	-3.70997e+06
7920	-3.70777e+06
7930	-3.70985e+06
7940	-3.70816e+06
7950	-3.70836e+06
7960	-3705952
7970	-3.71048e+06
7980	-3.70867e+06
7990	-3.7094e+06
8000	-3.70896e+06
8010	-3.70376e+06
8020	-3707184
8030	-3.70651e+06
8040	-3.70902e+06
8050	-3.70834e+06
8060	-3707393
8070	-3.70556e+06
8080	-3.70952e+06
8090	-3.70768e+06
8100	-3.70813e+06
8110	-3.70805e+06
8120	-3.71034e+06
8130	-3.70942e+06
8140	-3.70408e+06
8150	-3717610
8160	-3.70888e+06
8170	-3.70732e+06
8180	-3713679
8190	-3.70759e+06
8200	-3.70715e+06
8210	-3.70582e+06
8220	-3709919
8230	-3.7066e+06
8240	-3.70543e+06
8250	-3.70784e+06
8260	-3.70882e+06
8270	-3.70886e+06
8280	-3.70685e+06
8290	-3.70623e+06
8300	-3.70435e+06
8310	-3.70781e+06
8320	-3.70557e+06
8330	-3.71001e+06
8340	-3.70653e+06
8350	-3706778
8360	-3.70598e+06
8370	-3.70748e+06
8380	-3.70832e+06
8390	-3.71025e+06
8400	-3.70638e+06
8410	-3.70996e+06
8420	-3709622
8430	-3.70855e+06
8440	-3.71056e+06
8450	-3710924
8460	-3.70834e+06
8470	-3709303
8480	-3.70816e+06
8490	-3.70982e+06
8500	-3710224
8510	-3.70686e+06
8520	-3.71254e+06
8530	-3.70992e+06
8540	-3.70464e+06
8550	-3.706e+06
8560	-3708227
8570	-3704462
8580	-3.70719e+06
8590	-3.70901e+06
8600	-3.70971e+06
8610	-3.70723e+06
8620	-3706365
8630	-3.70962e+06
8640	-3.70951e+06
8650	-3710715
8660	-3.70418e+06
8670	-3.70796e+06
8680	-3.70499e+06
8690	-3.70692e+06
8700	-3.70539e+06
8710	-3.70645e+06
8720	-3.70498e+06
8730	-3.70418e+06
8740	-3707231
8750	-3.71043e+06
8760	-3.70861e+06
8770	-3.70707e+06
8780	-3.70467e+06
8790	-3.70444e+06
8800	-3.70464e+06
8810	-3.70841e+06
8820	-3.71076e+06
8830	-3.70958e+06
8840	-3.70728e+06
8850	-3.70646e+06
8860	-3.71241e+06
8870	-3706535
8880	-3.7079e+06
8890	-3.7109e+06
8900	-3711136
8910	-3.71061e+06
8920	-3711610
8930	-3.7031e+06
8940	-3.70573e+06
8950	-3.70536e+06
8960	-3708888
8970	-3.70444e+06
8980	-3.70936e+06
8990	-3.70783e+06
9000	-3.70745e+06
9010	-3.7041e+06
9020	-3.7042e+06
9030	-3.70234e+06
9040	-3.70736e+06
9050	-3.70621e+06
9060	-3.70722e+06
9070	-3.70723e+06
9080	-3708103
9090	-3708455
9100	-3710902
9110	-3.70363e+06
9120	-3.70884e+06
9130	-3.71071e+06
9140	-3.71111e+06
9150	-3705842
9160	-3.71248e+06
9170	-3.70919e+06
9180	-3705058
9190	-3.70978e+06
9200	-3.70619e+06
9210	-3.70683e+06
9220	-3706098
9230	-3.71027e+06
9240	-3.70932e+06
9250	-3.7055e+06
9260	-3.7052e+06
9270	-3704413
9280	-3.70876e+06
9290	-3704154
9300	-3707280
9310	-3706531
9320	-3.71005e+06
9330	-3.70954e+06
9340	-3.70844e+06
9350	-3709887
9360	-3708037
9370	-3.70785e+06
9380	-3.70736e+06
9390	-3.71074e+06
9400	-3.70792e+06
9410	-3.71039e+06
9420	-3.71188e+06
9430	-3.70662e+06
9440	-3.70744e+06
9450	-3.70711e+06
9460	-3.71027e+06
9470	-3.70778e+06
9480	-3.70797e+06
9490	-3710382
9500	-3.70851e+06
9510	-3.71151e+06
9520	-3.71195e+06
9530	-3.70799e+06
9540	-3.70881e+06
9550	-3.70448e+06
9560	-3.70628e+06
9570	-3.70787e+06
9580	-3.70807e+06
9590	-3.70603e+06
9600	-3.71144e+06
9610	-3.70682e+06
9620	-3.70722e+06
9630	-3.70759e+06
9640	-3.7059e+06
9650	-3.70787e+06
9660	-3.71276e+06
9670	-3.70834e+06
9680	-3.70927e+06
9690	-3.70754e+06
9700	-3.7087e+06
9710	-3708197
9720	-3711049
9730	-3.71048e+06
9740	-3.7107e+06
9750	-3.70756e+06
9760	-3.70772e+06
9770	-3707576
9780	-3710611
9790	-3705035
9800	-3708693
9810	-3.70982e+06
9820	-3.70678e+06
9830	-3.70805e+06
9840	-3.70947e+06
9850	-3705543
9860	-3.70965e+06
9870	-3708023
9880	-3709459
9890	-3.71041e+06
9900	-3.7103e+06
9910	-3711479
9920	-3710268
9930	-3707215
9940	-3.70557e+06
9950	-3.71113e+06
9960	-3.7097e+06
9970	-3.71085e+06
9980	-3.70748e+06
9990	-3.71053e+06
10000	-3.70633e+06
10010	-3.70335e+06
10020	-3.71081e+06
10030	-3.70967e+06
10040	-3.71138e+06
10050	-3708466
10060	-3710529
10070	-3.71042e+06
10080	-3.70784e+06
10090	-3.7073e+06
10100	-3711451
10110	-3.70774e+06
10120	-3.7075e+06
10130	-3.70916e+06
10140	-3711685
10150	-3.70473e+06
10160	-3.70923e+06
10170	-3706037
10180	-3707069
10190	-3.71137e+06
10200	-3.70952e+06
10210	-3707232
10220	-3.71103e+06
10230	-3.71075e+06
10240	-3.7097e+06
10250	-3.70888e+06
10260	-3.70689e+06
10270	-3.70525e+06
10280	-3.70593e+06
10290	-3.70977e+06
10300	-3.70784e+06
10310	-3.70808e+06
10320	-3708899
10330	-3.71415e+06
10340	-3705702
10350	-3.70765e+06
10360	-3.707e+06
10370	-3.71286e+06
10380	-3712561
10390	-3707646
10400	-3.70999e+06
10410	-3.70579e+06
10420	-3715282
10430	-3.71001e+06
10440	-3707799
10450	-3.70296e+06
10460	-3.70537e+06
10470	-3.70804e+06
10480	-3.70886e+06
10490	-3708199
10500	-3.70491e+06
10510	-3.70613e+06
10520	-3706520
10530	-3.71324e+06
10540	-3708367
10550	-3.70787e+06
10560	-3.70726e+06
10570	-3706553
10580	-3710923
10590	-3.71388e+06
10600	-3.71022e+06
10610	-3.70899e+06
10620	-3.71043e+06
10630	-3.70967e+06
10640	-3.70831e+06
10650	-3.71037e+06
10660	-3706196
10670	-3704519
10680	-3708986
10690	-3.71053e+06
10700	-3.70493e+06
10710	-3.71069e+06
10720	-3.70761e+06
10730	-3715713
10740	-3.70919e+06
10750	-3.70789e+06
10760	-3.70497e+06
10770	-3.71005e+06
10780	-3.70521e+06
10790	-3.70666e+06
10800	-3.70643e+06
10810	-3.70876e+06
10820	-3.71294e+06
10830	-3.70492e+06
10840	-3.70636e+06
10850	-3.71186e+06
10860	-3710852
10870	-3.70829e+06
10880	-3.70725e+06
10890	-3.70591e+06
10900	-3.70545e+06
10910	-3.70979e+06
10920	-3.70746e+06
10930	-3.7071e+06
10940	-3709691
10950	-3709520
10960	-3708583
10970	-3711215
10980	-3.70937e+06
10990	-3712571
11000	-3.71084e+06
11010	-3.71502e+06
11020	-3707564
11030	-3.70857e+06
11040	-3.70789e+06
11050	-3.70948e+06
11060	-3.70845e+06
11070	-3.70738e+06
11080	-3.71027e+06
11090	-3709099
11100	-3707258
11110	-3705537
11120	-3.7071e+06
11130	-3.71144e+06
11140	-3.71007e+06
11150	-3.70582e+06
11160	-3.70664e+06
11170	-3.70913e+06
11180	-3708413
11190	-3.7105e+06
11200	-3.7119e+06
11210	-3.70532e+06
11220	-3.71152e+06
11230	-3708648
11240	-3709926
11250	-3.70643e+06
11260	-3.71112e+06
11270	-3.70698e+06
11280	-3.71031e+06
11290	-3.70906e+06
11300	-3.70856e+06
11310	-3.70781e+06
11320	-3.70451e+06
11330	-3.7108e+06
11340	-3.70602e+06
11350	-3.70697e+06
11360	-3.71202e+06
11370	-3.70528e+06
11380	-3708825
11390	-3707018
11400	-3.70735e+06
11410	-3.70493e+06
11420	-3.70728e+06
11430	-3706794
11440	-3.70882e+06
11450	-3.71054e+06
11460	-3709192
11470	-3.70973e+06
11480	-3706272
11490	-3709772
11500	-3707199
11510	-3.70536e+06
11520	-3709701
11530	-3.70792e+06
11540	-3.70974e+06
11550	-3.70794e+06
11560	-3.71049e+06
11570	-3710967
11580	-3.71167e+06
11590	-3709676
11600	-3.71052e+06
11610	-3705840
11620	-3710555
11630	-3.70736e+06
11640	-3714478
11650	-3.70408e+06
11660	-3.70602e+06
11670	-3.71386e+06
11680	-3.70815e+06
11690	-3.70627e+06
11700	-3.70612e+06
11710	-3709842
11720	-3.70903e+06
11730	-3.70639e+06
11740	-3.70817e+06
11750	-3.70871e+06
11760	-3.70678e+06
11770	-3.71014e+06
11780	-3710029
11790	-3707374
11800	-3707765
11810	-3.70851e+06
11820	-3.71032e+06
11830	-3.71005e+06
11840	-3709572
11850	-3705540
11860	-3.71028e+06
11870	-3707907
11880	-3709120
11890	-3.70913e+06
11900	-3.70997e+06
11910	-3707785
11920	-3709406
11930	-3.70526e+06
11940	-3.70894e+06
11950	-3708483
11960	-3705269
11970	-3.7087e+06
11980	-3.70663e+06
11990	-3711394
12000	-3.70993e+06
12010	-3.70991e+06
12020	-3706106
12030	-3.70996e+06
12040	-3710884
12050	-3.70687e+06
12060	-3.70827e+06
12070	-3.70857e+06
12080	-3706351
12090	-3712132
12100	-3.71144e+06
12110	-3708469
12120	-3.70933e+06
12130	-3.71221e+06
12140	-3.70804e+06
12150	-3.70684e+06
12160	-3.70936e+06
12170	-3.70962e+06
12180	-3.7102e+06
12190	-3.7107e+06
12200	-3708707
12210	-3.70919e+06
12220	-3.70832e+06
12230	-3708525
12240	-3.71009e+06
12250	-3.70735e+06
12260	-3.70623e+06
12270	-3708386
12280	-3.70814e+06
12290	-3.71007e+06
12300	-3.71019e+06
12310	-3.71121e+06
12320	-3.70893e+06
12330	-3.70706e+06
12340	-3.70931e+06
12350	-3.71231e+06
12360	-3707698
12370	-3710246
12380	-3.70633e+06
12390	-3.70909e+06
12400	-3.71049e+06
12410	-3708237
12420	-3715371
12430	-3.70412e+06
12440	-3.70579e+06
12450	-3.70852e+06
12460	-3.7079e+06
12470	-3707254
12480	-3706429
12490	-3.70625e+06
12500	-3.70863e+06
12510	-3.70818e+06
12520	-3.70555e+06
12530	-3.70519e+06
12540	-3.70496e+06
12550	-3.70827e+06
12560	-3.71196e+06
12570	-3.71051e+06
12580	-3.70977e+06
12590	-3.71121e+06
12600	-3.70945e+06
12610	-3.70939e+06
12620	-3.70716e+06
12630	-3.70969e+06
12640	-3708852
12650	-3706934
12660	-3.71299e+06
12670	-3.71113e+06
12680	-3.70794e+06
12690	-3709233
12700	-3708787
12710	-3.70548e+06
12720	-3703651
12730	-3.7042e+06
12740	-3.70684e+06
12750	-3.70723e+06
12760	-3.70645e+06
12770	-3.71049e+06
12780	-3.70657e+06
12790	-3707647
12800	-3.7088e+06
12810	-3.71059e+06
12820	-3703659
12830	-3710837
12840	-3.7141e+06
12850	-3.7119e+06
12860	-3.70676e+06
12870	-3.71344e+06
12880	-3.70629e+06
12890	-3.7093e+06
12900	-3.7109e+06
12910	-3.71147e+06
12920	-3.71329e+06
12930	-3.70566e+06
12940	-3.70896e+06
12950	-3.70688e+06
12960	-3706480
12970	-3.70972e+06
12980	-3.71184e+06
12990	-3.70911e+06
13000	-3.70992e+06
13010	-3707623
13020	-3.70701e+06
13030	-3708804
13040	-3705413
13050	-3710889
13060	-3706403
13070	-3.71178e+06
13080	-3.70999e+06
13090	-3.70556e+06
13100	-3.70792e+06
13110	-3.70941e+06
13120	-3.71012e+06
13130	-3.71075e+06
13140	-3.71023e+06
13150	-3.71042e+06
13160	-3709426
13170	-3.7055e+06
13180	-3.70788e+06
13190	-3.71043e+06
13200	-3.70976e+06
13210	-3710113
13220	-3.71115e+06
13230	-3.71023e+06
13240	-3.71057e+06
13250	-3.70859e+06
13260	-3.70522e+06
13270	-3.71133e+06
13280	-3.70736e+06
13290	-3.70965e+06
13300	-3706214
13310	-3.71037e+06
13320	-3708771
13330	-3.70601e+06
13340	-3.70522e+06
13350	-3706681
13360	-3707076
13370	-3.71134e+06
13380	-3.70757e+06
13390	-3710231
13400	-3.70589e+06
13410	-3.70912e+06
13420	-3705561
13430	-3710922
13440	-3707965
13450	-3.71318e+06
13460	-3.70765e+06
13470	-3.70757e+06
13480	-3.71184e+06
13490	-3711321
13500	-3.70803e+06
13510	-3.70735e+06
13520	-3.71179e+06
13530	-3.7074e+06
13540	-3.71083e+06
13550	-3.70645e+06
13560	-3706309
13570	-3703808
13580	-3.71427e+06
13590	-3.70929e+06
13600	-3.70829e+06
13610	-3.7063e+06
13620	-3708325
13630	-3.70778e+06
13640	-3.70605e+06
13650	-3.70713e+06
13660	-3.70806e+06
13670	-3.70671e+06
13680	-3710287
13690	-3.70756e+06
13700	-3708276
13710	-3711081
13720	-3.7084e+06
13730	-3708887
13740	-3707549
13750	-3.7105e+06
13760	-3.70905e+06
13770	-3.71036e+06
13780	-3709877
13790	-3710999
13800	-3708856
13810	-3.70992e+06
13820	-3.71057e+06
13830	-3.70645e+06
13840	-3.70509e+06
13850	-3.70987e+06
13860	-3.70889e+06
13870	-3.70417e+06
13880	-3.70935e+06
13890	-3.70681e+06
13900	-3.71056e+06
13910	-3711853
13920	-3.70838e+06
13930	-3.70468e+06
13940	-3.70815e+06
13950	-3.70873e+06
13960	-3.71281e+06
13970	-3.705e+06
13980	-3.70485e+06
13990	-3.70966e+06
14000	-3713721
14010	-3.70951e+06
14020	-3707295
14030	-3.70844e+06
14040	-3707779
14050	-3709539
14060	-3.71023e+06
14070	-3708728
14080	-3.70943e+06
14090	-3.70979e+06
14100	-3.70919e+06
14110	-3.70605e+06
14120	-3.71213e+06
14130	-3712657
14140	-3703540
14150	-3.70857e+06
14160	-3.70708e+06
14170	-3707394
14180	-3709270
14190	-3708213
14200	-3.706e+06
14210	-3.70752e+06
14220	-3.70929e+06
14230	-3703598
14240	-3.71264e+06
14250	-3.71095e+06
14260	-3.70927e+06
14270	-3.71023e+06
14280	-3707359
14290	-3.71201e+06
14300	-3.71182e+06
14310	-3.70791e+06
14320	-3.71077e+06
14330	-3709910
14340	-3714901
14350	-3.70814e+06
14360	-3.70932e+06
14370	-3708157
14380	-3.70799e+06
14390	-3.70898e+06
14400	-3706855
14410	-3710215
14420	-3711491
14430	-3709274
14440	-3.71096e+06
14450	-3.70974e+06
14460	-3710314
14470	-3.70472e+06
14480	-3.70388e+06
14490	-3.71231e+06
14500	-3.71165e+06
14510	-3.70854e+06
14520	-3.71251e+06
14530	-3709364
14540	-3.71341e+06
14550	-3.71047e+06
14560	-3.70896e+06
14570	-3.71427e+06
14580	-3.70813e+06
14590	-3.70577e+06
14600	-3708526
14610	-3.70723e+06
14620	-3.71307e+06
14630	-3.706e+06
14640	-3.70909e+06
14650	-3711597
14660	-3.70636e+06
14670	-3.70558e+06
14680	-3.70992e+06
14690	-3.70995e+06
14700	-3.71157e+06
14710	-3.70807e+06
14720	-3.70874e+06
14730	-3.71103e+06
14740	-3.70906e+06
14750	-3.70998e+06
14760	-3.70862e+06
14770	-3.71533e+06
14780	-3.71098e+06
14790	-3708502
14800	-3711801
14810	-3.70929e+06
14820	-3.70978e+06
14830	-3710063
14840	-3.71121e+06
14850	-3.70443e+06
14860	-3708037
14870	-3.71206e+06
14880	-3.71298e+06
14890	-3711508
14900	-3.71237e+06
14910	-3.70634e+06
14920	-3.70901e+06
14930	-3.70846e+06
14940	-3.70561e+06
14950	-3.71294e+06
14960	-3.70536e+06
14970	-3.71072e+06
14980	-3710391
14990	-3.71271e+06
15000	-3707410
15010	-3.70925e+06
15020	-3712683
15030	-3.70863e+06
15040	-3708846
15050	-3.70582e+06
15060	-3.7056e+06
15070	-3.71051e+06
15080	-3.70936e+06
15090	-3.71042e+06
15100	-3711665
15110	-3.71068e+06
15120	-3.70705e+06
15130	-3.71226e+06
15140	-3.70757e+06
15150	-3.70667e+06
15160	-3709808
15170	-3.70597e+06
15180	-3.7084e+06
15190	-3.71209e+06
15200	-3.7066e+06
15210	-3.70819e+06
15220	-3.71106e+06
15230	-3.70299e+06
15240	-3.7134e+06
15250	-3.70712e+06
15260	-3.70788e+06
15270	-3.71013e+06
15280	-3.71061e+06
15290	-3.70824e+06
15300	-3.71124e+06
15310	-3.70507e+06
15320	-3.70844e+06
15330	-3.71021e+06
15340	-3.70954e+06
15350	-3709593
15360	-3.70753e+06
15370	-3.70555e+06
15380	-3.70839e+06
15390	-3.71087e+06
15400	-3.7055e+06
15410	-3708573
15420	-3.71018e+06
15430	-3.70733e+06
15440	-3707375
15450	-3.71121e+06
15460	-3.70988e+06
15470	-3.70796e+06
15480	-3.71107e+06
15490	-3.7087e+06
15500	-3.7064e+06
15510	-3.71011e+06
15520	-3.71294e+06
15530	-3.71061e+06
15540	-3.7086e+06
15550	-3711613
15560	-3.71152e+06
15570	-3.70518e+06
15580	-3.70854e+06
15590	-3.71278e+06
15600	-3.71079e+06
15610	-3.71209e+06
15620	-3.70527e+06
15630	-3.70942e+06
15640	-3.71172e+06
15650	-3.70988e+06
15660	-3.7082e+06
15670	-3.70643e+06
15680	-3.71572e+06
15690	-3707474
15700	-3.71105e+06
15710	-3.70713e+06
15720	-3.70628e+06
15730	-3.70965e+06
15740	-3.70861e+06
15750	-3.71429e+06
15760	-3712023
15770	-3708114
15780	-3.70563e+06
15790	-3.71149e+06
15800	-3.70507e+06
15810	-3.71192e+06
15820	-3710178
15830	-3.70997e+06
15840	-3.71252e+06
15850	-3705424
15860	-3.70934e+06
15870	-3.7094e+06
15880	-3.7078e+06
15890	-3.7079e+06
15900	-3.70799e+06
15910	-3.7089e+06
15920	-3.71055e+06
15930	-3.70864e+06
15940	-3709274
15950	-3.70881e+06
15960	-3.70954e+06
15970	-3.70609e+06
15980	-3.70885e+06
15990	-3708636
16000	-3.70617e+06
16010	-3.70856e+06
16020	-3.70771e+06
16030	-3.70733e+06
16040	-3.70831e+06
16050	-3.71153e+06
16060	-3.70578e+06
16070	-3.7103e+06
16080	-3.7101e+06
16090	-3.71304e+06
16100	-3.70889e+06
16110	-3.70721e+06
16120	-3709156
16130	-3709381
16140	-3708012
16150	-3710717
16160	-3708028
16170	-3.71341e+06
16180	-3.70694e+06
16190	-3.70977e+06
16200	-3.70984e+06
16210	-3.70842e+06
16220	-3708468
16230	-3.70968e+06
16240	-3.70907e+06
16250	-3.7079e+06
16260	-3.70935e+06
16270	-3712326
16280	-3.7081e+06
16290	-3708481
16300	-3.70661e+06
16310	-3.70764e+06
16320	-3.70904e+06
16330	-3714530
16340	-3.70779e+06
16350	-3704414
16360	-3.70858e+06
16370	-3.70872e+06
16380	-3.70959e+06
16390	-3.70345e+06
16400	-3712741
16410	-3.70601e+06
16420	-3.70756e+06
16430	-3.70605e+06
16440	-3.70877e+06
16450	-3.70809e+06
16460	-3.70625e+06
16470	-3706915
16480	-3.71602e+06
16490	-3.71177e+06
16500	-3.71434e+06
16510	-3707699
16520	-3708018
16530	-3.70698e+06
16540	-3.70706e+06
16550	-3.70704e+06
16560	-3.70872e+06
16570	-3.70891e+06
16580	-3.71137e+06
16590	-3707453
16600	-3708038
16610	-3.71289e+06
16620	-3.70706e+06
16630	-3706350
16640	-3.71242e+06
16650	-3.71433e+06
16660	-3709633
16670	-3709521
16680	-3.70707e+06
16690	-3.71253e+06
16700	-3.70449e+06
16710	-3.70575e+06
16720	-3.70949e+06
16730	-3.7111e+06
16740	-3.70707e+06
16750	-3.70634e+06
16760	-3.7103e+06
16770	-3.70692e+06
16780	-3.70852e+06
16790	-3.70355e+06
16800	-3709014
16810	-3.70758e+06
16820	-3.70736e+06
16830	-3.70742e+06
16840	-3704105
16850	-3711025
16860	-3.7095e+06
16870	-3.7118e+06
16880	-3705740
16890	-3710543
16900	-3.7107e+06
16910	-3.70779e+06
16920	-3.70892e+06
16930	-3.70866e+06
16940	-3.70871e+06
16950	-3.70816e+06
16960	-3.70793e+06
16970	-3.70636e+06
16980	-3.71156e+06
16990	-3705339
17000	-3707857
17010	-3710958
17020	-3706964
17030	-3.70966e+06
17040	-3.70743e+06
17050	-3.70789e+06
17060	-3.70897e+06
17070	-3.70998e+06
17080	-3.70855e+06
17090	-3.70734e+06
17100	-3712594
17110	-3710919
17120	-3.71403e+06
17130	-3.70668e+06
17140	-3.71038e+06
17150	-3.70803e+06
17160	-3707795
17170	-3.70595e+06
17180	-3.70822e+06
17190	-3.70911e+06
17200	-3.70898e+06
17210	-3.70825e+06
17220	-3.70586e+06
17230	-3.70906e+06
17240	-3.7093e+06
17250	-3.71181e+06
17260	-3.71074e+06
17270	-3.70519e+06
17280	-3708821
17290	-3709751
17300	-3.70665e+06
17310	-3.70858e+06
17320	-3.70833e+06
17330	-3.71001e+06
17340	-3711069
17350	-3.70898e+06
17360	-3715531
17370	-3708450
17380	-3.70579e+06
17390	-3.70856e+06
17400	-3709847
17410	-3703298
17420	-3.7124e+06
17430	-3.70737e+06
17440	-3.70933e+06
17450	-3.71049e+06
17460	-3.71188e+06
17470	-3.70739e+06
17480	-3.70601e+06
17490	-3.70577e+06
17500	-3706048
17510	-3707122
17520	-3.70755e+06
17530	-3.71287e+06
17540	-3.70708e+06
17550	-3708294
17560	-3.70675e+06
17570	-3710833
17580	-3.70678e+06
17590	-3705453
17600	-3.70861e+06
17610	-3.70761e+06
17620	-3.70793e+06
17630	-3.70668e+06
17640	-3.70715e+06
17650	-3.70805e+06
17660	-3.70882e+06
17670	-3.70699e+06
17680	-3.71076e+06
17690	-3709722
17700	-3.70585e+06
17710	-3.70829e+06
17720	-3.71087e+06
17730	-3.70632e+06
17740	-3.70693e+06
17750	-3.71276e+06
17760	-3.7095e+06
17770	-3.70816e+06
17780	-3.7084e+06
17790	-3.70824e+06
17800	-3706526
17810	-3706322
17820	-3.70637e+06
17830	-3.7117e+06
17840	-3.70802e+06
17850	-3.70879e+06
17860	-3.70684e+06
17870	-3706887
17880	-3.70913e+06
17890	-3.70732e+06
17900	-3.70429e+06
17910	-3705078
17920	-3.70724e+06
17930	-3710890
17940	-3709224
17950	-3709515
17960	-3709500
17970	-3.71027e+06
17980	-3.70716e+06
17990	-3.70659e+06
18000	-3708819
18010	-3705673
18020	-3.70715e+06
18030	-3.7092e+06
18040	-3.70694e+06
18050	-3711055
18060	-3.70973e+06
18070	-3.71189e+06
18080	-3710849
18090	-3708885
18100	-3.70872e+06
18110	-3.71179e+06
18120	-3.70816e+06
18130	-3710593
18140	-3.70921e+06
18150	-3708396
18160	-3.71003e+06
18170	-3711984
18180	-3.70966e+06
18190	-3.70925e+06
18200	-3.70755e+06
18210	-3.70759e+06
18220	-3.70661e+06
18230	-3.70521e+06
18240	-3.70707e+06
18250	-3.70745e+06
18260	-3.70685e+06
18270	-3706618
18280	-3711037
18290	-3.70528e+06
18300	-3.70914e+06
18310	-3.70938e+06
18320	-3704730
18330	-3.70499e+06
18340	-3708364
18350	-3.70838e+06
18360	-3.70978e+06
18370	-3.7082e+06
18380	-3705973
18390	-3.71049e+06
18400	-3.70836e+06
18410	-3.709e+06
18420	-3.7092e+06
18430	-3709728
18440	-3.71241e+06
18450	-3.70947e+06
18460	-3709899
18470	-3.70726e+06
18480	-3.70747e+06
18490	-3.70868e+06
18500	-3.70738e+06
18510	-3.70912e+06
18520	-3.70918e+06
18530	-3.70955e+06
18540	-3.7065e+06
18550	-3704786
18560	-3.70879e+06
18570	-3.71226e+06
18580	-3.70493e+06
18590	-3.71035e+06
18600	-3.70894e+06
18610	-3.70758e+06
18620	-3.71053e+06
18630	-3.70906e+06
18640	-3.71025e+06
18650	-3.7067e+06
18660	-3.70918e+06
18670	-3.71145e+06
18680	-3.70937e+06
18690	-3.70717e+06
18700	-3.70644e+06
18710	-3709157
18720	-3.70393e+06
18730	-3712649
18740	-3.71006e+06
18750	-3.70686e+06
18760	-3.71052e+06
18770	-3.71126e+06
18780	-3.70862e+06
18790	-3.70649e+06
18800	-3.70321e+06
18810	-3.70866e+06
18820	-3.71154e+06
18830	-3.70814e+06
18840	-3.70806e+06
18850	-3.70819e+06
18860	-3.70921e+06
18870	-3.71294e+06
18880	-3.70886e+06
18890	-3.707e+06
18900	-3.70748e+06
18910	-3.70651e+06
18920	-3703205
18930	-3.70876e+06
18940	-3.71032e+06
18950	-3.70707e+06
18960	-3.70546e+06
18970	-3.70779e+06
18980	-3707611
18990	-3.70424e+06
19000	-3.71016e+06
19010	-3706523
19020	-3.70414e+06
19030	-3711411
19040	-3.71036e+06
19050	-3.70972e+06
19060	-3.70832e+06
19070	-3.70676e+06
19080	-3.71088e+06
19090	-3.70465e+06
19100	-3.70536e+06
19110	-3.70775e+06
19120	-3.70774e+06
19130	-3.7078e+06
19140	-3.70896e+06
19150	-3.70606e+06
19160	-3705089
19170	-3.71419e+06
19180	-3.71113e+06
19190	-3.70736e+06
19200	-3.71119e+06
19210	-3.71005e+06
19220	-3.71164e+06
19230	-3707981
19240	-3.70794e+06
19250	-3.70921e+06
19260	-3.71185e+06
19270	-3711994
19280	-3.71371e+06
19290	-3707692
19300	-3704241
19310	-3.7119e+06
19320	-3.7137e+06
19330	-3.71093e+06
19340	-3.70625e+06
19350	-3.70662e+06
19360	-3.71204e+06
19370	-3707097
19380	-3.7116e+06
19390	-3.71371e+06
19400	-3709137
19410	-3.70914e+06
19420	-3.70884e+06
19430	-3.70865e+06
19440	-3.70977e+06
19450	-3.70995e+06
19460	-3.70778e+06
19470	-3.71028e+06
19480	-3.71166e+06
19490	-3.71127e+06
19500	-3.71115e+06
19510	-3705907
19520	-3701746
19530	-3.70808e+06
19540	-3.70846e+06
19550	-3.71011e+06
19560	-3712510
19570	-3.70687e+06
19580	-3.71258e+06
19590	-3.7104e+06
19600	-3.70824e+06
19610	-3712267
19620	-3707343
19630	-3.70591e+06
19640	-3.70966e+06
19650	-3708839
19660	-3710635
19670	-3.71429e+06
19680	-3.71084e+06
19690	-3708922
19700	-3707892
19710	-3.70527e+06
19720	-3.71e+06
19730	-3.70965e+06
19740	-3706482
19750	-3.71024e+06
19760	-3.71083e+06
19770	-3.71024e+06
19780	-3.70713e+06
19790	-3.71006e+06
19800	-3.70786e+06
19810	-3712421
19820	-3.70893e+06
19830	-3.70945e+06
19840	-3710617
19850	-3.70735e+06
19860	-3709471
19870	-3.70634e+06
19880	-3.70872e+06
19890	-3.70883e+06
19900	-3.71078e+06
19910	-3.70648e+06
19920	-3705898
19930	-3.70994e+06
19940	-3.7084e+06
19950	-3708323
19960	-3.71017e+06
19970	-3.70913e+06
19980	-3.70838e+06
[truncated: 18,002 more rows]

## Sheet: Mut3
Time (ns)	PE		-3.70951e+06
0	-3.6937e+06
10	-3691832
20	-3.69956e+06
30	-3.70422e+06
40	-3.70193e+06
50	-3703338
60	-3.70458e+06
70	-3703556
80	-3.70212e+06
90	-3705785
100	-3.70503e+06
110	-3.70259e+06
120	-3.70141e+06
130	-3.70263e+06
140	-3.70546e+06
150	-3706463
160	-3.70307e+06
170	-3.70165e+06
180	-3.70723e+06
190	-3.704e+06
200	-3.70327e+06
210	-3.70506e+06
220	-3703098
230	-3703806
240	-3.70461e+06
250	-3706554
260	-3.70483e+06
270	-3.70518e+06
280	-3.70536e+06
290	-3.70549e+06
300	-3.70495e+06
310	-3.70512e+06
320	-3.70976e+06
330	-3.70288e+06
340	-3705531
350	-3.70266e+06
360	-3.70277e+06
370	-3.70705e+06
380	-3.70583e+06
390	-3.70304e+06
400	-3702830
410	-3705518
420	-3.70592e+06
430	-3.70583e+06
440	-3.70498e+06
450	-3703652
460	-3706099
470	-3.70489e+06
480	-3.70245e+06
490	-3706188
500	-3.70189e+06
510	-3.70781e+06
520	-3707038
530	-3.70472e+06
540	-3.70614e+06
550	-3.70479e+06
560	-3706211
570	-3.70611e+06
580	-3.70172e+06
590	-3.70593e+06
600	-3703342
610	-3.70325e+06
620	-3.70638e+06
630	-3.70526e+06
640	-3.7092e+06
650	-3.70606e+06
660	-3.70517e+06
670	-3.70408e+06
680	-3.70849e+06
690	-3705238
700	-3707006
710	-3.70583e+06
720	-3.7084e+06
730	-3.70331e+06
740	-3701664
750	-3.70324e+06
760	-3.70409e+06
770	-3702359
780	-3.70357e+06
790	-3.70782e+06
800	-3.70573e+06
810	-3705326
820	-3.70441e+06
830	-3709499
840	-3.70601e+06
850	-3.70957e+06
860	-3.70335e+06
870	-3.70765e+06
880	-3.70601e+06
890	-3.70519e+06
900	-3.70558e+06
910	-3.70407e+06
920	-3.70477e+06
930	-3708149
940	-3.70538e+06
950	-3.71139e+06
960	-3.70573e+06
970	-3.70283e+06
980	-3.70869e+06
990	-3.70774e+06
1000	-3706697
1010	-3.7062e+06
1020	-3703782
1030	-3.70772e+06
1040	-3.70555e+06
1050	-3.70269e+06
1060	-3.70715e+06
1070	-3706546
1080	-3.70646e+06
1090	-3.70935e+06
1100	-3.70935e+06
1110	-3.71045e+06
1120	-3.7051e+06
1130	-3.70811e+06
1140	-3706669
1150	-3.71049e+06
1160	-3710708
1170	-3707605
1180	-3.70659e+06
1190	-3704814
1200	-3705857
1210	-3.70796e+06
1220	-3.70709e+06
1230	-3.70514e+06
1240	-3.70688e+06
1250	-3.70631e+06
1260	-3.70366e+06
1270	-3.70848e+06
1280	-3.70647e+06
1290	-3.70812e+06
1300	-3705197
1310	-3706873
1320	-3.70867e+06
1330	-3.70858e+06
1340	-3.71014e+06
1350	-3.70995e+06
1360	-3.70685e+06
1370	-3.70648e+06
1380	-3703349
1390	-3704912
1400	-3.702e+06
1410	-3.70706e+06
1420	-3.70399e+06
1430	-3.71257e+06
1440	-3.70624e+06
1450	-3.70958e+06
1460	-3.70347e+06
1470	-3707072
1480	-3.70786e+06
1490	-3.70346e+06
1500	-3703894
1510	-3.70804e+06
1520	-3.70536e+06
1530	-3.70591e+06
1540	-3.70338e+06
1550	-3.70592e+06
1560	-3703235
1570	-3708047
1580	-3705297
1590	-3.70835e+06
1600	-3.70994e+06
1610	-3707089
1620	-3705089
1630	-3707013
1640	-3.7057e+06
1650	-3703786
1660	-3706995
1670	-3.70894e+06
1680	-3.70559e+06
1690	-3.70381e+06
1700	-3.7074e+06
1710	-3.70631e+06
1720	-3.70895e+06
1730	-3.70615e+06
1740	-3.70552e+06
1750	-3.70917e+06
1760	-3.70383e+06
1770	-3.70609e+06
1780	-3.70648e+06
1790	-3.70829e+06
1800	-3.7064e+06
1810	-3.7039e+06
1820	-3.70721e+06
1830	-3710440
1840	-3.70671e+06
1850	-3.71079e+06
1860	-3702630
1870	-3.70475e+06
1880	-3711657
1890	-3.70584e+06
1900	-3.70526e+06
1910	-3.70894e+06
1920	-3.70957e+06
1930	-3.70537e+06
1940	-3.70557e+06
1950	-3.70522e+06
1960	-3.70684e+06
1970	-3.70355e+06
1980	-3.70771e+06
1990	-3.70547e+06
2000	-3.70623e+06
2010	-3.70142e+06
2020	-3.70534e+06
2030	-3.70677e+06
2040	-3.70918e+06
2050	-3703140
2060	-3.70577e+06
2070	-3.7077e+06
2080	-3.70674e+06
2090	-3.70746e+06
2100	-3707019
2110	-3706119
2120	-3.70745e+06
2130	-3708124
2140	-3.70931e+06
2150	-3707361
2160	-3.70586e+06
2170	-3.7057e+06
2180	-3706731
2190	-3.70586e+06
2200	-3.70875e+06
2210	-3.70695e+06
2220	-3.70846e+06
2230	-3.71259e+06
2240	-3708796
2250	-3.70962e+06
2260	-3.70688e+06
2270	-3.70571e+06
2280	-3.70572e+06
2290	-3.70552e+06
2300	-3707670
2310	-3.70491e+06
2320	-3.70573e+06
2330	-3.70473e+06
2340	-3.70589e+06
2350	-3704725
2360	-3.70508e+06
2370	-3.70884e+06
2380	-3.7064e+06
2390	-3708620
2400	-3706241
2410	-3.71071e+06
2420	-3710688
2430	-3.70987e+06
2440	-3.70257e+06
2450	-3.70457e+06
2460	-3711713
2470	-3.70658e+06
2480	-3.70909e+06
2490	-3.70637e+06
2500	-3.70779e+06
2510	-3.70813e+06
2520	-3.70022e+06
2530	-3704270
2540	-3.70892e+06
2550	-3.70308e+06
2560	-3.70448e+06
2570	-3704308
2580	-3.70896e+06
2590	-3704643
2600	-3.70605e+06
2610	-3710000
2620	-3.70597e+06
2630	-3.70776e+06
2640	-3704774
2650	-3.70987e+06
2660	-3.70712e+06
2670	-3705046
2680	-3.708e+06
2690	-3.70496e+06
2700	-3705775
2710	-3.70492e+06
2720	-3706209
2730	-3707879
2740	-3.70955e+06
2750	-3.70384e+06
2760	-3.70978e+06
2770	-3.70407e+06
2780	-3.70735e+06
2790	-3.70748e+06
2800	-3.70571e+06
2810	-3.70756e+06
2820	-3.70654e+06
2830	-3705014
2840	-3705638
2850	-3.71001e+06
2860	-3708959
2870	-3705869
2880	-3705643
2890	-3.70529e+06
2900	-3708788
2910	-3.7071e+06
2920	-3.70347e+06
2930	-3.7104e+06
2940	-3.70783e+06
2950	-3705463
2960	-3.70795e+06
2970	-3.70791e+06
2980	-3.71109e+06
2990	-3708119
3000	-3.70683e+06
3010	-3.70425e+06
3020	-3.70759e+06
3030	-3708835
3040	-3.70564e+06
3050	-3.70998e+06
3060	-3.70624e+06
3070	-3.7059e+06
3080	-3.705e+06
3090	-3711123
3100	-3.70822e+06
3110	-3704239
3120	-3.71106e+06
3130	-3.70629e+06
3140	-3708928
3150	-3.70876e+06
3160	-3704209
3170	-3.70461e+06
3180	-3708248
3190	-3.70581e+06
3200	-3.70914e+06
3210	-3.70777e+06
3220	-3.70526e+06
3230	-3704499
3240	-3.70625e+06
3250	-3.70823e+06
3260	-3.70832e+06
3270	-3704137
3280	-3.71073e+06
3290	-3.706e+06
3300	-3.71128e+06
3310	-3.70422e+06
3320	-3.71083e+06
3330	-3.70778e+06
3340	-3.70605e+06
3350	-3708134
3360	-3.70994e+06
3370	-3.70734e+06
3380	-3.70834e+06
3390	-3709572
3400	-3.70844e+06
3410	-3710393
3420	-3.70262e+06
3430	-3.70988e+06
3440	-3.70591e+06
3450	-3.70984e+06
3460	-3707348
3470	-3.70806e+06
3480	-3703645
3490	-3.71168e+06
3500	-3708002
3510	-3707957
3520	-3.70552e+06
3530	-3708155
3540	-3.71084e+06
3550	-3.70615e+06
3560	-3.70838e+06
3570	-3710048
3580	-3.70704e+06
3590	-3.70804e+06
3600	-3.70879e+06
3610	-3707027
3620	-3.70888e+06
3630	-3.70786e+06
3640	-3.70949e+06
3650	-3.70939e+06
3660	-3.70627e+06
3670	-3.7066e+06
3680	-3709055
3690	-3.70777e+06
3700	-3.70644e+06
3710	-3.70726e+06
3720	-3.71104e+06
3730	-3.70438e+06
3740	-3.70727e+06
3750	-3.70964e+06
3760	-3707752
3770	-3706493
3780	-3.70459e+06
3790	-3.70739e+06
3800	-3.70919e+06
3810	-3713617
3820	-3.7081e+06
3830	-3.70702e+06
3840	-3705709
3850	-3.70854e+06
3860	-3.70676e+06
3870	-3711410
3880	-3.70948e+06
3890	-3711200
3900	-3.70633e+06
3910	-3.70827e+06
3920	-3.70536e+06
3930	-3.70909e+06
3940	-3.70776e+06
3950	-3.7082e+06
3960	-3.71342e+06
3970	-3.70733e+06
3980	-3.70902e+06
3990	-3705120
4000	-3.7069e+06
4010	-3703756
4020	-3708248
4030	-3.70525e+06
4040	-3.70476e+06
4050	-3.70328e+06
4060	-3.70888e+06
4070	-3.7042e+06
4080	-3.70852e+06
4090	-3.70325e+06
4100	-3.70936e+06
4110	-3.7078e+06
4120	-3706632
4130	-3.70761e+06
4140	-3.70884e+06
4150	-3.70823e+06
4160	-3.70838e+06
4170	-3.70703e+06
4180	-3707798
4190	-3.70844e+06
4200	-3.70631e+06
4210	-3.70692e+06
4220	-3.70436e+06
4230	-3707261
4240	-3.70319e+06
4250	-3.70922e+06
4260	-3.70633e+06
4270	-3.70987e+06
4280	-3709800
4290	-3.70858e+06
4300	-3.70546e+06
4310	-3.7087e+06
4320	-3.71146e+06
4330	-3.70815e+06
4340	-3706773
4350	-3707677
4360	-3.70954e+06
4370	-3.70789e+06
4380	-3.70876e+06
4390	-3.70303e+06
4400	-3708693
4410	-3703672
4420	-3709836
4430	-3.7078e+06
4440	-3.71e+06
4450	-3709295
4460	-3.70856e+06
4470	-3.71128e+06
4480	-3.70493e+06
4490	-3.7089e+06
4500	-3.70772e+06
4510	-3.70615e+06
4520	-3708536
4530	-3.70928e+06
4540	-3.70309e+06
4550	-3.70729e+06
4560	-3.70361e+06
4570	-3710413
4580	-3.70899e+06
4590	-3.71151e+06
4600	-3.70619e+06
4610	-3706372
4620	-3.70311e+06
4630	-3.71077e+06
4640	-3708587
4650	-3.70871e+06
4660	-3.70507e+06
4670	-3.70788e+06
4680	-3.70605e+06
4690	-3706991
4700	-3.70725e+06
4710	-3.71209e+06
4720	-3709870
4730	-3.70627e+06
4740	-3.708e+06
4750	-3.7083e+06
4760	-3.70347e+06
4770	-3.70892e+06
4780	-3.70507e+06
4790	-3.70598e+06
4800	-3.70627e+06
4810	-3.70738e+06
4820	-3.70261e+06
4830	-3704072
4840	-3.70923e+06
4850	-3709601
4860	-3.70845e+06
4870	-3.70859e+06
4880	-3.70594e+06
4890	-3.70757e+06
4900	-3.7042e+06
4910	-3.70564e+06
4920	-3.70169e+06
4930	-3.70615e+06
4940	-3.71092e+06
4950	-3.70665e+06
4960	-3.71002e+06
4970	-3709634
4980	-3704861
4990	-3.70611e+06
5000	-3705235
5010	-3.70415e+06
5020	-3.70784e+06
5030	-3.70818e+06
5040	-3.70549e+06
5050	-3.70826e+06
5060	-3.70816e+06
5070	-3.70898e+06
5080	-3708758
5090	-3.70752e+06
5100	-3706081
5110	-3.70414e+06
5120	-3.70941e+06
5130	-3.705e+06
5140	-3.70618e+06
5150	-3.70965e+06
5160	-3.70461e+06
5170	-3.69885e+06
5180	-3.70859e+06
5190	-3.70437e+06
5200	-3.70959e+06
5210	-3.70766e+06
5220	-3.70843e+06
5230	-3.70648e+06
5240	-3706943
5250	-3705552
5260	-3.70652e+06
5270	-3.70677e+06
5280	-3.70967e+06
5290	-3708525
5300	-3.70861e+06
5310	-3.71081e+06
5320	-3.709e+06
5330	-3.70949e+06
5340	-3.70649e+06
5350	-3.71284e+06
5360	-3.7032e+06
5370	-3.70631e+06
5380	-3.70636e+06
5390	-3709084
5400	-3.71005e+06
5410	-3.70298e+06
5420	-3.70942e+06
5430	-3.70831e+06
5440	-3707425
5450	-3709057
5460	-3.70764e+06
5470	-3.70628e+06
5480	-3708125
5490	-3.71102e+06
5500	-3.70517e+06
5510	-3.71072e+06
5520	-3.71009e+06
5530	-3.70916e+06
5540	-3.70766e+06
5550	-3.71075e+06
5560	-3.70538e+06
5570	-3.71036e+06
5580	-3.7059e+06
5590	-3.70546e+06
5600	-3.70652e+06
5610	-3.70965e+06
5620	-3.70826e+06
5630	-3.70882e+06
5640	-3.70975e+06
5650	-3.71135e+06
5660	-3.70947e+06
5670	-3.70819e+06
5680	-3.70319e+06
5690	-3.70809e+06
5700	-3.71044e+06
5710	-3.70864e+06
5720	-3.70859e+06
5730	-3.70525e+06
5740	-3.70465e+06
5750	-3707401
5760	-3.70662e+06
5770	-3.70975e+06
5780	-3.70852e+06
5790	-3709007
5800	-3.70994e+06
5810	-3709980
5820	-3705888
5830	-3.70352e+06
5840	-3703533
5850	-3.70546e+06
5860	-3.70423e+06
5870	-3706552
5880	-3.71113e+06
5890	-3709284
5900	-3.7062e+06
5910	-3.70782e+06
5920	-3.71019e+06
5930	-3.70959e+06
5940	-3.70734e+06
5950	-3.71038e+06
5960	-3707455
5970	-3.70628e+06
5980	-3.7098e+06
5990	-3710631
6000	-3707574
6010	-3.70757e+06
6020	-3.70774e+06
6030	-3.70464e+06
6040	-3.70889e+06
6050	-3.70801e+06
6060	-3.71236e+06
6070	-3.71297e+06
6080	-3.71012e+06
6090	-3.70778e+06
6100	-3708151
6110	-3.71185e+06
6120	-3708813
6130	-3.70743e+06
6140	-3.70967e+06
6150	-3.7047e+06
6160	-3706419
6170	-3708064
6180	-3.70858e+06
6190	-3.70865e+06
6200	-3707584
6210	-3.70422e+06
6220	-3.71043e+06
6230	-3707683
6240	-3.71091e+06
6250	-3.70301e+06
6260	-3.70312e+06
6270	-3704594
6280	-3.70646e+06
6290	-3708601
6300	-3.7063e+06
6310	-3.70685e+06
6320	-3.70628e+06
6330	-3708625
6340	-3706975
6350	-3.70615e+06
6360	-3.71015e+06
6370	-3.70866e+06
6380	-3.70618e+06
6390	-3.71187e+06
6400	-3.71198e+06
6410	-3.71194e+06
6420	-3.70765e+06
6430	-3.70616e+06
6440	-3709858
6450	-3.71201e+06
6460	-3.7066e+06
6470	-3.70867e+06
6480	-3.70854e+06
6490	-3.70806e+06
6500	-3.70617e+06
6510	-3.70711e+06
6520	-3.70529e+06
6530	-3.71196e+06
6540	-3.70645e+06
6550	-3.70793e+06
6560	-3.7058e+06
6570	-3712003
6580	-3.70858e+06
6590	-3.70678e+06
6600	-3.7067e+06
6610	-3.70863e+06
6620	-3.7078e+06
6630	-3.70491e+06
6640	-3709536
6650	-3.70837e+06
6660	-3.70594e+06
6670	-3707624
6680	-3.70792e+06
6690	-3.70414e+06
6700	-3.7073e+06
6710	-3.70955e+06
6720	-3.70723e+06
6730	-3.7095e+06
6740	-3.70421e+06
6750	-3.7065e+06
6760	-3.70541e+06
6770	-3.70778e+06
6780	-3.70577e+06
6790	-3.71002e+06
6800	-3708914
6810	-3.70685e+06
6820	-3707334
6830	-3.71186e+06
6840	-3.70899e+06
6850	-3.70983e+06
6860	-3.70902e+06
6870	-3.71061e+06
6880	-3.70985e+06
6890	-3.70868e+06
6900	-3.70553e+06
6910	-3.70699e+06
6920	-3.71099e+06
6930	-3.70646e+06
6940	-3.70764e+06
6950	-3.70372e+06
6960	-3706212
6970	-3709732
6980	-3.70524e+06
6990	-3.71047e+06
7000	-3.70357e+06
7010	-3.70901e+06
7020	-3.70734e+06
7030	-3.70813e+06
7040	-3.70583e+06
7050	-3.70654e+06
7060	-3705911
7070	-3.70818e+06
7080	-3.71091e+06
7090	-3709972
7100	-3707351
7110	-3.7084e+06
7120	-3.70688e+06
7130	-3.70507e+06
7140	-3.70294e+06
7150	-3.70832e+06
7160	-3707386
7170	-3.70868e+06
7180	-3.70506e+06
7190	-3.70785e+06
7200	-3.70622e+06
7210	-3.71019e+06
7220	-3708680
7230	-3.70342e+06
7240	-3705278
7250	-3.70928e+06
7260	-3.70983e+06
7270	-3.70615e+06
7280	-3.70955e+06
7290	-3.70716e+06
7300	-3.70772e+06
7310	-3.70894e+06
7320	-3.70463e+06
7330	-3.70975e+06
7340	-3.70703e+06
7350	-3.70831e+06
7360	-3.70303e+06
7370	-3707210
7380	-3.71156e+06
7390	-3.70758e+06
7400	-3707533
7410	-3.70634e+06
7420	-3704669
7430	-3.70895e+06
7440	-3.70917e+06
7450	-3.70803e+06
7460	-3709491
7470	-3.71221e+06
7480	-3.70544e+06
7490	-3.70943e+06
7500	-3.70996e+06
7510	-3713344
7520	-3.70761e+06
7530	-3710546
7540	-3.70916e+06
7550	-3.70885e+06
7560	-3.70489e+06
7570	-3.70799e+06
7580	-3705475
7590	-3.70912e+06
7600	-3709416
7610	-3706495
7620	-3.70105e+06
7630	-3.71394e+06
7640	-3.71267e+06
7650	-3.70531e+06
7660	-3.70935e+06
7670	-3.70933e+06
7680	-3708384
7690	-3706734
7700	-3706682
7710	-3711872
7720	-3713824
7730	-3.70408e+06
7740	-3.71014e+06
7750	-3.71041e+06
7760	-3.70789e+06
7770	-3714710
7780	-3.70703e+06
7790	-3.70711e+06
7800	-3.70937e+06
7810	-3.70612e+06
7820	-3.70772e+06
7830	-3.71097e+06
7840	-3.70886e+06
7850	-3709300
7860	-3.70715e+06
7870	-3.70857e+06
7880	-3708886
7890	-3703977
7900	-3.70834e+06
7910	-3.70834e+06
7920	-3706883
7930	-3711421
7940	-3.70791e+06
7950	-3.7114e+06
7960	-3706316
7970	-3.7083e+06
7980	-3.70896e+06
7990	-3.70626e+06
8000	-3708361
8010	-3.71139e+06
8020	-3707459
8030	-3.70433e+06
8040	-3711071
8050	-3.70949e+06
8060	-3.70583e+06
8070	-3.70729e+06
8080	-3.70858e+06
8090	-3.70991e+06
8100	-3.70896e+06
8110	-3.7143e+06
8120	-3.70888e+06
8130	-3.70955e+06
8140	-3.70956e+06
8150	-3.71063e+06
8160	-3.7095e+06
8170	-3.70968e+06
8180	-3710060
8190	-3.70896e+06
8200	-3.70931e+06
8210	-3.7076e+06
8220	-3.7103e+06
8230	-3.70476e+06
8240	-3.70845e+06
8250	-3.70526e+06
8260	-3.70777e+06
8270	-3.71204e+06
8280	-3.70948e+06
8290	-3708303
8300	-3.703e+06
8310	-3.71003e+06
8320	-3.70497e+06
8330	-3705711
8340	-3.70899e+06
8350	-3.70669e+06
8360	-3705356
8370	-3.70701e+06
8380	-3.71267e+06
8390	-3.70604e+06
8400	-3.70553e+06
8410	-3.70977e+06
8420	-3709595
8430	-3.70727e+06
8440	-3706952
8450	-3.70936e+06
8460	-3.70893e+06
8470	-3.70614e+06
8480	-3.70664e+06
8490	-3.71002e+06
8500	-3.71219e+06
8510	-3708353
8520	-3704463
8530	-3.70877e+06
8540	-3.71086e+06
8550	-3.70817e+06
8560	-3.70389e+06
8570	-3.70895e+06
8580	-3.70855e+06
8590	-3.7057e+06
8600	-3.7082e+06
8610	-3708825
8620	-3706748
8630	-3.7093e+06
8640	-3.70725e+06
8650	-3.70992e+06
8660	-3.70925e+06
8670	-3.70673e+06
8680	-3.71245e+06
8690	-3.71115e+06
8700	-3.70703e+06
8710	-3706166
8720	-3707886
8730	-3.71004e+06
8740	-3.70909e+06
8750	-3.7143e+06
8760	-3.70959e+06
8770	-3.70826e+06
8780	-3.70542e+06
8790	-3.7051e+06
8800	-3709255
8810	-3.70978e+06
8820	-3705225
8830	-3707751
8840	-3.70961e+06
8850	-3.70744e+06
8860	-3.70938e+06
8870	-3.71019e+06
8880	-3.71366e+06
8890	-3707725
8900	-3.70977e+06
8910	-3.712e+06
8920	-3.70711e+06
8930	-3.70988e+06
8940	-3.71141e+06
8950	-3.708e+06
8960	-3.70679e+06
8970	-3.70926e+06
8980	-3708632
8990	-3.70958e+06
9000	-3705791
9010	-3707763
9020	-3.70747e+06
9030	-3.70864e+06
9040	-3.70351e+06
9050	-3706845
9060	-3706714
9070	-3710872
9080	-3.70735e+06
9090	-3.70645e+06
9100	-3.70732e+06
9110	-3.70886e+06
9120	-3.71201e+06
9130	-3706212
9140	-3705808
9150	-3.70661e+06
9160	-3.70871e+06
9170	-3.70565e+06
9180	-3708528
9190	-3.70676e+06
9200	-3.70434e+06
9210	-3.70337e+06
9220	-3708923
9230	-3.70726e+06
9240	-3.71116e+06
9250	-3.7084e+06
9260	-3707368
9270	-3707493
9280	-3.7083e+06
9290	-3.70697e+06
9300	-3707936
9310	-3.70576e+06
9320	-3709640
9330	-3708718
9340	-3711298
9350	-3707276
9360	-3.70703e+06
9370	-3.71359e+06
9380	-3707529
9390	-3.70952e+06
9400	-3.70726e+06
9410	-3.70811e+06
9420	-3.70872e+06
9430	-3.71077e+06
9440	-3.70869e+06
9450	-3709791
9460	-3.70822e+06
9470	-3.70541e+06
9480	-3.70678e+06
9490	-3.70574e+06
9500	-3.70945e+06
9510	-3.70851e+06
9520	-3.70879e+06
9530	-3.70656e+06
9540	-3706147
9550	-3.70619e+06
9560	-3.70495e+06
9570	-3.70582e+06
9580	-3.70713e+06
9590	-3.70345e+06
9600	-3.70703e+06
9610	-3.71135e+06
9620	-3.70581e+06
9630	-3.70967e+06
9640	-3706321
9650	-3.70871e+06
9660	-3.70646e+06
9670	-3707546
9680	-3.70766e+06
9690	-3.70625e+06
9700	-3.70937e+06
9710	-3710162
9720	-3.70983e+06
9730	-3.71089e+06
9740	-3.70672e+06
9750	-3.70898e+06
9760	-3.70511e+06
9770	-3711551
9780	-3.70798e+06
9790	-3.70894e+06
9800	-3.70903e+06
9810	-3.70862e+06
9820	-3.7099e+06
9830	-3.70967e+06
9840	-3706265
9850	-3.70764e+06
9860	-3709650
9870	-3.70794e+06
9880	-3.71035e+06
9890	-3.70675e+06
9900	-3710449
9910	-3.70737e+06
9920	-3.70575e+06
9930	-3711352
9940	-3708124
9950	-3711429
9960	-3.709e+06
9970	-3.71142e+06
9980	-3.70502e+06
9990	-3.71021e+06
10000	-3.7043e+06
10010	-3708427
10020	-3.70377e+06
10030	-3.70813e+06
10040	-3706644
10050	-3.71083e+06
10060	-3.70935e+06
10070	-3708037
10080	-3.71005e+06
10090	-3.70748e+06
10100	-3.70668e+06
10110	-3708375
10120	-3.71184e+06
10130	-3707761
10140	-3.70763e+06
10150	-3.70736e+06
10160	-3706647
10170	-3.70556e+06
10180	-3.70925e+06
10190	-3.70553e+06
10200	-3.70805e+06
10210	-3.70947e+06
10220	-3.70801e+06
10230	-3.71039e+06
10240	-3.70813e+06
10250	-3.71215e+06
10260	-3.70568e+06
10270	-3.706e+06
10280	-3706599
10290	-3.7065e+06
10300	-3.7093e+06
10310	-3.71294e+06
10320	-3.70563e+06
10330	-3706406
10340	-3.7116e+06
10350	-3.70692e+06
10360	-3.70284e+06
10370	-3.71205e+06
10380	-3.70969e+06
10390	-3.7036e+06
10400	-3.70559e+06
10410	-3.71119e+06
10420	-3.70653e+06
10430	-3.70671e+06
10440	-3.70419e+06
10450	-3.70521e+06
10460	-3705321
10470	-3.70814e+06
10480	-3708896
10490	-3.70893e+06
10500	-3.707e+06
10510	-3.70555e+06
10520	-3710102
10530	-3.70596e+06
10540	-3.7077e+06
10550	-3.70863e+06
10560	-3710542
10570	-3705507
10580	-3.71225e+06
10590	-3.70872e+06
10600	-3707466
10610	-3.70865e+06
10620	-3.70963e+06
10630	-3.71015e+06
10640	-3.70701e+06
10650	-3.70594e+06
10660	-3.70838e+06
10670	-3.7109e+06
10680	-3710258
10690	-3706165
10700	-3.70763e+06
10710	-3.70609e+06
10720	-3708335
10730	-3.70898e+06
10740	-3.7064e+06
10750	-3.70804e+06
10760	-3.70795e+06
10770	-3706569
10780	-3.70302e+06
10790	-3.71095e+06
10800	-3.70695e+06
10810	-3.70765e+06
10820	-3706958
10830	-3.71264e+06
10840	-3.70664e+06
10850	-3.70737e+06
10860	-3.71284e+06
10870	-3.70728e+06
10880	-3.70965e+06
10890	-3.70535e+06
10900	-3705407
10910	-3710096
10920	-3.70974e+06
10930	-3.70519e+06
10940	-3.70468e+06
10950	-3.70855e+06
10960	-3706647
10970	-3709204
10980	-3.70851e+06
10990	-3.70594e+06
11000	-3.71137e+06
11010	-3.70633e+06
11020	-3704536
11030	-3.71176e+06
11040	-3.70772e+06
11050	-3.71045e+06
11060	-3.70603e+06
11070	-3.71083e+06
11080	-3.70882e+06
11090	-3.70518e+06
11100	-3.70564e+06
11110	-3710512
11120	-3708711
11130	-3706033
11140	-3.71014e+06
11150	-3.70836e+06
11160	-3708897
11170	-3.71277e+06
11180	-3.70812e+06
11190	-3.7089e+06
11200	-3.70272e+06
11210	-3.70532e+06
11220	-3.71096e+06
11230	-3.70416e+06
11240	-3.71017e+06
11250	-3.70737e+06
11260	-3.70767e+06
11270	-3.70541e+06
11280	-3704906
11290	-3.71023e+06
11300	-3711720
11310	-3.70786e+06
11320	-3.70729e+06
11330	-3.70431e+06
11340	-3.71208e+06
11350	-3.70545e+06
11360	-3708231
11370	-3.70913e+06
11380	-3.70458e+06
11390	-3.70582e+06
11400	-3709143
11410	-3706411
11420	-3707752
11430	-3705528
11440	-3.70724e+06
11450	-3.70984e+06
11460	-3.70935e+06
11470	-3.7104e+06
11480	-3.70669e+06
11490	-3.70908e+06
11500	-3708000
11510	-3.70776e+06
11520	-3.70794e+06
11530	-3.70745e+06
11540	-3709579
11550	-3709957
11560	-3.70875e+06
11570	-3.7035e+06
11580	-3.7111e+06
11590	-3.70817e+06
11600	-3.70407e+06
11610	-3.70855e+06
11620	-3709447
11630	-3.70707e+06
11640	-3.70937e+06
11650	-3.71102e+06
11660	-3.70722e+06
11670	-3.71e+06
11680	-3704911
11690	-3.71043e+06
11700	-3.7069e+06
11710	-3.71033e+06
11720	-3.70886e+06
11730	-3.70983e+06
11740	-3.70235e+06
11750	-3.70512e+06
11760	-3.70641e+06
11770	-3.70872e+06
11780	-3.7099e+06
11790	-3.70776e+06
11800	-3.70944e+06
11810	-3709475
11820	-3.70702e+06
11830	-3707429
11840	-3.70666e+06
11850	-3712317
11860	-3.70399e+06
11870	-3.70787e+06
11880	-3705964
11890	-3.70779e+06
11900	-3706038
11910	-3.70963e+06
11920	-3712457
11930	-3.70572e+06
11940	-3.70852e+06
11950	-3.70677e+06
11960	-3.70393e+06
11970	-3708875
11980	-3.70862e+06
11990	-3.71212e+06
12000	-3.70958e+06
12010	-3.71269e+06
12020	-3.70799e+06
12030	-3.70576e+06
12040	-3.71352e+06
12050	-3707532
12060	-3.70981e+06
12070	-3.70961e+06
12080	-3709973
12090	-3.70856e+06
12100	-3706732
12110	-3.71028e+06
12120	-3.70636e+06
12130	-3.70976e+06
12140	-3.70776e+06
12150	-3707803
12160	-3707688
12170	-3.70907e+06
12180	-3.70712e+06
12190	-3.70524e+06
12200	-3.70717e+06
12210	-3707339
12220	-3.71063e+06
12230	-3.70751e+06
12240	-3.70628e+06
12250	-3.70671e+06
12260	-3.71032e+06
12270	-3.70875e+06
12280	-3.71087e+06
12290	-3.70947e+06
12300	-3704464
12310	-3.70603e+06
12320	-3706604
12330	-3.70782e+06
12340	-3.70783e+06
12350	-3.7082e+06
12360	-3710032
12370	-3.70856e+06
12380	-3.70449e+06
12390	-3.71205e+06
12400	-3.70953e+06
12410	-3.71007e+06
12420	-3.70755e+06
12430	-3.70564e+06
12440	-3710056
12450	-3709531
12460	-3.71002e+06
12470	-3708750
12480	-3.70847e+06
12490	-3.70727e+06
12500	-3711749
12510	-3.70352e+06
12520	-3.70721e+06
12530	-3707897
12540	-3.70526e+06
12550	-3.7065e+06
12560	-3.70872e+06
12570	-3.71014e+06
12580	-3.70927e+06
12590	-3.70557e+06
12600	-3706266
12610	-3.70967e+06
12620	-3.70837e+06
12630	-3.70616e+06
12640	-3.70683e+06
12650	-3708849
12660	-3703698
12670	-3.70679e+06
12680	-3704175
12690	-3.70873e+06
12700	-3.70531e+06
12710	-3.71325e+06
12720	-3.70613e+06
12730	-3708893
12740	-3.70822e+06
12750	-3.70441e+06
12760	-3.71001e+06
12770	-3712003
12780	-3.70758e+06
12790	-3.71163e+06
12800	-3.70699e+06
12810	-3.70712e+06
12820	-3706122
12830	-3.70948e+06
12840	-3.7085e+06
12850	-3.70596e+06
12860	-3.70356e+06
12870	-3.70986e+06
12880	-3.70924e+06
12890	-3.71191e+06
12900	-3.70926e+06
12910	-3.71011e+06
12920	-3.70818e+06
12930	-3710851
12940	-3706010
12950	-3709214
12960	-3708978
12970	-3708560
12980	-3.7117e+06
12990	-3.70826e+06
13000	-3713465
13010	-3.71155e+06
13020	-3.70815e+06
13030	-3.70738e+06
13040	-3711994
13050	-3.70953e+06
13060	-3.70598e+06
13070	-3708547
13080	-3.70548e+06
13090	-3.71152e+06
13100	-3.71045e+06
13110	-3708526
13120	-3708957
13130	-3.70954e+06
13140	-3.70782e+06
13150	-3.71214e+06
13160	-3.70659e+06
13170	-3.70742e+06
13180	-3.71138e+06
13190	-3.70618e+06
13200	-3.70833e+06
13210	-3.70865e+06
13220	-3.71094e+06
13230	-3.70771e+06
13240	-3.70757e+06
13250	-3.70847e+06
13260	-3709817
13270	-3.70495e+06
13280	-3.70677e+06
13290	-3.70271e+06
13300	-3.71108e+06
13310	-3.70551e+06
13320	-3710850
13330	-3.70872e+06
13340	-3.70837e+06
13350	-3.70861e+06
13360	-3708802
13370	-3.71204e+06
13380	-3.70552e+06
13390	-3.71098e+06
13400	-3.71079e+06
13410	-3.70573e+06
13420	-3.70586e+06
13430	-3.70816e+06
13440	-3707671
13450	-3.70796e+06
13460	-3.71145e+06
13470	-3.71249e+06
13480	-3.70842e+06
13490	-3.71234e+06
13500	-3.70781e+06
13510	-3.70956e+06
13520	-3.71147e+06
13530	-3.707e+06
13540	-3706157
13550	-3709198
13560	-3.70825e+06
13570	-3707396
13580	-3.71015e+06
13590	-3709659
13600	-3707977
13610	-3.71088e+06
13620	-3709761
13630	-3.70699e+06
13640	-3.70663e+06
13650	-3.71076e+06
13660	-3.70777e+06
13670	-3.7039e+06
13680	-3.71259e+06
13690	-3.70565e+06
13700	-3710747
13710	-3707137
13720	-3.7083e+06
13730	-3.70645e+06
13740	-3.70791e+06
13750	-3708156
13760	-3709894
13770	-3.70799e+06
13780	-3708692
13790	-3.7053e+06
13800	-3.70812e+06
13810	-3.70819e+06
13820	-3.70473e+06
13830	-3.70945e+06
13840	-3.70839e+06
13850	-3709768
13860	-3.70933e+06
13870	-3.70845e+06
13880	-3.70578e+06
13890	-3.7063e+06
13900	-3.7094e+06
13910	-3.70543e+06
13920	-3.70753e+06
13930	-3705549
13940	-3707521
13950	-3.71109e+06
13960	-3708490
13970	-3.71013e+06
13980	-3.70818e+06
13990	-3708703
14000	-3.70531e+06
14010	-3706202
14020	-3.7069e+06
14030	-3.71079e+06
14040	-3713278
14050	-3.70951e+06
14060	-3.7103e+06
14070	-3707218
14080	-3.70796e+06
14090	-3.70692e+06
14100	-3.70746e+06
14110	-3.70792e+06
14120	-3.70837e+06
14130	-3.71164e+06
14140	-3704251
14150	-3704666
14160	-3707728
14170	-3.70913e+06
14180	-3.70624e+06
14190	-3.70729e+06
14200	-3.70784e+06
14210	-3.71274e+06
14220	-3.7097e+06
14230	-3708213
14240	-3710227
14250	-3.70715e+06
14260	-3710579
14270	-3.71169e+06
14280	-3.71024e+06
14290	-3.70968e+06
14300	-3.70637e+06
14310	-3.70707e+06
14320	-3.70605e+06
14330	-3.70581e+06
14340	-3.71071e+06
14350	-3710219
14360	-3.70684e+06
14370	-3707228
14380	-3.70797e+06
14390	-3.70688e+06
14400	-3705643
14410	-3.71101e+06
14420	-3712018
14430	-3709117
14440	-3711367
14450	-3.70928e+06
14460	-3.70935e+06
14470	-3.70627e+06
14480	-3.70996e+06
14490	-3.7098e+06
14500	-3.70553e+06
14510	-3.70776e+06
14520	-3710726
14530	-3707956
14540	-3.70971e+06
14550	-3704552
14560	-3.70933e+06
14570	-3.70949e+06
14580	-3.7084e+06
14590	-3707375
14600	-3.70677e+06
14610	-3.70656e+06
14620	-3710660
14630	-3.70718e+06
14640	-3707605
14650	-3707983
14660	-3.70857e+06
14670	-3.71064e+06
14680	-3.71325e+06
14690	-3.70758e+06
14700	-3.70662e+06
14710	-3704098
14720	-3708394
14730	-3.70655e+06
14740	-3708511
14750	-3.7061e+06
14760	-3706841
14770	-3.70811e+06
14780	-3705959
14790	-3707588
14800	-3704617
14810	-3.70746e+06
14820	-3.70853e+06
14830	-3.70785e+06
14840	-3.71273e+06
14850	-3.70632e+06
14860	-3.70611e+06
14870	-3708493
14880	-3706796
14890	-3707973
14900	-3.71e+06
14910	-3.70709e+06
14920	-3.71271e+06
14930	-3710804
14940	-3.70759e+06
14950	-3.70728e+06
14960	-3.71168e+06
14970	-3.70964e+06
14980	-3.71115e+06
14990	-3.70847e+06
15000	-3.7076e+06
15010	-3.7054e+06
15020	-3.70902e+06
15030	-3706657
15040	-3.70823e+06
15050	-3710633
15060	-3.70741e+06
15070	-3.70699e+06
15080	-3708197
15090	-3.71128e+06
15100	-3.70226e+06
15110	-3.70371e+06
15120	-3.70484e+06
15130	-3.7098e+06
15140	-3.70835e+06
15150	-3707284
15160	-3.71083e+06
15170	-3.70783e+06
15180	-3707986
15190	-3706140
15200	-3.70892e+06
15210	-3.70986e+06
15220	-3.70508e+06
15230	-3707969
15240	-3.71184e+06
15250	-3707655
15260	-3.70841e+06
15270	-3.71042e+06
15280	-3709267
15290	-3.70736e+06
15300	-3.70758e+06
15310	-3.70847e+06
15320	-3711256
15330	-3.70633e+06
15340	-3706967
15350	-3.70806e+06
15360	-3.70719e+06
15370	-3711275
15380	-3.70969e+06
15390	-3706881
15400	-3.71084e+06
15410	-3.70781e+06
15420	-3709756
15430	-3.70831e+06
15440	-3.7067e+06
15450	-3.70788e+06
15460	-3707003
15470	-3.70944e+06
15480	-3.71307e+06
15490	-3.70948e+06
15500	-3.71054e+06
15510	-3.71116e+06
15520	-3.70677e+06
15530	-3.70955e+06
15540	-3.7114e+06
15550	-3.70569e+06
15560	-3.70914e+06
15570	-3706329
15580	-3.70707e+06
15590	-3.70736e+06
15600	-3.70968e+06
15610	-3708872
15620	-3.71009e+06
15630	-3.70895e+06
15640	-3.70847e+06
15650	-3.70811e+06
15660	-3709344
15670	-3.70574e+06
15680	-3.7072e+06
15690	-3.70747e+06
15700	-3.70461e+06
15710	-3.70813e+06
15720	-3711508
15730	-3.70605e+06
15740	-3708084
15750	-3.70773e+06
15760	-3.71116e+06
15770	-3.71157e+06
15780	-3.70744e+06
15790	-3.70739e+06
15800	-3.7108e+06
15810	-3.70432e+06
15820	-3.706e+06
15830	-3707540
15840	-3708296
15850	-3711320
15860	-3.7085e+06
15870	-3709162
15880	-3.70949e+06
15890	-3705907
15900	-3711753
15910	-3.70941e+06
15920	-3709315
15930	-3.70997e+06
15940	-3.70933e+06
15950	-3707550
15960	-3705562
15970	-3.70531e+06
15980	-3.70685e+06
15990	-3703919
16000	-3.70798e+06
16010	-3.70987e+06
16020	-3.70627e+06
16030	-3.70819e+06
16040	-3.70885e+06
16050	-3.71021e+06
16060	-3.70738e+06
16070	-3.7114e+06
16080	-3.70898e+06
16090	-3.71368e+06
16100	-3.70832e+06
16110	-3.70707e+06
16120	-3.70826e+06
16130	-3706566
16140	-3.71119e+06
16150	-3.71153e+06
16160	-3.7106e+06
16170	-3.70459e+06
16180	-3710241
16190	-3.70584e+06
16200	-3.70698e+06
16210	-3704408
16220	-3.70498e+06
16230	-3.70813e+06
16240	-3.70883e+06
16250	-3.70905e+06
16260	-3706930
16270	-3708961
16280	-3707911
16290	-3.70515e+06
16300	-3708864
16310	-3.70641e+06
16320	-3710180
16330	-3.70431e+06
16340	-3708027
16350	-3.7108e+06
16360	-3706815
16370	-3.71248e+06
16380	-3.70917e+06
16390	-3.70894e+06
16400	-3.71029e+06
16410	-3.70476e+06
16420	-3709152
16430	-3.70536e+06
16440	-3.71074e+06
16450	-3.70851e+06
16460	-3.71203e+06
16470	-3.70977e+06
16480	-3710119
16490	-3.70625e+06
16500	-3.70533e+06
16510	-3.70899e+06
16520	-3.71032e+06
16530	-3.7102e+06
16540	-3.70869e+06
16550	-3.7057e+06
16560	-3.7083e+06
16570	-3705748
16580	-3.70981e+06
16590	-3.70897e+06
16600	-3709084
16610	-3707580
16620	-3708286
16630	-3706326
16640	-3.71079e+06
16650	-3.70938e+06
16660	-3.70705e+06
16670	-3.70446e+06
16680	-3.71417e+06
16690	-3.70714e+06
16700	-3.70778e+06
16710	-3.70767e+06
16720	-3706117
16730	-3.71136e+06
16740	-3.70958e+06
16750	-3.70855e+06
16760	-3.70849e+06
16770	-3.70546e+06
16780	-3.70995e+06
16790	-3707153
16800	-3.70904e+06
16810	-3.71012e+06
16820	-3.71066e+06
16830	-3707574
16840	-3.71239e+06
16850	-3.7081e+06
16860	-3.70511e+06
16870	-3706991
16880	-3711555
16890	-3.70475e+06
16900	-3710060
16910	-3705711
16920	-3.70906e+06
16930	-3708579
16940	-3.71139e+06
16950	-3.70734e+06
16960	-3.70881e+06
16970	-3707448
16980	-3.7095e+06
16990	-3.7075e+06
17000	-3.70561e+06
17010	-3.70774e+06
17020	-3.70438e+06
17030	-3.70782e+06
17040	-3708145
17050	-3.71166e+06
17060	-3.7075e+06
17070	-3709302
17080	-3.70492e+06
17090	-3.70636e+06
17100	-3.70816e+06
17110	-3.70719e+06
17120	-3711473
17130	-3704907
17140	-3.70549e+06
17150	-3.70537e+06
17160	-3706199
17170	-3703644
17180	-3.70852e+06
17190	-3.70369e+06
17200	-3.70787e+06
17210	-3.71069e+06
17220	-3706563
17230	-3.70806e+06
17240	-3705746
17250	-3705200
17260	-3710338
17270	-3.70643e+06
17280	-3709090
17290	-3.70854e+06
17300	-3708616
17310	-3.70981e+06
17320	-3707014
17330	-3.70919e+06
17340	-3708488
17350	-3.70319e+06
17360	-3705227
17370	-3710721
17380	-3704670
17390	-3.7101e+06
17400	-3707336
17410	-3.70829e+06
17420	-3.70606e+06
17430	-3.7083e+06
17440	-3704731
17450	-3.71033e+06
17460	-3.70835e+06
17470	-3.71009e+06
17480	-3.71021e+06
17490	-3.70649e+06
17500	-3.70982e+06
17510	-3.70786e+06
17520	-3.70778e+06
17530	-3710415
17540	-3.70872e+06
17550	-3.70863e+06
17560	-3.70729e+06
17570	-3.70897e+06
17580	-3706715
17590	-3709341
17600	-3.70587e+06
17610	-3.71116e+06
17620	-3.70692e+06
17630	-3708564
17640	-3.71153e+06
17650	-3.70833e+06
17660	-3706162
17670	-3.70745e+06
17680	-3.70716e+06
17690	-3.71113e+06
17700	-3709491
17710	-3713011
17720	-3.70676e+06
17730	-3.71121e+06
17740	-3.70817e+06
17750	-3708079
17760	-3.70768e+06
17770	-3.71463e+06
17780	-3.70782e+06
17790	-3.70744e+06
17800	-3708955
17810	-3.70716e+06
17820	-3.70672e+06
17830	-3.70784e+06
17840	-3707499
17850	-3708940
17860	-3706315
17870	-3.70246e+06
17880	-3.70788e+06
17890	-3.70728e+06
17900	-3.71254e+06
17910	-3.71287e+06
17920	-3.70995e+06
17930	-3706972
17940	-3.70601e+06
17950	-3707034
17960	-3.71108e+06
17970	-3.70672e+06
17980	-3.70485e+06
17990	-3.70483e+06
18000	-3.70366e+06
18010	-3705556
18020	-3.70953e+06
18030	-3.70907e+06
18040	-3.70531e+06
18050	-3.70927e+06
18060	-3.70618e+06
18070	-3711064
18080	-3.71039e+06
18090	-3706549
18100	-3.71065e+06
18110	-3.7075e+06
18120	-3706996
18130	-3.70591e+06
18140	-3709238
18150	-3705334
18160	-3.70923e+06
18170	-3.7124e+06
18180	-3.70966e+06
18190	-3705042
18200	-3.70888e+06
18210	-3.708e+06
18220	-3.70587e+06
18230	-3.70797e+06
18240	-3.70599e+06
18250	-3.70887e+06
18260	-3.70615e+06
18270	-3708813
18280	-3.70863e+06
18290	-3708152
18300	-3.70766e+06
18310	-3711021
18320	-3.7107e+06
18330	-3.71079e+06
18340	-3.70921e+06
18350	-3.70794e+06
18360	-3.71142e+06
18370	-3709269
18380	-3.70545e+06
18390	-3.71014e+06
18400	-3.70651e+06
18410	-3707949
18420	-3.71021e+06
18430	-3711839
18440	-3709615
18450	-3.70679e+06
18460	-3.70498e+06
18470	-3.70856e+06
18480	-3.71099e+06
18490	-3.70849e+06
18500	-3.70754e+06
18510	-3.70338e+06
18520	-3708907
18530	-3.70534e+06
18540	-3709325
18550	-3709438
18560	-3.71003e+06
18570	-3712256
18580	-3.71231e+06
18590	-3.70629e+06
18600	-3.71124e+06
18610	-3.70559e+06
18620	-3.70858e+06
18630	-3.70862e+06
18640	-3706225
18650	-3.71041e+06
18660	-3.70844e+06
18670	-3.70526e+06
18680	-3707165
18690	-3.70684e+06
18700	-3.70545e+06
18710	-3.71158e+06
18720	-3.70724e+06
18730	-3710916
18740	-3.71003e+06
18750	-3.70376e+06
18760	-3.70958e+06
18770	-3707235
18780	-3.71112e+06
18790	-3.71437e+06
18800	-3.70961e+06
18810	-3.71294e+06
18820	-3.70818e+06
18830	-3.70767e+06
18840	-3.70774e+06
18850	-3.70678e+06
18860	-3.70958e+06
18870	-3.71028e+06
18880	-3.70977e+06
18890	-3.71041e+06
18900	-3.70803e+06
18910	-3.70785e+06
18920	-3.71233e+06
18930	-3703070
18940	-3.70935e+06
18950	-3.70773e+06
18960	-3707741
18970	-3.70908e+06
18980	-3.71331e+06
18990	-3.70855e+06
19000	-3706589
19010	-3709456
19020	-3.71073e+06
19030	-3.71234e+06
19040	-3707874
19050	-3.71223e+06
19060	-3.71195e+06
19070	-3.71234e+06
19080	-3.7093e+06
19090	-3.70616e+06
19100	-3.70709e+06
19110	-3.7059e+06
19120	-3.70938e+06
19130	-3.70691e+06
19140	-3.70571e+06
19150	-3.70772e+06
19160	-3.70862e+06
19170	-3.70832e+06
19180	-3708821
19190	-3.70944e+06
19200	-3.70617e+06
19210	-3.70731e+06
19220	-3.70818e+06
19230	-3.70773e+06
19240	-3.70488e+06
19250	-3711180
19260	-3.7115e+06
19270	-3.7063e+06
19280	-3.70928e+06
19290	-3.70812e+06
19300	-3.70884e+06
19310	-3708016
19320	-3.70679e+06
19330	-3.71057e+06
19340	-3.70581e+06
19350	-3.70761e+06
19360	-3.71026e+06
19370	-3710893
19380	-3.70704e+06
19390	-3.70715e+06
19400	-3.71101e+06
19410	-3.71052e+06
19420	-3.71043e+06
19430	-3.70866e+06
19440	-3.70918e+06
19450	-3.7023e+06
19460	-3706886
19470	-3.71238e+06
19480	-3.70958e+06
19490	-3705472
19500	-3.70962e+06
19510	-3.70798e+06
19520	-3.7087e+06
19530	-3711165
19540	-3708034
19550	-3.71145e+06
19560	-3706603
19570	-3.70963e+06
19580	-3.70961e+06
19590	-3.70824e+06
19600	-3.70832e+06
19610	-3.71113e+06
19620	-3.7077e+06
19630	-3.70935e+06
19640	-3.70623e+06
19650	-3.70822e+06
19660	-3.70745e+06
19670	-3709886
19680	-3.70954e+06
19690	-3708868
19700	-3.71124e+06
19710	-3.70835e+06
19720	-3.70931e+06
19730	-3.71069e+06
19740	-3.70669e+06
19750	-3.70938e+06
19760	-3.71114e+06
19770	-3708156
19780	-3.70794e+06
19790	-3.71142e+06
19800	-3708091
19810	-3708566
19820	-3.70452e+06
19830	-3.71017e+06
19840	-3.7049e+06
19850	-3710024
19860	-3.71289e+06
19870	-3.71154e+06
19880	-3.70692e+06
19890	-3709610
19900	-3709495
19910	-3.7128e+06
19920	-3.70642e+06
19930	-3.70613e+06
19940	-3.7087e+06
19950	-3.70779e+06
19960	-3.70822e+06
19970	-3.70929e+06
19980	-3.71052e+06
[truncated: 18,002 more rows]

## Sheet: Mut4
Time (ns)	PE		-3.70945e+06
0	-3.69749e+06
10	-3.69845e+06
20	-3.69632e+06
30	-3.69711e+06
40	-3.70481e+06
50	-3.70251e+06
60	-3.70168e+06
70	-3.6982e+06
80	-3.70076e+06
90	-3.70203e+06
100	-3701353
110	-3701537
120	-3.70098e+06
130	-3.70192e+06
140	-3705762
150	-3703252
160	-3.70007e+06
170	-3.70167e+06
180	-3702484
190	-3.7004e+06
200	-3704105
210	-3702832
220	-3.7038e+06
230	-3700026
240	-3.70059e+06
250	-3.70243e+06
260	-3.70385e+06
270	-3.70396e+06
280	-3.70522e+06
290	-3.70096e+06
300	-3.70265e+06
310	-3.70418e+06
320	-3.7068e+06
330	-3.70522e+06
340	-3.70457e+06
350	-3.70292e+06
360	-3.70485e+06
370	-3.70356e+06
380	-3.70137e+06
390	-3702514
400	-3.70414e+06
410	-3.7044e+06
420	-3.70417e+06
430	-3.70201e+06
440	-3706011
450	-3.70288e+06
460	-3705783
470	-3706796
480	-3.70151e+06
490	-3.7041e+06
500	-3.70676e+06
510	-3.70754e+06
520	-3705426
530	-3.70209e+06
540	-3.70061e+06
550	-3704807
560	-3706381
570	-3.70143e+06
580	-3704802
590	-3.70134e+06
600	-3.70443e+06
610	-3.70616e+06
620	-3.70292e+06
630	-3.7059e+06
640	-3.70223e+06
650	-3.70595e+06
660	-3.70439e+06
670	-3.70563e+06
680	-3703723
690	-3703381
700	-3.70366e+06
710	-3.70669e+06
720	-3706319
730	-3.70241e+06
740	-3.7027e+06
750	-3707044
760	-3.70114e+06
770	-3707045
780	-3.70495e+06
790	-3706368
800	-3.70908e+06
810	-3.70589e+06
820	-3703861
830	-3.70651e+06
840	-3.70457e+06
850	-3704371
860	-3.70416e+06
870	-3.7068e+06
880	-3.70482e+06
890	-3706594
900	-3.7039e+06
910	-3.70683e+06
920	-3.70596e+06
930	-3.70507e+06
940	-3.70495e+06
950	-3707427
960	-3.7042e+06
970	-3.70658e+06
980	-3706952
990	-3.7085e+06
1000	-3.70753e+06
1010	-3706358
1020	-3.70595e+06
1030	-3.70477e+06
1040	-3.70555e+06
1050	-3706238
1060	-3705461
1070	-3.70341e+06
1080	-3.7077e+06
1090	-3.70593e+06
1100	-3.70713e+06
1110	-3.70308e+06
1120	-3.70032e+06
1130	-3.7061e+06
1140	-3704976
1150	-3.70134e+06
1160	-3703515
1170	-3.70544e+06
1180	-3.70466e+06
1190	-3.70333e+06
1200	-3.7063e+06
1210	-3.70618e+06
1220	-3704664
1230	-3.70566e+06
1240	-3704178
1250	-3707525
1260	-3.70326e+06
1270	-3.70786e+06
1280	-3.70326e+06
1290	-3.70721e+06
1300	-3.70695e+06
1310	-3.70249e+06
1320	-3.70436e+06
1330	-3.70686e+06
1340	-3.70573e+06
1350	-3.70096e+06
1360	-3.70527e+06
1370	-3.70732e+06
1380	-3.70712e+06
1390	-3.70581e+06
1400	-3.70418e+06
1410	-3.70439e+06
1420	-3.70749e+06
1430	-3.70681e+06
1440	-3.70115e+06
1450	-3.70985e+06
1460	-3.70721e+06
1470	-3.70709e+06
1480	-3.70153e+06
1490	-3704369
1500	-3.7058e+06
1510	-3.7094e+06
1520	-3707883
1530	-3704025
1540	-3.70643e+06
1550	-3.70432e+06
1560	-3.70224e+06
1570	-3710279
1580	-3.70557e+06
1590	-3.70842e+06
1600	-3.70706e+06
1610	-3.70772e+06
1620	-3.7048e+06
1630	-3.70578e+06
1640	-3.70411e+06
1650	-3.71029e+06
1660	-3707829
1670	-3.70454e+06
1680	-3.71016e+06
1690	-3.70377e+06
1700	-3.70927e+06
1710	-3.70959e+06
1720	-3.70254e+06
1730	-3704364
1740	-3.70929e+06
1750	-3.711e+06
1760	-3.70606e+06
1770	-3.71107e+06
1780	-3.70795e+06
1790	-3.70175e+06
1800	-3.70396e+06
1810	-3.70569e+06
1820	-3.70748e+06
1830	-3.70836e+06
1840	-3.70573e+06
1850	-3.70429e+06
1860	-3707680
1870	-3.70584e+06
1880	-3.7061e+06
1890	-3.71295e+06
1900	-3.70599e+06
1910	-3.70706e+06
1920	-3.7081e+06
1930	-3.70812e+06
1940	-3.70411e+06
1950	-3.70819e+06
1960	-3706913
1970	-3.70737e+06
1980	-3.70516e+06
1990	-3.71005e+06
2000	-3.70646e+06
2010	-3.70779e+06
2020	-3.7061e+06
2030	-3.70787e+06
2040	-3.70431e+06
2050	-3.70683e+06
2060	-3.70872e+06
2070	-3.70691e+06
2080	-3707784
2090	-3.70725e+06
2100	-3.71319e+06
2110	-3.70392e+06
2120	-3.70219e+06
2130	-3707711
2140	-3.70878e+06
2150	-3.70493e+06
2160	-3703716
2170	-3.70602e+06
2180	-3.70422e+06
2190	-3.70833e+06
2200	-3.70673e+06
2210	-3709406
2220	-3703071
2230	-3703116
2240	-3708489
2250	-3.70289e+06
2260	-3.70882e+06
2270	-3.70196e+06
2280	-3.70656e+06
2290	-3.71028e+06
2300	-3707691
2310	-3708304
2320	-3707791
2330	-3.70733e+06
2340	-3.70856e+06
2350	-3.70774e+06
2360	-3.70432e+06
2370	-3.71017e+06
2380	-3.7055e+06
2390	-3.70666e+06
2400	-3.70999e+06
2410	-3.70581e+06
2420	-3702906
2430	-3.70953e+06
2440	-3707735
2450	-3.70754e+06
2460	-3705566
2470	-3.70758e+06
2480	-3.70452e+06
2490	-3.7066e+06
2500	-3.7072e+06
2510	-3.70551e+06
2520	-3706620
2530	-3.7087e+06
2540	-3.70656e+06
2550	-3710139
2560	-3708859
2570	-3.70856e+06
2580	-3.70287e+06
2590	-3.70534e+06
2600	-3.70755e+06
2610	-3.70978e+06
2620	-3704730
2630	-3.70651e+06
2640	-3.70591e+06
2650	-3.70869e+06
2660	-3.70321e+06
2670	-3707740
2680	-3.70831e+06
2690	-3.70836e+06
2700	-3708060
2710	-3.70432e+06
2720	-3.70993e+06
2730	-3.71065e+06
2740	-3.70702e+06
2750	-3.7025e+06
2760	-3.70817e+06
2770	-3709482
2780	-3.70819e+06
2790	-3.71176e+06
2800	-3.70791e+06
2810	-3.70806e+06
2820	-3708690
2830	-3.704e+06
2840	-3.70638e+06
2850	-3.70565e+06
2860	-3.70689e+06
2870	-3.71001e+06
2880	-3.70581e+06
2890	-3.7062e+06
2900	-3.70459e+06
2910	-3.70488e+06
2920	-3.70687e+06
2930	-3707461
2940	-3.70478e+06
2950	-3.70515e+06
2960	-3.70952e+06
2970	-3707277
2980	-3705635
2990	-3706392
3000	-3.70764e+06
3010	-3.709e+06
3020	-3.70936e+06
3030	-3.70591e+06
3040	-3.70485e+06
3050	-3.71e+06
3060	-3.70323e+06
3070	-3.70733e+06
3080	-3.7085e+06
3090	-3.70411e+06
3100	-3704514
3110	-3.7077e+06
3120	-3.7094e+06
3130	-3.70668e+06
3140	-3707410
3150	-3.70763e+06
3160	-3702126
3170	-3707531
3180	-3.70854e+06
3190	-3.70863e+06
3200	-3.70523e+06
3210	-3.70397e+06
3220	-3707631
3230	-3706640
3240	-3709544
3250	-3.70654e+06
3260	-3.71031e+06
3270	-3.70695e+06
3280	-3.70515e+06
3290	-3.70651e+06
3300	-3.71226e+06
3310	-3.7083e+06
3320	-3.70777e+06
3330	-3.71113e+06
3340	-3.70937e+06
3350	-3.70383e+06
3360	-3.70679e+06
3370	-3709619
3380	-3.70676e+06
3390	-3707915
3400	-3.71112e+06
3410	-3.70911e+06
3420	-3.7079e+06
3430	-3.70845e+06
3440	-3703697
3450	-3.70941e+06
3460	-3710811
3470	-3.71082e+06
3480	-3.70629e+06
3490	-3.70786e+06
3500	-3.70742e+06
3510	-3.70863e+06
3520	-3.70653e+06
3530	-3705706
3540	-3.70967e+06
3550	-3.70703e+06
3560	-3.70689e+06
3570	-3.70393e+06
3580	-3.71299e+06
3590	-3705193
3600	-3.70858e+06
3610	-3702279
3620	-3.70937e+06
3630	-3709460
3640	-3.70703e+06
3650	-3.70652e+06
3660	-3.71241e+06
3670	-3.70999e+06
3680	-3.70256e+06
3690	-3706364
3700	-3.70708e+06
3710	-3.70811e+06
3720	-3.71021e+06
3730	-3709612
3740	-3.70518e+06
3750	-3708293
3760	-3.70239e+06
3770	-3.70634e+06
3780	-3.70539e+06
3790	-3708480
3800	-3.71084e+06
3810	-3710126
3820	-3.70797e+06
3830	-3.71083e+06
3840	-3.70642e+06
3850	-3.70734e+06
3860	-3.70483e+06
3870	-3.70537e+06
3880	-3.70355e+06
3890	-3.70564e+06
3900	-3.70893e+06
3910	-3.7065e+06
3920	-3.70719e+06
3930	-3.70753e+06
3940	-3706558
3950	-3706558
3960	-3.70891e+06
3970	-3.70754e+06
3980	-3.70619e+06
3990	-3.70979e+06
4000	-3.70781e+06
4010	-3.70741e+06
4020	-3.708e+06
4030	-3.70859e+06
4040	-3703299
4050	-3.70519e+06
4060	-3709845
4070	-3.70751e+06
4080	-3707995
4090	-3.70301e+06
4100	-3.70761e+06
4110	-3.70671e+06
4120	-3.70161e+06
4130	-3.70483e+06
4140	-3.70771e+06
4150	-3.70731e+06
4160	-3.70604e+06
4170	-3707895
4180	-3.70593e+06
4190	-3.70489e+06
4200	-3.70907e+06
4210	-3.70774e+06
4220	-3.69871e+06
4230	-3.70872e+06
4240	-3.70614e+06
4250	-3.70432e+06
4260	-3707664
4270	-3.7065e+06
4280	-3.70691e+06
4290	-3706638
4300	-3.70184e+06
4310	-3.70879e+06
4320	-3.70651e+06
4330	-3.70572e+06
4340	-3.70625e+06
4350	-3.70735e+06
4360	-3.70759e+06
4370	-3705347
4380	-3709878
4390	-3704896
4400	-3.70694e+06
4410	-3709394
4420	-3.70813e+06
4430	-3.71032e+06
4440	-3.70733e+06
4450	-3.70722e+06
4460	-3.70592e+06
4470	-3.71281e+06
4480	-3.70959e+06
4490	-3.70508e+06
4500	-3.70772e+06
4510	-3.70805e+06
4520	-3.70663e+06
4530	-3.70857e+06
4540	-3.71046e+06
4550	-3705578
4560	-3.70785e+06
4570	-3.70935e+06
4580	-3.70557e+06
4590	-3705631
4600	-3.70957e+06
4610	-3707409
4620	-3705835
4630	-3712039
4640	-3710945
4650	-3.70691e+06
4660	-3.70715e+06
4670	-3706571
4680	-3.70557e+06
4690	-3711110
4700	-3.70608e+06
4710	-3708941
4720	-3.7088e+06
4730	-3.708e+06
4740	-3706782
4750	-3.70565e+06
4760	-3708031
4770	-3.70631e+06
4780	-3.70515e+06
4790	-3709382
4800	-3707881
4810	-3.70556e+06
4820	-3.70664e+06
4830	-3.70688e+06
4840	-3.70782e+06
4850	-3707411
4860	-3.7091e+06
4870	-3.71029e+06
4880	-3.70788e+06
4890	-3705694
4900	-3.70822e+06
4910	-3.71008e+06
4920	-3708305
4930	-3.71143e+06
4940	-3.70653e+06
4950	-3.70594e+06
4960	-3.70952e+06
4970	-3.71082e+06
4980	-3.708e+06
4990	-3.71269e+06
5000	-3.70361e+06
5010	-3.70984e+06
5020	-3.70787e+06
5030	-3.70564e+06
5040	-3.70826e+06
5050	-3.70365e+06
5060	-3708906
5070	-3.70846e+06
5080	-3.71191e+06
5090	-3.70572e+06
5100	-3.70765e+06
5110	-3.70984e+06
5120	-3.70907e+06
5130	-3708999
5140	-3.70729e+06
5150	-3.70627e+06
5160	-3.71019e+06
5170	-3706517
5180	-3709231
5190	-3.7069e+06
5200	-3.70897e+06
5210	-3.70632e+06
5220	-3.70401e+06
5230	-3.71193e+06
5240	-3.70963e+06
5250	-3.70756e+06
5260	-3.70601e+06
5270	-3707144
5280	-3.70629e+06
5290	-3711624
5300	-3.71025e+06
5310	-3.70676e+06
5320	-3.70814e+06
5330	-3708293
5340	-3709480
5350	-3.70871e+06
5360	-3.71176e+06
5370	-3709965
5380	-3.71041e+06
5390	-3705134
5400	-3.70911e+06
5410	-3.70805e+06
5420	-3710391
5430	-3709425
5440	-3.70503e+06
5450	-3.70598e+06
5460	-3.71112e+06
5470	-3.70993e+06
5480	-3707138
5490	-3.70812e+06
5500	-3.70863e+06
5510	-3.70637e+06
5520	-3.70839e+06
5530	-3.70596e+06
5540	-3.70643e+06
5550	-3.7083e+06
5560	-3706342
5570	-3.70678e+06
5580	-3.70555e+06
5590	-3.70706e+06
5600	-3.70959e+06
5610	-3709009
5620	-3.70769e+06
5630	-3.70697e+06
5640	-3.7052e+06
5650	-3705256
5660	-3.70502e+06
5670	-3707873
5680	-3.70611e+06
5690	-3.7082e+06
5700	-3.70585e+06
5710	-3.70794e+06
5720	-3.70687e+06
5730	-3.70786e+06
5740	-3.70758e+06
5750	-3.70723e+06
5760	-3709396
5770	-3709311
5780	-3.7062e+06
5790	-3706861
5800	-3.70633e+06
5810	-3.70696e+06
5820	-3.70667e+06
5830	-3.70251e+06
5840	-3.70801e+06
5850	-3706881
5860	-3.70847e+06
5870	-3.71012e+06
5880	-3.71003e+06
5890	-3.70751e+06
5900	-3.70656e+06
5910	-3.7101e+06
5920	-3.71042e+06
5930	-3704918
5940	-3708591
5950	-3.70522e+06
5960	-3706143
5970	-3.70824e+06
5980	-3.70426e+06
5990	-3.70254e+06
6000	-3.70663e+06
6010	-3.70665e+06
6020	-3.71065e+06
6030	-3706210
6040	-3.70791e+06
6050	-3706690
6060	-3.70753e+06
6070	-3.70765e+06
6080	-3.71017e+06
6090	-3.70452e+06
6100	-3.7056e+06
6110	-3.70868e+06
6120	-3.70908e+06
6130	-3.70321e+06
6140	-3.7105e+06
6150	-3.71062e+06
6160	-3.70658e+06
6170	-3.70655e+06
6180	-3709335
6190	-3709289
6200	-3.71011e+06
6210	-3.70993e+06
6220	-3.70752e+06
6230	-3.70773e+06
6240	-3703674
6250	-3.71006e+06
6260	-3.70605e+06
6270	-3.71035e+06
6280	-3705782
6290	-3.70837e+06
6300	-3707375
6310	-3.70746e+06
6320	-3706909
6330	-3.70982e+06
6340	-3.70774e+06
6350	-3.70847e+06
6360	-3.7095e+06
6370	-3.70495e+06
6380	-3.70647e+06
6390	-3.70421e+06
6400	-3.70691e+06
6410	-3707715
6420	-3.70597e+06
6430	-3.7097e+06
6440	-3.70702e+06
6450	-3.70968e+06
6460	-3708666
6470	-3.70723e+06
6480	-3.7094e+06
6490	-3.70474e+06
6500	-3.70822e+06
6510	-3.70832e+06
6520	-3.70537e+06
6530	-3.70974e+06
6540	-3712533
6550	-3.70547e+06
6560	-3.708e+06
6570	-3709632
6580	-3.70878e+06
6590	-3.7079e+06
6600	-3.71103e+06
6610	-3.70875e+06
6620	-3.70666e+06
6630	-3.70796e+06
6640	-3710256
6650	-3.70908e+06
6660	-3.70455e+06
6670	-3.707e+06
6680	-3.70523e+06
6690	-3.71079e+06
6700	-3709179
6710	-3.70876e+06
6720	-3.70666e+06
6730	-3.70869e+06
6740	-3.70645e+06
6750	-3.70881e+06
6760	-3709774
6770	-3.70665e+06
6780	-3710267
6790	-3709454
6800	-3707788
6810	-3702949
6820	-3.70517e+06
6830	-3.70525e+06
6840	-3.70553e+06
6850	-3.70669e+06
6860	-3.70731e+06
6870	-3.70955e+06
6880	-3.71039e+06
6890	-3.71192e+06
6900	-3.70696e+06
6910	-3.71043e+06
6920	-3.70875e+06
6930	-3.70781e+06
6940	-3.70752e+06
6950	-3.70674e+06
6960	-3.70705e+06
6970	-3.71158e+06
6980	-3.70892e+06
6990	-3.70838e+06
7000	-3.70728e+06
7010	-3.70931e+06
7020	-3.70796e+06
7030	-3707559
7040	-3.70811e+06
7050	-3.70694e+06
7060	-3.70671e+06
7070	-3711654
7080	-3.70838e+06
7090	-3.70456e+06
7100	-3.70831e+06
7110	-3.70822e+06
7120	-3.71056e+06
7130	-3.71138e+06
7140	-3.70517e+06
7150	-3.70937e+06
7160	-3710379
7170	-3708286
7180	-3.70989e+06
7190	-3.70546e+06
7200	-3.70652e+06
7210	-3.71125e+06
7220	-3.70728e+06
7230	-3.70574e+06
7240	-3707861
7250	-3.70694e+06
7260	-3.70959e+06
7270	-3.70956e+06
7280	-3.71092e+06
7290	-3.7063e+06
7300	-3.70781e+06
7310	-3710061
7320	-3.70688e+06
7330	-3.70541e+06
7340	-3710457
7350	-3705663
7360	-3706041
7370	-3.70702e+06
7380	-3.71192e+06
7390	-3.7115e+06
7400	-3.70538e+06
7410	-3709590
7420	-3.71147e+06
7430	-3.71081e+06
7440	-3.70551e+06
7450	-3.7096e+06
7460	-3709772
7470	-3.70629e+06
7480	-3.70886e+06
7490	-3.70883e+06
7500	-3707867
7510	-3706548
7520	-3.70412e+06
7530	-3.70784e+06
7540	-3.7085e+06
7550	-3.70948e+06
7560	-3.70642e+06
7570	-3.70712e+06
7580	-3.7052e+06
7590	-3.70535e+06
7600	-3.70586e+06
7610	-3708353
7620	-3709566
7630	-3.70719e+06
7640	-3.70906e+06
7650	-3.70652e+06
7660	-3.71176e+06
7670	-3.70924e+06
7680	-3.70633e+06
7690	-3704972
7700	-3.70977e+06
7710	-3.71138e+06
7720	-3.70887e+06
7730	-3.70706e+06
7740	-3704335
7750	-3.71223e+06
7760	-3.70872e+06
7770	-3.70582e+06
7780	-3.70736e+06
7790	-3.70766e+06
7800	-3.70642e+06
7810	-3.70795e+06
7820	-3706950
7830	-3.7128e+06
7840	-3.70731e+06
7850	-3.70722e+06
7860	-3.70664e+06
7870	-3.70744e+06
7880	-3.70587e+06
7890	-3.70537e+06
7900	-3.71034e+06
7910	-3710347
7920	-3.70989e+06
7930	-3.70657e+06
7940	-3706993
7950	-3.7061e+06
7960	-3.70968e+06
7970	-3.70997e+06
7980	-3.7065e+06
7990	-3.70559e+06
8000	-3.71061e+06
8010	-3.70587e+06
8020	-3.70259e+06
8030	-3.70542e+06
8040	-3.70659e+06
8050	-3706541
8060	-3.70943e+06
8070	-3710194
8080	-3.70833e+06
8090	-3711258
8100	-3.70783e+06
8110	-3.70712e+06
8120	-3.70739e+06
8130	-3.70814e+06
8140	-3.71209e+06
8150	-3.70687e+06
8160	-3.71027e+06
8170	-3.70435e+06
8180	-3.70915e+06
8190	-3.70508e+06
8200	-3.70905e+06
8210	-3.70823e+06
8220	-3.7084e+06
8230	-3.70919e+06
8240	-3709061
8250	-3.70623e+06
8260	-3.70908e+06
8270	-3.70451e+06
8280	-3705697
8290	-3710820
8300	-3.70862e+06
8310	-3.70548e+06
8320	-3.70882e+06
8330	-3.70866e+06
8340	-3.70903e+06
8350	-3.71075e+06
8360	-3.70878e+06
8370	-3.70604e+06
8380	-3.70632e+06
8390	-3708815
8400	-3.7061e+06
8410	-3705564
8420	-3.70923e+06
8430	-3.70783e+06
8440	-3.71377e+06
8450	-3707459
8460	-3.71393e+06
8470	-3.71066e+06
8480	-3.70694e+06
8490	-3.71021e+06
8500	-3.70979e+06
8510	-3.71326e+06
8520	-3.70829e+06
8530	-3.71021e+06
8540	-3.71205e+06
8550	-3.70898e+06
8560	-3.70648e+06
8570	-3.70656e+06
8580	-3.70813e+06
8590	-3.70644e+06
8600	-3.70931e+06
8610	-3708512
8620	-3710426
8630	-3.70836e+06
8640	-3.71137e+06
8650	-3707320
8660	-3.70917e+06
8670	-3.70655e+06
8680	-3.70613e+06
8690	-3.7056e+06
8700	-3.71145e+06
8710	-3.70844e+06
8720	-3.70562e+06
8730	-3.70763e+06
8740	-3.70636e+06
8750	-3.70749e+06
8760	-3.70985e+06
8770	-3708874
8780	-3.70998e+06
8790	-3.7109e+06
8800	-3.70758e+06
8810	-3.70538e+06
8820	-3.70876e+06
8830	-3.7094e+06
8840	-3.70766e+06
8850	-3.71079e+06
8860	-3710655
8870	-3711290
8880	-3.70979e+06
8890	-3.70869e+06
8900	-3.70632e+06
8910	-3710107
8920	-3.70427e+06
8930	-3.70538e+06
8940	-3.70941e+06
8950	-3.70807e+06
8960	-3.70761e+06
8970	-3.70576e+06
8980	-3.70598e+06
8990	-3.70678e+06
9000	-3707474
9010	-3.70722e+06
9020	-3.70829e+06
9030	-3.70757e+06
9040	-3.70808e+06
9050	-3712925
9060	-3.70542e+06
9070	-3.71181e+06
9080	-3.70754e+06
9090	-3.71193e+06
9100	-3709678
9110	-3707335
9120	-3.71388e+06
9130	-3.70983e+06
9140	-3.70652e+06
9150	-3.7028e+06
9160	-3.70797e+06
9170	-3.70995e+06
9180	-3.70702e+06
9190	-3709804
9200	-3708967
9210	-3709645
9220	-3.70683e+06
9230	-3.70881e+06
9240	-3.70841e+06
9250	-3.70379e+06
9260	-3.70971e+06
9270	-3.70719e+06
9280	-3.70566e+06
9290	-3710883
9300	-3.71109e+06
9310	-3706229
9320	-3.70806e+06
9330	-3.70926e+06
9340	-3710578
9350	-3710102
9360	-3.7126e+06
9370	-3.70863e+06
9380	-3.70755e+06
9390	-3.7109e+06
9400	-3.70609e+06
9410	-3.70914e+06
9420	-3710886
9430	-3.71369e+06
9440	-3.7068e+06
9450	-3.70867e+06
9460	-3.70787e+06
9470	-3710683
9480	-3.70818e+06
9490	-3.71021e+06
9500	-3.70583e+06
9510	-3.70459e+06
9520	-3702088
9530	-3709009
9540	-3707304
9550	-3.70588e+06
9560	-3.71053e+06
9570	-3708328
9580	-3709953
9590	-3.70722e+06
9600	-3.70754e+06
9610	-3.71145e+06
9620	-3.70754e+06
9630	-3710690
9640	-3.70882e+06
9650	-3708098
9660	-3.71077e+06
9670	-3.70751e+06
9680	-3.7086e+06
9690	-3.70675e+06
9700	-3.7057e+06
9710	-3708952
9720	-3.70531e+06
9730	-3.70675e+06
9740	-3.70903e+06
9750	-3.7099e+06
9760	-3.70749e+06
9770	-3.70778e+06
9780	-3.7088e+06
9790	-3.71072e+06
9800	-3.70658e+06
9810	-3.70917e+06
9820	-3.70961e+06
9830	-3708746
9840	-3.70608e+06
9850	-3710023
9860	-3.70647e+06
9870	-3.70597e+06
9880	-3708462
9890	-3.7068e+06
9900	-3706499
9910	-3.70574e+06
9920	-3703612
9930	-3.70552e+06
9940	-3.70835e+06
9950	-3705065
9960	-3.70592e+06
9970	-3.70946e+06
9980	-3705459
9990	-3708371
10000	-3.71293e+06
10010	-3705289
10020	-3.70687e+06
10030	-3707429
10040	-3708158
10050	-3.70904e+06
10060	-3.70769e+06
10070	-3.70799e+06
10080	-3.70851e+06
10090	-3.70416e+06
10100	-3.70703e+06
10110	-3.709e+06
10120	-3703378
10130	-3.70904e+06
10140	-3705966
10150	-3.70749e+06
10160	-3.70629e+06
10170	-3.70681e+06
10180	-3.70953e+06
10190	-3.71223e+06
10200	-3709049
10210	-3705698
10220	-3.70856e+06
10230	-3.70731e+06
10240	-3708574
10250	-3.7087e+06
10260	-3706746
10270	-3709421
10280	-3707089
10290	-3.71015e+06
10300	-3.70541e+06
10310	-3709574
10320	-3.70763e+06
10330	-3711206
10340	-3.71137e+06
10350	-3.70752e+06
10360	-3.70883e+06
10370	-3.71013e+06
10380	-3.71139e+06
10390	-3.71046e+06
10400	-3.70912e+06
10410	-3.71066e+06
10420	-3.70954e+06
10430	-3.71107e+06
10440	-3710050
10450	-3.70964e+06
10460	-3.7093e+06
10470	-3.71118e+06
10480	-3705166
10490	-3.70431e+06
10500	-3.70699e+06
10510	-3.70961e+06
10520	-3.70648e+06
10530	-3.70399e+06
10540	-3.70285e+06
10550	-3.70655e+06
10560	-3.70877e+06
10570	-3.70977e+06
10580	-3.70829e+06
10590	-3708768
10600	-3711630
10610	-3.71097e+06
10620	-3.71391e+06
10630	-3709932
10640	-3.7051e+06
10650	-3.70969e+06
10660	-3709789
10670	-3.70899e+06
10680	-3.71184e+06
10690	-3.70921e+06
10700	-3.70679e+06
10710	-3.71103e+06
10720	-3.70565e+06
10730	-3.70856e+06
10740	-3.70673e+06
10750	-3.70922e+06
10760	-3708324
10770	-3708382
10780	-3.71266e+06
10790	-3706216
10800	-3.70817e+06
10810	-3.70737e+06
10820	-3705358
10830	-3.70827e+06
10840	-3.70982e+06
10850	-3.71113e+06
10860	-3708656
10870	-3.70864e+06
10880	-3.70589e+06
10890	-3710015
10900	-3.70922e+06
10910	-3711144
10920	-3.70805e+06
10930	-3.712e+06
10940	-3.70656e+06
10950	-3.70905e+06
10960	-3706552
10970	-3.70924e+06
10980	-3710888
10990	-3.70671e+06
11000	-3.71191e+06
11010	-3.70806e+06
11020	-3.70806e+06
11030	-3.71003e+06
11040	-3.7119e+06
11050	-3.70641e+06
11060	-3707743
11070	-3711128
11080	-3713543
11090	-3.71061e+06
11100	-3.70791e+06
11110	-3.70945e+06
11120	-3.70559e+06
11130	-3.70876e+06
11140	-3.71085e+06
11150	-3.70837e+06
11160	-3706547
11170	-3.7069e+06
11180	-3.70524e+06
11190	-3.70653e+06
11200	-3.70843e+06
11210	-3707771
11220	-3.70963e+06
11230	-3705064
11240	-3.71049e+06
11250	-3.71007e+06
11260	-3.70686e+06
11270	-3.70795e+06
11280	-3708606
11290	-3705900
11300	-3.70888e+06
11310	-3.70794e+06
11320	-3713196
11330	-3708157
11340	-3.70574e+06
11350	-3.70622e+06
11360	-3.70785e+06
11370	-3.70812e+06
11380	-3.7123e+06
11390	-3.70254e+06
11400	-3.70799e+06
11410	-3.70897e+06
11420	-3.70745e+06
11430	-3.70815e+06
11440	-3.70941e+06
11450	-3.70963e+06
11460	-3.70968e+06
11470	-3.71329e+06
11480	-3.70698e+06
11490	-3703537
11500	-3.70875e+06
11510	-3.70264e+06
11520	-3706298
11530	-3.70599e+06
11540	-3.70811e+06
11550	-3.71086e+06
11560	-3706672
11570	-3.70886e+06
11580	-3707270
11590	-3.70722e+06
11600	-3707220
11610	-3.70629e+06
11620	-3.71077e+06
11630	-3708766
11640	-3.70749e+06
11650	-3708603
11660	-3.70623e+06
11670	-3.70696e+06
11680	-3.70463e+06
11690	-3.70781e+06
11700	-3.70931e+06
11710	-3.70767e+06
11720	-3.71067e+06
11730	-3.7079e+06
11740	-3.7094e+06
11750	-3.7129e+06
11760	-3706962
11770	-3708117
11780	-3706748
11790	-3709513
11800	-3.708e+06
11810	-3706619
11820	-3707861
11830	-3.70379e+06
11840	-3706136
11850	-3.70717e+06
11860	-3.70766e+06
11870	-3.70839e+06
11880	-3.70916e+06
11890	-3.70579e+06
11900	-3.7127e+06
11910	-3.7032e+06
11920	-3707134
11930	-3.71043e+06
11940	-3.70805e+06
11950	-3712780
11960	-3705556
11970	-3.71146e+06
11980	-3.70705e+06
11990	-3.71065e+06
12000	-3.70664e+06
12010	-3.70546e+06
12020	-3.7094e+06
12030	-3.71061e+06
12040	-3.71017e+06
12050	-3.70661e+06
12060	-3.71334e+06
12070	-3.70677e+06
12080	-3.70786e+06
12090	-3.70862e+06
12100	-3.70965e+06
12110	-3.71157e+06
12120	-3.71006e+06
12130	-3.70951e+06
12140	-3707656
12150	-3.70948e+06
12160	-3707746
12170	-3.70655e+06
12180	-3705186
12190	-3.70765e+06
12200	-3709002
12210	-3.71312e+06
12220	-3.70666e+06
12230	-3.71256e+06
12240	-3.70905e+06
12250	-3708023
12260	-3709138
12270	-3.70936e+06
12280	-3.7092e+06
12290	-3709528
12300	-3.70728e+06
12310	-3.70781e+06
12320	-3.70884e+06
12330	-3.71032e+06
12340	-3.70699e+06
12350	-3707560
12360	-3.70703e+06
12370	-3.70867e+06
12380	-3.70691e+06
12390	-3.70925e+06
12400	-3.70666e+06
12410	-3.71013e+06
12420	-3.71213e+06
12430	-3707167
12440	-3.70773e+06
12450	-3.70998e+06
12460	-3.70978e+06
12470	-3.70773e+06
12480	-3.7106e+06
12490	-3.71116e+06
12500	-3.70796e+06
12510	-3708340
12520	-3.70844e+06
12530	-3.7087e+06
12540	-3.71286e+06
12550	-3713304
12560	-3.71175e+06
12570	-3.70971e+06
12580	-3710299
12590	-3.70533e+06
12600	-3705885
12610	-3.70923e+06
12620	-3.71088e+06
12630	-3.7099e+06
12640	-3.70717e+06
12650	-3.70749e+06
12660	-3705570
12670	-3.70832e+06
12680	-3.70602e+06
12690	-3706999
12700	-3.70472e+06
12710	-3708790
12720	-3.7082e+06
12730	-3.71037e+06
12740	-3.70859e+06
12750	-3.70684e+06
12760	-3707267
12770	-3708713
12780	-3.70859e+06
12790	-3.70826e+06
12800	-3.70537e+06
12810	-3.71392e+06
12820	-3.70786e+06
12830	-3.7084e+06
12840	-3709214
12850	-3.71035e+06
12860	-3.70705e+06
12870	-3710566
12880	-3708800
12890	-3.70944e+06
12900	-3.7088e+06
12910	-3.71319e+06
12920	-3707259
12930	-3.7126e+06
12940	-3709620
12950	-3.70908e+06
12960	-3.70639e+06
12970	-3705927
12980	-3.70556e+06
12990	-3.70331e+06
13000	-3.70644e+06
13010	-3.71143e+06
13020	-3.70798e+06
13030	-3.70978e+06
13040	-3.70441e+06
13050	-3.70403e+06
13060	-3.70827e+06
13070	-3.70911e+06
13080	-3.70765e+06
13090	-3.70186e+06
13100	-3.7113e+06
13110	-3.70765e+06
13120	-3.71217e+06
13130	-3.70562e+06
13140	-3706467
13150	-3.70695e+06
13160	-3.70651e+06
13170	-3704812
13180	-3.70828e+06
13190	-3.71244e+06
13200	-3.70881e+06
13210	-3709726
13220	-3.7117e+06
13230	-3708360
13240	-3.7091e+06
13250	-3.7094e+06
13260	-3.71108e+06
13270	-3.70817e+06
13280	-3.70996e+06
13290	-3708388
13300	-3.7072e+06
13310	-3.71273e+06
13320	-3.70895e+06
13330	-3.70842e+06
13340	-3.70903e+06
13350	-3.71162e+06
13360	-3.70927e+06
13370	-3.70513e+06
13380	-3.70672e+06
13390	-3.70653e+06
13400	-3.7092e+06
13410	-3.70791e+06
13420	-3.70544e+06
13430	-3.70919e+06
13440	-3.71053e+06
13450	-3.70809e+06
13460	-3.70722e+06
13470	-3.70999e+06
13480	-3.7084e+06
13490	-3.70695e+06
13500	-3.71174e+06
13510	-3.70308e+06
13520	-3.71125e+06
13530	-3.71221e+06
13540	-3.70734e+06
13550	-3.70574e+06
13560	-3710456
13570	-3.70758e+06
13580	-3.70823e+06
13590	-3709670
13600	-3.70933e+06
13610	-3708686
13620	-3.70462e+06
13630	-3.71178e+06
13640	-3.70791e+06
13650	-3706534
13660	-3706049
13670	-3.71222e+06
13680	-3.71153e+06
13690	-3707488
13700	-3.70798e+06
13710	-3709127
13720	-3.70417e+06
13730	-3.70737e+06
13740	-3.71005e+06
13750	-3.70396e+06
13760	-3.70853e+06
13770	-3.70902e+06
13780	-3.70635e+06
13790	-3709047
13800	-3.70619e+06
13810	-3.70947e+06
13820	-3709233
13830	-3708486
13840	-3.7082e+06
13850	-3.70667e+06
13860	-3.70637e+06
13870	-3711100
13880	-3.70896e+06
13890	-3708771
13900	-3707004
13910	-3710407
13920	-3713083
13930	-3.70885e+06
13940	-3.70902e+06
13950	-3.70827e+06
13960	-3709689
13970	-3704390
13980	-3.70838e+06
13990	-3708698
14000	-3.71219e+06
14010	-3.71025e+06
14020	-3707330
14030	-3707243
14040	-3.70772e+06
14050	-3.70862e+06
14060	-3.71041e+06
14070	-3706397
14080	-3.70894e+06
14090	-3.71066e+06
14100	-3.70484e+06
14110	-3.70766e+06
14120	-3709418
14130	-3.7108e+06
14140	-3.70892e+06
14150	-3706248
14160	-3.7049e+06
14170	-3.70913e+06
14180	-3706130
14190	-3.70984e+06
14200	-3707023
14210	-3.70806e+06
14220	-3708376
14230	-3.71027e+06
14240	-3.70873e+06
14250	-3.7045e+06
14260	-3.71122e+06
14270	-3.70791e+06
14280	-3.70862e+06
14290	-3706431
14300	-3.70827e+06
14310	-3.7103e+06
14320	-3.70933e+06
14330	-3.70368e+06
14340	-3707273
14350	-3.70675e+06
14360	-3.70706e+06
14370	-3.70621e+06
14380	-3708680
14390	-3710200
14400	-3.71028e+06
14410	-3708886
14420	-3707798
14430	-3707034
14440	-3.70785e+06
14450	-3.71014e+06
14460	-3708583
14470	-3.71163e+06
14480	-3.71114e+06
14490	-3.7079e+06
14500	-3709904
14510	-3711355
14520	-3710307
14530	-3.71349e+06
14540	-3709102
14550	-3.70269e+06
14560	-3.71107e+06
14570	-3.71112e+06
14580	-3.70978e+06
14590	-3.70443e+06
14600	-3.70636e+06
14610	-3708006
14620	-3.71118e+06
14630	-3.71036e+06
14640	-3704981
14650	-3.70542e+06
14660	-3709748
14670	-3.70795e+06
14680	-3705598
14690	-3.70655e+06
14700	-3.71076e+06
14710	-3.70904e+06
14720	-3.70916e+06
14730	-3.71075e+06
14740	-3.70978e+06
14750	-3.70881e+06
14760	-3.70812e+06
14770	-3.70846e+06
14780	-3707980
14790	-3709337
14800	-3.70706e+06
14810	-3.70717e+06
14820	-3.70862e+06
14830	-3.70847e+06
14840	-3.70941e+06
14850	-3707620
14860	-3706615
14870	-3.70633e+06
14880	-3709586
14890	-3.70721e+06
14900	-3.70961e+06
14910	-3.71122e+06
14920	-3.70557e+06
14930	-3.70576e+06
14940	-3.70781e+06
14950	-3707295
14960	-3707909
14970	-3.70742e+06
14980	-3.70714e+06
14990	-3.70891e+06
15000	-3.70645e+06
15010	-3707051
15020	-3.70626e+06
15030	-3.7094e+06
15040	-3706550
15050	-3.70421e+06
15060	-3707443
15070	-3.70905e+06
15080	-3.71009e+06
15090	-3.70939e+06
15100	-3707916
15110	-3.71006e+06
15120	-3.70975e+06
15130	-3706560
15140	-3.7063e+06
15150	-3.70765e+06
15160	-3.70662e+06
15170	-3706909
15180	-3709518
15190	-3.71198e+06
15200	-3.70547e+06
15210	-3710739
15220	-3.70528e+06
15230	-3.71058e+06
15240	-3708758
15250	-3.70292e+06
15260	-3706075
15270	-3709798
15280	-3.70955e+06
15290	-3.70764e+06
15300	-3.70668e+06
15310	-3.70507e+06
15320	-3.70773e+06
15330	-3.70776e+06
15340	-3.70499e+06
15350	-3714890
15360	-3.70047e+06
15370	-3.70619e+06
15380	-3.70901e+06
15390	-3.7102e+06
15400	-3.71055e+06
15410	-3.71148e+06
15420	-3.71059e+06
15430	-3.70856e+06
15440	-3.70897e+06
15450	-3707672
15460	-3710072
15470	-3.70662e+06
15480	-3.70661e+06
15490	-3.70561e+06
15500	-3709814
15510	-3.70489e+06
15520	-3.70988e+06
15530	-3.70414e+06
15540	-3.70725e+06
15550	-3.70521e+06
15560	-3.70755e+06
15570	-3.71109e+06
15580	-3705404
15590	-3708984
15600	-3.7082e+06
15610	-3.71286e+06
15620	-3.70947e+06
15630	-3.71057e+06
15640	-3.7127e+06
15650	-3.70804e+06
15660	-3709143
15670	-3.70759e+06
15680	-3709728
15690	-3.70794e+06
15700	-3.70941e+06
15710	-3.7069e+06
15720	-3.70801e+06
15730	-3.70804e+06
15740	-3.7129e+06
15750	-3.71206e+06
15760	-3.70718e+06
15770	-3.71007e+06
15780	-3708439
15790	-3.7083e+06
15800	-3.70567e+06
15810	-3.70988e+06
15820	-3710840
15830	-3.70654e+06
15840	-3705540
15850	-3.70871e+06
15860	-3.70659e+06
15870	-3.71167e+06
15880	-3.70801e+06
15890	-3.70816e+06
15900	-3.70997e+06
15910	-3.70675e+06
15920	-3.70644e+06
15930	-3.70558e+06
15940	-3.71129e+06
15950	-3.70661e+06
15960	-3.70852e+06
15970	-3.70873e+06
15980	-3.70956e+06
15990	-3.70762e+06
16000	-3708456
16010	-3.70435e+06
16020	-3.70545e+06
16030	-3.70456e+06
16040	-3.70797e+06
16050	-3707434
16060	-3.70573e+06
16070	-3.70838e+06
16080	-3707075
16090	-3.7088e+06
16100	-3.71007e+06
16110	-3.70643e+06
16120	-3.71039e+06
16130	-3707673
16140	-3.71165e+06
16150	-3.70885e+06
16160	-3.70718e+06
16170	-3.70629e+06
16180	-3711076
16190	-3.70871e+06
16200	-3.71522e+06
16210	-3.71017e+06
16220	-3.70605e+06
16230	-3.70744e+06
16240	-3704550
16250	-3.70733e+06
16260	-3.7069e+06
16270	-3707274
16280	-3.70839e+06
16290	-3.71373e+06
16300	-3.70398e+06
16310	-3.70843e+06
16320	-3.70684e+06
16330	-3710604
16340	-3.71074e+06
16350	-3703231
16360	-3.71211e+06
16370	-3.71003e+06
16380	-3.71075e+06
16390	-3.70726e+06
16400	-3710783
16410	-3.70823e+06
16420	-3.70991e+06
16430	-3707053
16440	-3.70462e+06
16450	-3708877
16460	-3.70727e+06
16470	-3706545
16480	-3.71359e+06
16490	-3.70548e+06
16500	-3.70591e+06
16510	-3.71142e+06
16520	-3711088
16530	-3.71166e+06
16540	-3.70815e+06
16550	-3.70905e+06
16560	-3.70576e+06
16570	-3.7102e+06
16580	-3.71005e+06
16590	-3.70568e+06
16600	-3.70702e+06
16610	-3.71388e+06
16620	-3.7079e+06
16630	-3703286
16640	-3704998
16650	-3.71134e+06
16660	-3.71169e+06
16670	-3.7055e+06
16680	-3707309
16690	-3709047
16700	-3.70909e+06
16710	-3.70964e+06
16720	-3710465
16730	-3710504
16740	-3.70504e+06
16750	-3.70873e+06
16760	-3710094
16770	-3.70915e+06
16780	-3.71483e+06
16790	-3706626
16800	-3.70709e+06
16810	-3711235
16820	-3709168
16830	-3.71044e+06
16840	-3706234
16850	-3704604
16860	-3.71388e+06
16870	-3.70725e+06
16880	-3.70426e+06
16890	-3708406
16900	-3.71045e+06
16910	-3.70887e+06
16920	-3.70818e+06
16930	-3.70514e+06
16940	-3.70696e+06
16950	-3.71107e+06
16960	-3.71019e+06
16970	-3.70805e+06
16980	-3.71171e+06
16990	-3.70623e+06
17000	-3.7094e+06
17010	-3.70993e+06
17020	-3.70759e+06
17030	-3.71164e+06
17040	-3706929
17050	-3.70605e+06
17060	-3.70624e+06
17070	-3.7106e+06
17080	-3708192
17090	-3.70931e+06
17100	-3.70857e+06
17110	-3.70854e+06
17120	-3707692
17130	-3.71069e+06
17140	-3.70736e+06
17150	-3.70736e+06
17160	-3.70627e+06
17170	-3.70689e+06
17180	-3.7105e+06
17190	-3.70939e+06
17200	-3710819
17210	-3.70702e+06
17220	-3708088
17230	-3.70906e+06
17240	-3.71129e+06
17250	-3709748
17260	-3.70861e+06
17270	-3707610
17280	-3.70994e+06
17290	-3.70624e+06
17300	-3.70658e+06
17310	-3705408
17320	-3.71037e+06
17330	-3703532
17340	-3.70534e+06
17350	-3.70474e+06
17360	-3.70859e+06
17370	-3708921
17380	-3.70924e+06
17390	-3.70835e+06
17400	-3.70857e+06
17410	-3.70883e+06
17420	-3.70696e+06
17430	-3.70774e+06
17440	-3.71014e+06
17450	-3.70847e+06
17460	-3.70838e+06
17470	-3707466
17480	-3.71141e+06
17490	-3.70953e+06
17500	-3.70553e+06
17510	-3.70322e+06
17520	-3708231
17530	-3705723
17540	-3.70864e+06
17550	-3704795
17560	-3.70831e+06
17570	-3.70778e+06
17580	-3708026
17590	-3.71033e+06
17600	-3.70188e+06
17610	-3.70519e+06
17620	-3.70851e+06
17630	-3708280
17640	-3.70923e+06
17650	-3.7041e+06
17660	-3.70855e+06
17670	-3.7069e+06
17680	-3707910
17690	-3.71071e+06
17700	-3.70711e+06
17710	-3703381
17720	-3707101
17730	-3.70752e+06
17740	-3.70956e+06
17750	-3.70981e+06
17760	-3707556
17770	-3.70924e+06
17780	-3.71062e+06
17790	-3.71396e+06
17800	-3.70666e+06
17810	-3709041
17820	-3708783
17830	-3.70457e+06
17840	-3.70911e+06
17850	-3.70495e+06
17860	-3.70812e+06
17870	-3.70589e+06
17880	-3.70966e+06
17890	-3.71298e+06
17900	-3.70922e+06
17910	-3.70849e+06
17920	-3.70813e+06
17930	-3709643
17940	-3.70994e+06
17950	-3.711e+06
17960	-3.70989e+06
17970	-3.70754e+06
17980	-3.71164e+06
17990	-3712081
18000	-3.70977e+06
18010	-3706923
18020	-3.70643e+06
18030	-3707738
18040	-3707444
18050	-3709472
18060	-3.70357e+06
18070	-3707352
18080	-3.70807e+06
18090	-3.70512e+06
18100	-3.71073e+06
18110	-3711063
18120	-3.71017e+06
18130	-3.70414e+06
18140	-3.70957e+06
18150	-3.70806e+06
18160	-3709051
18170	-3705949
18180	-3.71074e+06
18190	-3.71162e+06
18200	-3.70964e+06
18210	-3.70838e+06
18220	-3.70761e+06
18230	-3.71175e+06
18240	-3.71091e+06
18250	-3.71068e+06
18260	-3.70571e+06
18270	-3.70481e+06
18280	-3.70523e+06
18290	-3.70839e+06
18300	-3.70987e+06
18310	-3.70865e+06
18320	-3.70664e+06
18330	-3.70945e+06
18340	-3.7049e+06
18350	-3.70728e+06
18360	-3.70608e+06
18370	-3.71073e+06
18380	-3.70911e+06
18390	-3.71051e+06
18400	-3709769
18410	-3.70761e+06
18420	-3.7074e+06
18430	-3.70784e+06
18440	-3.70888e+06
18450	-3.70894e+06
18460	-3711228
18470	-3.71092e+06
18480	-3.71025e+06
18490	-3.70579e+06
18500	-3.70881e+06
18510	-3.70625e+06
18520	-3705293
18530	-3711822
18540	-3.71177e+06
18550	-3.7085e+06
18560	-3.7089e+06
18570	-3705470
18580	-3.70714e+06
18590	-3.70767e+06
18600	-3710324
18610	-3.706e+06
18620	-3.70638e+06
18630	-3.70733e+06
18640	-3.7122e+06
18650	-3.71383e+06
18660	-3.7042e+06
18670	-3705761
18680	-3.70476e+06
18690	-3.7124e+06
18700	-3.71084e+06
18710	-3.70726e+06
18720	-3.70516e+06
18730	-3.71233e+06
18740	-3705550
18750	-3.7071e+06
18760	-3.70771e+06
18770	-3.70997e+06
18780	-3.7068e+06
18790	-3.70944e+06
18800	-3709456
18810	-3.71039e+06
18820	-3.70636e+06
18830	-3709428
18840	-3.70892e+06
18850	-3.70857e+06
18860	-3.70588e+06
18870	-3712456
18880	-3.70597e+06
18890	-3.7078e+06
18900	-3.71034e+06
18910	-3.70779e+06
18920	-3712517
18930	-3707851
18940	-3707541
18950	-3709090
18960	-3707313
18970	-3.70855e+06
18980	-3.70715e+06
18990	-3.71038e+06
19000	-3.70668e+06
19010	-3.70701e+06
19020	-3.71181e+06
19030	-3707590
19040	-3.70607e+06
19050	-3.71131e+06
19060	-3.7073e+06
19070	-3.70728e+06
19080	-3.70465e+06
19090	-3.70904e+06
19100	-3709893
19110	-3.71037e+06
19120	-3.70796e+06
19130	-3711063
19140	-3706437
19150	-3709866
19160	-3.70762e+06
19170	-3715108
19180	-3.70837e+06
19190	-3.70919e+06
19200	-3707286
19210	-3.70616e+06
19220	-3706492
19230	-3708961
19240	-3.70755e+06
19250	-3.7092e+06
19260	-3709211
19270	-3705370
19280	-3.70891e+06
19290	-3.70915e+06
19300	-3.70861e+06
19310	-3.7064e+06
19320	-3.71159e+06
19330	-3.71004e+06
19340	-3.71191e+06
19350	-3707035
19360	-3.71026e+06
19370	-3709569
19380	-3711750
19390	-3.70829e+06
19400	-3708570
19410	-3.70934e+06
19420	-3707395
19430	-3708030
19440	-3.70596e+06
19450	-3.70964e+06
19460	-3.71015e+06
19470	-3708093
19480	-3.71183e+06
19490	-3.70952e+06
19500	-3710852
19510	-3.70857e+06
19520	-3709630
19530	-3.70875e+06
19540	-3.7111e+06
19550	-3.70967e+06
19560	-3.71324e+06
19570	-3.71269e+06
19580	-3.71009e+06
19590	-3707951
19600	-3.70792e+06
19610	-3.70907e+06
19620	-3.71108e+06
19630	-3709377
19640	-3.71176e+06
19650	-3.70956e+06
19660	-3708181
19670	-3711319
19680	-3.7108e+06
19690	-3.70667e+06
19700	-3.70627e+06
19710	-3.70996e+06
19720	-3711299
19730	-3.7069e+06
19740	-3.7087e+06
19750	-3709816
19760	-3.70991e+06
19770	-3.7061e+06
19780	-3.70801e+06
19790	-3.71101e+06
19800	-3.70974e+06
19810	-3.70774e+06
19820	-3.709e+06
19830	-3707508
19840	-3.70888e+06
19850	-3708062
19860	-3709538
19870	-3707600
19880	-3.71268e+06
19890	-3.70736e+06
19900	-3708968
19910	-3.70863e+06
19920	-3.70755e+06
19930	-3711543
19940	-3.70823e+06
19950	-3.71039e+06
19960	-3.7064e+06
19970	-3.71038e+06
19980	-3710828
[truncated: 18,002 more rows]

## Sheet: Mut5
Time (ns)	PE		-3.7097e+06
0	-3.69798e+06
10	-3.69622e+06
20	-3698103
30	-3.70044e+06
40	-3.70371e+06
50	-3.69685e+06
60	-3.70575e+06
70	-3.7006e+06
80	-3.70367e+06
90	-3.70214e+06
100	-3.69986e+06
110	-3.70386e+06
120	-3699638
130	-3.70499e+06
140	-3709337
150	-3705432
160	-3.70404e+06
170	-3.70401e+06
180	-3701872
190	-3703982
200	-3.7044e+06
210	-3.69984e+06
220	-3704290
230	-3705206
240	-3.70786e+06
250	-3701366
260	-3706002
270	-3.70771e+06
280	-3.70587e+06
290	-3.70549e+06
300	-3.70807e+06
310	-3.70657e+06
320	-3.70843e+06
330	-3.70036e+06
340	-3.70687e+06
350	-3.70551e+06
360	-3699751
370	-3.70567e+06
380	-3703793
390	-3.70112e+06
400	-3.70603e+06
410	-3.70418e+06
420	-3.70761e+06
430	-3.70503e+06
440	-3.70097e+06
450	-3.70707e+06
460	-3.70356e+06
470	-3.70478e+06
480	-3.70535e+06
490	-3.70793e+06
500	-3.70559e+06
510	-3707603
520	-3.70478e+06
530	-3.70808e+06
540	-3.70389e+06
550	-3.70285e+06
560	-3.70457e+06
570	-3709329
580	-3.70194e+06
590	-3.70507e+06
600	-3.70426e+06
610	-3707499
620	-3.70537e+06
630	-3.71004e+06
640	-3.70394e+06
650	-3.70478e+06
660	-3.70772e+06
670	-3.70877e+06
680	-3.70836e+06
690	-3.70529e+06
700	-3.707e+06
710	-3.70802e+06
720	-3.70658e+06
730	-3.70294e+06
740	-3706579
750	-3.70348e+06
760	-3.70241e+06
770	-3705925
780	-3.70565e+06
790	-3.7075e+06
800	-3.70986e+06
810	-3705408
820	-3.70691e+06
830	-3.70924e+06
840	-3698966
850	-3.70638e+06
860	-3.70855e+06
870	-3.70381e+06
880	-3.70779e+06
890	-3705485
900	-3706816
910	-3.70751e+06
920	-3.70723e+06
930	-3.70485e+06
940	-3.70875e+06
950	-3.70746e+06
960	-3.70581e+06
970	-3708009
980	-3.70589e+06
990	-3.70618e+06
1000	-3.70695e+06
1010	-3706286
1020	-3.70534e+06
1030	-3.70155e+06
1040	-3.70596e+06
1050	-3708947
1060	-3.70747e+06
1070	-3.70508e+06
1080	-3.70622e+06
1090	-3.70533e+06
1100	-3.70661e+06
1110	-3706308
1120	-3.7071e+06
1130	-3706421
1140	-3709554
1150	-3707621
1160	-3.70669e+06
1170	-3.70275e+06
1180	-3.7019e+06
1190	-3.70444e+06
1200	-3.7073e+06
1210	-3706880
1220	-3.70874e+06
1230	-3707577
1240	-3.70549e+06
1250	-3.70856e+06
1260	-3.7076e+06
1270	-3708253
1280	-3.70522e+06
1290	-3.70605e+06
1300	-3.70465e+06
1310	-3.70523e+06
1320	-3706477
1330	-3.70738e+06
1340	-3.70626e+06
1350	-3707480
1360	-3.70288e+06
1370	-3.70767e+06
1380	-3.70906e+06
1390	-3705713
1400	-3.70461e+06
1410	-3.70764e+06
1420	-3.70452e+06
1430	-3.7062e+06
1440	-3704636
1450	-3.7088e+06
1460	-3.70569e+06
1470	-3.70429e+06
1480	-3.70949e+06
1490	-3710288
1500	-3.70215e+06
1510	-3.70366e+06
1520	-3.70531e+06
1530	-3704948
1540	-3706354
1550	-3.7066e+06
1560	-3708673
1570	-3706734
1580	-3707510
1590	-3.7087e+06
1600	-3.70697e+06
1610	-3.70741e+06
1620	-3.70745e+06
1630	-3.70421e+06
1640	-3.70806e+06
1650	-3707217
1660	-3.70574e+06
1670	-3.70783e+06
1680	-3.70638e+06
1690	-3.70606e+06
1700	-3.70368e+06
1710	-3.70741e+06
1720	-3708645
1730	-3.70306e+06
1740	-3.70506e+06
1750	-3.70869e+06
1760	-3.71141e+06
1770	-3.70725e+06
1780	-3.7077e+06
1790	-3.71057e+06
1800	-3.70635e+06
1810	-3707715
1820	-3.71102e+06
1830	-3710807
1840	-3.70764e+06
1850	-3706609
1860	-3.70531e+06
1870	-3709747
1880	-3.70592e+06
1890	-3.71008e+06
1900	-3.70307e+06
1910	-3706785
1920	-3709775
1930	-3705389
1940	-3705947
1950	-3.70345e+06
1960	-3.70384e+06
1970	-3.70668e+06
1980	-3704730
1990	-3.70672e+06
2000	-3.70828e+06
2010	-3.70719e+06
2020	-3706140
2030	-3.70672e+06
2040	-3.70622e+06
2050	-3.70458e+06
2060	-3.71151e+06
2070	-3.70603e+06
2080	-3.70258e+06
2090	-3.7048e+06
2100	-3.70197e+06
2110	-3709003
2120	-3.70733e+06
2130	-3.70936e+06
2140	-3.70332e+06
2150	-3.70998e+06
2160	-3704850
2170	-3705846
2180	-3.7057e+06
2190	-3.70981e+06
2200	-3709623
2210	-3.70801e+06
2220	-3.70841e+06
2230	-3.70571e+06
2240	-3.7048e+06
2250	-3710331
2260	-3705296
2270	-3708181
2280	-3.70256e+06
2290	-3.70942e+06
2300	-3.70354e+06
2310	-3.70385e+06
2320	-3.70666e+06
2330	-3.70736e+06
2340	-3711838
2350	-3707943
2360	-3.70978e+06
2370	-3.70958e+06
2380	-3.70614e+06
2390	-3.70595e+06
2400	-3.70782e+06
2410	-3.70325e+06
2420	-3704831
2430	-3704309
2440	-3.70931e+06
2450	-3.70193e+06
2460	-3.70895e+06
2470	-3.70709e+06
2480	-3.7078e+06
2490	-3.70339e+06
2500	-3706614
2510	-3705309
2520	-3705692
2530	-3709066
2540	-3704554
2550	-3.70204e+06
2560	-3708815
2570	-3.70593e+06
2580	-3706276
2590	-3.70173e+06
2600	-3706025
2610	-3.70814e+06
2620	-3.70443e+06
2630	-3.70854e+06
2640	-3.70936e+06
2650	-3.70693e+06
2660	-3.70885e+06
2670	-3704227
2680	-3.70555e+06
2690	-3.70148e+06
2700	-3.70801e+06
2710	-3.71327e+06
2720	-3.70531e+06
2730	-3.70609e+06
2740	-3.71034e+06
2750	-3.70586e+06
2760	-3.70539e+06
2770	-3.70277e+06
2780	-3.70322e+06
2790	-3.70949e+06
2800	-3.70582e+06
2810	-3.70775e+06
2820	-3.70606e+06
2830	-3.70794e+06
2840	-3.70915e+06
2850	-3.70653e+06
2860	-3.70627e+06
2870	-3.70778e+06
2880	-3.70598e+06
2890	-3.70525e+06
2900	-3.70886e+06
2910	-3.70553e+06
2920	-3.70458e+06
2930	-3701657
2940	-3.70631e+06
2950	-3.70998e+06
2960	-3707948
2970	-3.70745e+06
2980	-3.7071e+06
2990	-3.70803e+06
3000	-3705539
3010	-3.70639e+06
3020	-3707036
3030	-3.70566e+06
3040	-3.7094e+06
3050	-3.71015e+06
3060	-3.70638e+06
3070	-3710829
3080	-3.70698e+06
3090	-3.7075e+06
3100	-3.7111e+06
3110	-3.70496e+06
3120	-3.70639e+06
3130	-3.70785e+06
3140	-3.70749e+06
3150	-3709690
3160	-3.71194e+06
3170	-3707802
3180	-3708106
3190	-3.70737e+06
3200	-3.70466e+06
3210	-3.70605e+06
3220	-3.7064e+06
3230	-3.70175e+06
3240	-3.70891e+06
3250	-3.71182e+06
3260	-3.70819e+06
3270	-3704817
3280	-3.7084e+06
3290	-3.70889e+06
3300	-3.70892e+06
3310	-3705647
3320	-3.70346e+06
3330	-3.70835e+06
3340	-3.70871e+06
3350	-3.70381e+06
3360	-3708778
3370	-3.71039e+06
3380	-3707512
3390	-3.70607e+06
3400	-3.70875e+06
3410	-3.70889e+06
3420	-3.70764e+06
3430	-3.70654e+06
3440	-3.7082e+06
3450	-3.70788e+06
3460	-3.70435e+06
3470	-3.70635e+06
3480	-3704116
3490	-3.70588e+06
3500	-3.70776e+06
3510	-3.70791e+06
3520	-3.7094e+06
3530	-3.70782e+06
3540	-3.7057e+06
3550	-3.70887e+06
3560	-3.70532e+06
3570	-3705958
3580	-3.70419e+06
3590	-3.70951e+06
3600	-3.70625e+06
3610	-3.70684e+06
3620	-3707083
3630	-3.70466e+06
3640	-3.70845e+06
3650	-3704635
3660	-3.70575e+06
3670	-3.70772e+06
3680	-3.70791e+06
3690	-3709431
3700	-3704852
3710	-3.70409e+06
3720	-3.708e+06
3730	-3707128
3740	-3.70382e+06
3750	-3.70856e+06
3760	-3707532
3770	-3.70632e+06
3780	-3.71006e+06
3790	-3706565
3800	-3705272
3810	-3.70654e+06
3820	-3.70986e+06
3830	-3.70988e+06
3840	-3.70212e+06
3850	-3707313
3860	-3.70894e+06
3870	-3.70509e+06
3880	-3.70497e+06
3890	-3.70452e+06
3900	-3.70604e+06
3910	-3.70957e+06
3920	-3.7069e+06
3930	-3.70694e+06
3940	-3.70987e+06
3950	-3.70871e+06
3960	-3708095
3970	-3.70674e+06
3980	-3.70923e+06
3990	-3707331
4000	-3.70686e+06
4010	-3.70864e+06
4020	-3.70792e+06
4030	-3.70352e+06
4040	-3.704e+06
4050	-3.70476e+06
4060	-3.70866e+06
4070	-3.70511e+06
4080	-3.70917e+06
4090	-3705223
4100	-3.70779e+06
4110	-3.7076e+06
4120	-3.70776e+06
4130	-3.70845e+06
4140	-3.70642e+06
4150	-3.70382e+06
4160	-3.70582e+06
4170	-3.70466e+06
4180	-3.70791e+06
4190	-3.70918e+06
4200	-3.7095e+06
4210	-3.71003e+06
4220	-3.70762e+06
4230	-3707987
4240	-3710709
4250	-3.70701e+06
4260	-3709593
4270	-3.70859e+06
4280	-3.70719e+06
4290	-3.70692e+06
4300	-3705932
4310	-3.70721e+06
4320	-3.70881e+06
4330	-3.70924e+06
4340	-3.70867e+06
4350	-3707169
4360	-3.70587e+06
4370	-3.70442e+06
4380	-3.70757e+06
4390	-3.70955e+06
4400	-3.70921e+06
4410	-3.70695e+06
4420	-3706213
4430	-3.70441e+06
4440	-3.70802e+06
4450	-3.7094e+06
4460	-3.71028e+06
4470	-3.71085e+06
4480	-3.70376e+06
4490	-3.70781e+06
4500	-3.70481e+06
4510	-3.70872e+06
4520	-3706905
4530	-3.70768e+06
4540	-3.71126e+06
4550	-3708004
4560	-3.71024e+06
4570	-3.70297e+06
4580	-3.70468e+06
4590	-3.70934e+06
4600	-3.71214e+06
4610	-3.70705e+06
4620	-3.70777e+06
4630	-3.71246e+06
4640	-3.71066e+06
4650	-3.70739e+06
4660	-3707000
4670	-3.70859e+06
4680	-3705655
4690	-3.70663e+06
4700	-3707296
4710	-3.7089e+06
4720	-3708262
4730	-3705838
4740	-3702942
4750	-3706761
4760	-3.70812e+06
4770	-3.70529e+06
4780	-3.70277e+06
4790	-3.70997e+06
4800	-3.70505e+06
4810	-3.70543e+06
4820	-3713406
4830	-3.70711e+06
4840	-3.70929e+06
4850	-3.70665e+06
4860	-3.71043e+06
4870	-3707689
4880	-3708553
4890	-3.709e+06
4900	-3.70654e+06
4910	-3706174
4920	-3.70834e+06
4930	-3706671
4940	-3706985
4950	-3.71033e+06
4960	-3.70855e+06
4970	-3.70842e+06
4980	-3.71051e+06
4990	-3.70886e+06
5000	-3.70669e+06
5010	-3.70333e+06
5020	-3704889
5030	-3.70457e+06
5040	-3.70483e+06
5050	-3.70658e+06
5060	-3.70754e+06
5070	-3710525
5080	-3.7076e+06
5090	-3.70741e+06
5100	-3707230
5110	-3712480
5120	-3.71038e+06
5130	-3.704e+06
5140	-3.70963e+06
5150	-3.70785e+06
5160	-3.71136e+06
5170	-3.71117e+06
5180	-3.70862e+06
5190	-3.70619e+06
5200	-3.70615e+06
5210	-3.71324e+06
5220	-3.70982e+06
5230	-3.70797e+06
5240	-3.70961e+06
5250	-3708379
5260	-3.71151e+06
5270	-3705635
5280	-3.70885e+06
5290	-3.70983e+06
5300	-3.709e+06
5310	-3.70876e+06
5320	-3709355
5330	-3.71056e+06
5340	-3.71069e+06
5350	-3.71128e+06
5360	-3712598
5370	-3712536
5380	-3.70855e+06
5390	-3.70531e+06
5400	-3.70882e+06
5410	-3.70506e+06
5420	-3705990
5430	-3.70796e+06
5440	-3.70482e+06
5450	-3.70483e+06
5460	-3.70549e+06
5470	-3.70671e+06
5480	-3.71082e+06
5490	-3708063
5500	-3.70663e+06
5510	-3.70572e+06
5520	-3.70962e+06
5530	-3.70789e+06
5540	-3.70872e+06
5550	-3714614
5560	-3.71121e+06
5570	-3.70551e+06
5580	-3.70721e+06
5590	-3711110
5600	-3.70463e+06
5610	-3.70583e+06
5620	-3.70837e+06
5630	-3703643
5640	-3.7099e+06
5650	-3.70645e+06
5660	-3709804
5670	-3.70954e+06
5680	-3708319
5690	-3706336
5700	-3.709e+06
5710	-3703813
5720	-3706391
5730	-3.70855e+06
5740	-3.70867e+06
5750	-3.7062e+06
5760	-3.70702e+06
5770	-3.70677e+06
5780	-3707745
5790	-3704721
5800	-3.70717e+06
5810	-3.71097e+06
5820	-3.7079e+06
5830	-3.71121e+06
5840	-3.7077e+06
5850	-3710141
5860	-3.70873e+06
5870	-3705518
5880	-3704601
5890	-3.70505e+06
5900	-3.71106e+06
5910	-3709053
5920	-3.7055e+06
5930	-3.70592e+06
5940	-3705414
5950	-3709831
5960	-3707182
5970	-3708154
5980	-3.70924e+06
5990	-3.70382e+06
6000	-3.71069e+06
6010	-3.70909e+06
6020	-3708167
6030	-3.70995e+06
6040	-3711342
6050	-3.70686e+06
6060	-3.70784e+06
6070	-3.70637e+06
6080	-3.70611e+06
6090	-3.70989e+06
6100	-3.71254e+06
6110	-3703272
6120	-3.70566e+06
6130	-3708624
6140	-3705011
6150	-3.70879e+06
6160	-3.71313e+06
6170	-3703296
6180	-3.70794e+06
6190	-3.70775e+06
6200	-3.70959e+06
6210	-3.70455e+06
6220	-3.70837e+06
6230	-3.70634e+06
6240	-3702799
6250	-3.70701e+06
6260	-3.71219e+06
6270	-3.70382e+06
6280	-3.70996e+06
6290	-3.7068e+06
6300	-3.70888e+06
6310	-3.70702e+06
6320	-3.70898e+06
6330	-3.70912e+06
6340	-3713473
6350	-3.70662e+06
6360	-3.70717e+06
6370	-3708650
6380	-3.70923e+06
6390	-3.70388e+06
6400	-3.71007e+06
6410	-3.7084e+06
6420	-3.70407e+06
6430	-3.70965e+06
6440	-3.7083e+06
6450	-3.70748e+06
6460	-3.70625e+06
6470	-3.70809e+06
6480	-3.70852e+06
6490	-3.70775e+06
6500	-3.70725e+06
6510	-3710298
6520	-3.70586e+06
6530	-3.70937e+06
6540	-3710454
6550	-3707786
6560	-3.71063e+06
6570	-3.70966e+06
6580	-3.70694e+06
6590	-3.70665e+06
6600	-3.70549e+06
6610	-3.70562e+06
6620	-3705061
6630	-3.70512e+06
6640	-3705108
6650	-3.7094e+06
6660	-3.71016e+06
6670	-3711495
6680	-3.70931e+06
6690	-3.70659e+06
6700	-3.70637e+06
6710	-3.70826e+06
6720	-3704400
6730	-3.70721e+06
6740	-3.70727e+06
6750	-3.70713e+06
6760	-3.70427e+06
6770	-3.70665e+06
6780	-3703294
6790	-3.70656e+06
6800	-3.705e+06
6810	-3.70742e+06
6820	-3704256
6830	-3.7068e+06
6840	-3.71035e+06
6850	-3.70944e+06
6860	-3710257
6870	-3.70902e+06
6880	-3.70771e+06
6890	-3.70912e+06
6900	-3708191
6910	-3.70676e+06
6920	-3.7061e+06
6930	-3.70412e+06
6940	-3708065
6950	-3706928
6960	-3.70585e+06
6970	-3712220
6980	-3.71185e+06
6990	-3.70798e+06
7000	-3.70635e+06
7010	-3711830
7020	-3.70775e+06
7030	-3.70641e+06
7040	-3710059
7050	-3.70522e+06
7060	-3.71223e+06
7070	-3704603
7080	-3.70848e+06
7090	-3709755
7100	-3.70645e+06
7110	-3.7089e+06
7120	-3.70827e+06
7130	-3709982
7140	-3.70645e+06
7150	-3.70463e+06
7160	-3.70683e+06
7170	-3.70729e+06
7180	-3.70671e+06
7190	-3.70904e+06
7200	-3707636
7210	-3.70343e+06
7220	-3.70844e+06
7230	-3.70426e+06
7240	-3.70975e+06
7250	-3706420
7260	-3.70519e+06
7270	-3.71037e+06
7280	-3705595
7290	-3.71047e+06
7300	-3.70947e+06
7310	-3.70683e+06
7320	-3.70955e+06
7330	-3710653
7340	-3707187
7350	-3.70962e+06
7360	-3.70928e+06
7370	-3.70714e+06
7380	-3706547
7390	-3.70801e+06
7400	-3.70693e+06
7410	-3.70574e+06
7420	-3710097
7430	-3703951
7440	-3707018
7450	-3.70908e+06
7460	-3.71039e+06
7470	-3.70654e+06
7480	-3.70991e+06
7490	-3.70807e+06
7500	-3710382
7510	-3.71201e+06
7520	-3.711e+06
7530	-3.70787e+06
7540	-3.70536e+06
7550	-3.70886e+06
7560	-3.70813e+06
7570	-3.70331e+06
7580	-3.70852e+06
7590	-3.70845e+06
7600	-3.7055e+06
7610	-3711149
7620	-3709064
7630	-3708074
7640	-3.70552e+06
7650	-3.70698e+06
7660	-3.70692e+06
7670	-3.70882e+06
7680	-3707035
7690	-3707799
7700	-3.7123e+06
7710	-3707812
7720	-3.70862e+06
7730	-3.70812e+06
7740	-3.70681e+06
7750	-3.70718e+06
7760	-3.70771e+06
7770	-3.70549e+06
7780	-3.71207e+06
7790	-3.70751e+06
7800	-3.7049e+06
7810	-3.71201e+06
7820	-3.70708e+06
7830	-3.70679e+06
7840	-3.705e+06
7850	-3.70727e+06
7860	-3.70641e+06
7870	-3.70566e+06
7880	-3.70961e+06
7890	-3710727
7900	-3.70857e+06
7910	-3705171
7920	-3705790
7930	-3.71129e+06
7940	-3.71174e+06
7950	-3711716
7960	-3.7089e+06
7970	-3.70932e+06
7980	-3707908
7990	-3.71123e+06
8000	-3708460
8010	-3.70925e+06
8020	-3.70609e+06
8030	-3.70776e+06
8040	-3712059
8050	-3709627
8060	-3708735
8070	-3.70535e+06
8080	-3709203
8090	-3.70739e+06
8100	-3.70707e+06
8110	-3711029
8120	-3.7117e+06
8130	-3.71e+06
8140	-3709189
8150	-3708926
8160	-3.70717e+06
8170	-3711642
8180	-3.7039e+06
8190	-3.71056e+06
8200	-3711774
8210	-3.71174e+06
8220	-3.70715e+06
8230	-3.70883e+06
8240	-3712911
8250	-3.70968e+06
8260	-3.7058e+06
8270	-3.70854e+06
8280	-3.70933e+06
8290	-3.70617e+06
8300	-3703609
8310	-3.70619e+06
8320	-3.70889e+06
8330	-3.71172e+06
8340	-3.70771e+06
8350	-3.70569e+06
8360	-3713531
8370	-3709734
8380	-3704517
8390	-3.70909e+06
8400	-3.70909e+06
8410	-3.71088e+06
8420	-3706391
8430	-3.71052e+06
8440	-3.71021e+06
8450	-3707449
8460	-3710645
8470	-3704782
8480	-3710420
8490	-3.70708e+06
8500	-3710205
8510	-3708418
8520	-3706012
8530	-3709308
8540	-3.70713e+06
8550	-3707263
8560	-3706444
8570	-3.71055e+06
8580	-3.71e+06
8590	-3.71019e+06
8600	-3.70252e+06
8610	-3.71146e+06
8620	-3711294
8630	-3.7088e+06
8640	-3.70663e+06
8650	-3.70623e+06
8660	-3.71063e+06
8670	-3.70624e+06
8680	-3.70551e+06
8690	-3.70654e+06
8700	-3.70923e+06
8710	-3.70907e+06
8720	-3712722
8730	-3706875
8740	-3.70651e+06
8750	-3706830
8760	-3.7074e+06
8770	-3710397
8780	-3.70186e+06
8790	-3.70858e+06
8800	-3.71035e+06
8810	-3709881
8820	-3.71304e+06
8830	-3.71157e+06
8840	-3.7085e+06
8850	-3707015
8860	-3.70424e+06
8870	-3.70848e+06
8880	-3.71379e+06
8890	-3.70675e+06
8900	-3.71172e+06
8910	-3.70665e+06
8920	-3.70941e+06
8930	-3710469
8940	-3.7102e+06
8950	-3.7121e+06
8960	-3.7123e+06
8970	-3.71065e+06
8980	-3.70896e+06
8990	-3705214
9000	-3.70657e+06
9010	-3.70917e+06
9020	-3.70823e+06
9030	-3.70901e+06
9040	-3.71068e+06
9050	-3706668
9060	-3.70949e+06
9070	-3.71166e+06
9080	-3.70792e+06
9090	-3.711e+06
9100	-3.70749e+06
9110	-3.70906e+06
9120	-3.70889e+06
9130	-3.70732e+06
9140	-3.70967e+06
9150	-3.70753e+06
9160	-3.7116e+06
9170	-3.71021e+06
9180	-3.70557e+06
9190	-3.71162e+06
9200	-3.70926e+06
9210	-3.70963e+06
9220	-3.71128e+06
9230	-3.70914e+06
9240	-3.71063e+06
9250	-3.70942e+06
9260	-3705215
9270	-3707058
9280	-3706830
9290	-3.70698e+06
9300	-3709683
9310	-3706614
9320	-3.71119e+06
9330	-3.71135e+06
9340	-3.70659e+06
9350	-3.7094e+06
9360	-3710626
9370	-3708001
9380	-3706627
9390	-3709013
9400	-3.70813e+06
9410	-3710353
9420	-3.71078e+06
9430	-3707367
9440	-3.70778e+06
9450	-3707095
9460	-3.71585e+06
9470	-3.71087e+06
9480	-3.70992e+06
9490	-3.71368e+06
9500	-3.70943e+06
9510	-3.70795e+06
9520	-3.70689e+06
9530	-3.70878e+06
9540	-3.70522e+06
9550	-3.7112e+06
9560	-3.70831e+06
9570	-3.70928e+06
9580	-3708052
9590	-3707719
9600	-3.70804e+06
9610	-3.70874e+06
9620	-3709185
9630	-3.71036e+06
9640	-3.70947e+06
9650	-3.70863e+06
9660	-3.70672e+06
9670	-3708594
9680	-3.70872e+06
9690	-3.70935e+06
9700	-3.70846e+06
9710	-3.71076e+06
9720	-3.70475e+06
9730	-3.70408e+06
9740	-3.70898e+06
9750	-3.70793e+06
9760	-3.70929e+06
9770	-3706489
9780	-3.71094e+06
9790	-3711893
9800	-3.70692e+06
9810	-3.71004e+06
9820	-3.70404e+06
9830	-3.70839e+06
9840	-3.70966e+06
9850	-3.71027e+06
9860	-3.70645e+06
9870	-3.71063e+06
9880	-3.70774e+06
9890	-3.70805e+06
9900	-3.70984e+06
9910	-3.71098e+06
9920	-3.70956e+06
9930	-3.70839e+06
9940	-3.70992e+06
9950	-3.7072e+06
9960	-3.70807e+06
9970	-3.7085e+06
9980	-3.70578e+06
9990	-3.71146e+06
10000	-3708175
10010	-3.70438e+06
10020	-3.70655e+06
10030	-3.70221e+06
10040	-3.70309e+06
10050	-3706606
10060	-3.70868e+06
10070	-3.71348e+06
10080	-3.70442e+06
10090	-3.70905e+06
10100	-3705327
10110	-3706482
10120	-3.70739e+06
10130	-3706843
10140	-3.70861e+06
10150	-3.71078e+06
10160	-3.70711e+06
10170	-3.70684e+06
10180	-3.70771e+06
10190	-3708142
10200	-3.70866e+06
10210	-3.70963e+06
10220	-3.70569e+06
10230	-3.70996e+06
10240	-3.71165e+06
10250	-3.70783e+06
10260	-3.70713e+06
10270	-3.70911e+06
10280	-3.7071e+06
10290	-3.71169e+06
10300	-3.70815e+06
10310	-3706189
10320	-3.70682e+06
10330	-3707281
10340	-3.70788e+06
10350	-3.70872e+06
10360	-3708366
10370	-3.70749e+06
10380	-3.70731e+06
10390	-3.70985e+06
10400	-3.70989e+06
10410	-3703922
10420	-3706072
10430	-3.70934e+06
10440	-3.7081e+06
10450	-3.70559e+06
10460	-3.70817e+06
10470	-3708197
10480	-3.70647e+06
10490	-3707427
10500	-3710063
10510	-3.70711e+06
10520	-3713586
10530	-3.70445e+06
10540	-3.70841e+06
10550	-3708499
10560	-3.70736e+06
10570	-3.70793e+06
10580	-3.71013e+06
10590	-3709060
10600	-3.70715e+06
10610	-3.70316e+06
10620	-3.71079e+06
10630	-3706826
10640	-3.70855e+06
10650	-3.71065e+06
10660	-3.70793e+06
10670	-3.70845e+06
10680	-3706514
10690	-3.71142e+06
10700	-3.71114e+06
10710	-3.70747e+06
10720	-3707891
10730	-3.70736e+06
10740	-3.70762e+06
10750	-3.7072e+06
10760	-3.7073e+06
10770	-3.70938e+06
10780	-3.70994e+06
10790	-3.70598e+06
10800	-3708160
10810	-3.70408e+06
10820	-3.71039e+06
10830	-3.70559e+06
10840	-3.70603e+06
10850	-3.70737e+06
10860	-3.7098e+06
10870	-3715995
10880	-3.70508e+06
10890	-3.71063e+06
10900	-3.70838e+06
10910	-3708481
10920	-3.71333e+06
10930	-3708144
10940	-3.70869e+06
10950	-3709391
10960	-3.7095e+06
10970	-3.70813e+06
10980	-3.7103e+06
10990	-3.71056e+06
11000	-3.7125e+06
11010	-3.71174e+06
11020	-3.71011e+06
11030	-3.70775e+06
11040	-3.71241e+06
11050	-3.71027e+06
11060	-3.7097e+06
11070	-3712494
11080	-3704886
11090	-3702650
11100	-3.70604e+06
11110	-3.70806e+06
11120	-3.7119e+06
11130	-3705085
11140	-3.70625e+06
11150	-3.70869e+06
11160	-3.70754e+06
11170	-3.70759e+06
11180	-3.70896e+06
11190	-3.70711e+06
11200	-3707596
11210	-3707010
11220	-3.70925e+06
11230	-3.70842e+06
11240	-3.70691e+06
11250	-3.71055e+06
11260	-3.70881e+06
11270	-3.70705e+06
11280	-3708165
11290	-3.70888e+06
11300	-3.70988e+06
11310	-3712262
11320	-3.70782e+06
11330	-3.71089e+06
11340	-3.70927e+06
11350	-3.70645e+06
11360	-3707753
11370	-3711637
11380	-3.70936e+06
11390	-3.71267e+06
11400	-3.7081e+06
11410	-3.70758e+06
11420	-3.71305e+06
11430	-3.70952e+06
11440	-3.70882e+06
11450	-3.70725e+06
11460	-3710256
11470	-3.70502e+06
11480	-3.70779e+06
11490	-3.71017e+06
11500	-3710477
11510	-3.71179e+06
11520	-3.71326e+06
11530	-3.70708e+06
11540	-3.70991e+06
11550	-3707581
11560	-3.70842e+06
11570	-3.70448e+06
11580	-3.70927e+06
11590	-3.70913e+06
11600	-3.70896e+06
11610	-3.70701e+06
11620	-3.70875e+06
11630	-3.70863e+06
11640	-3.7054e+06
11650	-3.71377e+06
11660	-3706323
11670	-3.70693e+06
11680	-3.71188e+06
11690	-3.7122e+06
11700	-3.70994e+06
11710	-3703861
11720	-3.71016e+06
11730	-3.70817e+06
11740	-3.71443e+06
11750	-3708451
11760	-3.7077e+06
11770	-3712475
11780	-3.71092e+06
11790	-3.70683e+06
11800	-3.71051e+06
11810	-3.70784e+06
11820	-3.70541e+06
11830	-3.70731e+06
11840	-3.70435e+06
11850	-3.70903e+06
11860	-3.71308e+06
11870	-3.71292e+06
11880	-3.70423e+06
11890	-3.70615e+06
11900	-3.71105e+06
11910	-3707014
11920	-3.70659e+06
11930	-3.71235e+06
11940	-3.70914e+06
11950	-3.71013e+06
11960	-3.70915e+06
11970	-3.70722e+06
11980	-3707643
11990	-3.70862e+06
12000	-3.71089e+06
12010	-3.7114e+06
12020	-3.7033e+06
12030	-3.71131e+06
12040	-3714988
12050	-3.70553e+06
12060	-3.7054e+06
12070	-3.70883e+06
12080	-3708905
12090	-3.70595e+06
12100	-3.7091e+06
12110	-3709102
12120	-3704482
12130	-3.7061e+06
12140	-3710650
12150	-3705733
12160	-3.70419e+06
12170	-3.71026e+06
12180	-3.71158e+06
12190	-3.71058e+06
12200	-3.71034e+06
12210	-3.70921e+06
12220	-3.71139e+06
12230	-3706810
12240	-3.70878e+06
12250	-3.7121e+06
12260	-3709459
12270	-3.71089e+06
12280	-3.70998e+06
12290	-3.7071e+06
12300	-3.71023e+06
12310	-3708406
12320	-3711069
12330	-3.70712e+06
12340	-3.70939e+06
12350	-3.70858e+06
12360	-3.70867e+06
12370	-3.70832e+06
12380	-3.70704e+06
12390	-3.7079e+06
12400	-3709634
12410	-3707534
12420	-3.70724e+06
12430	-3708243
12440	-3.70305e+06
12450	-3709945
12460	-3.70727e+06
12470	-3.70608e+06
12480	-3.71047e+06
12490	-3.70655e+06
12500	-3710016
12510	-3.71024e+06
12520	-3.70779e+06
12530	-3.70802e+06
12540	-3.70825e+06
12550	-3.71161e+06
12560	-3.71059e+06
12570	-3.7044e+06
12580	-3.70945e+06
12590	-3.7086e+06
12600	-3710318
12610	-3712028
12620	-3.70841e+06
12630	-3.70971e+06
12640	-3.71001e+06
12650	-3.70944e+06
12660	-3.70337e+06
12670	-3.71073e+06
12680	-3706578
12690	-3.71103e+06
12700	-3710836
12710	-3.70926e+06
12720	-3.71146e+06
12730	-3.70997e+06
12740	-3.70669e+06
12750	-3.70589e+06
12760	-3.70958e+06
12770	-3.70861e+06
12780	-3.71172e+06
12790	-3.70776e+06
12800	-3709157
12810	-3.71174e+06
12820	-3.70617e+06
12830	-3.70782e+06
12840	-3.71089e+06
12850	-3.70784e+06
12860	-3.70854e+06
12870	-3.70653e+06
12880	-3.70617e+06
12890	-3.70674e+06
12900	-3712147
12910	-3.7065e+06
12920	-3.70368e+06
12930	-3703953
12940	-3.71237e+06
12950	-3708892
12960	-3.70505e+06
12970	-3.70861e+06
12980	-3.70659e+06
12990	-3.70876e+06
13000	-3710550
13010	-3.708e+06
13020	-3.70835e+06
13030	-3.70856e+06
13040	-3707636
13050	-3707899
13060	-3.70872e+06
13070	-3.71032e+06
13080	-3.70511e+06
13090	-3.70794e+06
13100	-3.71016e+06
13110	-3.71087e+06
13120	-3.70649e+06
13130	-3.71048e+06
13140	-3.71116e+06
13150	-3.70918e+06
13160	-3.7052e+06
13170	-3.70597e+06
13180	-3.71132e+06
13190	-3.70294e+06
13200	-3.7069e+06
13210	-3.70959e+06
13220	-3708545
13230	-3.70672e+06
13240	-3.70687e+06
13250	-3709482
13260	-3709583
13270	-3.70741e+06
13280	-3.71054e+06
13290	-3707757
13300	-3.70884e+06
13310	-3.71242e+06
13320	-3.71181e+06
13330	-3708064
13340	-3.70737e+06
13350	-3.70818e+06
13360	-3.70691e+06
13370	-3.7072e+06
13380	-3.70619e+06
13390	-3.70765e+06
13400	-3.71023e+06
13410	-3.711e+06
13420	-3706088
13430	-3.71156e+06
13440	-3709018
13450	-3710526
13460	-3708738
13470	-3708844
13480	-3.70741e+06
13490	-3.70749e+06
13500	-3.7075e+06
13510	-3.71046e+06
13520	-3712133
13530	-3.70459e+06
13540	-3.70698e+06
13550	-3.71248e+06
13560	-3.71069e+06
13570	-3707930
13580	-3.7088e+06
13590	-3707515
13600	-3.70923e+06
13610	-3709595
13620	-3.7075e+06
13630	-3.71082e+06
13640	-3.71195e+06
13650	-3.70845e+06
13660	-3.70845e+06
13670	-3.71132e+06
13680	-3712712
13690	-3707772
13700	-3.70993e+06
13710	-3706542
13720	-3.71014e+06
13730	-3.71003e+06
13740	-3.70673e+06
13750	-3.71027e+06
13760	-3.70905e+06
13770	-3.71226e+06
13780	-3.70622e+06
13790	-3.71051e+06
13800	-3.70803e+06
13810	-3.70903e+06
13820	-3712783
13830	-3.71032e+06
13840	-3.70781e+06
13850	-3.70931e+06
13860	-3.70653e+06
13870	-3.71013e+06
13880	-3703618
13890	-3.71252e+06
13900	-3709203
13910	-3710949
13920	-3.70993e+06
13930	-3.70788e+06
13940	-3.7142e+06
13950	-3.7078e+06
13960	-3.70789e+06
13970	-3.70779e+06
13980	-3.71008e+06
13990	-3.71017e+06
14000	-3.70694e+06
14010	-3.71143e+06
14020	-3708126
14030	-3.70752e+06
14040	-3.70757e+06
14050	-3.70715e+06
14060	-3.7086e+06
14070	-3.70793e+06
14080	-3.70898e+06
14090	-3.71061e+06
14100	-3.71249e+06
14110	-3.70795e+06
14120	-3708444
14130	-3708394
14140	-3.70852e+06
14150	-3.70586e+06
14160	-3.70708e+06
14170	-3.7111e+06
14180	-3707265
14190	-3.70892e+06
14200	-3.7126e+06
14210	-3.70199e+06
14220	-3706359
14230	-3706908
14240	-3.70832e+06
14250	-3710056
14260	-3710194
14270	-3.70401e+06
14280	-3.70592e+06
14290	-3.71037e+06
14300	-3.70953e+06
14310	-3709246
14320	-3.70718e+06
14330	-3.70765e+06
14340	-3713849
14350	-3704719
14360	-3.70657e+06
14370	-3.71068e+06
14380	-3.71125e+06
14390	-3710952
14400	-3705280
14410	-3.70726e+06
14420	-3.70793e+06
14430	-3.70998e+06
14440	-3.70638e+06
14450	-3.70658e+06
14460	-3.70972e+06
14470	-3.71024e+06
14480	-3.71016e+06
14490	-3.70774e+06
14500	-3708505
14510	-3.70829e+06
14520	-3.70838e+06
14530	-3.70755e+06
14540	-3.71015e+06
14550	-3.70931e+06
14560	-3.70875e+06
14570	-3.71004e+06
14580	-3.70849e+06
14590	-3.7095e+06
14600	-3.70649e+06
14610	-3.70878e+06
14620	-3710126
14630	-3.71151e+06
14640	-3706929
14650	-3709143
14660	-3.70625e+06
14670	-3.70686e+06
14680	-3.70604e+06
14690	-3.70887e+06
14700	-3.70421e+06
14710	-3706787
14720	-3.70738e+06
14730	-3.70913e+06
14740	-3710148
14750	-3713682
14760	-3.70781e+06
14770	-3707760
14780	-3.7114e+06
14790	-3.71291e+06
14800	-3.7078e+06
14810	-3710160
14820	-3710030
14830	-3709003
14840	-3.70832e+06
14850	-3.71097e+06
14860	-3.70977e+06
14870	-3.71073e+06
14880	-3.71153e+06
14890	-3.70815e+06
14900	-3.70712e+06
14910	-3.70829e+06
14920	-3.71013e+06
14930	-3708771
14940	-3.7145e+06
14950	-3.70937e+06
14960	-3.71204e+06
14970	-3.70776e+06
14980	-3.70782e+06
14990	-3.7098e+06
15000	-3.70877e+06
15010	-3.70601e+06
15020	-3.70942e+06
15030	-3.71066e+06
15040	-3.71117e+06
15050	-3710577
15060	-3.71079e+06
15070	-3706416
15080	-3.71011e+06
15090	-3.70815e+06
15100	-3712682
15110	-3709872
15120	-3.71075e+06
15130	-3.70886e+06
15140	-3.70894e+06
15150	-3.71188e+06
15160	-3711115
15170	-3.71024e+06
15180	-3.71156e+06
15190	-3709746
15200	-3.70708e+06
15210	-3.70783e+06
15220	-3.70501e+06
15230	-3.71339e+06
15240	-3.70828e+06
15250	-3.71026e+06
15260	-3.71064e+06
15270	-3.71182e+06
15280	-3710468
15290	-3.70832e+06
15300	-3.70919e+06
15310	-3.70967e+06
15320	-3706057
15330	-3.70668e+06
15340	-3709170
15350	-3.71256e+06
15360	-3.71251e+06
15370	-3.70842e+06
15380	-3.71051e+06
15390	-3.70475e+06
15400	-3.70809e+06
15410	-3.7087e+06
15420	-3.70601e+06
15430	-3.70973e+06
15440	-3.70499e+06
15450	-3707058
15460	-3.71189e+06
15470	-3.71056e+06
15480	-3.71177e+06
15490	-3.70778e+06
15500	-3.71203e+06
15510	-3708323
15520	-3.7074e+06
15530	-3.70913e+06
15540	-3709328
15550	-3.70662e+06
15560	-3708839
15570	-3.7088e+06
15580	-3710881
15590	-3.70797e+06
15600	-3709093
15610	-3706807
15620	-3.70877e+06
15630	-3.70845e+06
15640	-3.70808e+06
15650	-3710926
15660	-3.7111e+06
15670	-3.70999e+06
15680	-3.70493e+06
15690	-3.70896e+06
15700	-3707499
15710	-3.70378e+06
15720	-3.71121e+06
15730	-3.70791e+06
15740	-3.71043e+06
15750	-3.70948e+06
15760	-3.70852e+06
15770	-3.70492e+06
15780	-3711921
15790	-3.70866e+06
15800	-3712267
15810	-3.70845e+06
15820	-3.71021e+06
15830	-3.70918e+06
15840	-3.7115e+06
15850	-3711913
15860	-3.70662e+06
15870	-3.71183e+06
15880	-3.7094e+06
15890	-3.71191e+06
15900	-3.70931e+06
15910	-3.70826e+06
15920	-3708215
15930	-3.70891e+06
15940	-3.7109e+06
15950	-3707016
15960	-3.70601e+06
15970	-3.70511e+06
15980	-3.71039e+06
15990	-3703610
16000	-3.70844e+06
16010	-3.71057e+06
16020	-3.70935e+06
16030	-3.70742e+06
16040	-3712865
16050	-3.70498e+06
16060	-3.71027e+06
16070	-3708401
16080	-3705331
16090	-3.708e+06
16100	-3708747
16110	-3.71013e+06
16120	-3.70836e+06
16130	-3.70794e+06
16140	-3710945
16150	-3.71164e+06
16160	-3.71059e+06
16170	-3.70833e+06
16180	-3.70932e+06
16190	-3.70913e+06
16200	-3.70991e+06
16210	-3707896
16220	-3706109
16230	-3706096
16240	-3.7113e+06
16250	-3.71166e+06
16260	-3.70888e+06
16270	-3.70931e+06
16280	-3.70792e+06
16290	-3.71156e+06
16300	-3.7107e+06
16310	-3.71178e+06
16320	-3.70806e+06
16330	-3709544
16340	-3.71057e+06
16350	-3.7087e+06
16360	-3710255
16370	-3.71024e+06
16380	-3710857
16390	-3.70876e+06
16400	-3.70992e+06
16410	-3705902
16420	-3.70681e+06
16430	-3.70976e+06
16440	-3712717
16450	-3713199
16460	-3709099
16470	-3.71426e+06
16480	-3.70863e+06
16490	-3.70919e+06
16500	-3709189
16510	-3.7041e+06
16520	-3.70941e+06
16530	-3.70612e+06
16540	-3.70446e+06
16550	-3.71145e+06
16560	-3.70909e+06
16570	-3.70834e+06
16580	-3.70987e+06
16590	-3.70577e+06
16600	-3.7081e+06
16610	-3.7086e+06
16620	-3.70687e+06
16630	-3.70736e+06
16640	-3.70489e+06
16650	-3.70771e+06
16660	-3.70698e+06
16670	-3709662
16680	-3.70349e+06
16690	-3.71064e+06
16700	-3.70767e+06
16710	-3.70699e+06
16720	-3.70665e+06
16730	-3.70649e+06
16740	-3.70448e+06
16750	-3.70872e+06
16760	-3708670
16770	-3.70705e+06
16780	-3.7085e+06
16790	-3711944
16800	-3.70734e+06
16810	-3706623
16820	-3.70824e+06
16830	-3.70871e+06
16840	-3.70329e+06
16850	-3713968
16860	-3707556
16870	-3.71129e+06
16880	-3.71134e+06
16890	-3.70961e+06
16900	-3708162
16910	-3712525
16920	-3.7092e+06
16930	-3.70803e+06
16940	-3.70928e+06
16950	-3.70771e+06
16960	-3708910
16970	-3.70891e+06
16980	-3.70991e+06
16990	-3709055
17000	-3.70842e+06
17010	-3707399
17020	-3.70857e+06
17030	-3.7049e+06
17040	-3.70793e+06
17050	-3.70772e+06
17060	-3.70963e+06
17070	-3.70486e+06
17080	-3.70665e+06
17090	-3.71002e+06
17100	-3.70718e+06
17110	-3.70457e+06
17120	-3.70846e+06
17130	-3.7056e+06
17140	-3704217
17150	-3.7084e+06
17160	-3.70616e+06
17170	-3710831
17180	-3714119
17190	-3709449
17200	-3.7102e+06
17210	-3.70748e+06
17220	-3707437
17230	-3.70891e+06
17240	-3.70982e+06
17250	-3.70852e+06
17260	-3.70764e+06
17270	-3708091
17280	-3.7095e+06
17290	-3.70921e+06
17300	-3.70832e+06
17310	-3.70712e+06
17320	-3.70955e+06
17330	-3.70706e+06
17340	-3.71109e+06
17350	-3.71107e+06
17360	-3.71204e+06
17370	-3707281
17380	-3.70668e+06
17390	-3.70895e+06
17400	-3.70979e+06
17410	-3.71142e+06
17420	-3709662
17430	-3705938
17440	-3.70583e+06
17450	-3.70579e+06
17460	-3710263
17470	-3705867
17480	-3.70784e+06
17490	-3706044
17500	-3708972
17510	-3.70596e+06
17520	-3.70838e+06
17530	-3710286
17540	-3.70556e+06
17550	-3.71072e+06
17560	-3708799
17570	-3.71197e+06
17580	-3.70851e+06
17590	-3.70693e+06
17600	-3.71173e+06
17610	-3.71046e+06
17620	-3.70389e+06
17630	-3.70915e+06
17640	-3.70814e+06
17650	-3709660
17660	-3.70388e+06
17670	-3.71231e+06
17680	-3.7104e+06
17690	-3712061
17700	-3711818
17710	-3.70947e+06
17720	-3.70925e+06
17730	-3.70999e+06
17740	-3.70856e+06
17750	-3.71034e+06
17760	-3705180
17770	-3.70916e+06
17780	-3.70935e+06
17790	-3710239
17800	-3706248
17810	-3.71196e+06
17820	-3706143
17830	-3.70559e+06
17840	-3.7058e+06
17850	-3.70708e+06
17860	-3708912
17870	-3.71063e+06
17880	-3.71111e+06
17890	-3.71256e+06
17900	-3.70965e+06
17910	-3.70893e+06
17920	-3706752
17930	-3.70851e+06
17940	-3.70809e+06
17950	-3.70961e+06
17960	-3.70995e+06
17970	-3.71257e+06
17980	-3.71474e+06
17990	-3.71272e+06
18000	-3.7085e+06
18010	-3713945
18020	-3.7097e+06
18030	-3.70987e+06
18040	-3.70536e+06
18050	-3708772
18060	-3.70728e+06
18070	-3711803
18080	-3.7122e+06
18090	-3708564
18100	-3.70585e+06
18110	-3.70771e+06
18120	-3.7114e+06
18130	-3709788
18140	-3.7084e+06
18150	-3707010
18160	-3708975
18170	-3710280
18180	-3.70828e+06
18190	-3712986
18200	-3.70553e+06
18210	-3.70996e+06
18220	-3.70827e+06
18230	-3.70812e+06
18240	-3705954
18250	-3.70855e+06
18260	-3712720
18270	-3710118
18280	-3.70796e+06
18290	-3.70359e+06
18300	-3.71019e+06
18310	-3.70868e+06
18320	-3708480
18330	-3.7059e+06
18340	-3710163
18350	-3.70688e+06
18360	-3.70821e+06
18370	-3.70713e+06
18380	-3711237
18390	-3.71115e+06
18400	-3.7112e+06
18410	-3.70971e+06
18420	-3.70653e+06
18430	-3.71268e+06
18440	-3.7047e+06
18450	-3.71355e+06
18460	-3.70987e+06
18470	-3.70822e+06
18480	-3.71266e+06
18490	-3.70812e+06
18500	-3.71004e+06
18510	-3.70923e+06
18520	-3.70855e+06
18530	-3.70938e+06
18540	-3.70767e+06
18550	-3.70998e+06
18560	-3.70917e+06
18570	-3713563
18580	-3706372
18590	-3710692
18600	-3711285
18610	-3.70653e+06
18620	-3.70767e+06
18630	-3706433
18640	-3.70817e+06
18650	-3.70797e+06
18660	-3.71128e+06
18670	-3.70836e+06
18680	-3709899
18690	-3.71152e+06
18700	-3.71135e+06
18710	-3.71087e+06
18720	-3.70858e+06
18730	-3.71285e+06
18740	-3.71319e+06
18750	-3.70357e+06
18760	-3.70486e+06
18770	-3.71224e+06
18780	-3.7127e+06
18790	-3.70837e+06
18800	-3.70851e+06
18810	-3705436
18820	-3.7131e+06
18830	-3.70682e+06
18840	-3.71033e+06
18850	-3712662
18860	-3709456
18870	-3708256
18880	-3711289
18890	-3.70956e+06
18900	-3.70856e+06
18910	-3.71081e+06
18920	-3.71106e+06
18930	-3710950
18940	-3.70451e+06
18950	-3.7057e+06
18960	-3.7071e+06
18970	-3.70874e+06
18980	-3706857
18990	-3.70692e+06
19000	-3.70425e+06
19010	-3708798
19020	-3.70914e+06
19030	-3.70913e+06
19040	-3.70421e+06
19050	-3.70822e+06
19060	-3712813
19070	-3.71332e+06
19080	-3.7103e+06
19090	-3.70625e+06
19100	-3.7078e+06
19110	-3707681
19120	-3.71093e+06
19130	-3.71063e+06
19140	-3.71273e+06
19150	-3.71152e+06
19160	-3707556
19170	-3707201
19180	-3705493
19190	-3.71336e+06
19200	-3.70666e+06
19210	-3.70783e+06
19220	-3708242
19230	-3.71134e+06
19240	-3.70451e+06
19250	-3.70706e+06
19260	-3.70997e+06
19270	-3.7076e+06
19280	-3.70726e+06
19290	-3.7081e+06
19300	-3709427
19310	-3709968
19320	-3.71238e+06
19330	-3.70906e+06
19340	-3.71038e+06
19350	-3706807
19360	-3708524
19370	-3.70873e+06
19380	-3.71166e+06
19390	-3710659
19400	-3704012
19410	-3708961
19420	-3707583
19430	-3.7067e+06
19440	-3710812
19450	-3.71172e+06
19460	-3.70994e+06
19470	-3.70798e+06
19480	-3708003
19490	-3709201
19500	-3704670
19510	-3.70444e+06
19520	-3.70996e+06
19530	-3708688
19540	-3.70922e+06
19550	-3.71294e+06
19560	-3.70763e+06
19570	-3.70801e+06
19580	-3.70969e+06
19590	-3.71118e+06
19600	-3.71042e+06
19610	-3711384
19620	-3.70824e+06
19630	-3.70961e+06
19640	-3.71045e+06
19650	-3.70852e+06
19660	-3711101
19670	-3.70843e+06
19680	-3.70831e+06
19690	-3.70765e+06
19700	-3.70794e+06
19710	-3709138
19720	-3.70934e+06
19730	-3711347
19740	-3707761
19750	-3708562
19760	-3.71317e+06
19770	-3.70636e+06
19780	-3708581
19790	-3.70857e+06
19800	-3.71094e+06
19810	-3.71258e+06
19820	-3.70622e+06
19830	-3.70907e+06
19840	-3.71e+06
19850	-3.70735e+06
19860	-3.70942e+06
19870	-3.708e+06
19880	-3.70965e+06
19890	-3711073
19900	-3.71036e+06
19910	-3.70946e+06
19920	-3.70853e+06
19930	-3.71123e+06
19940	-3.71091e+06
19950	-3.71351e+06
19960	-3.71157e+06
19970	-3713634
19980	-3.7106e+06
[truncated: 18,002 more rows]
