# Supplementary material for: REST missense mutations reveal disrupted Re1 motif binding and co-repressor interactions in uterine fibroids
Source: Front Bioinform. 2026 Jan 12;5:1703356. doi: 10.3389/fbinf.2025.1703356 (PMC12832642; doi:10.3389/fbinf.2025.1703356)
Supplement: Supplementary file 7 [file Table6.xlsx]

## Sheet: Wild
Residue	RMSF Wild (nm)	RMSF Mut1 (nm)	RMSF Mut2 (nm)	RMSF Mut3 (nm)	RMSF Mut4 (nm)	RMSF Mut5 (nm)					0.328252	0.343221	0.23404	0.303341	0.270469	0.346509
1	0.2981	0.3322	0.4962	0.2867	0.3906	0.3421					Wild	Mut1	Mut2	Mut3	Mut4	Mut5
5	0.2494	0.3584	0.4155	0.251	0.3441	0.31
18	0.208	0.3425	0.3411	0.2279	0.3156	0.27
20	0.199	0.3296	0.2888	0.2243	0.2835	0.2483
22	0.1923	0.3151	0.2413	0.2253	0.2821	0.2218
28	0.1763	0.2859	0.2043	0.2046	0.2777	0.2175
30	0.1674	0.2793	0.206	0.1984	0.314	0.2087
32	0.1877	0.2618	0.2084	0.1862	0.3348	0.2065
42	0.2021	0.2409	0.2019	0.1677	0.3483	0.2035
44	0.1947	0.2406	0.2042	0.165	0.35	0.2011
46	0.2249	0.233	0.2115	0.1651	0.3702	0.201
59	0.2228	0.2378	0.2072	0.1668	0.3522	0.2079
61	0.2055	0.2525	0.1959	0.166	0.319	0.2214
63	0.206	0.276	0.1981	0.183	0.3067	0.2353
75	0.2081	0.2607	0.1858	0.1757	0.3106	0.2254
77	0.2057	0.245	0.1852	0.1704	0.3227	0.2208
79	0.2182	0.2331	0.1855	0.1793	0.3368	0.2262
92	0.2437	0.2314	0.1702	0.1714	0.3589	0.2116
94	0.25	0.2395	0.1623	0.1565	0.3743	0.1761
96	0.282	0.2481	0.1611	0.1723	0.4006	0.1649
99	0.2878	0.243	0.1489	0.1631	0.3913	0.1603
101	0.2605	0.2451	0.1496	0.1467	0.406	0.1781
103	0.2677	0.2583	0.1528	0.1619	0.4453	0.1992
116	0.2716	0.2458	0.1654	0.1712	0.4829	0.2439
118	0.275	0.2332	0.1553	0.1638	0.4939	0.2319
120	0.2891	0.243	0.1708	0.1865	0.5545	0.285
127	0.3152	0.2359	0.1722	0.1756	0.5391	0.2679
129	0.3247	0.226	0.1595	0.1581	0.4825	0.2327
131	0.3638	0.2304	0.1681	0.1577	0.4698	0.2253
138	0.3809	0.2233	0.1549	0.1463	0.4369	0.2027
140	0.3771	0.2084	0.1477	0.1427	0.4195	0.1973
142	0.4019	0.2115	0.1383	0.1383	0.3935	0.1912
145	0.3836	0.1916	0.1308	0.1361	0.3333	0.179
147	0.4082	0.1847	0.1257	0.1313	0.3069	0.1777
149	0.4317	0.176	0.1254	0.1376	0.2978	0.1844
152	0.4312	0.178	0.1201	0.1386	0.2871	0.1833
154	0.3909	0.1847	0.1135	0.1376	0.2874	0.1941
156	0.4066	0.1983	0.1117	0.1571	0.2952	0.2081
159	0.3558	0.2007	0.1048	0.1569	0.2983	0.21
161	0.3149	0.1981	0.1061	0.1536	0.2497	0.2131
163	0.3144	0.211	0.1069	0.1721	0.2485	0.2313
166	0.2791	0.197	0.1061	0.1684	0.2233	0.2147
168	0.2434	0.1723	0.1061	0.1597	0.2126	0.1867
170	0.2208	0.1659	0.1103	0.1676	0.1986	0.184
185	0.1952	0.147	0.1071	0.1597	0.1905	0.1712
187	0.1951	0.1362	0.1041	0.1391	0.1863	0.1564
189	0.2028	0.1289	0.1054	0.1326	0.1809	0.1535
205	0.2279	0.1287	0.1095	0.137	0.1997	0.1737
207	0.2321	0.1331	0.1102	0.1465	0.2179	0.2006
209	0.2576	0.1337	0.1166	0.1547	0.2388	0.2243
219	0.2409	0.1329	0.1244	0.1615	0.2508	0.2354
221	0.2224	0.1345	0.1361	0.1682	0.2423	0.2184
223	0.2357	0.1442	0.1436	0.1827	0.2574	0.2335
230	0.2285	0.1361	0.1451	0.1938	0.2551	0.2426
232	0.2122	0.1327	0.1512	0.2019	0.2334	0.2302
234	0.2131	0.1305	0.1716	0.2281	0.2345	0.2467
241	0.212	0.1335	0.1841	0.2463	0.2367	0.2552
243	0.2288	0.1419	0.1874	0.2428	0.2484	0.2574
245	0.2294	0.1566	0.2261	0.2727	0.2561	0.2725
248	0.2428	0.1629	0.2269	0.2785	0.2817	0.2747
250	0.2585	0.1723	0.217	0.2628	0.2934	0.2486
252	0.2768	0.1869	0.2409	0.2695	0.3244	0.2552
262	0.2735	0.1895	0.2382	0.2793	0.3342	0.2546
264	0.2605	0.2006	0.2365	0.2466	0.3182	0.2238
266	0.2585	0.2521	0.2494	0.256	0.3304	0.2249
281	0.2524	0.31	0.2548	0.2408	0.3358	0.1921
283	0.2444	0.3093	0.254	0.2191	0.3285	0.2139
285	0.2421	0.3772	0.2808	0.208	0.3407	0.2447
288	0.2439	0.3382	0.2847	0.2034	0.3537	0.287
290	0.2638	0.3299	0.3215	0.2095	0.3541	0.3085
292	0.2709	0.306	0.3495	0.2114	0.3713	0.3642
305	0.2737	0.3166	0.3563	0.2221	0.3985	0.3604
307	0.2828	0.3312	0.3415	0.2371	0.4038	0.3317
309	0.2937	0.362	0.3953	0.2658	0.4418	0.3581
315	0.2943	0.3738	0.3806	0.2811	0.4532	0.3458
317	0.2948	0.3626	0.3311	0.2663	0.4388	0.3014
319	0.3014	0.3782	0.3167	0.2805	0.4457	0.2857
334	0.2918	0.3542	0.3139	0.271	0.4431	0.2538
336	0.3015	0.3718	0.3273	0.294	0.4596	0.2527
337	0.3001	0.364	0.3418	0.303	0.4652	0.2375
348	0.2907	0.3375	0.3133	0.2925	0.4463	0.2008
350	0.2865	0.3293	0.3386	0.2981	0.4546	0.1962
352	0.281	0.3139	0.3385	0.3016	0.4462	0.1799
362	0.2882	0.3098	0.326	0.3152	0.4437	0.1841
364	0.3022	0.2829	0.3397	0.3311	0.4678	0.2026
366	0.3181	0.2781	0.3451	0.3541	0.4805	0.2129
374	0.3156	0.2553	0.3188	0.3453	0.4635	0.1987
376	0.31	0.2113	0.2928	0.3231	0.4494	0.1905
378	0.3148	0.2232	0.2856	0.3218	0.4423	0.1972
391	0.2964	0.175	0.2639	0.3009	0.4108	0.1885
393	0.2753	0.1509	0.2485	0.2834	0.3867	0.1741
395	0.2648	0.1387	0.238	0.2696	0.3627	0.1798
412	0.2609	0.128	0.2312	0.2527	0.3508	0.1917
414	0.2368	0.1215	0.214	0.2481	0.3448	0.2048
416	0.2336	0.1179	0.2102	0.2316	0.3387	0.2237
424	0.2222	0.1191	0.2051	0.2086	0.3226	0.2167
426	0.2173	0.1167	0.212	0.1973	0.3109	0.2138
428	0.2147	0.1198	0.2136	0.1812	0.2966	0.2081
443	0.2248	0.1252	0.2016	0.1743	0.304	0.2053
445	0.2325	0.1266	0.1995	0.1808	0.3248	0.2099
447	0.2472	0.1329	0.1952	0.1783	0.3428	0.2137
460	0.2527	0.1385	0.1846	0.1811	0.3525	0.2207
462	0.2415	0.1389	0.19	0.1932	0.3532	0.2306
464	0.2468	0.1452	0.186	0.2057	0.366	0.2408
472	0.2438	0.1442	0.1905	0.2047	0.3532	0.2341
474	0.2331	0.1374	0.2121	0.1991	0.3323	0.223
476	0.2325	0.1378	0.2309	0.2042	0.3237	0.2182
491	0.2417	0.1408	0.2235	0.2002	0.3219	0.2122
493	0.2467	0.1394	0.2086	0.1882	0.3224	0.2067
495	0.2606	0.1442	0.2107	0.1964	0.3251	0.2038
502	0.2742	0.1541	0.1996	0.2092	0.3455	0.2147
504	0.2747	0.1551	0.1891	0.2134	0.3588	0.227
506	0.2918	0.1662	0.1863	0.2313	0.383	0.2424
524	0.2955	0.1704	0.1863	0.2389	0.391	0.2595
526	0.2805	0.1658	0.1976	0.2397	0.38	0.2537
528	0.2849	0.1707	0.2073	0.2494	0.3903	0.2694
534	0.2794	0.1709	0.2002	0.2583	0.3824	0.2714
536	0.2832	0.1808	0.2107	0.2704	0.3996	0.2934
538	0.2797	0.1861	0.2128	0.2865	0.4025	0.3027
549	0.2525	0.1803	0.2019	0.2905	0.3878	0.2747
551	0.2444	0.1689	0.2126	0.268	0.3502	0.2624
553	0.2483	0.1646	0.2179	0.2705	0.3316	0.2477
568	0.243	0.172	0.2086	0.2879	0.3083	0.2588
570	0.2375	0.1764	0.2061	0.308	0.3098	0.2551
572	0.2342	0.1861	0.2047	0.3311	0.3031	0.2674
578	0.2192	0.1723	0.1937	0.3089	0.272	0.2503
580	0.2202	0.177	0.192	0.3283	0.2722	0.2614
582	0.2132	0.171	0.1857	0.3186	0.2576	0.2562
588	0.2027	0.1614	0.1753	0.2955	0.2428	0.2391
590	0.2052	0.1647	0.1765	0.3185	0.2583	0.2423
591	0.2031	0.1612	0.1746	0.3103	0.2513	0.2333
602	0.1989	0.1526	0.169	0.2818	0.2417	0.2147
604	0.2025	0.1534	0.1693	0.2756	0.2445	0.2116
606	0.2033	0.1479	0.1699	0.2547	0.2498	0.1995
619	0.1916	0.1389	0.1631	0.2105	0.2278	0.1897
621	0.1896	0.1389	0.1631	0.1915	0.207	0.1984
623	0.1853	0.1326	0.1633	0.1641	0.2005	0.1956
638	0.1774	0.1263	0.1523	0.1478	0.173	0.1834
640	0.1767	0.1296	0.144	0.1501	0.1598	0.1828
642	0.1746	0.1283	0.1373	0.1435	0.1443	0.1777
657	0.1758	0.1262	0.1349	0.1483	0.1373	0.1615
659	0.1772	0.1287	0.1369	0.1656	0.1441	0.1552
661	0.1802	0.1303	0.1376	0.1782	0.1433	0.1449
674	0.185	0.1258	0.1362	0.1714	0.1346	0.1434
676	0.1874	0.1222	0.1393	0.1662	0.1309	0.1433
678	0.194	0.1197	0.1406	0.1641	0.1276	0.1452
693	0.1982	0.1097	0.1287	0.1453	0.1209	0.1451
695	0.1926	0.1099	0.1287	0.1311	0.1167	0.1486
697	0.1969	0.1044	0.1248	0.1182	0.1183	0.153
703	0.2028	0.0978	0.1178	0.1135	0.1239	0.1421
705	0.198	0.0968	0.1156	0.1148	0.1212	0.1382
707	0.2015	0.0925	0.1143	0.1117	0.1278	0.131
717	0.2125	0.0855	0.1122	0.111	0.1395	0.1178
719	0.2142	0.0826	0.1162	0.1153	0.1414	0.1202
721	0.2257	0.0774	0.1233	0.1146	0.1577	0.1167
733	0.2317	0.0755	0.1158	0.1136	0.164	0.1113
735	0.2176	0.0782	0.114	0.1066	0.153	0.1094
737	0.2216	0.0806	0.1216	0.1056	0.1607	0.1198
743	0.2226	0.079	0.1181	0.1001	0.169	0.1116
745	0.2217	0.0778	0.1184	0.0946	0.1715	0.1023
747	0.2296	0.0784	0.1343	0.0913	0.1807	0.1198
762	0.2506	0.076	0.1225	0.0899	0.191	0.1322
764	0.2546	0.0715	0.1293	0.0941	0.1993	0.1196
766	0.2783	0.0741	0.1419	0.0944	0.2145	0.1317
776	0.3035	0.0777	0.1553	0.0951	0.2227	0.1178
778	0.2867	0.0881	0.153	0.0953	0.2112	0.105
780	0.3059	0.0938	0.1774	0.099	0.2228	0.0988
783	0.3007	0.0954	0.1787	0.1041	0.2189	0.1016
785	0.2908	0.1084	0.163	0.105	0.2113	0.1103
787	0.2897	0.1319	0.1605	0.111	0.216	0.1225
798	0.2677	0.1597	0.1444	0.1254	0.1847	0.1234
800	0.2569	0.1926	0.1342	0.1361	0.1992	0.1243
802	0.2401	0.2398	0.125	0.1521	0.1934	0.1301
814	0.2287	0.2802	0.1377	0.1537	0.1946	0.1463
816	0.2261	0.2609	0.1561	0.1547	0.1973	0.1618
818	0.2253	0.2996	0.1744	0.1566	0.2085	0.1811
828	0.23	0.2637	0.1736	0.1543	0.171	0.1939
830	0.2128	0.2407	0.1786	0.1741	0.1854	0.2014
832	0.2284	0.2295	0.1886	0.2064	0.1943	0.2113
835	0.2104	0.2249	0.1761	0.1905	0.2015	0.2154
837	0.2333	0.2189	0.1669	0.1897	0.2108	0.2295
839	0.2454	0.2333	0.1607	0.1765	0.229	0.2382
846	0.2453	0.2121	0.1574	0.1611	0.1992	0.2287
848	0.2508	0.1962	0.1492	0.1662	0.1799	0.2065
850	0.2755	0.2148	0.1487	0.1642	0.1698	0.1982
857	0.2677	0.2128	0.1386	0.1539	0.1447	0.2027
859	0.2228	0.1792	0.1168	0.1491	0.1416	0.2028
861	0.2216	0.1974	0.1113	0.1495	0.1373	0.2158
868	0.1909	0.1855	0.1114	0.1443	0.1335	0.2342
870	0.1883	0.1726	0.1172	0.1401	0.1327	0.2343
872	0.188	0.1735	0.1214	0.1408	0.1367	0.2422
880	0.1827	0.1571	0.1211	0.1364	0.1298	0.2461
882	0.1725	0.1379	0.1149	0.1323	0.1226	0.2424
884	0.1785	0.1287	0.1175	0.1297	0.1197	0.247
901	0.1648	0.1145	0.1145	0.1209	0.1172	0.2461
903	0.1497	0.1067	0.1097	0.1185	0.1167	0.2487
905	0.1491	0.1275	0.1099	0.115	0.1187	0.2542
920	0.1606	0.1497	0.1063	0.1117	0.1286	0.2524
922	0.1599	0.1468	0.0935	0.103	0.1325	0.2316
924	0.1734	0.176	0.0939	0.1031	0.1443	0.2339
936	0.1808	0.1566	0.0963	0.1065	0.144	0.2317
938	0.1878	0.1608	0.1006	0.098	0.1506	0.2509
940	0.1948	0.1516	0.112	0.1022	0.1565	0.265
943	0.2002	0.15	0.109	0.0956	0.1641	0.2818
945	0.2051	0.15	0.1072	0.0933	0.1705	0.2807
947	0.2152	0.1557	0.1092	0.092	0.1866	0.2901
958	0.2091	0.1603	0.1124	0.0923	0.1888	0.2934
960	0.205	0.1579	0.1131	0.0904	0.1765	0.2873
962	0.2071	0.1637	0.1233	0.0868	0.1832	0.2879
973	0.1933	0.1658	0.1328	0.0885	0.1783	0.2806
975	0.1956	0.1623	0.1187	0.0997	0.1694	0.2742
977	0.1851	0.1639	0.1274	0.0999	0.1649	0.2793
997	0.1851	0.1581	0.1378	0.1032	0.1701	0.2868
999	0.1603	0.1645	0.1519	0.1037	0.1699	0.277
1001	0.1719	0.167	0.177	0.1104	0.1775	0.2816
1014	0.1654	0.1777	0.1961	0.1145	0.164	0.2758
1016	0.1606	0.1783	0.2071	0.111	0.1524	0.2433
1018	0.1569	0.1938	0.2281	0.1162	0.1408	0.2283
1031	0.1509	0.1811	0.1771	0.1145	0.1237	0.2094
1033	0.1534	0.2021	0.1587	0.1121	0.1216	0.2097
1035	0.1588	0.2059	0.1306	0.1122	0.1173	0.2024
1041	0.1706	0.1915	0.1224	0.11	0.1135	0.1849
1043	0.1265	0.1858	0.1222	0.1118	0.1132	0.183
1045	0.1238	0.1761	0.1219	0.1174	0.1145	0.1766
1056	0.1222	0.1392	0.1273	0.1275	0.1221	0.1606
1058	0.1262	0.1385	0.1253	0.1297	0.1182	0.1677
1060	0.1236	0.1214	0.1375	0.1385	0.1236	0.1581
1075	0.1189	0.1235	0.1441	0.1209	0.1246	0.1482
1077	0.1108	0.1172	0.1341	0.1127	0.1242	0.1358
1079	0.105	0.1294	0.1279	0.0983	0.1257	0.1332
1092	0.103	0.1183	0.1217	0.1003	0.1296	0.1168
1094	0.1161	0.1122	0.1143	0.0971	0.1356	0.1242
1095	0.1119	0.1078	0.1087	0.1051	0.1409	0.1177
1106	0.1227	0.1091	0.0963	0.0907	0.1396	0.1333
1108	0.1117	0.1183	0.0891	0.0912	0.1422	0.1277
1110	0.1167	0.1198	0.082	0.0888	0.1411	0.1693
1122	0.1137	0.1182	0.0812	0.0969	0.1393	0.1413
1124	0.1219	0.1296	0.0791	0.0891	0.137	0.1611
1126	0.1349	0.1317	0.0931	0.1033	0.1375	0.1404
1129	0.1138	0.1354	0.0788	0.0927	0.1328	0.1257
1131	0.1183	0.093	0.0847	0.0931	0.1395	0.1032
1133	0.1129	0.0915	0.083	0.0921	0.1376	0.116
1141	0.1051	0.0958	0.08	0.092	0.1288	0.1298
1143	0.1126	0.1043	0.0834	0.0922	0.1321	0.1477
1145	0.1131	0.1153	0.0916	0.094	0.1303	0.1706
1155	0.1031	0.1115	0.0946	0.0982	0.1213	0.1471
1157	0.1074	0.1012	0.0868	0.1015	0.1168	0.1282
1159	0.1035	0.1025	0.0893	0.1086	0.1109	0.1169
1169	0.0898	0.1	0.0884	0.1087	0.1042	0.1049
1171	0.0902	0.0932	0.0813	0.1099	0.1108	0.1089
1173	0.0878	0.096	0.0849	0.1152	0.1103	0.1212
1189	0.0874	0.1086	0.0945	0.1155	0.1117	0.1478
1191	0.0846	0.1127	0.102	0.1127	0.1273	0.1561
1193	0.0861	0.1295	0.1172	0.1168	0.14	0.1902
1200	0.0852	0.142	0.1287	0.1168	0.1405	0.2095
1202	0.0828	0.1406	0.1233	0.1111	0.1489	0.2016
1204	0.0896	0.1587	0.1356	0.1151	0.1792	0.2269
1212	0.0909	0.1534	0.1319	0.121	0.1727	0.2213
1214	0.0869	0.1431	0.1143	0.1175	0.1415	0.1884
1216	0.098	0.1428	0.115	0.1254	0.1564	0.1933
1223	0.096	0.1379	0.1122	0.127	0.1374	0.2217
1225	0.0891	0.1357	0.1172	0.1362	0.1236	0.2291
1227	0.0905	0.136	0.1209	0.1433	0.1194	0.2577
1238	0.0914	0.1412	0.1155	0.1532	0.1173	0.2754
1240	0.0898	0.1441	0.1201	0.1813	0.1072	0.27
1242	0.0993	0.1553	0.127	0.2042	0.1112	0.2947
1253	0.1075	0.1589	0.1202	0.2102	0.1121	0.2976
1255	0.1075	0.1516	0.1128	0.224	0.1052	0.2552
1257	0.1199	0.1591	0.1115	0.2501	0.1107	0.2601
1260	0.126	0.154	0.1056	0.2487	0.1054	0.2649
1262	0.1288	0.1431	0.1036	0.2196	0.1043	0.2688
1264	0.135	0.1412	0.1029	0.2309	0.1112	0.2711
1275	0.1396	0.1448	0.1073	0.2373	0.1197	0.2732
1277	0.1403	0.151	0.1059	0.2304	0.1318	0.2727
1279	0.1468	0.1577	0.1102	0.2372	0.1366	0.2766
1282	0.1523	0.1671	0.1118	0.2285	0.137	0.2815
1284	0.1508	0.1657	0.1114	0.2255	0.1371	0.2727
1286	0.1574	0.1758	0.1152	0.2234	0.141	0.2755
1301	0.1681	0.1734	0.117	0.2218	0.1432	0.2734
1303	0.1692	0.1658	0.1139	0.2163	0.1471	0.2632
1305	0.1806	0.1652	0.1161	0.2149	0.1555	0.2579
1316	0.1873	0.1674	0.1169	0.2127	0.1529	0.2718
1318	0.1833	0.1627	0.1139	0.2092	0.1444	0.271
1320	0.193	0.1665	0.1179	0.2101	0.1475	0.2834
1331	0.1988	0.1776	0.126	0.2195	0.1519	0.308
1333	0.1916	0.1839	0.1289	0.2215	0.1485	0.3205
1335	0.2002	0.1989	0.1388	0.2312	0.1568	0.3472
1342	0.2098	0.2097	0.1411	0.2357	0.1651	0.3483
1344	0.2079	0.2036	0.1395	0.2519	0.1652	0.3401
1346	0.2185	0.2176	0.1473	0.2609	0.1788	0.3384
1352	0.226	0.2243	0.1532	0.2683	0.1778	0.3442
1354	0.2227	0.2191	0.1554	0.2762	0.1714	0.3484
1356	0.234	0.2289	0.1691	0.2958	0.1754	0.3609
1364	0.2442	0.2397	0.1743	0.3059	0.1807	0.376
1366	0.2398	0.2338	0.1705	0.2982	0.1847	0.3757
1368	0.2545	0.2479	0.1808	0.315	0.2043	0.3957
1383	0.2652	0.258	0.186	0.321	0.2178	0.3953
1385	0.2603	0.2499	0.1792	0.3063	0.215	0.3825
1387	0.2777	0.2592	0.1888	0.322	0.2378	0.3884
1405	0.288	0.228	0.1983	0.3352	0.2452	0.3987
1407	0.2823	0.1993	0.2117	0.3217	0.2241	0.3921
1409	0.2987	0.2063	0.2328	0.3353	0.2365	0.405
1412	0.2962	0.2034	0.2336	0.3255	0.249	0.3999
1414	0.2784	0.1966	0.2121	0.3071	0.2398	0.3831
1416	0.2777	0.212	0.2182	0.3045	0.2609	0.3812
1427	0.2758	0.2045	0.2207	0.2941	0.2551	0.3767
1429	0.2894	0.231	0.2443	0.299	0.2842	0.3856
1430	0.2928	0.2388	0.253	0.2972	0.2932	0.3844
1441	0.2756	0.2273	0.234	0.2925	0.2884	0.3714
1443	0.2594	0.2154	0.2278	0.2871	0.2846	0.3491
1445	0.2421	0.2038	0.2125	0.285	0.2823	0.332
1458	0.2451	0.1919	0.224	0.2843	0.2633	0.3151
1460	0.2377	0.1781	0.2171	0.3128	0.2489	0.2899
1462	0.252	0.1765	0.231	0.3242	0.2408	0.277
1465	0.2481	0.1655	0.1935	0.2774	0.2305	0.2629
1467	0.2654	0.1581	0.1936	0.2512	0.2235	0.2545
1469	0.27	0.148	0.1729	0.2122	0.2183	0.2516
1484	0.276	0.1416	0.1522	0.1876	0.2082	0.2695
1486	0.2889	0.1502	0.162	0.1923	0.2116	0.2814
1488	0.3045	0.1482	0.1552	0.1898	0.2131	0.3029
1499	0.2903	0.144	0.1484	0.1939	0.1985	0.3065
1501	0.2724	0.148	0.151	0.2061	0.1921	0.295
1503	0.2639	0.151	0.1553	0.2218	0.1863	0.3
1513	0.2335	0.1451	0.133	0.2206	0.1759	0.278
1515	0.2271	0.133	0.1183	0.2139	0.173	0.2608
1517	0.2023	0.1273	0.1182	0.2173	0.1709	0.248
1530	0.1937	0.1224	0.115	0.2153	0.1705	0.2355
1532	0.2163	0.1222	0.117	0.2053	0.1746	0.2516
1534	0.2188	0.1185	0.1247	0.208	0.1787	0.2502
1545	0.2245	0.1143	0.1047	0.2099	0.1759	0.2299
1547	0.2465	0.1204	0.1093	0.2104	0.1743	0.1828
1549	0.2618	0.1185	0.1167	0.2154	0.1754	0.1684
1564	0.2382	0.1167	0.0981	0.2037	0.177	0.1493
1566	0.2158	0.1162	0.0898	0.1975	0.1759	0.1617
1568	0.2023	0.1168	0.1037	0.1913	0.1811	0.1672
1588	0.1774	0.1135	0.1231	0.1773	0.1826	0.1598
1590	0.1595	0.1119	0.1264	0.168	0.1793	0.1621
1592	0.1464	0.1114	0.1621	0.1603	0.1809	0.171
1599	0.1551	0.1087	0.171	0.1605	0.1894	0.1607
1601	0.1668	0.1056	0.157	0.1694	0.1471	0.1424
1603	0.1864	0.1075	0.1759	0.1736	0.1419	0.1436
1618	0.2092	0.1036	0.1616	0.1913	0.1622	0.1453
1620	0.1992	0.1012	0.1508	0.2045	0.1563	0.1357
1622	0.2195	0.1026	0.1422	0.2205	0.1758	0.1397
1633	0.1961	0.1142	0.1393	0.2139	0.1781	0.1453
1635	0.1946	0.1145	0.1336	0.2098	0.2107	0.1461
1637	0.1831	0.1315	0.1345	0.2014	0.2352	0.1593
1652	0.1949	0.1386	0.1446	0.2209	0.253	0.1602
1654	0.2004	0.1277	0.1226	0.2316	0.2623	0.1572
1656	0.2204	0.14	0.1329	0.2536	0.2907	0.1592
1663	0.2053	0.1407	0.1314	0.2714	0.2638	0.1584
1665	0.1985	0.1419	0.1379	0.2288	0.2398	0.1588
1667	0.191	0.1472	0.1458	0.2401	0.2241	0.1607
1679	0.1864	0.1647	0.1487	0.2625	0.2193	0.1592
1681	0.185	0.1809	0.144	0.2849	0.2202	0.1628
1683	0.1843	0.2052	0.1623	0.3125	0.2226	0.1634
1695	0.1844	0.1976	0.1842	0.2806	0.2157	0.164
1697	0.1786	0.1875	0.2162	0.3109	0.2136	0.2035
1699	0.1811	0.1905	0.2502	0.2964	0.2156	0.2068
1710	0.1818	0.1883	0.2028	0.2707	0.2126	0.1877
1712	0.1817	0.2012	0.2745	0.2487	0.2122	0.1858
1713	0.1852	0.2188	0.3201	0.2539	0.2136	0.1784
1724	0.1853	0.2156	0.3072	0.271	0.2156	0.1894
1726	0.1876	0.2049	0.3118	0.2772	0.2199	0.2055
1728	0.1958	0.2105	0.313	0.3027	0.2268	0.2222
1741	0.201	0.218	0.314	0.319	0.23	0.2173
1743	0.2057	0.2334	0.3218	0.3326	0.232	0.2158
1744	0.2182	0.2484	0.3422	0.3707	0.2393	0.2207
1755	0.2198	0.2424	0.3481	0.3851	0.2365	0.2099
1757	0.2125	0.2295	0.3382	0.3734	0.2281	0.1977
1759	0.2213	0.2314	0.3476	0.4026	0.2283	0.1958
1771	0.2219	0.2229	0.3407	0.4068	0.2277	0.1979
1773	0.2106	0.2059	0.3264	0.3741	0.2247	0.1967
1775	0.2172	0.2056	0.3415	0.3918	0.2288	0.2088
1791	0.2285	0.2232	0.3754	0.4006	0.24	0.2338
1793	0.2253	0.2377	0.37	0.4006	0.2421	0.2276
1795	0.2402	0.2632	0.4046	0.4168	0.2545	0.2531
1806	0.2559	0.2895	0.4538	0.4846	0.2604	0.2796
1808	0.2563	0.2968	0.5263	0.5441	0.2566	0.2787
1810	0.2773	0.3311	0.5948	0.6341	0.2658	0.3164
1816	0.2864	0.3143	0.572	0.6215	0.2644	0.3061
1818	0.2758	0.292	0.5498	0.5558	0.2571	0.2815
1820	0.2884	0.3056	0.5611	0.5488	0.2612	0.2772
1827	0.3	0.3387	0.4863	0.4574	0.2694	0.2517
1829	0.3018	0.3796	0.4155	0.4231	0.2878	0.2181
1831	0.329	0.4534	0.3657	0.3701	0.3001	0.2026
1834	0.3247	0.4502	0.3302	0.3315	0.2992	0.2012
1836	0.3201	0.4353	0.3259	0.3119	0.2882	0.1881
1838	0.3225	0.4378	0.3094	0.2842	0.2886	0.1906
1844	0.3181	0.4162	0.2767	0.2731	0.2799	0.1904
1846	0.3197	0.4201	0.3053	0.2708	0.2902	0.2021
1847	0.3348	0.4156	0.2981	0.2907	0.2872	0.2065
1858	0.3257	0.3825	0.2512	0.2625	0.2682	0.2055
1860	0.3411	0.3718	0.2413	0.2616	0.2549	0.2145
1862	0.3448	0.3608	0.2381	0.2534	0.2398	0.224
1870	0.3398	0.3681	0.24	0.2427	0.2389	0.2137
1872	0.3458	0.3351	0.2226	0.2448	0.2404	0.1991
1874	0.3472	0.3445	0.2288	0.2416	0.2426	0.1914
1889	0.3231	0.2841	0.2357	0.2392	0.2552	0.1846
1891	0.3055	0.223	0.2337	0.2286	0.2662	0.1778
1893	0.2844	0.1891	0.2797	0.2279	0.283	0.1764
1910	0.2679	0.1896	0.2919	0.2263	0.2827	0.1872
1912	0.2707	0.1974	0.3141	0.2242	0.2696	0.1965
1914	0.2624	0.2061	0.334	0.2367	0.2708	0.2113
1921	0.2755	0.2075	0.3247	0.2616	0.2598	0.2206
1923	0.3006	0.2088	0.3152	0.2598	0.2494	0.221
1925	0.3286	0.2179	0.3169	0.2987	0.2463	0.2343
1932	0.3345	0.2086	0.2981	0.3205	0.2545	0.2316
1934	0.324	0.1971	0.2762	0.3096	0.2593	0.2153
1936	0.3299	0.1948	0.269	0.3329	0.2723	0.2166
1946	0.3211	0.1916	0.2851	0.3288	0.2715	0.2253
1948	0.3061	0.189	0.2965	0.3374	0.2737	0.2255
1950	0.3036	0.1942	0.328	0.3464	0.2821	0.2369
1968	0.3126	0.2018	0.3475	0.3303	0.2716	0.2561
1970	0.3231	0.2034	0.3428	0.3169	0.2674	0.2624
1972	0.3393	0.2154	0.366	0.3399	0.2759	0.2844
1980	0.3675	0.214	0.36	0.3135	0.2993	0.2994
1982	0.3765	0.2017	0.3354	0.2789	0.3111	0.2882
1984	0.4087	0.2026	0.3348	0.2825	0.3454	0.3003
1999	0.399	0.2047	0.3145	0.2565	0.3298	0.2752
2001	0.431	0.2132	0.3255	0.2642	0.3591	0.2834
2002	0.4338	0.2223	0.3359	0.2551	0.3586	0.2694
2013	0.4306	0.2155	0.3151	0.2767	0.3561	0.2647
2015	0.4231	0.2263	0.3424	0.3002	0.3429	0.2534
2016	0.4328	0.2313	0.3514	0.3561	0.3536	0.2508
2027	0.4701	0.2324	0.3279	0.3553	0.381	0.2591
2029	0.4903	0.2328	0.3234	0.3562	0.4047	0.2607
2031	0.5351	0.2409	0.3133	0.3565	0.4378	0.2723
2042	0.5348	0.2597	0.2952	0.333	0.4159	0.2671
2044	0.5153	0.2844	0.2848	0.3382	0.4309	0.2746
2046	0.5236	0.3205	0.2757	0.3275	0.4344	0.2735
2056	0.4766	0.2945	0.2756	0.3186	0.4345	0.283
2058	0.4829	0.3157	0.2643	0.3032	0.4446	0.2819
2059	0.4587	0.3034	0.2691	0.3001	0.4672	0.293
2070	0.4478	0.3081	0.2844	0.3151	0.4774	0.3
2072	0.4353	0.2946	0.2966	0.3158	0.5024	0.3097
2074	0.4474	0.315	0.3206	0.3317	0.5251	0.3166
2077	0.4217	0.3158	0.3068	0.3201	0.5358	0.3138
2079	0.4088	0.3338	0.3197	0.3359	0.5585	0.3181
2081	0.3959	0.3475	0.3144	0.3333	0.5862	0.3207
2087	0.3401	0.3345	0.3028	0.3208	0.5805	0.3332
2089	0.3118	0.3181	0.3077	0.3234	0.568	0.3449
2091	0.309	0.3305	0.3043	0.3169	0.5733	0.3627
2102	0.2784	0.2952	0.2836	0.2938	0.5282	0.3605
2104	0.2522	0.2999	0.2779	0.285	0.531	0.3499
2106	0.2335	0.3355	0.261	0.2644	0.5081	0.3473
2114	0.2358	0.3316	0.2505	0.2548	0.4876	0.3319
2116	0.2599	0.3501	0.2582	0.2646	0.5164	0.3161
2118	0.2841	0.3656	0.2571	0.2622	0.5229	0.3061
2136	0.2968	0.3781	0.2637	0.2652	0.4808	0.3228
2138	0.3232	0.3685	0.2896	0.2681	0.4561	0.3496
2140	0.3595	0.384	0.3023	0.2726	0.4292	0.3727
2143	0.3495	0.3759	0.2824	0.2605	0.4061	0.3874
2145	0.3197	0.3599	0.259	0.2503	0.4098	0.3822
2147	0.3213	0.3564	0.2425	0.2384	0.4243	0.3969
2165	0.3188	0.3408	0.2202	0.227	0.4126	0.3974
2167	0.3186	0.3475	0.2124	0.2249	0.395	0.3809
2169	0.3245	0.3431	0.2027	0.2165	0.4097	0.3813
2176	0.3139	0.3582	0.2162	0.2219	0.3937	0.3986
2178	0.3021	0.3867	0.2432	0.2391	0.3729	0.4024
2180	0.2994	0.4138	0.2632	0.2485	0.3648	0.4212
2187	0.2903	0.3988	0.2625	0.2485	0.3615	0.44
2189	0.2872	0.3689	0.2559	0.2447	0.3647	0.4386
2191	0.2917	0.3667	0.2635	0.2468	0.3794	0.4597
2209	0.2748	0.3306	0.2416	0.2341	0.3766	0.4623
2211	0.2637	0.3031	0.2211	0.2246	0.3588	0.4434
2213	0.258	0.2771	0.2098	0.212	0.3619	0.4428
2223	0.226	0.2603	0.1988	0.2049	0.3427	0.4176
2225	0.2155	0.2472	0.1945	0.1974	0.3411	0.4099
2227	0.1961	0.2372	0.1978	0.191	0.3277	0.3864
2245	0.1901	0.2417	0.1778	0.1904	0.301	0.3606
2247	0.1816	0.2437	0.1884	0.1919	0.2893	0.3405
2248	0.1779	0.2523	0.1782	0.1934	0.2716	0.3197
2259	0.1712	0.2449	0.153	0.1786	0.2605	0.3155
2261	0.1703	0.2436	0.1465	0.1796	0.2506	0.3039
2263	0.168	0.2348	0.1453	0.1717	0.2388	0.3035
2279	0.1601	0.2255	0.1384	0.1648	0.2267	0.2879
2281	0.1534	0.2191	0.1367	0.1579	0.2125	0.2812
2283	0.1473	0.2102	0.1311	0.1518	0.2006	0.2695
2303	0.1402	0.2013	0.1304	0.1411	0.1973	0.26
2305	0.1369	0.1945	0.1357	0.1373	0.1982	0.2434
2307	0.1305	0.1843	0.1411	0.128	0.198	0.2343
2314	0.1226	0.1675	0.1324	0.1201	0.1853	0.2166
2316	0.1201	0.1489	0.1423	0.1114	0.1875	0.2227
2318	0.1155	0.1372	0.1382	0.1045	0.1835	0.2087
2336	0.1164	0.1506	0.1355	0.1019	0.173	0.1847
2338	0.1189	0.1671	0.1481	0.1018	0.168	0.1868
2339	0.122	0.186	0.1523	0.1062	0.1607	0.1757
2350	0.1242	0.1997	0.1503	0.1153	0.1562	0.1639
2352	0.1227	0.2055	0.1446	0.1358	0.1624	0.1627
2354	0.1254	0.2167	0.1482	0.1521	0.1684	0.1552
2361	0.13	0.2045	0.1331	0.157	0.1777	0.1587
2363	0.1297	0.1875	0.1264	0.1507	0.1701	0.1779
2365	0.1339	0.1784	0.12	0.1568	0.1732	0.1895
2378	0.1407	0.1832	0.1275	0.1668	0.1862	0.2075
2380	0.1442	0.1951	0.1338	0.1634	0.1942	0.2001
2382	0.1531	0.2048	0.1414	0.1715	0.2102	0.2105
2399	0.1555	0.2086	0.1407	0.1634	0.2109	0.2286
2401	0.1636	0.2258	0.1451	0.1816	0.2241	0.2436
2403	0.1678	0.235	0.148	0.188	0.2305	0.2606
2414	0.1715	0.2467	0.1575	0.1912	0.232	0.2474
2416	0.1725	0.2479	0.1582	0.186	0.2291	0.2543
2418	0.1771	0.264	0.1702	0.1901	0.2339	0.2498
2424	0.1782	0.2691	0.177	0.1978	0.2465	0.2724
2426	0.1858	0.2877	0.1903	0.2052	0.2642	0.2633
2428	0.195	0.2958	0.2012	0.213	0.2816	0.2784
2439	0.1973	0.3045	0.2025	0.2156	0.283	0.2892
2441	0.188	0.3148	0.2045	0.2117	0.2765	0.2846
2443	0.1934	0.3278	0.2119	0.2165	0.28	0.2955
2450	0.1857	0.3104	0.1976	0.2059	0.2694	0.3058
2452	0.1883	0.3135	0.2031	0.2087	0.2752	0.3262
2454	0.1849	0.3017	0.1952	0.2017	0.2719	0.341
2465	0.1819	0.2919	0.1944	0.2042	0.2786	0.3339
2467	0.1872	0.3035	0.2084	0.2126	0.2962	0.327
2469	0.1892	0.3017	0.2117	0.2163	0.3105	0.3224
2480	0.1814	0.289	0.1969	0.2112	0.2971	0.2944
2482	0.1799	0.2902	0.1885	0.2087	0.2899	0.2755
2484	0.1757	0.2817	0.176	0.2043	0.2867	0.2502
2497	0.1712	0.2661	0.1544	0.1907	0.2637	0.2401
2499	0.169	0.2623	0.1485	0.1876	0.2464	0.2547
2501	0.1641	0.2493	0.1341	0.1754	0.2249	0.251
2517	0.162	0.2383	0.1327	0.1706	0.2246	0.2514
2519	0.1664	0.2418	0.1516	0.1753	0.2343	0.2668
2521	0.1687	0.2344	0.1586	0.1733	0.2392	0.273
2533	0.1658	0.2251	0.1559	0.1733	0.2401	0.2644
2535	0.1675	0.2349	0.1616	0.1833	0.2422	0.261
2537	0.1682	0.23	0.1664	0.1874	0.2483	0.2555
2550	0.1636	0.2131	0.1474	0.1771	0.235	0.2306
2552	0.1613	0.2059	0.1345	0.1768	0.2238	0.2224
2554	0.1592	0.1941	0.1224	0.1701	0.214	0.2069
2567	0.1545	0.1675	0.1164	0.1611	0.2064	0.2055
2569	0.1536	0.1604	0.1142	0.1558	0.2054	0.2161
2571	0.1528	0.1471	0.1159	0.1489	0.2028	0.219
2586	0.1571	0.1478	0.1271	0.1489	0.2095	0.2233
2588	0.1615	0.1622	0.1376	0.1572	0.2264	0.2339
2590	0.1703	0.1716	0.1471	0.1596	0.2379	0.2447
2610	0.1743	0.1663	0.1435	0.1591	0.219	0.2332
2612	0.1683	0.1717	0.1393	0.16	0.2104	0.2177
2614	0.1728	0.1897	0.1409	0.1608	0.1982	0.21
2626	0.1664	0.1833	0.1322	0.1529	0.1787	0.2001
2628	0.1538	0.1628	0.1204	0.1489	0.1652	0.1904
2630	0.1503	0.1675	0.1174	0.1527	0.1507	0.1832
2643	0.1495	0.1683	0.1108	0.1522	0.1543	0.1843
2645	0.1496	0.1805	0.1198	0.1595	0.1681	0.1881
2647	0.1512	0.1945	0.1185	0.1662	0.1756	0.1929
2654	0.1471	0.1993	0.1161	0.1619	0.1615	0.1883
2656	0.1359	0.1905	0.1166	0.1494	0.144	0.1842
2658	0.1467	0.1936	0.1257	0.1418	0.1483	0.1834
2664	0.1371	0.2012	0.1367	0.1437	0.1487	0.1947
2666	0.1341	0.2051	0.1386	0.1469	0.1453	0.204
2668	0.1345	0.2183	0.1551	0.1551	0.1552	0.2142
2686	0.1508	0.2224	0.1597	0.1711	0.1706	0.2108
2688	0.1618	0.2122	0.1461	0.1784	0.1549	0.2095
2690	0.1909	0.2155	0.1469	0.1941	0.1679	0.2096
2708	0.2072	0.2156	0.1439	0.1914	0.1742	0.1965
2710	0.1921	0.2111	0.1406	0.1867	0.1693	0.2113
2712	0.2089	0.2158	0.1394	0.1889	0.1807	0.207
2728	0.1997	0.2064	0.1501	0.1898	0.1768	0.2076
2730	0.1959	0.1938	0.116	0.1821	0.1579	0.1974
2732	0.1948	0.1857	0.1227	0.1841	0.1618	0.2002
2748	0.1824	0.1859	0.1224	0.1896	0.1588	0.212
2750	0.1696	0.1859	0.1212	0.1917	0.1439	0.2024
2752	0.1614	0.1888	0.1271	0.2005	0.1466	0.206
2764	0.1749	0.1953	0.1296	0.2126	0.1663	0.2141
2766	0.1839	0.1995	0.1315	0.2123	0.164	0.2213
2768	0.2003	0.2074	0.1388	0.225	0.1789	0.2377
2779	0.2071	0.2077	0.1415	0.2268	0.1801	0.2489
2781	0.2091	0.2053	0.1406	0.2188	0.1761	0.2436
2783	0.2185	0.2063	0.1475	0.2217	0.18	0.2589
2794	0.2118	0.2018	0.142	0.2224	0.1753	0.2557
2796	0.1998	0.195	0.1312	0.2149	0.1634	0.2427
2798	0.1969	0.1935	0.1293	0.2177	0.1614	0.2393
2805	0.1963	0.2004	0.1362	0.2257	0.1673	0.2422
2807	0.1939	0.2027	0.1373	0.2273	0.1703	0.2438
2809	0.1981	0.2112	0.1473	0.2373	0.1802	0.2556
2815	0.2092	0.22	0.157	0.2461	0.1887	0.2708
2817	0.2155	0.2218	0.1592	0.2497	0.1883	0.2759
2819	0.2288	0.2316	0.1714	0.2613	0.1981	0.296
2830	0.2311	0.2323	0.1693	0.2622	0.2021	0.3
2832	0.2273	0.2236	0.1588	0.255	0.1978	0.2874
2834	0.2334	0.226	0.1635	0.2571	0.2076	0.2926
2852	0.2323	0.23	0.1697	0.2577	0.2146	0.2903
2854	0.2236	0.2267	0.1699	0.2508	0.2108	0.2759
2856	0.2253	0.2329	0.1808	0.2524	0.2212	0.2793
2869	0.2306	0.2441	0.1898	0.2594	0.2327	0.3032
2871	0.2318	0.2463	0.1893	0.2627	0.2281	0.3171
2873	0.2405	0.2593	0.2052	0.2724	0.2417	0.3494
2879	0.2579	0.2649	0.2096	0.2793	0.2524	0.3687
2881	0.2672	0.2596	0.203	0.2768	0.2465	0.3645
2883	0.2897	0.2693	0.2136	0.2848	0.2609	0.3885
2901	0.3049	0.2728	0.2183	0.2857	0.2758	0.3874
2903	0.3002	0.2634	0.2106	0.2786	0.2767	0.3609
2905	0.3208	0.2715	0.2214	0.2805	0.2963	0.361
2911	0.3219	0.2855	0.2308	0.2852	0.3103	0.3747
2913	0.3031	0.2819	0.2237	0.2837	0.302	0.3786
2915	0.3106	0.2987	0.2377	0.2907	0.3207	0.4029
2935	0.3272	0.3128	0.2568	0.2993	0.334	0.4494
2937	0.3262	0.3123	0.2617	0.3031	0.3383	0.4632
2939	0.3419	0.3265	0.2866	0.3146	0.3567	0.5112
2950	0.3751	0.3367	0.3028	0.3218	0.379	0.5242
2952	0.3727	0.3293	0.3018	0.3231	0.4016	0.4964
2954	0.4102	0.3418	0.3271	0.3337	0.4412	0.514
2961	0.4139	0.3665	0.3344	0.3368	0.497	0.5003
2963	0.4094	0.3945	0.331	0.3338	0.5198	0.4966
2965	0.4181	0.4422	0.3502	0.3402	0.6022	0.4923
2968	0.4386	0.4441	0.3547	0.3088	0.6204	0.4799
2970	0.419	0.5004	0.3738	0.3198	0.6577	0.4569
2972	0.4414	0.5347	0.4077	0.3091	0.6927	0.4542
2979	0.4222	0.5228	0.3943	0.2919	0.6566	0.4196
2981	0.4454	0.4996	0.3776	0.278	0.6195	0.4301
2983	0.4478	0.5053	0.3929	0.2831	0.6105	0.4188
2990	0.45	0.4678	0.3788	0.2842	0.6195	0.3857
2992	0.4336	0.4686	0.3603	0.3012	0.6416	0.362
2994	0.4425	0.4849	0.3747	0.3083	0.6858	0.3358
3004	0.4284	0.4986	0.3624	0.3129	0.6906	0.3303
3006	0.4449	0.5065	0.3583	0.3154	0.676	0.3167
3008	0.4533	0.5357	0.3628	0.3371	0.7057	0.3229
3014	0.4264	0.5056	0.3589	0.3319	0.6717	0.3115
3016	0.4026	0.4759	0.3669	0.3149	0.612	0.2896
3018	0.3847	0.456	0.3777	0.322	0.579	0.2842
3029	0.3626	0.4449	0.3881	0.3397	0.5671	0.2921
3031	0.3576	0.4563	0.4104	0.3251	0.5614	0.3032
3033	0.3523	0.4811	0.4292	0.3444	0.5579	0.3214
3044	0.3464	0.4747	0.4044	0.3309	0.5256	0.3121
3046	0.3365	0.481	0.373	0.3306	0.5275	0.3207
3048	0.3341	0.507	0.3592	0.3405	0.5302	0.3229
3051	0.3184	0.4878	0.3226	0.3207	0.5004	0.2831
3053	0.3175	0.4638	0.3112	0.3159	0.482	0.2768
3055	0.3087	0.4513	0.2877	0.3094	0.459	0.2711
3063	0.2846	0.4123	0.2734	0.2922	0.405	0.2654
3065	0.2735	0.4167	0.2536	0.2786	0.38	0.287
3067	0.2592	0.4119	0.2431	0.2768	0.3479	0.3216
3083	0.2583	0.437	0.2457	0.2678	0.3314	0.3368
3085	0.2831	0.4328	0.26	0.2827	0.3374	0.3303
3087	0.2946	0.4598	0.2714	0.2931	0.3399	0.3628
3094	0.2967	0.4603	0.2731	0.2947	0.32	0.3644
3096	0.2926	0.4532	0.2692	0.2913	0.2962	0.3358
3098	0.3001	0.4775	0.2801	0.3098	0.2934	0.3465
3116	0.2867	0.4502	0.2688	0.2862	0.2645	0.3217
3118	0.2585	0.4065	0.2463	0.2656	0.2471	0.2992
3120	0.2477	0.3927	0.2411	0.25	0.2344	0.2913
3123	0.2307	0.354	0.2228	0.2343	0.2087	0.2721
3125	0.2244	0.3415	0.2235	0.2214	0.2022	0.2558
3126	0.213	0.3144	0.2174	0.2114	0.1916	0.2419
3137	0.2039	0.305	0.2063	0.2132	0.1878	0.2471
3139	0.1911	0.2911	0.2041	0.2131	0.1759	0.2409
3141	0.1818	0.2861	0.2003	0.226	0.1748	0.2491
3156	0.177	0.2781	0.2053	0.2219	0.1694	0.2343
3158	0.1785	0.2847	0.2058	0.234	0.178	0.2384
3160	0.19	0.2813	0.2171	0.2377	0.1774	0.2328
3180	0.1693	0.2746	0.2126	0.2422	0.1776	0.2336
3182	0.1819	0.2648	0.2229	0.2344	0.182	0.229
3184	0.1926	0.2642	0.228	0.2414	0.1873	0.2345
3191	0.197	0.283	0.2322	0.2601	0.1988	0.2437
3193	0.1939	0.2918	0.2402	0.2822	0.208	0.2695
3195	0.2259	0.3157	0.2545	0.3069	0.2262	0.2867
3203	0.2216	0.3129	0.2484	0.3088	0.2246	0.2889
3205	0.2037	0.3007	0.2394	0.2973	0.2158	0.2784
3207	0.2141	0.3064	0.2382	0.2987	0.225	0.2854
3227	0.2049	0.292	0.2331	0.2879	0.2225	0.2886
3229	0.1864	0.316	0.2254	0.2772	0.2109	0.28
3231	0.1829	0.3138	0.2242	0.2726	0.2121	0.2785
3238	0.187	0.319	0.221	0.2795	0.2074	0.2761
3240	0.1932	0.2948	0.2159	0.2555	0.2046	0.2695
3242	0.2076	0.3	0.2189	0.2607	0.204	0.267
3245	0.1843	0.2864	0.2176	0.2517	0.1976	0.2544
3247	0.1766	0.2692	0.2134	0.2408	0.1938	0.2418
3249	0.163	0.2579	0.2103	0.2355	0.1853	0.2308
3266	0.1758	0.2579	0.2012	0.224	0.1745	0.2227
3268	0.1761	0.2648	0.2052	0.2196	0.1669	0.2229
3270	0.2066	0.2688	0.2053	0.2095	0.1617	0.2194
3280	0.1993	0.259	0.1896	0.1964	0.1514	0.2137
3282	0.1872	0.253	0.1805	0.1941	0.1474	0.2137
3284	0.1807	0.2458	0.1713	0.191	0.144	0.2127
3294	0.1761	0.2553	0.1765	0.1917	0.1476	0.2184
3296	0.1691	0.2497	0.1789	0.1922	0.146	0.2226
3298	0.167	0.2606	0.1855	0.1995	0.1509	0.2356
3308	0.1668	0.2518	0.1848	0.2029	0.1521	0.242
3310	0.1558	0.2359	0.1708	0.2057	0.148	0.2315
3312	0.1501	0.2255	0.1681	0.2178	0.154	0.2418
3332	0.1448	0.2191	0.1638	0.2209	0.154	0.2325
3334	0.1541	0.2162	0.1652	0.2357	0.1626	0.2403
3336	0.1544	0.213	0.1591	0.2441	0.1672	0.2406
3353	0.1448	0.2015	0.146	0.2463	0.1606	0.2361
3355	0.1406	0.1964	0.1446	0.245	0.1589	0.2393
3357	0.1324	0.1891	0.1351	0.2469	0.1581	0.2364
3365	0.1224	0.185	0.1296	0.2351	0.1494	0.2182
3367	0.1244	0.1873	0.1406	0.2152	0.1423	0.2147
3369	0.117	0.1857	0.1428	0.2045	0.1374	0.2066
3382	0.1187	0.1887	0.143	0.2112	0.1383	0.2043
3384	0.1312	0.1959	0.1469	0.2178	0.1416	0.2066
3386	0.1384	0.1998	0.1497	0.2291	0.1476	0.2101
3403	0.1368	0.1952	0.14	0.2456	0.1471	0.2125
3405	0.1355	0.1913	0.1324	0.2534	0.1446	0.2172
3407	0.1381	0.187	0.1258	0.2721	0.144	0.2222
3417	0.1301	0.1793	0.121	0.2678	0.1369	0.2202
3419	0.1195	0.176	0.1199	0.2472	0.1355	0.2106
3421	0.1127	0.1698	0.1188	0.2383	0.1356	0.2053
3427	0.1145	0.1722	0.1259	0.2377	0.1361	0.2005
3429	0.1182	0.181	0.1315	0.2392	0.1431	0.2014
3431	0.1241	0.1877	0.1398	0.2451	0.1609	0.2038
3444	0.1334	0.1895	0.1447	0.2653	0.1554	0.2145
3446	0.1393	0.1923	0.1441	0.2746	0.153	0.2269
3448	0.1504	0.1959	0.1502	0.2962	0.1714	0.2439
3463	0.1536	0.188	0.1479	0.2792	0.1655	0.2668
3465	0.1416	0.1796	0.1402	0.2644	0.1504	0.2269
3467	0.1445	0.1727	0.1402	0.251	0.1575	0.2295
3485	0.149	0.1704	0.148	0.2395	0.1658	0.2251
3487	0.1415	0.1692	0.149	0.2341	0.158	0.2154
3489	0.1467	0.1699	0.1571	0.2301	0.168	0.2115
3502	0.1649	0.1789	0.1719	0.2439	0.1833	0.2175
3504	0.1605	0.1867	0.1723	0.2576	0.1663	0.2213
3506	0.1751	0.1975	0.1843	0.2731	0.1723	0.2272
3519	0.1892	0.2003	0.1867	0.2715	0.1691	0.2395
3521	0.1876	0.1976	0.185	0.2656	0.1652	0.2477
3523	0.2024	0.2006	0.1901	0.2659	0.1678	0.2673
3533	0.202	0.1942	0.1932	0.2507	0.173	0.2768
3535	0.1885	0.1845	0.1806	0.2395	0.1604	0.263
3537	0.1923	0.1795	0.184	0.2297	0.1624	0.2699
3557	0.1957	0.1851	0.191	0.2299	0.1685	0.27
3559	0.1939	0.19	0.1941	0.2391	0.1691	0.2612
3561	0.1992	0.1984	0.2022	0.2437	0.177	0.2609
3567	0.2273	0.2115	0.2077	0.251	0.194	0.2721
3569	0.2441	0.2171	0.2231	0.2455	0.1969	0.2842
3571	0.2727	0.2286	0.2354	0.2549	0.2133	0.2984
3574	0.2817	0.2254	0.2592	0.2441	0.2158	0.3012
3576	0.2698	0.2147	0.263	0.2318	0.2056	0.2855
3578	0.2818	0.2128	0.2903	0.2273	0.2082	0.2857
3586	0.277	0.2064	0.2662	0.2168	0.2138	0.2816
3588	0.2856	0.2115	0.2732	0.2176	0.2031	0.28
3590	0.2897	0.2097	0.2603	0.2158	0.2088	0.2806
3600	0.2937	0.1997	0.2423	0.2125	0.2001	0.2754
3602	0.2952	0.1966	0.244	0.2153	0.1935	0.2719
3604	0.3081	0.1891	0.2356	0.2208	0.1918	0.2711
3615	0.2862	0.1786	0.2107	0.2155	0.178	0.2632
3617	0.2641	0.1772	0.2116	0.2099	0.169	0.2561
3619	0.2506	0.1693	0.1987	0.2145	0.1626	0.2536
3639	0.2298	0.1657	0.1724	0.2107	0.1649	0.2432
3641	0.2398	0.1706	0.168	0.1979	0.1735	0.2477
3643	0.2259	0.169	0.1523	0.1966	0.1788	0.2406
3655	0.2295	0.1623	0.1446	0.1936	0.1813	0.236
3657	0.2197	0.1553	0.1373	0.1904	0.1751	0.2271
3659	0.2261	0.1505	0.1333	0.1866	0.1803	0.2249
3676	0.2181	0.1564	0.1359	0.1836	0.1923	0.2292
3678	0.2276	0.1585	0.138	0.1822	0.2109	0.2336
3680	0.2233	0.163	0.1412	0.1811	0.2217	0.2379
3698	0.2247	0.155	0.1352	0.1751	0.1917	0.2344
3700	0.2142	0.1554	0.1387	0.1839	0.1755	0.2491
3702	0.2201	0.1512	0.1411	0.18	0.1536	0.2522
3709	0.2319	0.157	0.1405	0.1851	0.1547	0.2514
3711	0.2445	0.1551	0.1465	0.1861	0.15	0.2604
3713	0.2623	0.163	0.1502	0.1937	0.1552	0.268
3728	0.2636	0.1701	0.1566	0.1854	0.1521	0.2621
3730	0.2533	0.1633	0.1607	0.1721	0.1465	0.2547
3732	0.2601	0.1775	0.1646	0.1715	0.1543	0.2527
3747	0.2562	0.1848	0.1445	0.1753	0.1658	0.2596
3749	0.2488	0.1814	0.1741	0.1793	0.1632	0.2567
3751	0.2476	0.1917	0.1634	0.1843	0.1788	0.2628
3758	0.2334	0.1891	0.1714	0.1853	0.1738	0.2495
3760	0.2359	0.2043	0.1667	0.1896	0.1983	0.2545
3762	0.2312	0.2096	0.1804	0.194	0.2083	0.247
3772	0.2192	0.2089	0.1728	0.1921	0.195	0.2486
3774	0.1989	0.1901	0.1545	0.1802	0.1805	0.2592
3776	0.1887	0.1898	0.1515	0.1808	0.1722	0.2658
3793	0.1816	0.1784	0.1515	0.1798	0.1697	0.2534
3795	0.1762	0.1793	0.1533	0.1853	0.1683	0.2535
3797	0.181	0.1745	0.1553	0.1886	0.1679	0.2456
3807	0.1719	0.1703	0.1518	0.1891	0.1644	0.2322
3809	0.1733	0.163	0.1451	0.1888	0.1441	0.2276
3811	0.1623	0.1595	0.1445	0.1922	0.1407	0.219
3821	0.1687	0.1574	0.1384	0.1949	0.1448	0.2188
3823	0.1602	0.1576	0.1408	0.1999	0.1374	0.2195
3825	0.167	0.1564	0.1393	0.2013	0.1394	0.2225
3837	0.1607	0.1498	0.1337	0.2078	0.1298	0.2176
3839	0.1488	0.1462	0.1262	0.2091	0.126	0.2098
3841	0.1455	0.1401	0.1268	0.2172	0.1185	0.2074
3848	0.1468	0.1336	0.1178	0.2109	0.1105	0.2009
3850	0.1471	0.1305	0.1128	0.2169	0.1076	0.1998
3852	0.1491	0.1249	0.1079	0.2107	0.1062	0.1944
3863	0.1398	0.12	0.1033	0.1991	0.0991	0.186
3865	0.1272	0.12	0.1048	0.2023	0.0958	0.1868
3867	0.1195	0.1168	0.1031	0.1895	0.0915	0.1827
3884	0.1203	0.1173	0.1019	0.1734	0.0941	0.1818
3886	0.1198	0.1245	0.1026	0.1761	0.0992	0.1883
3888	0.1244	0.1282	0.1043	0.1661	0.1041	0.1912
3901	0.1413	0.1268	0.1046	0.1588	0.1064	0.1888
3903	0.1519	0.1246	0.1052	0.167	0.1065	0.1889
3905	0.1704	0.1234	0.1079	0.1623	0.1122	0.1878
3925	0.1759	0.1156	0.1036	0.1533	0.1107	0.1803
3927	0.1666	0.1105	0.0984	0.1596	0.1055	0.1761
3929	0.1713	0.1047	0.0982	0.1565	0.1106	0.1705
3949	0.1683	0.103	0.0967	0.1423	0.1109	0.1651
3951	0.1552	0.1037	0.0956	0.1389	0.1081	0.1668
3953	0.156	0.1027	0.0991	0.1274	0.1141	0.1636
3971	0.1724	0.1031	0.1013	0.1256	0.1204	0.1657
3973	0.1772	0.1103	0.1009	0.128	0.1209	0.1751
3975	0.1953	0.1159	0.105	0.1256	0.1347	0.1804
3988	0.2212	0.1151	0.1036	0.1217	0.1487	0.1793
3990	0.197	0.112	0.0991	0.1289	0.1229	0.1788
3992	0.2086	0.1116	0.1003	0.1308	0.128	0.1778
4007	0.2079	0.106	0.1039	0.1218	0.1256	0.1687
4009	0.2056	0.0945	0.0953	0.1155	0.1249	0.163
4011	0.2113	0.0895	0.0986	0.1115	0.131	0.1565
4031	0.2119	0.0951	0.1026	0.1097	0.1332	0.1643
4033	0.2035	0.1002	0.106	0.1066	0.1299	0.1749
4035	0.2063	0.1077	0.1225	0.1083	0.1412	0.185
4045	0.2168	0.1201	0.1368	0.1057	0.1447	0.1901
4047	0.2052	0.1233	0.1347	0.107	0.1473	0.1902
4049	0.2135	0.1375	0.1646	0.1096	0.1552	0.1952
4062	0.1866	0.1348	0.1623	0.1103	0.1391	0.188
4064	0.1659	0.1253	0.1538	0.115	0.1345	0.1775
4066	0.1607	0.1258	0.1512	0.1194	0.1297	0.1713
4082	0.1591	0.1179	0.1406	0.122	0.1298	0.1639
4084	0.1641	0.1121	0.1439	0.1167	0.1624	0.1687
4085	0.1697	0.1141	0.1415	0.1206	0.1851	0.1605
4096	0.1675	0.1131	0.1452	0.1143	0.1632	0.1499
4098	0.1552	0.1143	0.1214	0.1084	0.1476	0.1354
4100	0.1543	0.1222	0.1209	0.1001	0.1214	0.124
4120	0.1511	0.1231	0.1198	0.0958	0.1277	0.1187
4122	0.1382	0.131	0.1222	0.0765	0.1085	0.1179
4124	0.1324	0.1367	0.1252	0.0697	0.1052	0.1165
4142	0.1444	0.1303	0.1333	0.0695	0.1001	0.1238
4144	0.1143	0.1147	0.1225	0.0656	0.1002	0.1137
4146	0.1216	0.1149	0.133	0.0667	0.1008	0.1225
4158	0.1135	0.1149	0.1324	0.0654	0.1048	0.1276
4160	0.1095	0.1132	0.1214	0.0621	0.1073	0.1085
4162	0.1113	0.1218	0.1248	0.0663	0.1142	0.1091
4179	0.1194	0.1378	0.1327	0.0775	0.1156	0.1157
4181	0.1354	0.1586	0.153	0.0777	0.1195	0.1393
4183	0.151	0.181	0.1606	0.088	0.1189	0.15
4193	0.1459	0.1988	0.1632	0.0924	0.1141	0.1389
4195	0.1605	0.1628	0.1754	0.1006	0.1186	0.128
4197	0.1605	0.1785	0.1887	0.1125	0.1185	0.1326
4204	0.1626	0.1972	0.215	0.1304	0.121	0.1393
4206	0.1374	0.1854	0.1542	0.1457	0.1246	0.1525
4208	0.1408	0.2002	0.1739	0.1714	0.1323	0.1693
4211	0.1366	0.1892	0.1536	0.1929	0.1367	0.16
4213	0.1386	0.181	0.1427	0.1842	0.1365	0.1698
4215	0.1498	0.1772	0.1415	0.2091	0.1449	0.1975
4233	0.1495	0.1666	0.1419	0.2395	0.1449	0.1975
4235	0.1389	0.1613	0.1287	0.2251	0.1376	0.1848
4237	0.147	0.1547	0.1262	0.2468	0.1375	0.1875
4244	0.1437	0.1473	0.1207	0.2172	0.133	0.1857
4246	0.1772	0.1424	0.1232	0.1962	0.1325	0.1701
4248	0.1779	0.1448	0.1281	0.1757	0.131	0.1689
4258	0.1623	0.1238	0.123	0.1379	0.1272	0.158
4260	0.1657	0.1145	0.1228	0.1499	0.1231	0.1503
4262	0.1559	0.117	0.127	0.142	0.1214	0.1445
4279	0.1485	0.1364	0.1349	0.1697	0.1167	0.149
4281	0.1319	0.1252	0.1334	0.1175	0.1189	0.1143
4283	0.1262	0.1485	0.1365	0.1266	0.117	0.1122
4299	0.1169	0.1254	0.1292	0.0867	0.1161	0.1124
4301	0.1086	0.1122	0.121	0.0817	0.1133	0.1097
4303	0.1029	0.0955	0.1174	0.0848	0.1133	0.1103
4310	0.0938	0.0989	0.1134	0.0652	0.1139	0.1117
4312	0.0953	0.0983	0.1109	0.0852	0.1176	0.1152
4314	0.0923	0.1043	0.1145	0.0748	0.1237	0.1189
4322	0.0881	0.1032	0.1207	0.0697	0.1205	0.1164
4324	0.0931	0.0969	0.1216	0.0872	0.1151	0.1165
4326	0.0977	0.0962	0.133	0.0909	0.1145	0.1189
4346	0.0969	0.0992	0.122	0.0938	0.1143	0.1126
4348	0.0989	0.1104	0.1299	0.0951	0.1155	0.1138
4350	0.1014	0.1159	0.1335	0.1015	0.1158	0.1112
4368	0.1002	0.1068	0.1404	0.1012	0.1108	0.1059
4370	0.1031	0.112	0.1404	0.0972	0.1099	0.1067
4372	0.1106	0.1268	0.1471	0.0989	0.1094	0.1076
4382	0.1099	0.1234	0.1538	0.098	0.1058	0.1066
4384	0.1109	0.103	0.1529	0.0968	0.1064	0.1013
4386	0.1172	0.1137	0.1634	0.1008	0.1088	0.1014
4396	0.1169	0.1116	0.1652	0.1069	0.1129	0.1022
4398	0.1107	0.1059	0.1529	0.1038	0.1112	0.1028
4400	0.1133	0.1102	0.1496	0.1054	0.1145	0.106
4417	0.1139	0.1129	0.1439	0.0985	0.1201	0.1089
4419	0.1082	0.1161	0.1391	0.0981	0.1167	0.1084
4421	0.1123	0.127	0.135	0.1038	0.122	0.1136
4433	0.1156	0.1292	0.1449	0.1079	0.1154	0.1167
4435	0.1128	0.122	0.1584	0.1114	0.1194	0.1133
4437	0.1193	0.1267	0.1712	0.1289	0.1166	0.119
4450	0.1269	0.1265	0.1651	0.1339	0.1224	0.1223
4452	0.1263	0.1232	0.1651	0.1241	0.1345	0.1182
4454	0.1357	0.1265	0.1651	0.1371	0.1497	0.1246
4467	0.1361	0.1332	0.1406	0.1341	0.1611	0.1322
4469	0.1339	0.1347	0.1305	0.122	0.1546	0.1323
4471	0.1388	0.1432	0.1181	0.1205	0.1638	0.1427
4483	0.1389	0.1489	0.1095	0.1225	0.1636	0.1487
4485	0.1337	0.147	0.1142	0.1224	0.1603	0.1436
4487	0.1365	0.1526	0.1182	0.1299	0.1674	0.1515
4507	0.1418	0.1552	0.1236	0.136	0.1719	0.1593
4509	0.1428	0.1507	0.123	0.1325	0.1866	0.1541
4511	0.1505	0.1556	0.1298	0.1399	0.2009	0.1631
4521	0.1583	0.1617	0.1265	0.1403	0.1992	0.1701
4523	0.1547	0.158	0.1314	0.1347	0.1966	0.1647
4525	0.163	0.1638	0.1355	0.1363	0.2058	0.1735
4538	0.1646	0.1732	0.1273	0.1356	0.1918	0.1875
4540	0.164	0.1801	0.1236	0.1332	0.1726	0.1896
4542	0.1698	0.1887	0.1217	0.1366	0.1683	0.2053
4552	0.1734	0.1929	0.1193	0.1395	0.1604	0.2139
4554	0.1639	0.1883	0.1201	0.1385	0.1535	0.206
4556	0.1698	0.1949	0.1249	0.1398	0.1533	0.2167
4559	0.1636	0.1883	0.1292	0.141	0.1497	0.2183
4561	0.1548	0.1785	0.1306	0.1414	0.139	0.203
4563	0.1526	0.1765	0.1338	0.145	0.1387	0.2047
4574	0.1475	0.1727	0.1328	0.1413	0.1386	0.2016
4576	0.1482	0.1769	0.1414	0.1406	0.1356	0.2118
4578	0.1448	0.1751	0.1416	0.1391	0.1361	0.212
4598	0.1445	0.1792	0.133	0.1387	0.1374	0.2133
4600	0.1401	0.1762	0.1233	0.1377	0.1441	0.2036
4601	0.1449	0.1836	0.1308	0.1381	0.1474	0.2055
4612	0.1435	0.185	0.1227	0.1375	0.1434	0.2064
4614	0.1363	0.1776	0.1158	0.1353	0.138	0.2023
4616	0.1345	0.1783	0.1144	0.1368	0.1361	0.2036
4633	0.1391	0.1811	0.1182	0.1391	0.1321	0.2109
4635	0.1478	0.1901	0.124	0.1454	0.1357	0.2131
4637	0.1536	0.1951	0.1327	0.1545	0.1343	0.2193
4655	0.145	0.1983	0.1435	0.1586	0.131	0.2181
4657	0.1411	0.1995	0.1616	0.168	0.1297	0.2249
4659	0.135	0.2005	0.1813	0.1781	0.1301	0.2258
4666	0.1432	0.1925	0.1838	0.1907	0.1266	0.2195
4668	0.1434	0.1853	0.2004	0.1992	0.1373	0.2147
4670	0.1566	0.1839	0.2064	0.2143	0.1406	0.2117
4681	0.1611	0.1852	0.2091	0.2149	0.1396	0.2193
4683	0.1503	0.1947	0.2226	0.2012	0.1382	0.2331
4685	0.1553	0.2085	0.2376	0.2045	0.1417	0.2477
4700	0.1787	0.2189	0.2342	0.2159	0.138	0.2505
4702	0.1805	0.2157	0.2225	0.2217	0.1295	0.2477
4704	0.2118	0.2242	0.2201	0.237	0.1291	0.2538
4711	0.1993	0.2193	0.203	0.2263	0.1235	0.2477
4713	0.2276	0.2289	0.1989	0.2375	0.1268	0.2534
4714	0.2276	0.2302	0.1878	0.2303	0.1293	0.2528
4725	0.2116	0.2324	0.1881	0.2249	0.1286	0.2576
4727	0.184	0.2014	0.1831	0.2125	0.1239	0.2496
4729	0.1758	0.1958	0.1815	0.2068	0.1224	0.2493
4746	0.1651	0.1866	0.1657	0.1823	0.1227	0.2385
4748	0.1678	0.185	0.1593	0.1756	0.1217	0.2332
4750	0.16	0.1813	0.1458	0.161	0.1226	0.2236
4757	0.1486	0.1747	0.1437	0.1532	0.1247	0.2228
4759	0.1397	0.1694	0.1326	0.144	0.1277	0.2127
4761	0.1346	0.1619	0.1303	0.1418	0.1343	0.2123
4768	0.1229	0.1587	0.1278	0.1387	0.1378	0.2028
4770	0.1184	0.1544	0.1312	0.1407	0.1471	0.2036
4772	0.1143	0.151	0.1349	0.1416	0.1547	0.2044
4779	0.108	0.146	0.1313	0.1406	0.1488	0.2066
4781	0.1068	0.1423	0.1335	0.1353	0.1456	0.2043
4783	0.1078	0.1391	0.1331	0.1386	0.1461	0.2085
4796	0.11	0.1439	0.1339	0.136	0.1355	0.2006
4798	0.1097	0.1461	0.1367	0.1385	0.1328	0.1995
4800	0.115	0.1535	0.1387	0.1376	0.1286	0.1945
4818	0.1076	0.1514	0.1379	0.1407	0.1263	0.1975
4820	0.1039	0.1448	0.1401	0.1463	0.1312	0.1982
4822	0.1064	0.1456	0.1426	0.1556	0.1357	0.2059
4832	0.1053	0.1463	0.134	0.155	0.1309	0.2244
4834	0.1004	0.1493	0.1221	0.1562	0.1266	0.234
4836	0.1037	0.1551	0.1159	0.1577	0.1242	0.2546
4849	0.1052	0.1608	0.1155	0.1631	0.1192	0.2622
4851	0.1071	0.1627	0.119	0.173	0.1168	0.2445
4853	0.1174	0.1699	0.1219	0.1792	0.1124	0.2495
4868	0.1186	0.17	0.129	0.176	0.1167	0.2499
4870	0.1158	0.1678	0.1332	0.1747	0.1172	0.2452
4872	0.1246	0.1712	0.1438	0.1743	0.1219	0.2518
4882	0.1304	0.1672	0.143	0.1662	0.1241	0.2618
4884	0.1269	0.1596	0.1327	0.1582	0.1234	0.2765
4886	0.1378	0.1589	0.1347	0.1525	0.1284	0.2957
4906	0.1324	0.1648	0.1357	0.1562	0.1323	0.2891
4908	0.1211	0.1688	0.1358	0.1605	0.123	0.2712
4910	0.1192	0.1786	0.14	0.1664	0.1231	0.2736
4923	0.1121	0.1862	0.1445	0.1746	0.1236	0.2624
4925	0.1068	0.1863	0.1285	0.1807	0.1143	0.2505
4927	0.1034	0.1966	0.1299	0.1903	0.1125	0.2538
4940	0.1068	0.1934	0.1287	0.1881	0.1116	0.2635
4942	0.1091	0.1822	0.1222	0.1804	0.1172	0.2545
4944	0.1167	0.1815	0.1262	0.1787	0.1221	0.2641
4964	0.1228	0.1848	0.1287	0.179	0.1263	0.2748
4966	0.1258	0.1811	0.1305	0.1728	0.1064	0.2702
4968	0.1351	0.1885	0.1374	0.1768	0.1055	0.2823
4978	0.1276	0.2068	0.141	0.1868	0.102	0.2874
4980	0.1195	0.2146	0.1418	0.1886	0.096	0.2847
4982	0.1157	0.2348	0.1534	0.2001	0.0944	0.2954
4995	0.1128	0.2478	0.1631	0.2077	0.0986	0.3061
4997	0.1131	0.2307	0.1523	0.2126	0.1024	0.2974
4999	0.1162	0.2391	0.1642	0.2234	0.1086	0.3074
5006	0.121	0.2354	0.1645	0.2256	0.1175	0.3159
5008	0.1202	0.2168	0.1615	0.2165	0.1218	0.3116
5010	0.125	0.2173	0.1775	0.2208	0.1309	0.3219
5013	0.1275	0.2059	0.1701	0.2141	0.1258	0.3198
5015	0.1255	0.196	0.1494	0.2035	0.1178	0.3083
5017	0.1291	0.1889	0.1418	0.197	0.1173	0.3071
5028	0.1366	0.1828	0.1472	0.1903	0.1168	0.2995
5030	0.1447	0.1811	0.1536	0.1942	0.1164	0.3013
5032	0.1556	0.1762	0.1605	0.188	0.1135	0.2952
5050	0.1598	0.175	0.1509	0.1823	0.1162	0.2965
5052	0.1551	0.168	0.1503	0.1748	0.1175	0.2886
5053	0.1605	0.1677	0.1537	0.176	0.1249	0.2937
5064	0.1772	0.1682	0.1503	0.1753	0.124	0.2874
5066	0.1844	0.1664	0.1462	0.1728	0.1186	0.2768
5068	0.2026	0.1671	0.1471	0.1725	0.1229	0.2708
5084	0.2124	0.1709	0.1513	0.1764	0.1245	0.2722
5086	0.2303	0.1766	0.1593	0.1846	0.1343	0.2727
5088	0.2399	0.1804	0.1673	0.1893	0.1379	0.274
5106	0.2536	0.1721	0.1673	0.1928	0.1444	0.2643
5108	0.2594	0.1694	0.1685	0.1942	0.1456	0.2558
5110	0.2745	0.1653	0.1704	0.1991	0.1535	0.2506
5117	0.2895	0.1797	0.1818	0.2037	0.1617	0.2699
5119	0.3052	0.1856	0.1828	0.2094	0.173	0.2768
5121	0.3235	0.2127	0.2017	0.2212	0.1883	0.2998
5129	0.3366	0.2115	0.2038	0.2281	0.1929	0.3072
5131	0.3369	0.2158	0.192	0.2264	0.1902	0.2938
5133	0.353	0.2243	0.1998	0.2402	0.2004	0.3049
5146	0.3506	0.2251	0.2046	0.2405	0.1979	0.3117
5148	0.3337	0.2158	0.1988	0.2318	0.1856	0.3024
5150	0.3297	0.2171	0.2099	0.2341	0.1838	0.3132
5157	0.3135	0.2122	0.2079	0.2286	0.17	0.312
5159	0.3105	0.2207	0.2151	0.2374	0.1696	0.3207
5161	0.2986	0.2234	0.2133	0.2433	0.1625	0.33
5168	0.281	0.216	0.2059	0.2319	0.1545	0.3221
5170	0.275	0.2017	0.1968	0.2209	0.1476	0.3195
5172	0.2613	0.1974	0.1925	0.2139	0.144	0.3145
5189	0.2481	0.1903	0.1809	0.2041	0.1377	0.3043
5191	0.2369	0.1915	0.1823	0.2029	0.1313	0.2972
5193	0.2239	0.1854	0.1718	0.1951	0.1233	0.2867
5205	0.2146	0.1781	0.1593	0.1942	0.117	0.2739
5207	0.208	0.17	0.1486	0.1828	0.1135	0.2691
5209	0.1988	0.164	0.1395	0.1784	0.1115	0.261
5215	0.1825	0.1648	0.1349	0.1757	0.1064	0.2604
5217	0.174	0.1644	0.133	0.1723	0.1075	0.2568
5219	0.1584	0.1678	0.1344	0.1727	0.1062	0.2555
5226	0.1415	0.1606	0.1317	0.1633	0.1066	0.2389
5228	0.1322	0.1549	0.1282	0.1576	0.1096	0.2291
5230	0.1228	0.1511	0.1307	0.1543	0.1148	0.2204
5240	0.126	0.1463	0.1273	0.1517	0.1126	0.2194
5242	0.1339	0.1434	0.1346	0.1527	0.1187	0.2163
5244	0.1438	0.1406	0.1402	0.1556	0.1221	0.2175
5257	0.1561	0.1357	0.1431	0.1564	0.1187	0.2194
5259	0.1538	0.133	0.1467	0.1515	0.116	0.2186
5261	0.1644	0.1293	0.1604	0.1535	0.1219	0.2224
5274	0.1874	0.13	0.1546	0.1559	0.1273	0.22
5276	0.1895	0.1333	0.1463	0.1623	0.1309	0.2199
5278	0.2103	0.137	0.1499	0.1659	0.1476	0.2175
5289	0.2331	0.1388	0.1457	0.1695	0.1493	0.2165
5291	0.2341	0.1388	0.1373	0.1707	0.1415	0.2245
5293	0.254	0.1421	0.1438	0.1799	0.1544	0.228
5305	0.2591	0.1377	0.1533	0.1694	0.157	0.2202
5307	0.2502	0.1292	0.1553	0.1593	0.152	0.2192
5309	0.2568	0.1257	0.1695	0.1571	0.1616	0.2163
5319	0.2631	0.1245	0.171	0.1635	0.1668	0.203
5321	0.2582	0.1256	0.164	0.1629	0.1623	0.1962
5323	0.2641	0.1291	0.1719	0.177	0.1703	0.1896
5343	0.2725	0.1343	0.1755	0.186	0.1741	0.1909
5345	0.2721	0.138	0.1661	0.1793	0.1695	0.1937
5347	0.2825	0.146	0.1721	0.1939	0.1762	0.1965
5360	0.2914	0.1439	0.1802	0.1974	0.1805	0.1987
5362	0.2919	0.1397	0.1766	0.1882	0.1764	0.2029
5364	0.302	0.141	0.1868	0.2016	0.1854	0.2097
5370	0.3102	0.1385	0.1967	0.2062	0.1959	0.2074
5372	0.3141	0.1334	0.1956	0.1841	0.1905	0.2029
5374	0.3241	0.1328	0.2101	0.1898	0.2021	0.2058
5394	0.3309	0.1416	0.2228	0.1901	0.2138	0.1979
5396	0.3324	0.1501	0.2096	0.1882	0.2167	0.1937
5398	0.347	0.1624	0.2226	0.1944	0.2321	0.1987
5411	0.3589	0.1715	0.2235	0.1965	0.2422	0.2022
5413	0.3605	0.174	0.2151	0.1872	0.2446	0.2031
5415	0.3732	0.1857	0.2232	0.1909	0.2565	0.2197
5427	0.426	0.191	0.2167	0.2007	0.2781	0.2289
5429	0.4799	0.1833	0.2015	0.2198	0.2833	0.2323
5431	0.5459	0.1956	0.2006	0.2416	0.3063	0.2469
5444	0.5527	0.1911	0.1985	0.2242	0.3082	0.2412
5446	0.5247	0.1687	0.1998	0.208	0.3042	0.2314
5448	0.5453	0.1688	0.2068	0.2034	0.309	0.2322
5458	0.5048	0.1603	0.2198	0.1868	0.3022	0.2305
5460	0.4734	0.1843	0.1957	0.1893	0.3041	0.2366
5462	0.4407	0.1924	0.2059	0.1884	0.3002	0.2427
5465	0.4308	0.1717	0.2148	0.1933	0.3124	0.2572
5467	0.4116	0.17	0.2253	0.201	0.3279	0.2676
5468	0.4069	0.1706	0.2414	0.2191	0.3453	0.2884
5479	0.3856	0.1725	0.2407	0.2197	0.3268	0.2797
5481	0.3865	0.1811	0.2559	0.2438	0.3403	0.2987
5483	0.3702	0.1948	0.2604	0.2498	0.3305	0.2978
5501	0.3582	0.2213	0.2773	0.2427	0.3441	0.3126
5503	0.3355	0.2474	0.2775	0.2369	0.343	0.3097
5504	0.3256	0.2843	0.2988	0.2404	0.3593	0.3286
5515	0.315	0.3083	0.3045	0.2489	0.3581	0.3315
5517	0.309	0.3058	0.288	0.2476	0.341	0.3178
5519	0.3021	0.3344	0.2948	0.26	0.3404	0.3234
5534	0.3234	0.2999	0.3029	0.2535	0.3467	0.3284
5536	0.3353	0.3092	0.322	0.2663	0.3673	0.3463
5538	0.3571	0.2876	0.3342	0.2684	0.3796	0.3556
5548	0.3573	0.289	0.3457	0.2715	0.3789	0.3508
5550	0.3745	0.2702	0.353	0.2674	0.371	0.3491
5552	0.3824	0.2793	0.3709	0.2731	0.3756	0.3508
5559	0.4011	0.3037	0.3894	0.2952	0.4168	0.3769
5561	0.4031	0.3283	0.405	0.3105	0.4455	0.3989
5562	0.4239	0.3601	0.4253	0.3376	0.4902	0.4331
5573	0.4486	0.3628	0.4444	0.3457	0.4933	0.4319
5575	0.4513	0.3436	0.4497	0.3345	0.47	0.4062
5577	0.4771	0.3496	0.4763	0.3493	0.4788	0.4083
5590	0.4929	0.3254	0.4766	0.3446	0.4625	0.3977
5592	0.482	0.3031	0.4547	0.3284	0.4391	0.3865
5594	0.4976	0.2913	0.4552	0.328	0.4313	0.3918
5601	0.4894	0.2863	0.4347	0.3183	0.4284	0.3989
5603	0.5092	0.2955	0.4393	0.3264	0.4345	0.4247
5605	0.5086	0.3	0.4249	0.3212	0.4357	0.4397
5613	0.4928	0.2711	0.4023	0.3033	0.4067	0.4134
5615	0.4641	0.2547	0.3796	0.2831	0.3855	0.3995
5617	0.4471	0.2322	0.3579	0.2665	0.3595	0.3815
5634	0.4218	0.2227	0.3386	0.253	0.3537	0.3631
5636	0.4154	0.2157	0.3224	0.2405	0.345	0.357
5638	0.3939	0.2109	0.3061	0.2309	0.3402	0.3425
5656	0.3805	0.2014	0.2845	0.2175	0.3228	0.3199
5658	0.3562	0.1993	0.2671	0.2117	0.3143	0.3011
5660	0.3415	0.2014	0.2485	0.2084	0.2987	0.2813
5670	0.3278	0.1824	0.2386	0.2085	0.2965	0.2817
5672	0.3243	0.1773	0.2283	0.2012	0.2885	0.282
5674	0.312	0.1751	0.2275	0.2035	0.2906	0.298
5680	0.2886	0.1866	0.219	0.2019	0.2728	0.2774
5682	0.282	0.1846	0.2136	0.21	0.2557	0.2496
5684	0.2657	0.2033	0.2139	0.2096	0.2418	0.2374
5692	0.2553	0.2075	0.2181	0.2119	0.2475	0.2215
5694	0.2412	0.2229	0.223	0.2234	0.2459	0.2206
5696	0.2337	0.2282	0.2334	0.2329	0.2563	0.2126
5716	0.2321	0.2247	0.2352	0.2217	0.2511	0.2106
5718	0.2309	0.2229	0.2295	0.2111	0.2362	0.2144
5720	0.2328	0.2219	0.2388	0.2033	0.2337	0.2161
5727	0.2494	0.2231	0.2573	0.1939	0.2383	0.2108
5729	0.2608	0.2324	0.2614	0.1898	0.236	0.2086
5731	0.2783	0.2366	0.2829	0.1852	0.2482	0.2112
5741	0.2814	0.2394	0.294	0.1945	0.2686	0.2121
5743	0.274	0.2438	0.2913	0.2072	0.273	0.2207
5745	0.2759	0.2542	0.3058	0.223	0.292	0.2325
5761	0.2729	0.2488	0.3083	0.2265	0.2988	0.2336
5763	0.2656	0.2345	0.2867	0.2256	0.2907	0.2239
5765	0.2657	0.2395	0.2892	0.235	0.2994	0.2352
5783	0.2716	0.2369	0.3031	0.2301	0.2963	0.2261
5785	0.2767	0.2261	0.3045	0.2069	0.2764	0.2155
5787	0.287	0.2277	0.3206	0.206	0.2751	0.2216
5805	0.3038	0.2218	0.3558	0.2124	0.2903	0.2024
5807	0.308	0.2134	0.3982	0.2323	0.2969	0.1891
5809	0.3271	0.2131	0.4478	0.2449	0.3163	0.1972
5822	0.3298	0.2135	0.4698	0.2631	0.3377	0.2056
5824	0.331	0.2169	0.4234	0.2623	0.3421	0.1987
5826	0.3401	0.2218	0.4393	0.2837	0.3653	0.2226
5838	0.3451	0.228	0.4544	0.312	0.3672	0.2436
5840	0.3419	0.2331	0.4188	0.3122	0.3448	0.2402
5842	0.3518	0.2462	0.4266	0.3449	0.3452	0.2755
5853	0.3592	0.243	0.4565	0.3616	0.3446	0.272
5855	0.3556	0.2341	0.4534	0.35	0.3309	0.2513
5857	0.3636	0.2383	0.4819	0.3757	0.3364	0.2559
5872	0.3716	0.2401	0.5334	0.4149	0.3734	0.278
5874	0.373	0.2357	0.5433	0.4303	0.3931	0.2886
5876	0.3841	0.2445	0.5918	0.4669	0.4334	0.3209
5889	0.3932	0.2532	0.6231	0.4816	0.4569	0.3442
5891	0.3835	0.2538	0.6085	0.473	0.4432	0.3404
5893	0.3935	0.2707	0.6424	0.4958	0.468	0.3693
5905	0.3995	0.2809	0.6505	0.4969	0.461	0.3557
5907	0.3897	0.2783	0.6115	0.4727	0.4274	0.3298
5909	0.3972	0.2948	0.6151	0.4775	0.42	0.3216
5919	0.384	0.2876	0.5705	0.4485	0.3814	0.3019
5921	0.3843	0.2921	0.5787	0.4555	0.3931	0.3042
5922	0.3763	0.2964	0.5445	0.436	0.3735	0.2963
5933	0.3707	0.313	0.5227	0.4255	0.334	0.2932
5935	0.374	0.3237	0.5439	0.4397	0.3257	0.3023
5937	0.3727	0.3414	0.5329	0.4362	0.301	0.3109
5957	0.3675	0.3392	0.5114	0.4212	0.2838	0.3099
5959	0.3502	0.3216	0.4678	0.3913	0.2873	0.3022
5961	0.3447	0.3229	0.4522	0.3815	0.281	0.3095
5974	0.3451	0.3376	0.4395	0.3702	0.2706	0.3241
5976	0.3288	0.3402	0.421	0.3551	0.2582	0.3216
5978	0.3292	0.3583	0.4091	0.3443	0.2582	0.3422
5994	0.3173	0.3686	0.4182	0.3494	0.2744	0.3581
5996	0.332	0.3884	0.4398	0.3619	0.291	0.387
5998	0.3286	0.4019	0.4507	0.3711	0.309	0.4115
6008	0.327	0.4219	0.4391	0.3437	0.3116	0.4288
6010	0.3212	0.4317	0.4392	0.3434	0.3188	0.4454
6012	0.3226	0.4551	0.4356	0.3282	0.3266	0.4691
6019	0.3382	0.4732	0.4508	0.3504	0.3519	0.5032
6021	0.3495	0.4934	0.4548	0.3454	0.3625	0.5213
6022	0.3672	0.519	0.475	0.3777	0.3893	0.5551
6033	0.3684	0.5353	0.4816	0.3883	0.4047	0.5872
6035	0.3579	0.5569	0.4715	0.3673	0.397	0.5875
6037	0.3632	0.5817	0.4815	0.3805	0.4148	0.6215
6049	0.361	0.5737	0.4918	0.4005	0.421	0.6248
6051	0.3503	0.5572	0.4877	0.4019	0.408	0.5977
6053	0.3509	0.5509	0.5011	0.4265	0.4157	0.5996
6060	0.3373	0.5248	0.5008	0.4332	0.4058	0.5713
6062	0.3377	0.5212	0.5241	0.4474	0.4187	0.5721
6064	0.3316	0.5007	0.5331	0.4567	0.4144	0.5481
6072	0.32	0.4802	0.5135	0.4449	0.3906	0.5224
6074	0.3111	0.4566	0.4978	0.436	0.3658	0.4999
6076	0.3002	0.4389	0.4797	0.427	0.3424	0.4743
6093	0.2939	0.4129	0.4633	0.4105	0.326	0.4451
6095	0.3019	0.3983	0.4656	0.4135	0.3137	0.4204
6097	0.3035	0.379	0.4524	0.3992	0.2988	0.3909
6103	0.3007	0.3706	0.4349	0.3973	0.2793	0.3701
6105	0.3085	0.3602	0.4113	0.3709	0.2622	0.3431
6107	0.3111	0.3541	0.3937	0.3653	0.2461	0.3237
6113	0.3233	0.3331	0.3874	0.3596	0.2468	0.2995
6115	0.3229	0.3226	0.3779	0.3629	0.2392	0.289
6117	0.3357	0.3061	0.3718	0.3627	0.2401	0.2744
6124	0.3381	0.3138	0.3291	0.338	0.2266	0.2663
6126	0.3247	0.332	0.3087	0.3187	0.2197	0.2705
6128	0.3258	0.3466	0.276	0.2938	0.2109	0.2691
6146	0.3082	0.3627	0.2692	0.2815	0.2082	0.2804
6148	0.3132	0.3774	0.2561	0.2659	0.2056	0.2872
6150	0.3062	0.4005	0.255	0.2588	0.2085	0.3068
6168	0.2902	0.4156	0.2357	0.2519	0.2068	0.3131
6170	0.2877	0.414	0.219	0.2506	0.1974	0.3032
6172	0.276	0.4289	0.2072	0.2549	0.1951	0.3131
6179	0.2645	0.4274	0.2209	0.2757	0.1996	0.3236
6181	0.2681	0.4104	0.239	0.2827	0.203	0.3503
6183	0.2621	0.41	0.2599	0.3067	0.2113	0.3687
6193	0.2565	0.4164	0.2705	0.3126	0.2221	0.3899
6195	0.2605	0.4184	0.2692	0.2855	0.2237	0.391
6197	0.2605	0.4293	0.2816	0.2909	0.2363	0.42
6212	0.255	0.4142	0.2683	0.288	0.2376	0.434
6214	0.2467	0.4011	0.2459	0.2739	0.227	0.4239
6216	0.2436	0.3862	0.2354	0.2725	0.227	0.4416
6229	0.246	0.379	0.2417	0.2882	0.2229	0.457
6231	0.2387	0.3869	0.251	0.2997	0.2191	0.4489
6233	0.2468	0.3895	0.2643	0.325	0.217	0.4673
6250	0.2331	0.4009	0.2858	0.3344	0.2276	0.4869
6252	0.2331	0.4052	0.2977	0.3297	0.2291	0.4821
6254	0.2306	0.4182	0.3202	0.35	0.2383	0.502
6267	0.22	0.4117	0.3088	0.3541	0.2448	0.5206
6269	0.2247	0.4098	0.2889	0.3276	0.249	0.5109
6271	0.2225	0.4089	0.2811	0.3309	0.2603	0.5291
6287	0.2171	0.3916	0.2638	0.3432	0.2527	0.5487
6289	0.2099	0.3754	0.2576	0.3503	0.2363	0.5367
6291	0.2118	0.3725	0.2532	0.3668	0.2306	0.5547
6309	0.2287	0.3846	0.2611	0.3837	0.2226	0.5753
6311	0.2417	0.4119	0.2933	0.3865	0.2238	0.5682
6313	0.2666	0.4535	0.3197	0.4044	0.2272	0.5896
6320	0.264	0.4603	0.3331	0.4307	0.2159	0.6119
6322	0.2459	0.4385	0.3381	0.4363	0.22	0.6078
6324	0.2486	0.4559	0.3622	0.4657	0.2242	0.6315
6342	0.2462	0.4445	0.367	0.4687	0.2297	0.6455
6344	0.2377	0.416	0.3494	0.4576	0.2367	0.6361
6346	0.2443	0.4099	0.3516	0.4628	0.2472	0.6496
6359	0.236	0.4101	0.3334	0.4368	0.2406	0.6351
6361	0.2402	0.4491	0.3485	0.4409	0.2431	0.6422
6362	0.2369	0.4977	0.3358	0.4251	0.2466	0.6327
6373	0.2346	0.4974	0.3112	0.4279	0.261	0.6443
6375	0.2349	0.5102	0.3136	0.4147	0.2755	0.6696
6377	0.2426	0.5235	0.3004	0.4216	0.3021	0.692
6387	0.2577	0.4866	0.3126	0.3957	0.2983	0.6999
6389	0.2443	0.4819	0.3061	0.3966	0.2821	0.6794
6391	0.2611	0.4753	0.3265	0.3788	0.2889	0.6882
6398	0.2731	0.5028	0.32	0.3992	0.268	0.6938
6400	0.3048	0.5254	0.3384	0.4085	0.2824	0.7227
6401	0.3274	0.5846	0.3385	0.4427	0.2805	0.7334
6412	0.3372	0.5998	0.3396	0.4307	0.2689	0.7152
6414	0.3289	0.5989	0.3251	0.399	0.251	0.6994
6416	0.3412	0.6255	0.3275	0.3916	0.2387	0.6848
6426	0.318	0.6367	0.3075	0.3768	0.2352	0.6796
6428	0.3285	0.6955	0.3089	0.3818	0.2383	0.6841
6430	0.3101	0.7331	0.3001	0.3767	0.245	0.6849
6448	0.3015	0.706	0.2971	0.3596	0.2296	0.6613
6450	0.3192	0.6676	0.3069	0.3501	0.2142	0.6414
6452	0.3259	0.6451	0.319	0.339	0.209	0.6233
6462	0.304	0.5756	0.3088	0.3239	0.206	0.5921
6464	0.2857	0.5317	0.3006	0.323	0.209	0.5787
6466	0.2731	0.4698	0.2971	0.3125	0.2145	0.5514
6479	0.2662	0.4522	0.2864	0.3146	0.2086	0.5611
6481	0.2581	0.4573	0.2491	0.3072	0.2044	0.5413
6483	0.2592	0.4431	0.2287	0.3123	0.2021	0.5468
6491	0.2407	0.3879	0.1979	0.3045	0.1976	0.5337
6493	0.2612	0.3453	0.1937	0.3098	0.1957	0.5333
6495	0.2482	0.3233	0.1771	0.3112	0.1967	0.5252
6507	0.2458	0.3045	0.1822	0.3155	0.2034	0.5289
6509	0.2399	0.3246	0.189	0.3012	0.2131	0.5364
6511	0.2456	0.3344	0.1963	0.3112	0.2272	0.5493
6518	0.2344	0.322	0.1892	0.3038	0.2303	0.5338
6520	0.2374	0.3095	0.1979	0.3167	0.2475	0.5512
6522	0.2297	0.3009	0.1987	0.316	0.2593	0.5461
6540	0.2243	0.289	0.1961	0.299	0.2571	0.5311
6542	0.2288	0.3065	0.2013	0.2986	0.249	0.5371
6544	0.2294	0.303	0.209	0.3021	0.2538	0.5299
6556	0.2209	0.2803	0.2052	0.2958	0.2422	0.4952
6558	0.2159	0.2811	0.1994	0.2845	0.2277	0.4856
6560	0.2129	0.2776	0.2124	0.3014	0.2215	0.4598
6578	0.2062	0.2559	0.2139	0.2997	0.2172	0.4349
6580	0.2077	0.24	0.2087	0.2845	0.2231	0.4376
6582	0.2045	0.2348	0.2224	0.2955	0.2296	0.425
6597	0.1956	0.2324	0.2224	0.3063	0.2454	0.4193
6599	0.1973	0.2364	0.2156	0.291	0.2528	0.4358
6601	0.1959	0.2396	0.2226	0.3038	0.2981	0.4415
6619	0.1958	0.2381	0.2247	0.3129	0.3204	0.4261
6621	0.1988	0.2297	0.2199	0.3097	0.2905	0.4264
6623	0.2063	0.2311	0.2281	0.3253	0.3209	0.4168
6641	0.2085	0.2223	0.2214	0.3239	0.3419	0.3856
6643	0.1978	0.2428	0.2116	0.2874	0.3168	0.3776
6645	0.2044	0.2387	0.2079	0.2906	0.35	0.359
6655	0.1933	0.2422	0.2061	0.2893	0.3586	0.356
6657	0.1834	0.2497	0.2091	0.2864	0.3391	0.3698
6659	0.1776	0.2579	0.2142	0.2876	0.3674	0.3775
6677	0.1716	0.2683	0.219	0.305	0.385	0.3726
6679	0.1748	0.2757	0.2119	0.3077	0.3946	0.3721
6681	0.1702	0.2887	0.2183	0.3291	0.4135	0.3709
6699	0.1671	0.2713	0.2182	0.3007	0.329	0.3485
6701	0.1787	0.2557	0.2064	0.2787	0.2735	0.3323
6703	0.1941	0.2406	0.2094	0.2613	0.216	0.3187
6723	0.182	0.2371	0.2166	0.2457	0.2107	0.3204
6725	0.1706	0.2408	0.1788	0.2475	0.2043	0.3343
6727	0.1604	0.2416	0.1719	0.2547	0.1983	0.3514
6738	0.1589	0.2528	0.1579	0.2623	0.2018	0.3809
6740	0.1668	0.2682	0.1592	0.2574	0.2195	0.4016
6742	0.1731	0.2848	0.1563	0.274	0.2332	0.4425
6748	0.1772	0.2821	0.1549	0.2806	0.2169	0.4388
6750	0.179	0.2701	0.1576	0.2957	0.212	0.4054
6752	0.186	0.2692	0.1609	0.3169	0.2112	0.407
6760	0.1788	0.26	0.1585	0.3021	0.1789	0.3764
6762	0.1656	0.2456	0.1575	0.3026	0.1614	0.3473
6764	0.1605	0.2369	0.1617	0.2963	0.1425	0.3263
6779	0.1663	0.252	0.1634	0.279	0.1375	0.3231
6781	0.1669	0.2726	0.158	0.2548	0.1359	0.3272
6782	0.1773	0.2921	0.1638	0.2458	0.1362	0.3427
6793	0.1944	0.3078	0.1706	0.253	0.1456	0.3662
6795	0.2002	0.3092	0.1697	0.2648	0.1552	0.3865
6797	0.2192	0.3253	0.178	0.279	0.1655	0.4162
6805	0.2221	0.3146	0.1767	0.2929	0.1693	0.3893
6807	0.2111	0.2891	0.1711	0.2983	0.1714	0.3593
6809	0.2145	0.2821	0.1719	0.3136	0.1783	0.3372
6819	0.2133	0.2888	0.1685	0.3058	0.1769	0.3087
6821	0.1997	0.2826	0.1608	0.2951	0.1721	0.2961
6823	0.1993	0.2926	0.1596	0.2933	0.1749	0.2901
6838	0.2138	0.3235	0.1648	0.2934	0.172	0.3236
6840	0.2201	0.339	0.1671	0.2869	0.1618	0.3565
6842	0.237	0.3733	0.1758	0.2921	0.164	0.4026
6852	0.253	0.398	0.1823	0.3059	0.1733	0.4062
6854	0.2525	0.3777	0.1834	0.3121	0.176	0.3922
6856	0.2684	0.4004	0.1926	0.33	0.1876	0.4026
6866	0.2687	0.4053	0.1956	0.345	0.194	0.3667
6868	0.2537	0.3832	0.1915	0.3411	0.1922	0.334
6870	0.2538	0.3915	0.2008	0.3582	0.2037	0.3122
6881	0.2555	0.3875	0.2088	0.3683	0.2051	0.3307
6883	0.2507	0.3707	0.2084	0.3533	0.1883	0.3571
6885	0.2559	0.3716	0.2233	0.3639	0.1881	0.3981
6903	0.2745	0.3857	0.249	0.4102	0.1962	0.4273
6905	0.2848	0.4018	0.2872	0.436	0.1955	0.4402
6907	0.3063	0.43	0.3193	0.4881	0.2048	0.4862
6917	0.324	0.4383	0.3081	0.5169	0.2159	0.5067
6919	0.3224	0.4239	0.3011	0.5018	0.2177	0.4888
6921	0.3444	0.4388	0.3085	0.5359	0.2314	0.5156
6932	0.3451	0.4325	0.2779	0.5346	0.2331	0.4996
6934	0.3271	0.4084	0.2472	0.496	0.218	0.4571
6936	0.3299	0.4043	0.2323	0.5003	0.2225	0.4589
6951	0.3444	0.4064	0.2362	0.5242	0.2275	0.5091
6953	0.3396	0.4121	0.2457	0.5238	0.2236	0.5317
6955	0.3582	0.4205	0.2663	0.5515	0.232	0.5984
6966	0.3863	0.4415	0.2821	0.6015	0.2487	0.6532
6968	0.3967	0.4579	0.2901	0.619	0.2533	0.6494
6970	0.4293	0.4823	0.316	0.6722	0.2733	0.7139
6983	0.4431	0.478	0.3132	0.691	0.286	0.7175
6985	0.4321	0.4557	0.2937	0.6611	0.2808	0.6606
6987	0.4536	0.4555	0.3027	0.6837	0.2978	0.6618
6997	0.449	0.4325	0.3087	0.7046	0.3082	0.6616
6999	0.4355	0.4189	0.3057	0.6887	0.3005	0.6687
7001	0.4617	0.405	0.3205	0.7118	0.316	0.6939
7019	0.4824	0.4197	0.3404	0.7666	0.3357	0.7684
7021	0.4912	0.4404	0.3471	0.7817	0.3347	0.8146
7023	0.5369	0.4613	0.3746	0.8399	0.3558	0.8965
7038	0.5522	0.4858	0.3937	0.8706	0.368	0.8893
7040	0.5294	0.4911	0.3951	0.84	0.3676	0.8245
7042	0.5651	0.5212	0.4361	0.8713	0.3835	0.8223
7060	0.567	0.5153	0.4256	0.8741	0.3934	0.7782
7062	0.5375	0.5343	0.3986	0.8629	0.3895	0.775
7064	0.5678	0.5412	0.4041	0.8754	0.4033	0.7574
7067	0.5398	0.5549	0.3726	0.8517	0.393	0.7533
7069	0.5906	0.5785	0.3945	0.8757	0.412	0.7469
7071	0.6061	0.6112	0.3922	0.8709	0.4132	0.7562
7079	0.6091	0.5758	0.3752	0.8535	0.4002	0.7168
7081	0.6194	0.5348	0.3934	0.8351	0.4117	0.7486
7083	0.6389	0.517	0.3912	0.8347	0.4082	0.7389
7095	0.5903	0.4895	0.3687	0.796	0.3865	0.695
7097	0.5428	0.4891	0.3716	0.7656	0.3847	0.6882
7099	0.5256	0.4921	0.3679	0.7512	0.3716	0.6713
7105	0.4807	0.514	0.34	0.7262	0.3478	0.601
7107	0.4583	0.4849	0.3173	0.7019	0.3425	0.6
7109	0.4521	0.5082	0.3008	0.6941	0.3242	0.5499
7112	0.4413	0.4702	0.2837	0.6929	0.313	0.5031
7114	0.4389	0.4689	0.2872	0.7029	0.3217	0.5059
7116	0.4443	0.4389	0.281	0.7182	0.3173	0.4742
7134	0.4248	0.423	0.2796	0.7148	0.3176	0.4482
7136	0.4073	0.4492	0.2918	0.7333	0.3318	0.4755
7138	0.4084	0.4456	0.3018	0.7409	0.3388	0.4762
7156	0.4203	0.4233	0.2941	0.7385	0.3275	0.4402
7158	0.4207	0.4282	0.2869	0.7299	0.3167	0.427
7160	0.4405	0.4147	0.2871	0.7317	0.31	0.4078
7170	0.4121	0.3754	0.2682	0.7134	0.2897	0.3658
7172	0.3969	0.3659	0.2574	0.7285	0.28	0.3479
7174	0.3711	0.3373	0.2417	0.7194	0.262	0.3152
7185	0.3533	0.3074	0.2373	0.6872	0.2564	0.277
7187	0.3544	0.3105	0.2459	0.6943	0.2683	0.2875
7189	0.3447	0.2973	0.2487	0.6737	0.2718	0.2764
7207	0.3461	0.2978	0.2476	0.6359	0.2702	0.2698
7209	0.3612	0.3165	0.254	0.6332	0.2735	0.2823
7211	0.3671	0.3211	0.2611	0.6065	0.2766	0.2928
7218	0.3605	0.3069	0.2523	0.5785	0.263	0.2738
7220	0.3603	0.3076	0.2458	0.5898	0.2543	0.257
7222	0.3589	0.3047	0.2424	0.5724	0.2444	0.2585
7234	0.3437	0.2863	0.2344	0.5447	0.2306	0.2348
7236	0.3343	0.2767	0.231	0.5524	0.2267	0.2183
7238	0.3226	0.267	0.2303	0.5317	0.2191	0.2049
7256	0.32	0.2637	0.234	0.5029	0.2258	0.1994
7258	0.3273	0.2674	0.2397	0.5116	0.2366	0.2109
7260	0.3322	0.2743	0.2505	0.4923	0.2487	0.2192
7266	0.3376	0.2767	0.2652	0.4666	0.2482	0.221
7268	0.3396	0.2793	0.2714	0.4738	0.2467	0.2292
7270	0.3476	0.2858	0.2922	0.4597	0.2525	0.2409
7281	0.3387	0.2858	0.2893	0.4371	0.2421	0.2294
7283	0.3259	0.2834	0.2695	0.4427	0.2306	0.2162
7285	0.3194	0.2919	0.2673	0.4277	0.227	0.2151
7303	0.3149	0.2932	0.2488	0.4025	0.2286	0.2115
7305	0.3122	0.2814	0.2491	0.4013	0.2259	0.1987
7307	0.3143	0.2882	0.2446	0.3838	0.2315	0.2047
7327	0.3137	0.2921	0.2742	0.3667	0.2415	0.2104
7329	0.3173	0.2874	0.3	0.3728	0.2443	0.2107
7331	0.3324	0.2925	0.3381	0.3618	0.2586	0.2247
7339	0.3328	0.2949	0.3316	0.3397	0.2658	0.2146
7341	0.3306	0.298	0.3294	0.3425	0.2646	0.2071
7343	0.3407	0.3139	0.3439	0.3316	0.2755	0.2253
7355	0.3294	0.3106	0.2896	0.3088	0.2727	0.2395
7357	0.3346	0.3057	0.2319	0.3031	0.2566	0.2348
7359	0.3345	0.3128	0.2286	0.2874	0.2565	0.2608
7366	0.3052	0.2971	0.2188	0.2704	0.2424	0.229
7368	0.2928	0.2979	0.209	0.2734	0.2311	0.2129
7370	0.2743	0.2937	0.2109	0.2657	0.2259	0.1921
7388	0.2794	0.277	0.2188	0.2543	0.2182	0.1787
7390	0.3055	0.2825	0.2219	0.2426	0.217	0.1832
7392	0.323	0.2773	0.2378	0.2354	0.2183	0.1915
7403	0.3211	0.269	0.2343	0.2352	0.2116	0.1892
7405	0.3118	0.2774	0.2249	0.2468	0.207	0.1796
7407	0.3191	0.2737	0.2273	0.2555	0.2071	0.1849
7425	0.2957	0.261	0.2201	0.2525	0.1891	0.1779
7427	0.2695	0.2516	0.2128	0.2501	0.1802	0.1692
7429	0.2507	0.2448	0.2083	0.2491	0.1695	0.1709
7447	0.2571	0.2344	0.2088	0.2295	0.1613	0.1688
7449	0.252	0.2266	0.2117	0.2248	0.1525	0.1782
7450	0.2571	0.2248	0.2163	0.2075	0.1489	0.1815
7461	0.236	0.2175	0.2104	0.225	0.1437	0.1834
7463	0.2464	0.2289	0.2203	0.2178	0.1448	0.182
7465	0.2411	0.2307	0.2209	0.2387	0.1453	0.1961
7472	0.2172	0.2334	0.2226	0.2638	0.142	0.217
7474	0.2097	0.252	0.2228	0.3028	0.1415	0.2361
7476	0.2005	0.2721	0.2283	0.337	0.1478	0.2707
7486	0.2026	0.2756	0.2392	0.3445	0.1544	0.2824
7488	0.2122	0.2713	0.2448	0.325	0.1582	0.2704
7490	0.2168	0.2756	0.2533	0.3309	0.1698	0.2927
7500	0.22	0.2431	0.239	0.3508	0.1703	0.2842
7502	0.2241	0.2449	0.2502	0.3811	0.1889	0.3128
7504	0.2346	0.232	0.251	0.4127	0.1983	0.3329
7516	0.2693	0.2451	0.2569	0.4053	0.2008	0.3655
7518	0.2894	0.2701	0.2608	0.3914	0.2106	0.3877
7520	0.3261	0.2988	0.2712	0.3937	0.2241	0.4372
7527	0.3455	0.2838	0.2741	0.3626	0.2077	0.4199
7529	0.3414	0.2572	0.2752	0.3215	0.1884	0.374
7531	0.3701	0.2459	0.2849	0.29	0.1791	0.3582
7543	0.3354	0.2307	0.2821	0.2894	0.1657	0.3306
7545	0.3097	0.2246	0.2731	0.2927	0.1612	0.3222
7547	0.2904	0.2339	0.2769	0.2908	0.1599	0.3163
7562	0.2838	0.2734	0.2776	0.297	0.1688	0.3427
7564	0.3017	0.2881	0.2732	0.3111	0.1823	0.3776
7566	0.3205	0.3415	0.2834	0.3205	0.1985	0.4205
7579	0.3385	0.3787	0.2964	0.3207	0.1993	0.4481
7581	0.3487	0.3398	0.2921	0.3074	0.201	0.4462
7583	0.3786	0.3704	0.3108	0.3089	0.215	0.4783
7595	0.3612	0.4461	0.3188	0.2947	0.21	0.4618
7597	0.336	0.4864	0.3206	0.2866	0.1974	0.4315
7599	0.333	0.5855	0.3403	0.2781	0.2035	0.4212
7609	0.3285	0.6603	0.3324	0.2669	0.2073	0.4177
7611	0.3241	0.645	0.3443	0.2725	0.2045	0.4134
7613	0.3341	0.73	0.3402	0.2701	0.2205	0.4199
7623	0.3704	0.7315	0.3195	0.2777	0.2418	0.4506
7625	0.3978	0.6644	0.3373	0.2895	0.2328	0.4716
7627	0.4369	0.6804	0.3523	0.3036	0.26	0.5061
7647	0.4444	0.6764	0.3383	0.3054	0.2657	0.5075
7649	0.4295	0.6815	0.3185	0.3024	0.2683	0.4886
7651	0.4423	0.6841	0.3116	0.309	0.2871	0.4946
7661	0.4192	0.6742	0.2818	0.2981	0.331	0.4675
7663	0.3834	0.6467	0.2653	0.287	0.3294	0.468
7665	0.3741	0.6379	0.2517	0.2837	0.3874	0.4503
7685	0.3779	0.6507	0.25	0.2728	0.3585	0.465
7687	0.3748	0.6735	0.261	0.2765	0.3501	0.4942
7689	0.3934	0.7076	0.2782	0.2745	0.3401	0.5191
7707	0.4184	0.7777	0.2729	0.2683	0.3673	0.5187
7709	0.4193	0.818	0.2362	0.2764	0.3992	0.5099
7711	0.4469	0.8941	0.2648	0.2831	0.4323	0.5134
7718	0.4484	0.9181	0.2448	0.2746	0.4352	0.4828
7720	0.4313	0.8629	0.2481	0.2754	0.416	0.4522
7722	0.4483	0.8788	0.2413	0.279	0.4268	0.4293
7734	0.4502	0.8631	0.2209	0.2731	0.4002	0.4443
7736	0.4379	0.831	0.2159	0.2706	0.3686	0.4638
7738	0.4505	0.8266	0.2164	0.2805	0.3579	0.4896
7748	0.4527	0.8687	0.2145	0.2977	0.3681	0.5333
7750	0.4325	0.9005	0.2111	0.3042	0.3773	0.5502
7752	0.443	0.9537	0.2211	0.3361	0.4137	0.597
7763	0.4567	0.9768	0.2186	0.3493	0.4506	0.5993
7765	0.4723	0.9574	0.2182	0.3373	0.4599	0.5668
7767	0.5085	0.9801	0.2376	0.3628	0.5036	0.5726
7779	0.5071	0.9748	0.2507	0.3691	0.5025	0.5791
7781	0.4837	0.9395	0.2392	0.352	0.4681	0.5602
7783	0.4836	0.9469	0.2562	0.3666	0.4732	0.5758
7801	0.4604	0.9906	0.2818	0.3876	0.4769	0.6217
7803	0.4338	0.9854	0.2695	0.3938	0.4657	0.6315
7805	0.4322	1.026	0.2988	0.4268	0.4895	0.6797
7816	0.4772	1.1189	0.3239	0.4763	0.5482	0.7171
7818	0.4801	1.1378	0.3283	0.4882	0.5614	0.701
7820	0.5356	1.228	0.3631	0.5429	0.624	0.7334
7833	0.5917	1.278	0.3707	0.5509	0.661	0.7428
7835	0.6265	1.2451	0.343	0.5165	0.6428	0.7162
7837	0.6902	1.2937	0.3599	0.5274	0.6852	0.7319
7845	0.7649	1.3574	0.3629	0.543	0.71	0.7728
7847	0.7932	1.3902	0.3372	0.5606	0.711	0.7697
7849	0.8815	1.472	0.3441	0.5895	0.7402	0.81
7861	0.9009	1.4648	0.3771	0.6502	0.7579	0.8399
7863	0.8385	1.3771	0.3931	0.662	0.746	0.8285
7865	0.8485	1.3683	0.4378	0.7271	0.7788	0.8607
7878	0.8023	1.361	0.4916	0.7365	0.7843	0.8861
7880	0.8354	1.3879	0.5372	0.8088	0.8282	0.9185
7882	0.825	1.4024	0.5988	0.8445	0.8524	0.9541
7892	0.8558	1.4809	0.6283	0.8502	0.8556	0.9914
7894	0.9054	1.5026	0.6146	0.8371	0.8661	0.9652
7896	0.9483	1.5822	0.6466	0.8527	0.874	0.9976
7899	0.9238	1.5707	0.618	0.7925	0.8508	0.9754
7901	0.8909	1.6125	0.6425	0.7462	0.8546	0.9736
7903	0.8955	1.6222	0.6335	0.7071	0.8505	0.9656
7910	0.8374	1.5821	0.6131	0.6798	0.8821	0.925
7912	0.773	1.567	0.6101	0.6797	0.8321	0.8923
7914	0.7295	1.5354	0.6144	0.6819	0.8602	0.8591
7924	0.7652	1.4797	0.5795	0.7463	0.8459	0.876
7926	0.8146	1.4773	0.5489	0.8042	0.7967	0.9125
7928	0.8746	1.442	0.5312	0.8806	0.7955	0.9394
7935	0.9535	1.4975	0.5113	0.8941	0.8055	0.9654
7937	0.9844	1.5717	0.5163	0.928	0.8262	0.9751
7939	1.0774	1.6406	0.5152	0.967	0.8417	1.0105
7950	1.0847	1.6217	0.5344	0.9981	0.8444	1.0004
7952	1.0184	1.6263	0.5653	1.0168	0.8501	0.96
7954	1.0351	1.6154	0.6041	1.0667	0.8621	0.9495
7972	1.0214	1.6319	0.609	1.0301	0.8501	0.9642
7974	0.9663	1.652	0.593	0.9955	0.8136	0.9763
7976	0.9612	1.6774	0.6107	0.9875	0.8024	0.9966
7992	1.0335	1.6955	0.5781	0.9894	0.8058	1.0483
7994	1.0936	1.7321	0.5482	0.9833	0.8095	1.0754
7996	1.1825	1.7593	0.5306	1.0067	0.8243	1.1287
8003	1.2611	1.8175	0.525	1.0406	0.8213	1.1619
8005	1.2773	1.8403	0.5381	1.0496	0.8189	1.2045
8007	1.3623	1.9022	0.5495	1.0921	0.8297	1.2461
8025	1.3507	1.9229	0.5631	1.1314	0.7997	1.3328
8027	1.2743	1.8925	0.5733	1.1294	0.7758	1.3717
8029	1.2601	1.9109	0.598	1.183	0.7607	1.4591
8039	1.1931	1.9132	0.5882	1.2054	0.7266	1.4923
8041	1.1947	1.9522	0.5615	1.1706	0.7264	1.4468
8043	1.1567	1.9692	0.5599	1.1961	0.7069	1.4825
8061	1.1737	1.9853	0.5593	1.2435	0.7201	1.5369
8063	1.2349	1.9813	0.5495	1.237	0.7528	1.5115
8065	1.2631	2.0029	0.5636	1.2921	0.7856	1.5571
8083	1.2478	1.9563	0.6052	1.3854	0.7597	1.6446
8085	1.233	1.9697	0.6145	1.4065	0.7265	1.657
8087	1.2396	1.9404	0.6593	1.4994	0.7109	1.7434
8094	1.1703	1.9491	0.6952	1.5483	0.6695	1.8037
8096	1.1434	1.908	0.6826	1.4994	0.6491	1.7693
8098	1.0956	1.9154	0.7227	1.5418	0.6176	1.8256
8116	1.0083	1.9285	0.7291	1.5477	0.6185	1.8571
8118	0.9688	1.9094	0.6868	1.4951	0.6477	1.8111
8120	0.9077	1.9283	0.6957	1.5087	0.6627	1.8383
8140	0.9149	2.0202	0.7485	1.6012	0.6614	1.9056
8142	0.9609	2.0735	0.7616	1.6422	0.6677	1.9338
8144	0.9924	2.1618	0.8161	1.7367	0.6754	2.0023
8162	1.0368	2.2091	0.8748	1.8201	0.6464	2.085
8164	1.068	2.1904	0.8752	1.8167	0.6183	2.0994
8166	1.1259	2.2415	0.9323	1.8998	0.5963	2.1821
8181	1.0878	2.2367	0.9443	1.886	0.5907	2.2003
8183	1.0108	2.2132	0.8947	1.7985	0.5969	2.1376
8185	0.9797	2.2185	0.903	1.7771	0.6016	2.1511
8196	0.9745	2.3004	0.9389	1.8076	0.624	2.1786
8198	0.9576	2.3692	0.9268	1.792	0.6468	2.1398
8200	0.9757	2.4563	0.9703	1.8326	0.679	2.1708
8212	0.9954	2.4862	1.0406	1.9031	0.6794	2.2641
8214	1.0354	2.5116	1.0539	1.9398	0.6592	2.2904
8216	1.0637	2.5483	1.1207	2.014	0.6609	2.3774
8224	1.1056	2.6035	1.1554	2.0852	0.6491	2.454
8226	1.1156	2.5824	1.1308	2.0888	0.6265	2.4428
8228	1.1667	2.635	1.1659	2.1601	0.62	2.5114
8235	1.175	2.6169	1.1904	2.179	0.6397	2.5206
8237	1.2192	2.5487	1.1655	2.1113	0.6454	2.4472
8239	1.2476	2.5273	1.189	2.1252	0.6656	2.4508
8252	1.2575	2.5222	1.1756	2.154	0.6931	2.4921
8254	1.2196	2.5297	1.1225	2.1952	0.7031	2.4778
8256	1.236	2.5376	1.1058	2.2387	0.7409	2.5192
8263	1.1991	2.4581	1.0816	2.1649	0.7459	2.4717
8265	1.1455	2.3754	1.0709	2.0791	0.7189	2.3972
8267	1.1133	2.2953	1.053	1.9995	0.7255	2.3453
8282	1.0616	2.2076	0.979	1.8865	0.6963	2.2408
8284	1.0738	2.171	0.9437	1.8222	0.7074	2.1863
8286	1.0527	2.0921	0.8753	1.7179	0.689	2.0857
8299	1.0192	2.0452	0.8359	1.6128	0.6696	2.0368
8301	1.0053	2.035	0.8089	1.6252	0.681	2.0877
8303	0.985	2.005	0.7812	1.5525	0.6719	2.0708
8306	0.9241	1.9327	0.7198	1.4394	0.6975	1.9841
8308	0.8917	1.9565	0.6975	1.4263	0.6936	1.9861
8309	0.8431	1.9009	0.6445	1.3302	0.7228	1.915
8320	0.8372	1.8363	0.6007	1.2759	0.7248	1.8201
8322	0.8815	1.8592	0.6117	1.3341	0.763	1.8169
8324	0.9027	1.8116	0.5797	1.3052	0.7791	1.7359
8336	0.9132	1.7434	0.573	1.2789	0.7594	1.7039
8338	0.9392	1.763	0.6145	1.3341	0.7536	1.7677
8340	0.9657	1.7105	0.6223	1.3313	0.748	1.7568
8350	0.9159	1.6443	0.6023	1.2338	0.7066	1.7093
8352	0.8713	1.6685	0.6071	1.1991	0.6775	1.7343
8354	0.8303	1.6204	0.5951	1.1102	0.6368	1.6964
8362	0.7876	1.5557	0.5397	1.0161	0.6264	1.5975
8364	0.7768	1.5806	0.508	1.0201	0.6428	1.5811
8366	0.7564	1.534	0.4602	0.951	0.6415	1.4967
8377	0.7953	1.473	0.4465	0.9469	0.6748	1.4325
8379	0.8517	1.499	0.4671	1.0287	0.707	1.4647
8381	0.9085	1.4591	0.4634	1.0599	0.7437	1.4251
8392	0.9102	1.3966	0.4789	1.0443	0.7346	1.4063
8394	0.8945	1.4109	0.5197	1.0206	0.6987	1.458
8396	0.911	1.3646	0.5515	1.0136	0.6877	1.452
8403	0.8511	1.2994	0.5371	0.91	0.6517	1.3903
8405	0.8217	1.3182	0.5103	0.8458	0.6553	1.3614
8407	0.7754	1.2718	0.5034	0.7575	0.6278	1.3113
8414	0.7568	1.2116	0.4635	0.7017	0.6151	1.218
8416	0.7781	1.2291	0.4309	0.7278	0.6448	1.1885
8418	0.7712	1.1844	0.4011	0.7167	0.6454	1.1148
8428	0.7687	1.1268	0.4083	0.7468	0.619	1.1017
8430	0.7895	1.1443	0.4413	0.7969	0.6166	1.1679
8432	0.8008	1.1044	0.4622	0.8411	0.5963	1.1744
8450	0.7775	1.0426	0.4784	0.7926	0.5551	1.1642
8452	0.7629	1.0531	0.4909	0.7441	0.5466	1.1836
8454	0.7466	1.0094	0.5162	0.7163	0.5121	1.1842
8472	0.7174	0.9561	0.4869	0.6446	0.4877	1.1099
8474	0.7188	0.9751	0.4504	0.6184	0.5062	1.0696
8476	0.703	0.9381	0.4313	0.5769	0.4951	1.002
8494	0.7043	0.8884	0.3879	0.5502	0.4845	0.9267
8496	0.7222	0.8997	0.371	0.5669	0.5035	0.9195
8498	0.7368	0.8723	0.3397	0.5608	0.5026	0.8602
8516	0.7725	0.8239	0.3307	0.5377	0.4692	0.8504
8518	0.7997	0.8076	0.3566	0.5441	0.455	0.9072
8520	0.8451	0.7678	0.3632	0.5416	0.4314	0.9119
8538	0.828	0.6972	0.3641	0.503	0.3958	0.8842
8540	0.7827	0.705	0.3727	0.4852	0.3883	0.8919
8542	0.7641	0.6572	0.3938	0.4531	0.3637	0.8792
8554	0.7257	0.6087	0.383	0.4197	0.3645	0.8027
8556	0.7052	0.6458	0.3601	0.4233	0.3979	0.7705
8558	0.679	0.6403	0.3602	0.4045	0.4133	0.7019
8569	0.7075	0.5789	0.3341	0.3985	0.3934	0.6487
8571	0.7487	0.5664	0.3579	0.4256	0.3896	0.6575
8573	0.791	0.5383	0.3628	0.4305	0.3809	0.6245
8580	0.805	0.4561	0.3448	0.4137	0.341	0.6046
8582	0.8035	0.4189	0.3557	0.4175	0.3198	0.6262
8584	0.8227	0.3867	0.3632	0.4143	0.289	0.6192
8602	0.7686	0.3602	0.3334	0.3765	0.2896	0.5881
8604	0.7335	0.3395	0.3221	0.3551	0.2988	0.595
8606	0.6852	0.3327	0.3347	0.3268	0.3187	0.5774
8613	0.6591	0.3337	0.33	0.3105	0.3433	0.5183
8615	0.676	0.3513	0.3058	0.3198	0.3519	0.4987
8617	0.6769	0.4161	0.3287	0.3205	0.3872	0.4532
8635	0.6932	0.434	0.3221	0.3296	0.3634	0.4141
8637	0.7178	0.4087	0.2915	0.3438	0.3409	0.4254
8639	0.7445	0.4576	0.2884	0.3615	0.3257	0.4119
8649	0.6893	0.4322	0.2796	0.3533	0.2904	0.4132
8651	0.6724	0.372	0.2751	0.3439	0.2798	0.4466
8653	0.6266	0.3677	0.2841	0.3465	0.2604	0.4718
8663	0.5664	0.3476	0.2589	0.327	0.2681	0.4417
8665	0.5601	0.3337	0.2196	0.3071	0.2974	0.4054
8667	0.5207	0.3224	0.2337	0.302	0.3169	0.3833
8674	0.5037	0.306	0.2214	0.3093	0.3152	0.3386
8676	0.5276	0.3044	0.2235	0.2888	0.3071	0.3111
8678	0.5235	0.3017	0.2329	0.2941	0.3198	0.2889
8691	0.5063	0.3128	0.23	0.3087	0.2927	0.2903
8693	0.489	0.3284	0.2258	0.2928	0.2733	0.2724
8695	0.4771	0.3503	0.2286	0.3034	0.2559	0.2789
8706	0.4272	0.3313	0.2123	0.3062	0.2381	0.2516
8708	0.4145	0.33	0.213	0.3182	0.2285	0.2644
8710	0.3754	0.3188	0.2019	0.3251	0.2206	0.2556
8722	0.3675	0.3003	0.1894	0.3031	0.2005	0.2472
8724	0.3409	0.2917	0.1768	0.2954	0.2003	0.2353
8725	0.3421	0.2857	0.1693	0.2801	0.1863	0.2332
8736	0.3418	0.2747	0.1661	0.2732	0.1714	0.2522
8738	0.3695	0.2812	0.1672	0.2741	0.1587	0.2506
8740	0.3817	0.2813	0.1667	0.2747	0.1581	0.2694
8758	0.4069	0.2792	0.168	0.2653	0.1517	0.2323
8760	0.4148	0.2753	0.1644	0.2673	0.1549	0.2471
8762	0.4461	0.2817	0.1695	0.2652	0.1566	0.2418
8765	0.4619	0.2715	0.1648	0.2657	0.1589	0.2207
8767	0.4949	0.2782	0.1717	0.267	0.163	0.2401
8769	0.5183	0.2756	0.1758	0.2798	0.1693	0.2421
8777	0.5056	0.2676	0.1642	0.3039	0.1711	0.2502
8779	0.5244	0.2842	0.1555	0.3031	0.1682	0.2674
8781	0.5318	0.298	0.1483	0.3344	0.1703	0.2818
8788	0.4733	0.2847	0.1439	0.329	0.1672	0.2637
8790	0.4238	0.2786	0.1456	0.3167	0.1637	0.2557
8792	0.3753	0.2873	0.1464	0.3155	0.1647	0.2499
8810	0.3273	0.2672	0.153	0.3089	0.1704	0.2335
8812	0.3325	0.2493	0.159	0.3007	0.1725	0.2382
8814	0.3214	0.2481	0.1686	0.3003	0.1801	0.2343
8826	0.3476	0.235	0.1673	0.3055	0.1831	0.2447
8828	0.4	0.2311	0.1615	0.3098	0.1808	0.2759
8830	0.4385	0.2373	0.1616	0.3227	0.1853	0.3156
8841	0.4152	0.2454	0.1564	0.325	0.1846	0.3034
8843	0.4061	0.2581	0.1501	0.3259	0.1786	0.3107
8845	0.4101	0.2864	0.1511	0.3362	0.1805	0.3092
8856	0.3513	0.2852	0.1629	0.3222	0.1831	0.2975
8858	0.3026	0.2774	0.1705	0.3123	0.1844	0.3071
8860	0.2669	0.2949	0.186	0.3043	0.1906	0.3075
8870	0.2545	0.2787	0.1913	0.2934	0.1965	0.2964
8872	0.2651	0.2536	0.1874	0.2976	0.1966	0.2941
8874	0.278	0.2474	0.1949	0.2946	0.205	0.292
8892	0.2817	0.2427	0.1904	0.2823	0.203	0.282
8894	0.2958	0.2429	0.1779	0.276	0.1916	0.2826
8896	0.3186	0.2569	0.1749	0.2691	0.1902	0.2787
8914	0.3087	0.2803	0.1843	0.2591	0.1872	0.279
8916	0.2985	0.2984	0.1846	0.2619	0.1788	0.2879
8918	0.3121	0.3347	0.1993	0.2592	0.1804	0.2948
8931	0.2932	0.3381	0.2116	0.2544	0.1989	0.2923
8933	0.2656	0.3256	0.2071	0.2631	0.1957	0.2909
8935	0.2707	0.3413	0.2268	0.2679	0.2098	0.2948
8945	0.2679	0.3306	0.2127	0.2582	0.2128	0.2885
8947	0.2617	0.3212	0.2019	0.2552	0.221	0.2837
8949	0.2634	0.3158	0.1941	0.2491	0.2359	0.282
8959	0.2594	0.3239	0.1884	0.2316	0.2252	0.277
8961	0.2831	0.3353	0.1965	0.225	0.2085	0.2767
8963	0.3306	0.3487	0.1984	0.2121	0.2064	0.2778
8970	0.3636	0.359	0.1956	0.2115	0.1881	0.2801
8972	0.3697	0.3582	0.2004	0.2241	0.185	0.2873
8974	0.4174	0.3738	0.2097	0.2325	0.19	0.2966
8987	0.4192	0.3774	0.1962	0.2332	0.208	0.2958
8989	0.3778	0.3649	0.1839	0.2358	0.2153	0.29
8991	0.3822	0.3732	0.1762	0.2403	0.2468	0.2951
9009	0.3754	0.3617	0.1625	0.2315	0.2482	0.2788
9011	0.3454	0.3695	0.1629	0.218	0.2404	0.2735
9013	0.3407	0.3624	0.1589	0.2134	0.2539	0.2622
9031	0.3982	0.3671	0.1623	0.229	0.2846	0.2669
9033	0.4342	0.3917	0.1694	0.2401	0.2922	0.2853
9035	0.4971	0.4105	0.1814	0.2665	0.3401	0.2988
9042	0.5431	0.4083	0.1819	0.2926	0.3565	0.316
9044	0.5425	0.4007	0.1729	0.2962	0.3288	0.3163
9046	0.5957	0.4055	0.1798	0.3252	0.3532	0.3348
9056	0.6044	0.3858	0.1748	0.3391	0.3726	0.3411
9058	0.5536	0.3604	0.1583	0.3298	0.3642	0.3368
9060	0.5582	0.3445	0.1559	0.3475	0.3921	0.3495
9078	0.5879	0.3524	0.1651	0.3551	0.4196	0.3468
9080	0.617	0.369	0.1664	0.3481	0.4161	0.3315
9082	0.655	0.3867	0.1965	0.3622	0.4442	0.3369
9100	0.721	0.4214	0.2042	0.3751	0.4489	0.3609
9102	0.7325	0.4388	0.2077	0.3773	0.4711	0.3746
9104	0.7977	0.4776	0.2244	0.3987	0.4875	0.4046
9122	0.8134	0.4896	0.2205	0.4134	0.479	0.4217
9124	0.7847	0.4754	0.215	0.4024	0.4684	0.4166
9126	0.8076	0.4924	0.2235	0.426	0.4671	0.4356
9136	0.7905	0.5574	0.2128	0.4324	0.4388	0.4249
9138	0.7292	0.5845	0.1992	0.4252	0.4091	0.4186
9140	0.7118	0.6533	0.1938	0.4319	0.3866	0.4174
9155	0.7317	0.6768	0.1913	0.4911	0.3806	0.429
9157	0.7383	0.7255	0.1943	0.5189	0.3998	0.4283
9159	0.7682	0.7628	0.1998	0.5873	0.4069	0.4425
9177	0.8347	0.7615	0.2042	0.6393	0.3933	0.4341
9179	0.8698	0.7643	0.209	0.6409	0.3897	0.4758
9181	0.9372	0.7762	0.2258	0.6945	0.3878	0.4986
9191	0.9466	0.7321	0.2221	0.7044	0.3773	0.502
9193	0.9081	0.6718	0.2074	0.6536	0.3677	0.5063
9195	0.9196	0.6354	0.2117	0.6652	0.3675	0.5319
9213	0.9008	0.6226	0.2011	0.6704	0.3596	0.5326
9215	0.8424	0.6377	0.1988	0.6436	0.3485	0.5086
9217	0.8187	0.6544	0.1985	0.6445	0.3523	0.5176
9224	0.8644	0.6982	0.2042	0.6878	0.3624	0.4673
9226	0.8913	0.7176	0.2128	0.777	0.3669	0.432
9228	0.9406	0.7674	0.2306	0.8342	0.3862	0.4315
9235	1.0072	0.8047	0.2397	0.8689	0.399	0.4422
9237	1.0341	0.8038	0.2571	0.8703	0.3938	0.4609
9239	1.0997	0.8428	0.2748	0.9151	0.4129	0.5086
9257	1.0982	0.8518	0.2868	0.8519	0.4024	0.5184
9259	1.0415	0.8278	0.2916	0.7656	0.4039	0.5305
9261	1.0378	0.837	0.3093	0.6987	0.4154	0.55
9279	1.0191	0.8473	0.2901	0.6946	0.4594	0.534
9281	1.0109	0.823	0.2867	0.7495	0.4836	0.5392
9283	0.997	0.8403	0.2905	0.7838	0.5394	0.5408
9290	1.0468	0.8725	0.3211	0.9033	0.552	0.5348
9292	1.111	0.8965	0.3361	0.9549	0.6184	0.5195
9294	1.1726	0.9527	0.3893	1.0725	0.6666	0.5269
9301	1.2572	0.9178	0.3839	1.1335	0.6552	0.4978
9303	1.3035	0.8596	0.3621	1.0818	0.5974	0.4727
9305	1.3885	0.8301	0.362	1.1379	0.5829	0.4514
9323	1.4304	0.8385	0.3416	1.1783	0.5692	0.4338
9325	1.5112	0.8418	0.3487	1.2737	0.5867	0.4281
9326	1.5628	0.8639	0.3454	1.3261	0.5972	0.4269
9337	1.5903	0.8473	0.3296	1.25	0.5439	0.409
9339	1.5919	0.8926	0.3338	1.2766	0.5775	0.4218
9340	1.6149	0.9045	0.3335	1.2105	0.5684	0.4207
9351	1.7092	0.8908	0.3289	1.1811	0.5528	0.4106
9353	1.772	0.8868	0.3606	1.2532	0.5692	0.4166
9355	1.8677	0.8864	0.366	1.2463	0.5693	0.4217
9368	1.8899	0.8353	0.392	1.1824	0.5714	0.4035
9370	1.8329	0.7957	0.4178	1.1635	0.5739	0.3945
9372	1.8524	0.7605	0.4534	1.1194	0.5863	0.3878
9390	1.7924	0.7417	0.4517	0.9963	0.5712	0.374
9392	1.731	0.7532	0.4321	0.9616	0.5597	0.3856
9394	1.67	0.7472	0.4338	0.8541	0.5575	0.3958
9405	1.6968	0.7424	0.4228	0.7567	0.58	0.3801
9407	1.7571	0.7731	0.3863	0.7621	0.6123	0.3839
9408	1.7883	0.7818	0.3965	0.6816	0.6534	0.3926
9419	1.8356	0.7665	0.4431	0.6851	0.6688	0.3765
9421	1.8599	0.7602	0.4631	0.7735	0.6503	0.3625
9423	1.9153	0.7624	0.5134	0.8198	0.6767	0.3743
9435	1.8776	0.7201	0.5628	0.8085	0.6537	0.363
9437	1.8062	0.6939	0.5814	0.7773	0.6162	0.3544
9439	1.7673	0.6682	0.6421	0.7624	0.6085	0.3677
9450	1.6861	0.6505	0.6684	0.6575	0.6077	0.3523
9452	1.6501	0.622	0.6797	0.5779	0.6042	0.3503
9454	1.5763	0.6056	0.7156	0.4876	0.6154	0.3585
9472	1.5006	0.6134	0.675	0.4484	0.6071	0.3778
9474	1.4277	0.6293	0.6702	0.436	0.6104	0.3692
9476	1.3524	0.6502	0.6472	0.4107	0.6214	0.3946
9479	1.3123	0.6445	0.6554	0.3716	0.5988	0.3916
9481	1.2555	0.6574	0.6501	0.3569	0.5815	0.4117
9483	1.2206	0.6673	0.6681	0.3486	0.5775	0.4472
9490	1.1369	0.6355	0.6287	0.3859	0.5495	0.4603
9492	1.1245	0.6373	0.6346	0.3923	0.52	0.4394
9494	1.0542	0.6246	0.6249	0.439	0.5218	0.4608
9500	1.0311	0.6567	0.6394	0.4093	0.5006	0.4206
9502	1.0601	0.6875	0.6488	0.4569	0.5142	0.4369
9504	1.0523	0.7291	0.6852	0.4455	0.5059	0.4185
9517	0.9994	0.7241	0.7057	0.4614	0.518	0.4013
9519	0.9687	0.7085	0.6565	0.4295	0.5053	0.375
9521	0.9228	0.7056	0.6742	0.4389	0.5208	0.3728
9534	0.9516	0.6994	0.6527	0.4565	0.5558	0.3814
9536	0.9357	0.7088	0.7053	0.4901	0.587	0.4038
9538	0.9548	0.7105	0.7033	0.508	0.6245	0.4229
9546	0.8927	0.6942	0.6421	0.4954	0.6258	0.4275
9548	0.904	0.6801	0.5884	0.4763	0.6343	0.4361
9549	0.8554	0.6682	0.5358	0.4634	0.6406	0.447
9560	0.8399	0.6757	0.5696	0.4839	0.6806	0.4687
9562	0.7867	0.6743	0.5667	0.487	0.6861	0.4792
9563	0.776	0.6861	0.6046	0.5079	0.7281	0.5108
9574	0.8038	0.6699	0.5573	0.494	0.7593	0.5331
9576	0.8338	0.6738	0.5346	0.5181	0.7425	0.5486
9578	0.8728	0.6656	0.4986	0.5182	0.7696	0.5693
9591	0.8625	0.6393	0.4618	0.5197	0.7508	0.5188
9593	0.8228	0.6381	0.4231	0.512	0.7788	0.4883
9595	0.813	0.6234	0.3908	0.5175	0.7783	0.4409
9608	0.7555	0.6296	0.3521	0.5118	0.7921	0.4527
9610	0.7204	0.6228	0.3647	0.4786	0.7987	0.4575
9612	0.6659	0.6305	0.3871	0.47	0.8154	0.4713
9615	0.6233	0.6185	0.3728	0.433	0.7967	0.4712
9617	0.5737	0.634	0.4007	0.4223	0.8117	0.4986
9618	0.5356	0.6416	0.4116	0.3945	0.8035	0.5093
9629	0.5198	0.6397	0.4124	0.3753	0.7986	0.5001
9631	0.5289	0.6308	0.3828	0.3669	0.7781	0.4908
9633	0.5285	0.6318	0.3956	0.357	0.7729	0.4845
9639	0.5207	0.6058	0.3406	0.3349	0.73	0.4481
9641	0.5074	0.6026	0.359	0.323	0.7171	0.4399
9642	0.5058	0.588	0.3392	0.3085	0.6816	0.4116
9653	0.5634	0.5896	0.3183	0.309	0.6736	0.3968
9655	0.5561	0.5799	0.3155	0.2995	0.6444	0.3768
9657	0.6079	0.5879	0.3327	0.3018	0.6352	0.3702
9667	0.5929	0.5897	0.3335	0.3008	0.6253	0.3676
9669	0.6311	0.6088	0.3075	0.3032	0.6293	0.3726
9671	0.631	0.6216	0.3131	0.3066	0.626	0.3763
9682	0.6485	0.6292	0.2898	0.3173	0.6002	0.3575
9684	0.6237	0.6369	0.2989	0.3146	0.5627	0.3653
9686	0.6448	0.6494	0.3155	0.3177	0.5427	0.3593
9692	0.6588	0.6242	0.3215	0.3047	0.5137	0.3504
9694	0.7203	0.6153	0.3063	0.3095	0.511	0.3464
9696	0.7488	0.5965	0.3282	0.3035	0.512	0.3456
9708	0.8062	0.5908	0.3111	0.2988	0.4904	0.3392
9710	0.8192	0.5776	0.2961	0.3053	0.4705	0.3357
9712	0.8759	0.5756	0.2953	0.3122	0.4519	0.3356
9725	0.8803	0.5441	0.3044	0.2803	0.4136	0.3131
9727	0.9462	0.5369	0.3228	0.2865	0.4038	0.3067
9729	0.9665	0.5129	0.357	0.2674	0.3763	0.2881
9747	1.013	0.5133	0.3515	0.2767	0.3737	0.2858
9749	0.9941	0.4975	0.3171	0.2779	0.3967	0.2751
9751	1.0355	0.4997	0.3195	0.2939	0.403	0.2752
9754	0.9992	0.4882	0.2925	0.2912	0.4141	0.2682
9756	1.0369	0.4818	0.2986	0.3207	0.4221	0.2691
9757	1.0148	0.4734	0.2877	0.3269	0.4386	0.2677
9768	1.0035	0.4937	0.2894	0.3408	0.4632	0.2771
9770	0.9724	0.4783	0.2721	0.3406	0.4809	0.276
9772	0.9609	0.4934	0.2769	0.364	0.5107	0.2876
9784	0.9735	0.4798	0.2703	0.4015	0.5245	0.2902
9786	0.9759	0.4911	0.2808	0.4339	0.5505	0.3111
9788	0.9926	0.4886	0.2803	0.4734	0.573	0.3286
9801	0.9792	0.5014	0.2761	0.4842	0.5954	0.3266
9803	0.9316	0.5102	0.27	0.468	0.6082	0.3346
9805	0.9118	0.523	0.2672	0.4728	0.634	0.3359
9817	0.8395	0.5045	0.2636	0.4299	0.6227	0.3319
9819	0.8221	0.4986	0.2617	0.4323	0.6428	0.3305
9821	0.7578	0.4804	0.2578	0.3994	0.6428	0.3313
9832	0.7108	0.4855	0.2423	0.3826	0.6366	0.3291
9834	0.6491	0.4745	0.2308	0.3511	0.6124	0.3189
9835	0.6135	0.4841	0.2182	0.3435	0.6118	0.3194
9846	0.577	0.4804	0.2178	0.3356	0.6421	0.3274
9848	0.5823	0.5009	0.2185	0.3387	0.6653	0.3398
9849	0.5487	0.502	0.2235	0.3295	0.6997	0.3499
9860	0.4877	0.4766	0.2078	0.3086	0.6856	0.3358
9862	0.4424	0.461	0.2092	0.2964	0.7071	0.3325
9863	0.3873	0.4409	0.1963	0.277	0.7016	0.3196
9874	0.3826	0.4596	0.1942	0.2765	0.7228	0.3292
9876	0.3585	0.4531	0.1799	0.2637	0.7121	0.3165
9877	0.3378	0.425	0.1633	0.2485	0.6777	0.2938
9888	0.3788	0.4179	0.1609	0.2449	0.6329	0.2904
9890	0.3786	0.4249	0.1518	0.2447	0.5988	0.2754
9892	0.4206	0.4224	0.1539	0.2442	0.556	0.2731
9905	0.402	0.3999	0.1458	0.2322	0.5222	0.2629
9907	0.4418	0.3894	0.152	0.2392	0.4874	0.2703
9909	0.444	0.3716	0.1516	0.2352	0.4609	0.2713
9920	0.4683	0.3743	0.1531	0.2445	0.4315	0.2806
9922	0.4382	0.3539	0.1506	0.2315	0.4207	0.2658
9924	0.4581	0.3578	0.1544	0.2426	0.4014	0.268
9937	0.4689	0.3583	0.1571	0.2399	0.3715	0.2589
9939	0.5216	0.3684	0.164	0.2768	0.3473	0.2621
9941	0.55	0.3703	0.1703	0.287	0.326	0.257
9947	0.5817	0.361	0.1723	0.2787	0.3183	0.258
9949	0.6156	0.3713	0.1723	0.2952	0.3132	0.2485
9951	0.6545	0.3721	0.1776	0.302	0.3141	0.251
9964	0.6839	0.385	0.1739	0.3019	0.3311	0.2471
9966	0.6681	0.3761	0.1776	0.2845	0.3361	0.2392
9968	0.6961	0.3924	0.1773	0.2885	0.3502	0.2386
9981	0.7043	0.4053	0.193	0.2906	0.3579	0.2333
9983	0.7481	0.4288	0.2111	0.2911	0.3725	0.2391
9985	0.7635	0.4466	0.2323	0.295	0.3907	0.2392
9996	0.8072	0.4543	0.2431	0.3031	0.413	0.245
9998	0.8031	0.4407	0.2274	0.3129	0.433	0.2432
10000	0.8475	0.4511	0.2414	0.3298	0.4698	0.2512
10003	0.8421	0.4524	0.2403	0.3474	0.4719	0.2514
10005	0.8288	0.4558	0.2256	0.3431	0.4812	0.2575
10007	0.8277	0.461	0.2248	0.3574	0.5174	0.2629
10013	0.755	0.4516	0.2247	0.3429	0.5204	0.2593
10015	0.7496	0.4663	0.2368	0.3522	0.5338	0.2634
10017	0.6969	0.4717	0.2455	0.3434	0.5605	0.2649
10030	0.7026	0.4738	0.2438	0.3327	0.5295	0.2657
10032	0.6721	0.4539	0.2359	0.3174	0.5407	0.2619
10034	0.6741	0.4573	0.235	0.3117	0.525	0.2646
10049	0.5969	0.443	0.249	0.316	0.559	0.2668
10051	0.6072	0.4563	0.2607	0.3317	0.5435	0.2779
10053	0.5551	0.4509	0.2776	0.3415	0.5914	0.2824
10073	0.5346	0.4466	0.2635	0.3288	0.5767	0.275
10075	0.4721	0.4328	0.2619	0.3293	0.6317	0.2728
10076	0.4607	0.4413	0.251	0.3228	0.6302	0.2696
10087	0.5095	0.4556	0.2642	0.3411	0.5971	0.2875
10089	0.5149	0.4768	0.2567	0.3345	0.5727	0.2883
10091	0.561	0.4996	0.2708	0.3491	0.5598	0.3081
10097	0.549	0.4746	0.2783	0.3522	0.576	0.318
10099	0.602	0.492	0.3004	0.369	0.5937	0.3427
10100	0.6089	0.4931	0.3143	0.3833	0.6251	0.3572
10111	0.5962	0.4924	0.307	0.3886	0.5989	0.3584
10113	0.6147	0.4693	0.2965	0.3744	0.612	0.3652
10115	0.6127	0.4871	0.2949	0.388	0.6092	0.3741
10123	0.5616	0.4647	0.2756	0.361	0.5785	0.36
10125	0.5246	0.4733	0.2747	0.3482	0.549	0.3621
10127	0.4741	0.4621	0.2627	0.3302	0.5182	0.3544
10138	0.4595	0.4427	0.2436	0.3086	0.4535	0.3284
10140	0.4487	0.4211	0.2256	0.2977	0.4375	0.3105
10141	0.4399	0.4001	0.2093	0.2854	0.3911	0.29
10152	0.3693	0.4018	0.2101	0.2789	0.3479	0.2925
10154	0.3888	0.3945	0.2015	0.27	0.3218	0.283
10156	0.3652	0.3984	0.2	0.2667	0.2926	0.2853
10168	0.3148	0.3445	0.1824	0.2468	0.2634	0.2705
10170	0.2681	0.3225	0.178	0.2382	0.2506	0.2713
10172	0.2322	0.2799	0.1635	0.2261	0.2413	0.2604
10185	0.2488	0.2709	0.1526	0.2338	0.2409	0.2528
10187	0.24	0.2729	0.1479	0.2209	0.2314	0.2381
10189	0.2694	0.2805	0.1368	0.227	0.2328	0.2365
10202	0.2444	0.2736	0.1244	0.2216	0.2364	0.2192
10204	0.2713	0.2882	0.1189	0.2353	0.2493	0.2221
10206	0.2746	0.2951	0.1138	0.2322	0.2585	0.2113
10217	0.2945	0.2977	0.115	0.2486	0.2573	0.2153
10219	0.2759	0.292	0.1144	0.2404	0.2502	0.2036
10221	0.2896	0.295	0.1203	0.2622	0.2509	0.2091
10233	0.311	0.2952	0.1177	0.2511	0.2602	0.1988
10235	0.3625	0.3075	0.1251	0.2573	0.2751	0.2081
10237	0.3988	0.3107	0.1272	0.2505	0.2855	0.2082
10249	0.3889	0.3074	0.1367	0.2515	0.2874	0.2089
10251	0.3502	0.3237	0.1417	0.2359	0.282	0.2003
10253	0.333	0.3304	0.1509	0.2362	0.2847	0.203
10266	0.4002	0.3338	0.1547	0.2453	0.303	0.2127
10268	0.4372	0.3551	0.1676	0.2614	0.3101	0.2153
10270	0.5047	0.3669	0.1782	0.2714	0.3305	0.2257
10281	0.4897	0.3812	0.1933	0.2719	0.3252	0.2295
10283	0.4623	0.3755	0.1946	0.2521	0.3375	0.2252
10285	0.4487	0.3868	0.2101	0.2554	0.3313	0.231
10288	0.3948	0.3811	0.21	0.2476	0.2997	0.2238
10290	0.3812	0.3926	0.2246	0.2519	0.2953	0.2314
10291	0.3455	0.3923	0.2306	0.2523	0.2747	0.2297
10302	0.3377	0.3914	0.2335	0.2708	0.2644	0.2274
10304	0.3156	0.3839	0.2307	0.2621	0.25	0.2226
10306	0.3148	0.3847	0.2356	0.2803	0.2523	0.225
10312	0.2913	0.3827	0.2315	0.2691	0.2438	0.2255
10314	0.3006	0.3942	0.2411	0.2885	0.2454	0.2313
10316	0.3041	0.3988	0.2425	0.2874	0.2538	0.2335
10329	0.312	0.4026	0.2329	0.2908	0.2575	0.2381
10331	0.2967	0.39	0.2205	0.2768	0.2505	0.2269
10333	0.3039	0.3946	0.2177	0.2839	0.2611	0.2285
10351	0.2914	0.3801	0.2218	0.2702	0.2438	0.2275
10353	0.3059	0.3944	0.2303	0.2743	0.2523	0.2323
10355	0.3053	0.3922	0.2365	0.2719	0.2499	0.2348
10366	0.3097	0.3669	0.2269	0.2669	0.2504	0.2325
10368	0.2928	0.3485	0.2123	0.2512	0.24	0.2252
10370	0.2978	0.3326	0.2029	0.2481	0.2447	0.2243
10385	0.3097	0.3458	0.2002	0.2502	0.2442	0.2295
10387	0.3387	0.3439	0.2014	0.2573	0.2561	0.2372
[truncated: 1,292 more rows]

## Sheet: Mut1
Residue	RMSF Mut1 (nm)	RMSF Wild (nm)	0.343221
1	0.3322	0.2981
5	0.3584	0.2494
18	0.3425	0.208
20	0.3296	0.199
22	0.3151	0.1923
28	0.2859	0.1763
30	0.2793	0.1674
32	0.2618	0.1877
42	0.2409	0.2021
44	0.2406	0.1947
46	0.233	0.2249
59	0.2378	0.2228
61	0.2525	0.2055
63	0.276	0.206
75	0.2607	0.2081
77	0.245	0.2057
79	0.2331	0.2182
92	0.2314	0.2437
94	0.2395	0.25
96	0.2481	0.282
99	0.243	0.2878
101	0.2451	0.2605
103	0.2583	0.2677
116	0.2458	0.2716
118	0.2332	0.275
120	0.243	0.2891
127	0.2359	0.3152
129	0.226	0.3247
131	0.2304	0.3638
138	0.2233	0.3809
140	0.2084	0.3771
142	0.2115	0.4019
145	0.1916	0.3836
147	0.1847	0.4082
149	0.176	0.4317
152	0.178	0.4312
154	0.1847	0.3909
156	0.1983	0.4066
159	0.2007	0.3558
161	0.1981	0.3149
163	0.211	0.3144
166	0.197	0.2791
168	0.1723	0.2434
170	0.1659	0.2208
185	0.147	0.1952
187	0.1362	0.1951
189	0.1289	0.2028
205	0.1287	0.2279
207	0.1331	0.2321
209	0.1337	0.2576
219	0.1329	0.2409
221	0.1345	0.2224
223	0.1442	0.2357
230	0.1361	0.2285
232	0.1327	0.2122
234	0.1305	0.2131
241	0.1335	0.212
243	0.1419	0.2288
245	0.1566	0.2294
248	0.1629	0.2428
250	0.1723	0.2585
252	0.1869	0.2768
262	0.1895	0.2735
264	0.2006	0.2605
266	0.2521	0.2585
281	0.31	0.2524
283	0.3093	0.2444
285	0.3772	0.2421
288	0.3382	0.2439
290	0.3299	0.2638
292	0.306	0.2709
305	0.3166	0.2737
307	0.3312	0.2828
309	0.362	0.2937
315	0.3738	0.2943
317	0.3626	0.2948
319	0.3782	0.3014
334	0.3542	0.2918
336	0.3718	0.3015
337	0.364	0.3001
348	0.3375	0.2907
350	0.3293	0.2865
352	0.3139	0.281
362	0.3098	0.2882
364	0.2829	0.3022
366	0.2781	0.3181
374	0.2553	0.3156
376	0.2113	0.31
378	0.2232	0.3148
391	0.175	0.2964
393	0.1509	0.2753
395	0.1387	0.2648
402	0.128	0.2609
404	0.1215	0.2368
406	0.1179	0.2336
414	0.1191	0.2222
416	0.1167	0.2173
418	0.1198	0.2147
433	0.1252	0.2248
435	0.1266	0.2325
437	0.1329	0.2472
450	0.1385	0.2527
452	0.1389	0.2415
454	0.1452	0.2468
462	0.1442	0.2438
464	0.1374	0.2331
466	0.1378	0.2325
481	0.1408	0.2417
483	0.1394	0.2467
485	0.1442	0.2606
492	0.1541	0.2742
494	0.1551	0.2747
496	0.1662	0.2918
514	0.1704	0.2955
516	0.1658	0.2805
518	0.1707	0.2849
524	0.1709	0.2794
526	0.1808	0.2832
528	0.1861	0.2797
539	0.1803	0.2525
541	0.1689	0.2444
543	0.1646	0.2483
558	0.172	0.243
560	0.1764	0.2375
562	0.1861	0.2342
568	0.1723	0.2192
570	0.177	0.2202
572	0.171	0.2132
578	0.1614	0.2027
580	0.1647	0.2052
581	0.1612	0.2031
592	0.1526	0.1989
594	0.1534	0.2025
596	0.1479	0.2033
609	0.1389	0.1916
611	0.1389	0.1896
613	0.1326	0.1853
628	0.1263	0.1774
630	0.1296	0.1767
632	0.1283	0.1746
647	0.1262	0.1758
649	0.1287	0.1772
651	0.1303	0.1802
664	0.1258	0.185
666	0.1222	0.1874
668	0.1197	0.194
683	0.1097	0.1982
685	0.1099	0.1926
687	0.1044	0.1969
693	0.0978	0.2028
695	0.0968	0.198
697	0.0925	0.2015
707	0.0855	0.2125
709	0.0826	0.2142
711	0.0774	0.2257
723	0.0755	0.2317
725	0.0782	0.2176
727	0.0806	0.2216
733	0.079	0.2226
735	0.0778	0.2217
737	0.0784	0.2296
752	0.076	0.2506
754	0.0715	0.2546
756	0.0741	0.2783
766	0.0777	0.3035
768	0.0881	0.2867
770	0.0938	0.3059
773	0.0954	0.3007
775	0.1084	0.2908
777	0.1319	0.2897
788	0.1597	0.2677
790	0.1926	0.2569
792	0.2398	0.2401
804	0.2802	0.2287
806	0.2609	0.2261
808	0.2996	0.2253
818	0.2637	0.23
820	0.2407	0.2128
822	0.2295	0.2284
825	0.2249	0.2104
827	0.2189	0.2333
829	0.2333	0.2454
836	0.2121	0.2453
838	0.1962	0.2508
840	0.2148	0.2755
847	0.2128	0.2677
849	0.1792	0.2228
851	0.1974	0.2216
858	0.1855	0.1909
860	0.1726	0.1883
862	0.1735	0.188
870	0.1571	0.1827
872	0.1379	0.1725
874	0.1287	0.1785
891	0.1145	0.1648
893	0.1067	0.1497
895	0.1275	0.1491
910	0.1497	0.1606
912	0.1468	0.1599
914	0.176	0.1734
926	0.1566	0.1808
928	0.1608	0.1878
930	0.1516	0.1948
933	0.15	0.2002
935	0.15	0.2051
937	0.1557	0.2152
948	0.1603	0.2091
950	0.1579	0.205
952	0.1637	0.2071
963	0.1658	0.1933
965	0.1623	0.1956
967	0.1639	0.1851
987	0.1581	0.1851
989	0.1645	0.1603
991	0.167	0.1719
1004	0.1777	0.1654
1006	0.1783	0.1606
1008	0.1938	0.1569
1021	0.1811	0.1509
1023	0.2021	0.1534
1025	0.2059	0.1588
1031	0.1915	0.1706
1033	0.1858	0.1265
1035	0.1761	0.1238
1046	0.1392	0.1222
1048	0.1385	0.1262
1050	0.1214	0.1236
1065	0.1235	0.1189
1067	0.1172	0.1108
1069	0.1294	0.105
1082	0.1183	0.103
1084	0.1122	0.1161
1085	0.1078	0.1119
1096	0.1091	0.1227
1098	0.1183	0.1117
1100	0.1198	0.1167
1112	0.1182	0.1137
1114	0.1296	0.1219
1116	0.1317	0.1349
1119	0.1354	0.1138
1121	0.093	0.1183
1123	0.0915	0.1129
1131	0.0958	0.1051
1133	0.1043	0.1126
1135	0.1153	0.1131
1145	0.1115	0.1031
1147	0.1012	0.1074
1149	0.1025	0.1035
1159	0.1	0.0898
1161	0.0932	0.0902
1163	0.096	0.0878
1179	0.1086	0.0874
1181	0.1127	0.0846
1183	0.1295	0.0861
1190	0.142	0.0852
1192	0.1406	0.0828
1194	0.1587	0.0896
1202	0.1534	0.0909
1204	0.1431	0.0869
1206	0.1428	0.098
1213	0.1379	0.096
1215	0.1357	0.0891
1217	0.136	0.0905
1228	0.1412	0.0914
1230	0.1441	0.0898
1232	0.1553	0.0993
1243	0.1589	0.1075
1245	0.1516	0.1075
1247	0.1591	0.1199
1250	0.154	0.126
1252	0.1431	0.1288
1254	0.1412	0.135
1265	0.1448	0.1396
1267	0.151	0.1403
1269	0.1577	0.1468
1272	0.1671	0.1523
1274	0.1657	0.1508
1276	0.1758	0.1574
1291	0.1734	0.1681
1293	0.1658	0.1692
1295	0.1652	0.1806
1306	0.1674	0.1873
1308	0.1627	0.1833
1310	0.1665	0.193
1321	0.1776	0.1988
1323	0.1839	0.1916
1325	0.1989	0.2002
1332	0.2097	0.2098
1334	0.2036	0.2079
1336	0.2176	0.2185
1342	0.2243	0.226
1344	0.2191	0.2227
1346	0.2289	0.234
1354	0.2397	0.2442
1356	0.2338	0.2398
1358	0.2479	0.2545
1373	0.258	0.2652
1375	0.2499	0.2603
1377	0.2592	0.2777
1395	0.228	0.288
1397	0.1993	0.2823
1399	0.2063	0.2987
1402	0.2034	0.2962
1404	0.1966	0.2784
1406	0.212	0.2777
1417	0.2045	0.2758
1419	0.231	0.2894
1420	0.2388	0.2928
1431	0.2273	0.2756
1433	0.2154	0.2594
1435	0.2038	0.2421
1448	0.1919	0.2451
1450	0.1781	0.2377
1452	0.1765	0.252
1455	0.1655	0.2481
1457	0.1581	0.2654
1459	0.148	0.27
1474	0.1416	0.276
1476	0.1502	0.2889
1478	0.1482	0.3045
1489	0.144	0.2903
1491	0.148	0.2724
1493	0.151	0.2639
1503	0.1451	0.2335
1505	0.133	0.2271
1507	0.1273	0.2023
1520	0.1224	0.1937
1522	0.1222	0.2163
1524	0.1185	0.2188
1535	0.1143	0.2245
1537	0.1204	0.2465
1539	0.1185	0.2618
1554	0.1167	0.2382
1556	0.1162	0.2158
1558	0.1168	0.2023
1578	0.1135	0.1774
1580	0.1119	0.1595
1582	0.1114	0.1464
1589	0.1087	0.1551
1591	0.1056	0.1668
1593	0.1075	0.1864
1608	0.1036	0.2092
1610	0.1012	0.1992
1612	0.1026	0.2195
1623	0.1142	0.1961
1625	0.1145	0.1946
1627	0.1315	0.1831
1642	0.1386	0.1949
1644	0.1277	0.2004
1646	0.14	0.2204
1653	0.1407	0.2053
1655	0.1419	0.1985
1657	0.1472	0.191
1669	0.1647	0.1864
1671	0.1809	0.185
1673	0.2052	0.1843
1685	0.1976	0.1844
1687	0.1875	0.1786
1689	0.1905	0.1811
1700	0.1883	0.1818
1702	0.2012	0.1817
1703	0.2188	0.1852
1714	0.2156	0.1853
1716	0.2049	0.1876
1718	0.2105	0.1958
1731	0.218	0.201
1733	0.2334	0.2057
1734	0.2484	0.2182
1745	0.2424	0.2198
1747	0.2295	0.2125
1749	0.2314	0.2213
1761	0.2229	0.2219
1763	0.2059	0.2106
1765	0.2056	0.2172
1781	0.2232	0.2285
1783	0.2377	0.2253
1785	0.2632	0.2402
1796	0.2895	0.2559
1798	0.2968	0.2563
1800	0.3311	0.2773
1806	0.3143	0.2864
1808	0.292	0.2758
1810	0.3056	0.2884
1817	0.3387	0.3
1819	0.3796	0.3018
1821	0.4534	0.329
1824	0.4502	0.3247
1826	0.4353	0.3201
1828	0.4378	0.3225
1834	0.4162	0.3181
1836	0.4201	0.3197
1837	0.4156	0.3348
1848	0.3825	0.3257
1850	0.3718	0.3411
1852	0.3608	0.3448
1860	0.3681	0.3398
1862	0.3351	0.3458
1864	0.3445	0.3472
1879	0.2841	0.3231
1881	0.223	0.3055
1883	0.1891	0.2844
1900	0.1896	0.2679
1902	0.1974	0.2707
1904	0.2061	0.2624
1911	0.2075	0.2755
1913	0.2088	0.3006
1915	0.2179	0.3286
1922	0.2086	0.3345
1924	0.1971	0.324
1926	0.1948	0.3299
1936	0.1916	0.3211
1938	0.189	0.3061
1940	0.1942	0.3036
1958	0.2018	0.3126
1960	0.2034	0.3231
1962	0.2154	0.3393
1970	0.214	0.3675
1972	0.2017	0.3765
1974	0.2026	0.4087
1989	0.2047	0.399
1991	0.2132	0.431
1992	0.2223	0.4338
2003	0.2155	0.4306
2005	0.2263	0.4231
2006	0.2313	0.4328
2017	0.2324	0.4701
2019	0.2328	0.4903
2021	0.2409	0.5351
2032	0.2597	0.5348
2034	0.2844	0.5153
2036	0.3205	0.5236
2046	0.2945	0.4766
2048	0.3157	0.4829
2049	0.3034	0.4587
2060	0.3081	0.4478
2062	0.2946	0.4353
2064	0.315	0.4474
2067	0.3158	0.4217
2069	0.3338	0.4088
2071	0.3475	0.3959
2077	0.3345	0.3401
2079	0.3181	0.3118
2081	0.3305	0.309
2092	0.2952	0.2784
2094	0.2999	0.2522
2096	0.3355	0.2335
2104	0.3316	0.2358
2106	0.3501	0.2599
2108	0.3656	0.2841
2126	0.3781	0.2968
2128	0.3685	0.3232
2130	0.384	0.3595
2133	0.3759	0.3495
2135	0.3599	0.3197
2137	0.3564	0.3213
2155	0.3408	0.3188
2157	0.3475	0.3186
2159	0.3431	0.3245
2166	0.3582	0.3139
2168	0.3867	0.3021
2170	0.4138	0.2994
2177	0.3988	0.2903
2179	0.3689	0.2872
2181	0.3667	0.2917
2199	0.3306	0.2748
2201	0.3031	0.2637
2203	0.2771	0.258
2213	0.2603	0.226
2215	0.2472	0.2155
2217	0.2372	0.1961
2235	0.2417	0.1901
2237	0.2437	0.1816
2238	0.2523	0.1779
2249	0.2449	0.1712
2251	0.2436	0.1703
2253	0.2348	0.168
2269	0.2255	0.1601
2271	0.2191	0.1534
2273	0.2102	0.1473
2293	0.2013	0.1402
2295	0.1945	0.1369
2297	0.1843	0.1305
2304	0.1675	0.1226
2306	0.1489	0.1201
2308	0.1372	0.1155
2326	0.1506	0.1164
2328	0.1671	0.1189
2329	0.186	0.122
2340	0.1997	0.1242
2342	0.2055	0.1227
2344	0.2167	0.1254
2351	0.2045	0.13
2353	0.1875	0.1297
2355	0.1784	0.1339
2368	0.1832	0.1407
2370	0.1951	0.1442
2372	0.2048	0.1531
2389	0.2086	0.1555
2391	0.2258	0.1636
2393	0.235	0.1678
2404	0.2467	0.1715
2406	0.2479	0.1725
2408	0.264	0.1771
2414	0.2691	0.1782
2416	0.2877	0.1858
2418	0.2958	0.195
2429	0.3045	0.1973
2431	0.3148	0.188
2433	0.3278	0.1934
2440	0.3104	0.1857
2442	0.3135	0.1883
2444	0.3017	0.1849
2455	0.2919	0.1819
2457	0.3035	0.1872
2459	0.3017	0.1892
2470	0.289	0.1814
2472	0.2902	0.1799
2474	0.2817	0.1757
2487	0.2661	0.1712
2489	0.2623	0.169
2491	0.2493	0.1641
2507	0.2383	0.162
2509	0.2418	0.1664
2511	0.2344	0.1687
2523	0.2251	0.1658
2525	0.2349	0.1675
2527	0.23	0.1682
2540	0.2131	0.1636
2542	0.2059	0.1613
2544	0.1941	0.1592
2557	0.1675	0.1545
2559	0.1604	0.1536
2561	0.1471	0.1528
2576	0.1478	0.1571
2578	0.1622	0.1615
2580	0.1716	0.1703
2600	0.1663	0.1743
2602	0.1717	0.1683
2604	0.1897	0.1728
2616	0.1833	0.1664
2618	0.1628	0.1538
2620	0.1675	0.1503
2633	0.1683	0.1495
2635	0.1805	0.1496
2637	0.1945	0.1512
2644	0.1993	0.1471
2646	0.1905	0.1359
2648	0.1936	0.1467
2654	0.2012	0.1371
2656	0.2051	0.1341
2658	0.2183	0.1345
2676	0.2224	0.1508
2678	0.2122	0.1618
2680	0.2155	0.1909
2698	0.2156	0.2072
2700	0.2111	0.1921
2702	0.2158	0.2089
2718	0.2064	0.1997
2720	0.1938	0.1959
2722	0.1857	0.1948
2738	0.1859	0.1824
2740	0.1859	0.1696
2742	0.1888	0.1614
2754	0.1953	0.1749
2756	0.1995	0.1839
2758	0.2074	0.2003
2769	0.2077	0.2071
2771	0.2053	0.2091
2773	0.2063	0.2185
2784	0.2018	0.2118
2786	0.195	0.1998
2788	0.1935	0.1969
2795	0.2004	0.1963
2797	0.2027	0.1939
2799	0.2112	0.1981
2805	0.22	0.2092
2807	0.2218	0.2155
2809	0.2316	0.2288
2820	0.2323	0.2311
2822	0.2236	0.2273
2824	0.226	0.2334
2842	0.23	0.2323
2844	0.2267	0.2236
2846	0.2329	0.2253
2859	0.2441	0.2306
2861	0.2463	0.2318
2863	0.2593	0.2405
2869	0.2649	0.2579
2871	0.2596	0.2672
2873	0.2693	0.2897
2891	0.2728	0.3049
2893	0.2634	0.3002
2895	0.2715	0.3208
2901	0.2855	0.3219
2903	0.2819	0.3031
2905	0.2987	0.3106
2925	0.3128	0.3272
2927	0.3123	0.3262
2929	0.3265	0.3419
2940	0.3367	0.3751
2942	0.3293	0.3727
2944	0.3418	0.4102
2951	0.3665	0.4139
2953	0.3945	0.4094
2955	0.4422	0.4181
2958	0.4441	0.4386
2960	0.5004	0.419
2962	0.5347	0.4414
2969	0.5228	0.4222
2971	0.4996	0.4454
2973	0.5053	0.4478
2980	0.4678	0.45
2982	0.4686	0.4336
2984	0.4849	0.4425
2994	0.4986	0.4284
2996	0.5065	0.4449
2998	0.5357	0.4533
3004	0.5056	0.4264
3006	0.4759	0.4026
3008	0.456	0.3847
3019	0.4449	0.3626
3021	0.4563	0.3576
3023	0.4811	0.3523
3034	0.4747	0.3464
3036	0.481	0.3365
3038	0.507	0.3341
3041	0.4878	0.3184
3043	0.4638	0.3175
3045	0.4513	0.3087
3053	0.4123	0.2846
3055	0.4167	0.2735
3057	0.4119	0.2592
3073	0.437	0.2583
3075	0.4328	0.2831
3077	0.4598	0.2946
3084	0.4603	0.2967
3086	0.4532	0.2926
3088	0.4775	0.3001
3106	0.4502	0.2867
3108	0.4065	0.2585
3110	0.3927	0.2477
3113	0.354	0.2307
3115	0.3415	0.2244
3116	0.3144	0.213
3127	0.305	0.2039
3129	0.2911	0.1911
3131	0.2861	0.1818
3146	0.2781	0.177
3148	0.2847	0.1785
3150	0.2813	0.19
3170	0.2746	0.1693
3172	0.2648	0.1819
3174	0.2642	0.1926
3181	0.283	0.197
3183	0.2918	0.1939
3185	0.3157	0.2259
3193	0.3129	0.2216
3195	0.3007	0.2037
3197	0.3064	0.2141
3217	0.292	0.2049
3219	0.316	0.1864
3221	0.3138	0.1829
3228	0.319	0.187
3230	0.2948	0.1932
3232	0.3	0.2076
3235	0.2864	0.1843
3237	0.2692	0.1766
3239	0.2579	0.163
3256	0.2579	0.1758
3258	0.2648	0.1761
3260	0.2688	0.2066
3270	0.259	0.1993
3272	0.253	0.1872
3274	0.2458	0.1807
3284	0.2553	0.1761
3286	0.2497	0.1691
3288	0.2606	0.167
3298	0.2518	0.1668
3300	0.2359	0.1558
3302	0.2255	0.1501
3322	0.2191	0.1448
3324	0.2162	0.1541
3326	0.213	0.1544
3343	0.2015	0.1448
3345	0.1964	0.1406
3347	0.1891	0.1324
3355	0.185	0.1224
3357	0.1873	0.1244
3359	0.1857	0.117
3372	0.1887	0.1187
3374	0.1959	0.1312
3376	0.1998	0.1384
3393	0.1952	0.1368
3395	0.1913	0.1355
3397	0.187	0.1381
3407	0.1793	0.1301
3409	0.176	0.1195
3411	0.1698	0.1127
3417	0.1722	0.1145
3419	0.181	0.1182
3421	0.1877	0.1241
3434	0.1895	0.1334
3436	0.1923	0.1393
3438	0.1959	0.1504
3453	0.188	0.1536
3455	0.1796	0.1416
3457	0.1727	0.1445
3475	0.1704	0.149
3477	0.1692	0.1415
3479	0.1699	0.1467
3492	0.1789	0.1649
3494	0.1867	0.1605
3496	0.1975	0.1751
3509	0.2003	0.1892
3511	0.1976	0.1876
3513	0.2006	0.2024
3523	0.1942	0.202
3525	0.1845	0.1885
3527	0.1795	0.1923
3547	0.1851	0.1957
3549	0.19	0.1939
3551	0.1984	0.1992
3557	0.2115	0.2273
3559	0.2171	0.2441
3561	0.2286	0.2727
3564	0.2254	0.2817
3566	0.2147	0.2698
3568	0.2128	0.2818
3576	0.2064	0.277
3578	0.2115	0.2856
3580	0.2097	0.2897
3590	0.1997	0.2937
3592	0.1966	0.2952
3594	0.1891	0.3081
3605	0.1786	0.2862
3607	0.1772	0.2641
3609	0.1693	0.2506
3629	0.1657	0.2298
3631	0.1706	0.2398
3633	0.169	0.2259
3645	0.1623	0.2295
3647	0.1553	0.2197
3649	0.1505	0.2261
3666	0.1564	0.2181
3668	0.1585	0.2276
3670	0.163	0.2233
3688	0.155	0.2247
3690	0.1554	0.2142
3692	0.1512	0.2201
3699	0.157	0.2319
3701	0.1551	0.2445
3703	0.163	0.2623
3718	0.1701	0.2636
3720	0.1633	0.2533
3722	0.1775	0.2601
3737	0.1848	0.2562
3739	0.1814	0.2488
3741	0.1917	0.2476
3748	0.1891	0.2334
3750	0.2043	0.2359
3752	0.2096	0.2312
3762	0.2089	0.2192
3764	0.1901	0.1989
3766	0.1898	0.1887
3783	0.1784	0.1816
3785	0.1793	0.1762
3787	0.1745	0.181
3797	0.1703	0.1719
3799	0.163	0.1733
3801	0.1595	0.1623
3811	0.1574	0.1687
3813	0.1576	0.1602
3815	0.1564	0.167
3827	0.1498	0.1607
3829	0.1462	0.1488
3831	0.1401	0.1455
3838	0.1336	0.1468
3840	0.1305	0.1471
3842	0.1249	0.1491
3853	0.12	0.1398
3855	0.12	0.1272
3857	0.1168	0.1195
3874	0.1173	0.1203
3876	0.1245	0.1198
3878	0.1282	0.1244
3891	0.1268	0.1413
3893	0.1246	0.1519
3895	0.1234	0.1704
3915	0.1156	0.1759
3917	0.1105	0.1666
3919	0.1047	0.1713
3939	0.103	0.1683
3941	0.1037	0.1552
3943	0.1027	0.156
3961	0.1031	0.1724
3963	0.1103	0.1772
3965	0.1159	0.1953
3978	0.1151	0.2212
3980	0.112	0.197
3982	0.1116	0.2086
3997	0.106	0.2079
3999	0.0945	0.2056
4001	0.0895	0.2113
4021	0.0951	0.2119
4023	0.1002	0.2035
4025	0.1077	0.2063
4035	0.1201	0.2168
4037	0.1233	0.2052
4039	0.1375	0.2135
4052	0.1348	0.1866
4054	0.1253	0.1659
4056	0.1258	0.1607
4072	0.1179	0.1591
4074	0.1121	0.1641
4075	0.1141	0.1697
4086	0.1131	0.1675
4088	0.1143	0.1552
4090	0.1222	0.1543
4110	0.1231	0.1511
4112	0.131	0.1382
4114	0.1367	0.1324
4132	0.1303	0.1444
4134	0.1147	0.1143
4136	0.1149	0.1216
4148	0.1149	0.1135
4150	0.1132	0.1095
4152	0.1218	0.1113
4169	0.1378	0.1194
4171	0.1586	0.1354
4173	0.181	0.151
4183	0.1988	0.1459
4185	0.1628	0.1605
4187	0.1785	0.1605
4194	0.1972	0.1626
4196	0.1854	0.1374
4198	0.2002	0.1408
4201	0.1892	0.1366
4203	0.181	0.1386
4205	0.1772	0.1498
4223	0.1666	0.1495
4225	0.1613	0.1389
4227	0.1547	0.147
4234	0.1473	0.1437
4236	0.1424	0.1772
4238	0.1448	0.1779
4248	0.1238	0.1623
4250	0.1145	0.1657
4252	0.117	0.1559
4269	0.1364	0.1485
4271	0.1252	0.1319
4273	0.1485	0.1262
4289	0.1254	0.1169
4291	0.1122	0.1086
4293	0.0955	0.1029
4300	0.0989	0.0938
4302	0.0983	0.0953
4304	0.1043	0.0923
4312	0.1032	0.0881
4314	0.0969	0.0931
4316	0.0962	0.0977
4336	0.0992	0.0969
4338	0.1104	0.0989
4340	0.1159	0.1014
4358	0.1068	0.1002
4360	0.112	0.1031
4362	0.1268	0.1106
4372	0.1234	0.1099
4374	0.103	0.1109
4376	0.1137	0.1172
4386	0.1116	0.1169
4388	0.1059	0.1107
4390	0.1102	0.1133
4407	0.1129	0.1139
4409	0.1161	0.1082
4411	0.127	0.1123
4423	0.1292	0.1156
4425	0.122	0.1128
4427	0.1267	0.1193
4440	0.1265	0.1269
4442	0.1232	0.1263
4444	0.1265	0.1357
4457	0.1332	0.1361
4459	0.1347	0.1339
4461	0.1432	0.1388
4473	0.1489	0.1389
4475	0.147	0.1337
4477	0.1526	0.1365
4497	0.1552	0.1418
4499	0.1507	0.1428
4501	0.1556	0.1505
4511	0.1617	0.1583
4513	0.158	0.1547
4515	0.1638	0.163
4528	0.1732	0.1646
4530	0.1801	0.164
4532	0.1887	0.1698
4542	0.1929	0.1734
4544	0.1883	0.1639
4546	0.1949	0.1698
4549	0.1883	0.1636
4551	0.1785	0.1548
4553	0.1765	0.1526
4564	0.1727	0.1475
4566	0.1769	0.1482
4568	0.1751	0.1448
4588	0.1792	0.1445
4590	0.1762	0.1401
4591	0.1836	0.1449
4602	0.185	0.1435
4604	0.1776	0.1363
4606	0.1783	0.1345
4623	0.1811	0.1391
4625	0.1901	0.1478
4627	0.1951	0.1536
4645	0.1983	0.145
4647	0.1995	0.1411
4649	0.2005	0.135
4656	0.1925	0.1432
4658	0.1853	0.1434
4660	0.1839	0.1566
4671	0.1852	0.1611
4673	0.1947	0.1503
4675	0.2085	0.1553
4690	0.2189	0.1787
4692	0.2157	0.1805
4694	0.2242	0.2118
4701	0.2193	0.1993
4703	0.2289	0.2276
4704	0.2302	0.2276
4715	0.2324	0.2116
4717	0.2014	0.184
4719	0.1958	0.1758
4736	0.1866	0.1651
4738	0.185	0.1678
4740	0.1813	0.16
4747	0.1747	0.1486
4749	0.1694	0.1397
4751	0.1619	0.1346
4758	0.1587	0.1229
4760	0.1544	0.1184
4762	0.151	0.1143
4769	0.146	0.108
4771	0.1423	0.1068
4773	0.1391	0.1078
4786	0.1439	0.11
4788	0.1461	0.1097
4790	0.1535	0.115
4808	0.1514	0.1076
4810	0.1448	0.1039
4812	0.1456	0.1064
4822	0.1463	0.1053
4824	0.1493	0.1004
4826	0.1551	0.1037
4839	0.1608	0.1052
4841	0.1627	0.1071
4843	0.1699	0.1174
4858	0.17	0.1186
4860	0.1678	0.1158
4862	0.1712	0.1246
4872	0.1672	0.1304
4874	0.1596	0.1269
4876	0.1589	0.1378
4896	0.1648	0.1324
4898	0.1688	0.1211
4900	0.1786	0.1192
4913	0.1862	0.1121
4915	0.1863	0.1068
4917	0.1966	0.1034
4930	0.1934	0.1068
4932	0.1822	0.1091
4934	0.1815	0.1167
4954	0.1848	0.1228
4956	0.1811	0.1258
4958	0.1885	0.1351
4968	0.2068	0.1276
4970	0.2146	0.1195
4972	0.2348	0.1157
4985	0.2478	0.1128
4987	0.2307	0.1131
4989	0.2391	0.1162
4996	0.2354	0.121
4998	0.2168	0.1202
5000	0.2173	0.125
5003	0.2059	0.1275
5005	0.196	0.1255
5007	0.1889	0.1291
5018	0.1828	0.1366
5020	0.1811	0.1447
5022	0.1762	0.1556
5040	0.175	0.1598
5042	0.168	0.1551
5043	0.1677	0.1605
5054	0.1682	0.1772
5056	0.1664	0.1844
5058	0.1671	0.2026
5074	0.1709	0.2124
5076	0.1766	0.2303
5078	0.1804	0.2399
5096	0.1721	0.2536
5098	0.1694	0.2594
5100	0.1653	0.2745
5107	0.1797	0.2895
5109	0.1856	0.3052
5111	0.2127	0.3235
5119	0.2115	0.3366
5121	0.2158	0.3369
5123	0.2243	0.353
5136	0.2251	0.3506
5138	0.2158	0.3337
5140	0.2171	0.3297
5147	0.2122	0.3135
5149	0.2207	0.3105
5151	0.2234	0.2986
5158	0.216	0.281
5160	0.2017	0.275
5162	0.1974	0.2613
5179	0.1903	0.2481
5181	0.1915	0.2369
5183	0.1854	0.2239
5195	0.1781	0.2146
5197	0.17	0.208
5199	0.164	0.1988
5205	0.1648	0.1825
5207	0.1644	0.174
5209	0.1678	0.1584
5216	0.1606	0.1415
5218	0.1549	0.1322
5220	0.1511	0.1228
5230	0.1463	0.126
5232	0.1434	0.1339
5234	0.1406	0.1438
5247	0.1357	0.1561
5249	0.133	0.1538
5251	0.1293	0.1644
5264	0.13	0.1874
5266	0.1333	0.1895
5268	0.137	0.2103
5279	0.1388	0.2331
5281	0.1388	0.2341
5283	0.1421	0.254
5295	0.1377	0.2591
5297	0.1292	0.2502
5299	0.1257	0.2568
5309	0.1245	0.2631
5311	0.1256	0.2582
5313	0.1291	0.2641
5333	0.1343	0.2725
5335	0.138	0.2721
5337	0.146	0.2825
5350	0.1439	0.2914
5352	0.1397	0.2919
5354	0.141	0.302
5360	0.1385	0.3102
5362	0.1334	0.3141
5364	0.1328	0.3241
5384	0.1416	0.3309
5386	0.1501	0.3324
5388	0.1624	0.347
5401	0.1715	0.3589
5403	0.174	0.3605
5405	0.1857	0.3732
5417	0.191	0.426
5419	0.1833	0.4799
5421	0.1956	0.5459
5434	0.1911	0.5527
5436	0.1687	0.5247
5438	0.1688	0.5453
5448	0.1603	0.5048
5450	0.1843	0.4734
5452	0.1924	0.4407
5455	0.1717	0.4308
5457	0.17	0.4116
5458	0.1706	0.4069
5469	0.1725	0.3856
5471	0.1811	0.3865
5473	0.1948	0.3702
5491	0.2213	0.3582
5493	0.2474	0.3355
5494	0.2843	0.3256
5505	0.3083	0.315
5507	0.3058	0.309
5509	0.3344	0.3021
5524	0.2999	0.3234
5526	0.3092	0.3353
5528	0.2876	0.3571
5538	0.289	0.3573
5540	0.2702	0.3745
5542	0.2793	0.3824
5549	0.3037	0.4011
5551	0.3283	0.4031
5552	0.3601	0.4239
5563	0.3628	0.4486
5565	0.3436	0.4513
5567	0.3496	0.4771
5580	0.3254	0.4929
5582	0.3031	0.482
5584	0.2913	0.4976
5591	0.2863	0.4894
5593	0.2955	0.5092
5595	0.3	0.5086
5603	0.2711	0.4928
5605	0.2547	0.4641
5607	0.2322	0.4471
5624	0.2227	0.4218
5626	0.2157	0.4154
5628	0.2109	0.3939
5646	0.2014	0.3805
5648	0.1993	0.3562
5650	0.2014	0.3415
5660	0.1824	0.3278
5662	0.1773	0.3243
5664	0.1751	0.312
5670	0.1866	0.2886
5672	0.1846	0.282
5674	0.2033	0.2657
5682	0.2075	0.2553
5684	0.2229	0.2412
5686	0.2282	0.2337
5706	0.2247	0.2321
5708	0.2229	0.2309
5710	0.2219	0.2328
5717	0.2231	0.2494
5719	0.2324	0.2608
5721	0.2366	0.2783
5731	0.2394	0.2814
5733	0.2438	0.274
5735	0.2542	0.2759
5751	0.2488	0.2729
5753	0.2345	0.2656
5755	0.2395	0.2657
5773	0.2369	0.2716
5775	0.2261	0.2767
5777	0.2277	0.287
5795	0.2218	0.3038
5797	0.2134	0.308
5799	0.2131	0.3271
5812	0.2135	0.3298
5814	0.2169	0.331
5816	0.2218	0.3401
5828	0.228	0.3451
5830	0.2331	0.3419
5832	0.2462	0.3518
5843	0.243	0.3592
5845	0.2341	0.3556
5847	0.2383	0.3636
5862	0.2401	0.3716
5864	0.2357	0.373
5866	0.2445	0.3841
5879	0.2532	0.3932
5881	0.2538	0.3835
5883	0.2707	0.3935
5895	0.2809	0.3995
5897	0.2783	0.3897
5899	0.2948	0.3972
5909	0.2876	0.384
5911	0.2921	0.3843
5912	0.2964	0.3763
5923	0.313	0.3707
5925	0.3237	0.374
5927	0.3414	0.3727
5947	0.3392	0.3675
5949	0.3216	0.3502
5951	0.3229	0.3447
5964	0.3376	0.3451
5966	0.3402	0.3288
5968	0.3583	0.3292
5984	0.3686	0.3173
5986	0.3884	0.332
5988	0.4019	0.3286
5998	0.4219	0.327
6000	0.4317	0.3212
6002	0.4551	0.3226
6009	0.4732	0.3382
6011	0.4934	0.3495
6012	0.519	0.3672
6023	0.5353	0.3684
6025	0.5569	0.3579
6027	0.5817	0.3632
6039	0.5737	0.361
6041	0.5572	0.3503
6043	0.5509	0.3509
6050	0.5248	0.3373
6052	0.5212	0.3377
6054	0.5007	0.3316
6062	0.4802	0.32
6064	0.4566	0.3111
6066	0.4389	0.3002
6083	0.4129	0.2939
6085	0.3983	0.3019
6087	0.379	0.3035
6093	0.3706	0.3007
6095	0.3602	0.3085
6097	0.3541	0.3111
6103	0.3331	0.3233
6105	0.3226	0.3229
6107	0.3061	0.3357
6114	0.3138	0.3381
6116	0.332	0.3247
6118	0.3466	0.3258
6136	0.3627	0.3082
6138	0.3774	0.3132
6140	0.4005	0.3062
6158	0.4156	0.2902
6160	0.414	0.2877
6162	0.4289	0.276
6169	0.4274	0.2645
6171	0.4104	0.2681
6173	0.41	0.2621
6183	0.4164	0.2565
6185	0.4184	0.2605
6187	0.4293	0.2605
6202	0.4142	0.255
6204	0.4011	0.2467
6206	0.3862	0.2436
6219	0.379	0.246
6221	0.3869	0.2387
6223	0.3895	0.2468
6240	0.4009	0.2331
6242	0.4052	0.2331
6244	0.4182	0.2306
6257	0.4117	0.22
6259	0.4098	0.2247
6261	0.4089	0.2225
6277	0.3916	0.2171
6279	0.3754	0.2099
6281	0.3725	0.2118
6299	0.3846	0.2287
6301	0.4119	0.2417
6303	0.4535	0.2666
6310	0.4603	0.264
6312	0.4385	0.2459
6314	0.4559	0.2486
6332	0.4445	0.2462
6334	0.416	0.2377
6336	0.4099	0.2443
6349	0.4101	0.236
6351	0.4491	0.2402
6352	0.4977	0.2369
6363	0.4974	0.2346
6365	0.5102	0.2349
6367	0.5235	0.2426
6377	0.4866	0.2577
6379	0.4819	0.2443
6381	0.4753	0.2611
6388	0.5028	0.2731
6390	0.5254	0.3048
6391	0.5846	0.3274
6402	0.5998	0.3372
6404	0.5989	0.3289
6406	0.6255	0.3412
6416	0.6367	0.318
6418	0.6955	0.3285
6420	0.7331	0.3101
6438	0.706	0.3015
6440	0.6676	0.3192
6442	0.6451	0.3259
6452	0.5756	0.304
6454	0.5317	0.2857
6456	0.4698	0.2731
6469	0.4522	0.2662
6471	0.4573	0.2581
6473	0.4431	0.2592
6481	0.3879	0.2407
6483	0.3453	0.2612
6485	0.3233	0.2482
6497	0.3045	0.2458
6499	0.3246	0.2399
6501	0.3344	0.2456
6508	0.322	0.2344
6510	0.3095	0.2374
6512	0.3009	0.2297
6530	0.289	0.2243
6532	0.3065	0.2288
6534	0.303	0.2294
6546	0.2803	0.2209
6548	0.2811	0.2159
6550	0.2776	0.2129
6568	0.2559	0.2062
6570	0.24	0.2077
6572	0.2348	0.2045
6587	0.2324	0.1956
6589	0.2364	0.1973
6591	0.2396	0.1959
6609	0.2381	0.1958
6611	0.2297	0.1988
6613	0.2311	0.2063
6631	0.2223	0.2085
6633	0.2428	0.1978
6635	0.2387	0.2044
6645	0.2422	0.1933
6647	0.2497	0.1834
6649	0.2579	0.1776
6667	0.2683	0.1716
6669	0.2757	0.1748
6671	0.2887	0.1702
6689	0.2713	0.1671
6691	0.2557	0.1787
6693	0.2406	0.1941
6713	0.2371	0.182
6715	0.2408	0.1706
6717	0.2416	0.1604
6728	0.2528	0.1589
6730	0.2682	0.1668
6732	0.2848	0.1731
6738	0.2821	0.1772
6740	0.2701	0.179
6742	0.2692	0.186
6750	0.26	0.1788
6752	0.2456	0.1656
6754	0.2369	0.1605
6769	0.252	0.1663
6771	0.2726	0.1669
6772	0.2921	0.1773
6783	0.3078	0.1944
6785	0.3092	0.2002
6787	0.3253	0.2192
6795	0.3146	0.2221
6797	0.2891	0.2111
6799	0.2821	0.2145
6809	0.2888	0.2133
6811	0.2826	0.1997
6813	0.2926	0.1993
6828	0.3235	0.2138
6830	0.339	0.2201
6832	0.3733	0.237
6842	0.398	0.253
6844	0.3777	0.2525
6846	0.4004	0.2684
6856	0.4053	0.2687
6858	0.3832	0.2537
6860	0.3915	0.2538
6871	0.3875	0.2555
6873	0.3707	0.2507
6875	0.3716	0.2559
6893	0.3857	0.2745
6895	0.4018	0.2848
6897	0.43	0.3063
6907	0.4383	0.324
6909	0.4239	0.3224
6911	0.4388	0.3444
6922	0.4325	0.3451
6924	0.4084	0.3271
6926	0.4043	0.3299
6941	0.4064	0.3444
6943	0.4121	0.3396
6945	0.4205	0.3582
6956	0.4415	0.3863
6958	0.4579	0.3967
6960	0.4823	0.4293
6973	0.478	0.4431
6975	0.4557	0.4321
6977	0.4555	0.4536
6987	0.4325	0.449
6989	0.4189	0.4355
6991	0.405	0.4617
7009	0.4197	0.4824
7011	0.4404	0.4912
7013	0.4613	0.5369
7028	0.4858	0.5522
7030	0.4911	0.5294
7032	0.5212	0.5651
7050	0.5153	0.567
7052	0.5343	0.5375
7054	0.5412	0.5678
7057	0.5549	0.5398
7059	0.5785	0.5906
7061	0.6112	0.6061
7069	0.5758	0.6091
7071	0.5348	0.6194
7073	0.517	0.6389
7085	0.4895	0.5903
7087	0.4891	0.5428
7089	0.4921	0.5256
7095	0.514	0.4807
7097	0.4849	0.4583
7099	0.5082	0.4521
7102	0.4702	0.4413
7104	0.4689	0.4389
7106	0.4389	0.4443
7124	0.423	0.4248
7126	0.4492	0.4073
7128	0.4456	0.4084
7146	0.4233	0.4203
7148	0.4282	0.4207
7150	0.4147	0.4405
7160	0.3754	0.4121
7162	0.3659	0.3969
7164	0.3373	0.3711
7175	0.3074	0.3533
7177	0.3105	0.3544
7179	0.2973	0.3447
7197	0.2978	0.3461
7199	0.3165	0.3612
7201	0.3211	0.3671
7208	0.3069	0.3605
7210	0.3076	0.3603
7212	0.3047	0.3589
7224	0.2863	0.3437
7226	0.2767	0.3343
7228	0.267	0.3226
7246	0.2637	0.32
7248	0.2674	0.3273
7250	0.2743	0.3322
7256	0.2767	0.3376
7258	0.2793	0.3396
7260	0.2858	0.3476
7271	0.2858	0.3387
7273	0.2834	0.3259
7275	0.2919	0.3194
7293	0.2932	0.3149
7295	0.2814	0.3122
7297	0.2882	0.3143
7317	0.2921	0.3137
7319	0.2874	0.3173
7321	0.2925	0.3324
7329	0.2949	0.3328
7331	0.298	0.3306
7333	0.3139	0.3407
7345	0.3106	0.3294
7347	0.3057	0.3346
7349	0.3128	0.3345
7356	0.2971	0.3052
7358	0.2979	0.2928
7360	0.2937	0.2743
7378	0.277	0.2794
7380	0.2825	0.3055
7382	0.2773	0.323
7393	0.269	0.3211
7395	0.2774	0.3118
7397	0.2737	0.3191
7415	0.261	0.2957
7417	0.2516	0.2695
7419	0.2448	0.2507
7437	0.2344	0.2571
7439	0.2266	0.252
7440	0.2248	0.2571
7451	0.2175	0.236
7453	0.2289	0.2464
7455	0.2307	0.2411
7462	0.2334	0.2172
7464	0.252	0.2097
7466	0.2721	0.2005
7476	0.2756	0.2026
7478	0.2713	0.2122
7480	0.2756	0.2168
7490	0.2431	0.22
7492	0.2449	0.2241
7494	0.232	0.2346
7506	0.2451	0.2693
7508	0.2701	0.2894
7510	0.2988	0.3261
7517	0.2838	0.3455
7519	0.2572	0.3414
7521	0.2459	0.3701
7533	0.2307	0.3354
7535	0.2246	0.3097
7537	0.2339	0.2904
7552	0.2734	0.2838
7554	0.2881	0.3017
7556	0.3415	0.3205
7569	0.3787	0.3385
7571	0.3398	0.3487
7573	0.3704	0.3786
7585	0.4461	0.3612
7587	0.4864	0.336
7589	0.5855	0.333
7599	0.6603	0.3285
7601	0.645	0.3241
7603	0.73	0.3341
7613	0.7315	0.3704
7615	0.6644	0.3978
7617	0.6804	0.4369
7637	0.6764	0.4444
7639	0.6815	0.4295
7641	0.6841	0.4423
7651	0.6742	0.4192
7653	0.6467	0.3834
7655	0.6379	0.3741
7675	0.6507	0.3779
7677	0.6735	0.3748
7679	0.7076	0.3934
7697	0.7777	0.4184
7699	0.818	0.4193
7701	0.8941	0.4469
7708	0.9181	0.4484
7710	0.8629	0.4313
7712	0.8788	0.4483
7724	0.8631	0.4502
7726	0.831	0.4379
7728	0.8266	0.4505
7738	0.8687	0.4527
7740	0.9005	0.4325
7742	0.9537	0.443
7753	0.9768	0.4567
7755	0.9574	0.4723
7757	0.9801	0.5085
7769	0.9748	0.5071
7771	0.9395	0.4837
7773	0.9469	0.4836
7791	0.9906	0.4604
7793	0.9854	0.4338
7795	1.026	0.4322
7806	1.1189	0.4772
7808	1.1378	0.4801
7810	1.228	0.5356
7823	1.278	0.5917
7825	1.2451	0.6265
7827	1.2937	0.6902
7835	1.3574	0.7649
7837	1.3902	0.7932
7839	1.472	0.8815
7851	1.4648	0.9009
7853	1.3771	0.8385
7855	1.3683	0.8485
7868	1.361	0.8023
7870	1.3879	0.8354
7872	1.4024	0.825
7882	1.4809	0.8558
7884	1.5026	0.9054
7886	1.5822	0.9483
7889	1.5707	0.9238
7891	1.6125	0.8909
7893	1.6222	0.8955
7900	1.5821	0.8374
7902	1.567	0.773
7904	1.5354	0.7295
7914	1.4797	0.7652
7916	1.4773	0.8146
7918	1.442	0.8746
7925	1.4975	0.9535
7927	1.5717	0.9844
7929	1.6406	1.0774
7940	1.6217	1.0847
7942	1.6263	1.0184
7944	1.6154	1.0351
7962	1.6319	1.0214
7964	1.652	0.9663
7966	1.6774	0.9612
7982	1.6955	1.0335
7984	1.7321	1.0936
7986	1.7593	1.1825
7993	1.8175	1.2611
7995	1.8403	1.2773
7997	1.9022	1.3623
8015	1.9229	1.3507
8017	1.8925	1.2743
8019	1.9109	1.2601
8029	1.9132	1.1931
8031	1.9522	1.1947
8033	1.9692	1.1567
8051	1.9853	1.1737
8053	1.9813	1.2349
8055	2.0029	1.2631
8073	1.9563	1.2478
8075	1.9697	1.233
8077	1.9404	1.2396
8084	1.9491	1.1703
8086	1.908	1.1434
8088	1.9154	1.0956
8106	1.9285	1.0083
8108	1.9094	0.9688
8110	1.9283	0.9077
8130	2.0202	0.9149
8132	2.0735	0.9609
8134	2.1618	0.9924
8152	2.2091	1.0368
8154	2.1904	1.068
8156	2.2415	1.1259
8171	2.2367	1.0878
8173	2.2132	1.0108
8175	2.2185	0.9797
8186	2.3004	0.9745
8188	2.3692	0.9576
8190	2.4563	0.9757
8202	2.4862	0.9954
8204	2.5116	1.0354
8206	2.5483	1.0637
8214	2.6035	1.1056
8216	2.5824	1.1156
8218	2.635	1.1667
8225	2.6169	1.175
8227	2.5487	1.2192
8229	2.5273	1.2476
8242	2.5222	1.2575
8244	2.5297	1.2196
8246	2.5376	1.236
8253	2.4581	1.1991
8255	2.3754	1.1455
8257	2.2953	1.1133
8272	2.2076	1.0616
8274	2.171	1.0738
8276	2.0921	1.0527
8289	2.0452	1.0192
8291	2.035	1.0053
8293	2.005	0.985
8296	1.9327	0.9241
8298	1.9565	0.8917
8299	1.9009	0.8431
8310	1.8363	0.8372
8312	1.8592	0.8815
8314	1.8116	0.9027
8326	1.7434	0.9132
8328	1.763	0.9392
8330	1.7105	0.9657
8340	1.6443	0.9159
8342	1.6685	0.8713
8344	1.6204	0.8303
8352	1.5557	0.7876
8354	1.5806	0.7768
8356	1.534	0.7564
8367	1.473	0.7953
8369	1.499	0.8517
8371	1.4591	0.9085
8382	1.3966	0.9102
8384	1.4109	0.8945
8386	1.3646	0.911
8393	1.2994	0.8511
8395	1.3182	0.8217
8397	1.2718	0.7754
8404	1.2116	0.7568
8406	1.2291	0.7781
8408	1.1844	0.7712
8418	1.1268	0.7687
8420	1.1443	0.7895
8422	1.1044	0.8008
8440	1.0426	0.7775
8442	1.0531	0.7629
8444	1.0094	0.7466
8462	0.9561	0.7174
8464	0.9751	0.7188
8466	0.9381	0.703
8484	0.8884	0.7043
8486	0.8997	0.7222
8488	0.8723	0.7368
8506	0.8239	0.7725
8508	0.8076	0.7997
8510	0.7678	0.8451
8528	0.6972	0.828
8530	0.705	0.7827
8532	0.6572	0.7641
8544	0.6087	0.7257
8546	0.6458	0.7052
8548	0.6403	0.679
8559	0.5789	0.7075
8561	0.5664	0.7487
8563	0.5383	0.791
8570	0.4561	0.805
8572	0.4189	0.8035
8574	0.3867	0.8227
8592	0.3602	0.7686
8594	0.3395	0.7335
8596	0.3327	0.6852
8603	0.3337	0.6591
8605	0.3513	0.676
8607	0.4161	0.6769
8625	0.434	0.6932
8627	0.4087	0.7178
8629	0.4576	0.7445
8639	0.4322	0.6893
8641	0.372	0.6724
8643	0.3677	0.6266
8653	0.3476	0.5664
8655	0.3337	0.5601
8657	0.3224	0.5207
8664	0.306	0.5037
8666	0.3044	0.5276
8668	0.3017	0.5235
8681	0.3128	0.5063
8683	0.3284	0.489
8685	0.3503	0.4771
8696	0.3313	0.4272
8698	0.33	0.4145
8700	0.3188	0.3754
8712	0.3003	0.3675
8714	0.2917	0.3409
8715	0.2857	0.3421
8726	0.2747	0.3418
8728	0.2812	0.3695
8730	0.2813	0.3817
8748	0.2792	0.4069
8750	0.2753	0.4148
8752	0.2817	0.4461
8755	0.2715	0.4619
8757	0.2782	0.4949
8759	0.2756	0.5183
8767	0.2676	0.5056
8769	0.2842	0.5244
8771	0.298	0.5318
8778	0.2847	0.4733
8780	0.2786	0.4238
8782	0.2873	0.3753
8800	0.2672	0.3273
8802	0.2493	0.3325
8804	0.2481	0.3214
8816	0.235	0.3476
8818	0.2311	0.4
8820	0.2373	0.4385
8831	0.2454	0.4152
8833	0.2581	0.4061
8835	0.2864	0.4101
8846	0.2852	0.3513
8848	0.2774	0.3026
8850	0.2949	0.2669
8860	0.2787	0.2545
8862	0.2536	0.2651
8864	0.2474	0.278
8882	0.2427	0.2817
8884	0.2429	0.2958
8886	0.2569	0.3186
8904	0.2803	0.3087
8906	0.2984	0.2985
8908	0.3347	0.3121
8921	0.3381	0.2932
8923	0.3256	0.2656
8925	0.3413	0.2707
8935	0.3306	0.2679
8937	0.3212	0.2617
8939	0.3158	0.2634
8949	0.3239	0.2594
8951	0.3353	0.2831
8953	0.3487	0.3306
8960	0.359	0.3636
8962	0.3582	0.3697
8964	0.3738	0.4174
8977	0.3774	0.4192
8979	0.3649	0.3778
8981	0.3732	0.3822
8999	0.3617	0.3754
9001	0.3695	0.3454
9003	0.3624	0.3407
9021	0.3671	0.3982
9023	0.3917	0.4342
9025	0.4105	0.4971
9032	0.4083	0.5431
9034	0.4007	0.5425
9036	0.4055	0.5957
9046	0.3858	0.6044
9048	0.3604	0.5536
9050	0.3445	0.5582
9068	0.3524	0.5879
9070	0.369	0.617
9072	0.3867	0.655
9090	0.4214	0.721
9092	0.4388	0.7325
9094	0.4776	0.7977
9112	0.4896	0.8134
9114	0.4754	0.7847
9116	0.4924	0.8076
9126	0.5574	0.7905
9128	0.5845	0.7292
9130	0.6533	0.7118
9145	0.6768	0.7317
9147	0.7255	0.7383
9149	0.7628	0.7682
9167	0.7615	0.8347
9169	0.7643	0.8698
9171	0.7762	0.9372
9181	0.7321	0.9466
9183	0.6718	0.9081
9185	0.6354	0.9196
9203	0.6226	0.9008
9205	0.6377	0.8424
9207	0.6544	0.8187
9214	0.6982	0.8644
9216	0.7176	0.8913
9218	0.7674	0.9406
9225	0.8047	1.0072
9227	0.8038	1.0341
9229	0.8428	1.0997
9247	0.8518	1.0982
9249	0.8278	1.0415
9251	0.837	1.0378
9269	0.8473	1.0191
9271	0.823	1.0109
9273	0.8403	0.997
9280	0.8725	1.0468
9282	0.8965	1.111
9284	0.9527	1.1726
9291	0.9178	1.2572
9293	0.8596	1.3035
9295	0.8301	1.3885
9313	0.8385	1.4304
9315	0.8418	1.5112
9316	0.8639	1.5628
9327	0.8473	1.5903
9329	0.8926	1.5919
9330	0.9045	1.6149
9341	0.8908	1.7092
9343	0.8868	1.772
9345	0.8864	1.8677
9358	0.8353	1.8899
9360	0.7957	1.8329
9362	0.7605	1.8524
9380	0.7417	1.7924
9382	0.7532	1.731
9384	0.7472	1.67
9395	0.7424	1.6968
9397	0.7731	1.7571
9398	0.7818	1.7883
9409	0.7665	1.8356
9411	0.7602	1.8599
9413	0.7624	1.9153
9425	0.7201	1.8776
9427	0.6939	1.8062
9429	0.6682	1.7673
9440	0.6505	1.6861
9442	0.622	1.6501
9444	0.6056	1.5763
9462	0.6134	1.5006
9464	0.6293	1.4277
9466	0.6502	1.3524
9469	0.6445	1.3123
9471	0.6574	1.2555
9473	0.6673	1.2206
9480	0.6355	1.1369
9482	0.6373	1.1245
9484	0.6246	1.0542
9490	0.6567	1.0311
9492	0.6875	1.0601
9494	0.7291	1.0523
9507	0.7241	0.9994
9509	0.7085	0.9687
9511	0.7056	0.9228
9524	0.6994	0.9516
9526	0.7088	0.9357
9528	0.7105	0.9548
9536	0.6942	0.8927
9538	0.6801	0.904
9539	0.6682	0.8554
9550	0.6757	0.8399
9552	0.6743	0.7867
9553	0.6861	0.776
9564	0.6699	0.8038
9566	0.6738	0.8338
9568	0.6656	0.8728
9581	0.6393	0.8625
9583	0.6381	0.8228
9585	0.6234	0.813
9598	0.6296	0.7555
9600	0.6228	0.7204
9602	0.6305	0.6659
9605	0.6185	0.6233
9607	0.634	0.5737
9608	0.6416	0.5356
9619	0.6397	0.5198
9621	0.6308	0.5289
9623	0.6318	0.5285
9629	0.6058	0.5207
9631	0.6026	0.5074
9632	0.588	0.5058
9643	0.5896	0.5634
9645	0.5799	0.5561
9647	0.5879	0.6079
9657	0.5897	0.5929
9659	0.6088	0.6311
9661	0.6216	0.631
9672	0.6292	0.6485
9674	0.6369	0.6237
9676	0.6494	0.6448
9682	0.6242	0.6588
9684	0.6153	0.7203
9686	0.5965	0.7488
9698	0.5908	0.8062
9700	0.5776	0.8192
9702	0.5756	0.8759
9715	0.5441	0.8803
9717	0.5369	0.9462
9719	0.5129	0.9665
9737	0.5133	1.013
9739	0.4975	0.9941
9741	0.4997	1.0355
9744	0.4882	0.9992
9746	0.4818	1.0369
9747	0.4734	1.0148
9758	0.4937	1.0035
9760	0.4783	0.9724
9762	0.4934	0.9609
9774	0.4798	0.9735
9776	0.4911	0.9759
9778	0.4886	0.9926
9791	0.5014	0.9792
9793	0.5102	0.9316
9795	0.523	0.9118
9807	0.5045	0.8395
9809	0.4986	0.8221
9811	0.4804	0.7578
9822	0.4855	0.7108
9824	0.4745	0.6491
9825	0.4841	0.6135
9836	0.4804	0.577
9838	0.5009	0.5823
9839	0.502	0.5487
9850	0.4766	0.4877
9852	0.461	0.4424
9853	0.4409	0.3873
9864	0.4596	0.3826
9866	0.4531	0.3585
9867	0.425	0.3378
9878	0.4179	0.3788
9880	0.4249	0.3786
9882	0.4224	0.4206
9895	0.3999	0.402
9897	0.3894	0.4418
9899	0.3716	0.444
9910	0.3743	0.4683
9912	0.3539	0.4382
9914	0.3578	0.4581
9927	0.3583	0.4689
9929	0.3684	0.5216
9931	0.3703	0.55
9937	0.361	0.5817
9939	0.3713	0.6156
9941	0.3721	0.6545
9954	0.385	0.6839
9956	0.3761	0.6681
9958	0.3924	0.6961
9971	0.4053	0.7043
9973	0.4288	0.7481
9975	0.4466	0.7635
9986	0.4543	0.8072
9988	0.4407	0.8031
9990	0.4511	0.8475
9993	0.4524	0.8421
9995	0.4558	0.8288
9997	0.461	0.8277
10003	0.4516	0.755
10005	0.4663	0.7496
10007	0.4717	0.6969
10020	0.4738	0.7026
10022	0.4539	0.6721
10024	0.4573	0.6741
10039	0.443	0.5969
10041	0.4563	0.6072
10043	0.4509	0.5551
10063	0.4466	0.5346
10065	0.4328	0.4721
10066	0.4413	0.4607
10077	0.4556	0.5095
10079	0.4768	0.5149
10081	0.4996	0.561
10087	0.4746	0.549
10089	0.492	0.602
10090	0.4931	0.6089
10101	0.4924	0.5962
10103	0.4693	0.6147
10105	0.4871	0.6127
10113	0.4647	0.5616
10115	0.4733	0.5246
10117	0.4621	0.4741
10128	0.4427	0.4595
10130	0.4211	0.4487
10131	0.4001	0.4399
10142	0.4018	0.3693
10144	0.3945	0.3888
10146	0.3984	0.3652
10158	0.3445	0.3148
10160	0.3225	0.2681
10162	0.2799	0.2322
10175	0.2709	0.2488
10177	0.2729	0.24
10179	0.2805	0.2694
10192	0.2736	0.2444
10194	0.2882	0.2713
10196	0.2951	0.2746
10207	0.2977	0.2945
10209	0.292	0.2759
10211	0.295	0.2896
10223	0.2952	0.311
10225	0.3075	0.3625
10227	0.3107	0.3988
10239	0.3074	0.3889
10241	0.3237	0.3502
10243	0.3304	0.333
10256	0.3338	0.4002
10258	0.3551	0.4372
10260	0.3669	0.5047
10271	0.3812	0.4897
10273	0.3755	0.4623
10275	0.3868	0.4487
10278	0.3811	0.3948
10280	0.3926	0.3812
10281	0.3923	0.3455
10292	0.3914	0.3377
10294	0.3839	0.3156
10296	0.3847	0.3148
10302	0.3827	0.2913
10304	0.3942	0.3006
10306	0.3988	0.3041
10319	0.4026	0.312
10321	0.39	0.2967
10323	0.3946	0.3039
10341	0.3801	0.2914
10343	0.3944	0.3059
10345	0.3922	0.3053
10356	0.3669	0.3097
10358	0.3485	0.2928
10360	0.3326	0.2978
10375	0.3458	0.3097
10377	0.3439	0.3387
[truncated: 1,292 more rows]

## Sheet: Mut2
Residue	RMSF Mut2 (nm)	RMSF Wild (nm)	0.23404
1	0.4962	0.2981
5	0.4155	0.2494
18	0.3411	0.208
20	0.2888	0.199
22	0.2413	0.1923
28	0.2043	0.1763
30	0.206	0.1674
32	0.2084	0.1877
42	0.2019	0.2021
44	0.2042	0.1947
46	0.2115	0.2249
59	0.2072	0.2228
61	0.1959	0.2055
63	0.1981	0.206
75	0.1858	0.2081
77	0.1852	0.2057
79	0.1855	0.2182
92	0.1702	0.2437
94	0.1623	0.25
96	0.1611	0.282
99	0.1489	0.2878
101	0.1496	0.2605
103	0.1528	0.2677
116	0.1654	0.2716
118	0.1553	0.275
120	0.1708	0.2891
127	0.1722	0.3152
129	0.1595	0.3247
131	0.1681	0.3638
138	0.1549	0.3809
140	0.1477	0.3771
142	0.1383	0.4019
145	0.1308	0.3836
147	0.1257	0.4082
149	0.1254	0.4317
152	0.1201	0.4312
154	0.1135	0.3909
156	0.1117	0.4066
159	0.1048	0.3558
161	0.1061	0.3149
163	0.1069	0.3144
166	0.1061	0.2791
168	0.1061	0.2434
170	0.1103	0.2208
185	0.1071	0.1952
187	0.1041	0.1951
189	0.1054	0.2028
205	0.1095	0.2279
207	0.1102	0.2321
209	0.1166	0.2576
219	0.1244	0.2409
221	0.1361	0.2224
223	0.1436	0.2357
230	0.1451	0.2285
232	0.1512	0.2122
234	0.1716	0.2131
241	0.1841	0.212
243	0.1874	0.2288
245	0.2261	0.2294
248	0.2269	0.2428
250	0.217	0.2585
252	0.2409	0.2768
262	0.2382	0.2735
264	0.2365	0.2605
266	0.2494	0.2585
281	0.2548	0.2524
283	0.254	0.2444
285	0.2808	0.2421
288	0.2847	0.2439
290	0.3215	0.2638
292	0.3495	0.2709
305	0.3563	0.2737
307	0.3415	0.2828
309	0.3953	0.2937
315	0.3806	0.2943
317	0.3311	0.2948
319	0.3167	0.3014
334	0.3139	0.2918
336	0.3273	0.3015
337	0.3418	0.3001
348	0.3133	0.2907
350	0.3386	0.2865
352	0.3385	0.281
362	0.326	0.2882
364	0.3397	0.3022
366	0.3451	0.3181
374	0.3188	0.3156
376	0.2928	0.31
378	0.2856	0.3148
391	0.2639	0.2964
393	0.2485	0.2753
395	0.238	0.2648
403	0.2312	0.2609
405	0.214	0.2368
407	0.2102	0.2336
415	0.2051	0.2222
417	0.212	0.2173
419	0.2136	0.2147
434	0.2016	0.2248
436	0.1995	0.2325
438	0.1952	0.2472
451	0.1846	0.2527
453	0.19	0.2415
455	0.186	0.2468
463	0.1905	0.2438
465	0.2121	0.2331
467	0.2309	0.2325
482	0.2235	0.2417
484	0.2086	0.2467
486	0.2107	0.2606
493	0.1996	0.2742
495	0.1891	0.2747
497	0.1863	0.2918
515	0.1863	0.2955
517	0.1976	0.2805
519	0.2073	0.2849
525	0.2002	0.2794
527	0.2107	0.2832
529	0.2128	0.2797
540	0.2019	0.2525
542	0.2126	0.2444
544	0.2179	0.2483
559	0.2086	0.243
561	0.2061	0.2375
563	0.2047	0.2342
569	0.1937	0.2192
571	0.192	0.2202
573	0.1857	0.2132
579	0.1753	0.2027
581	0.1765	0.2052
582	0.1746	0.2031
593	0.169	0.1989
595	0.1693	0.2025
597	0.1699	0.2033
610	0.1631	0.1916
612	0.1631	0.1896
614	0.1633	0.1853
629	0.1523	0.1774
631	0.144	0.1767
633	0.1373	0.1746
648	0.1349	0.1758
650	0.1369	0.1772
652	0.1376	0.1802
665	0.1362	0.185
667	0.1393	0.1874
669	0.1406	0.194
684	0.1287	0.1982
686	0.1287	0.1926
688	0.1248	0.1969
694	0.1178	0.2028
696	0.1156	0.198
698	0.1143	0.2015
708	0.1122	0.2125
710	0.1162	0.2142
712	0.1233	0.2257
724	0.1158	0.2317
726	0.114	0.2176
728	0.1216	0.2216
734	0.1181	0.2226
736	0.1184	0.2217
738	0.1343	0.2296
753	0.1225	0.2506
755	0.1293	0.2546
757	0.1419	0.2783
767	0.1553	0.3035
769	0.153	0.2867
771	0.1774	0.3059
774	0.1787	0.3007
776	0.163	0.2908
778	0.1605	0.2897
789	0.1444	0.2677
791	0.1342	0.2569
793	0.125	0.2401
805	0.1377	0.2287
807	0.1561	0.2261
809	0.1744	0.2253
819	0.1736	0.23
821	0.1786	0.2128
823	0.1886	0.2284
826	0.1761	0.2104
828	0.1669	0.2333
830	0.1607	0.2454
837	0.1574	0.2453
839	0.1492	0.2508
841	0.1487	0.2755
848	0.1386	0.2677
850	0.1168	0.2228
852	0.1113	0.2216
859	0.1114	0.1909
861	0.1172	0.1883
863	0.1214	0.188
871	0.1211	0.1827
873	0.1149	0.1725
875	0.1175	0.1785
892	0.1145	0.1648
894	0.1097	0.1497
896	0.1099	0.1491
911	0.1063	0.1606
913	0.0935	0.1599
915	0.0939	0.1734
927	0.0963	0.1808
929	0.1006	0.1878
931	0.112	0.1948
934	0.109	0.2002
936	0.1072	0.2051
938	0.1092	0.2152
949	0.1124	0.2091
951	0.1131	0.205
953	0.1233	0.2071
964	0.1328	0.1933
966	0.1187	0.1956
968	0.1274	0.1851
988	0.1378	0.1851
990	0.1519	0.1603
992	0.177	0.1719
1005	0.1961	0.1654
1007	0.2071	0.1606
1009	0.2281	0.1569
1022	0.1771	0.1509
1024	0.1587	0.1534
1026	0.1306	0.1588
1032	0.1224	0.1706
1034	0.1222	0.1265
1036	0.1219	0.1238
1047	0.1273	0.1222
1049	0.1253	0.1262
1051	0.1375	0.1236
1066	0.1441	0.1189
1068	0.1341	0.1108
1070	0.1279	0.105
1083	0.1217	0.103
1085	0.1143	0.1161
1086	0.1087	0.1119
1097	0.0963	0.1227
1099	0.0891	0.1117
1101	0.082	0.1167
1113	0.0812	0.1137
1115	0.0791	0.1219
1117	0.0931	0.1349
1120	0.0788	0.1138
1122	0.0847	0.1183
1124	0.083	0.1129
1132	0.08	0.1051
1134	0.0834	0.1126
1136	0.0916	0.1131
1146	0.0946	0.1031
1148	0.0868	0.1074
1150	0.0893	0.1035
1160	0.0884	0.0898
1162	0.0813	0.0902
1164	0.0849	0.0878
1180	0.0945	0.0874
1182	0.102	0.0846
1184	0.1172	0.0861
1191	0.1287	0.0852
1193	0.1233	0.0828
1195	0.1356	0.0896
1203	0.1319	0.0909
1205	0.1143	0.0869
1207	0.115	0.098
1214	0.1122	0.096
1216	0.1172	0.0891
1218	0.1209	0.0905
1229	0.1155	0.0914
1231	0.1201	0.0898
1233	0.127	0.0993
1244	0.1202	0.1075
1246	0.1128	0.1075
1248	0.1115	0.1199
1251	0.1056	0.126
1253	0.1036	0.1288
1255	0.1029	0.135
1266	0.1073	0.1396
1268	0.1059	0.1403
1270	0.1102	0.1468
1273	0.1118	0.1523
1275	0.1114	0.1508
1277	0.1152	0.1574
1292	0.117	0.1681
1294	0.1139	0.1692
1296	0.1161	0.1806
1307	0.1169	0.1873
1309	0.1139	0.1833
1311	0.1179	0.193
1322	0.126	0.1988
1324	0.1289	0.1916
1326	0.1388	0.2002
1333	0.1411	0.2098
1335	0.1395	0.2079
1337	0.1473	0.2185
1343	0.1532	0.226
1345	0.1554	0.2227
1347	0.1691	0.234
1355	0.1743	0.2442
1357	0.1705	0.2398
1359	0.1808	0.2545
1374	0.186	0.2652
1376	0.1792	0.2603
1378	0.1888	0.2777
1396	0.1983	0.288
1398	0.2117	0.2823
1400	0.2328	0.2987
1403	0.2336	0.2962
1405	0.2121	0.2784
1407	0.2182	0.2777
1418	0.2207	0.2758
1420	0.2443	0.2894
1421	0.253	0.2928
1432	0.234	0.2756
1434	0.2278	0.2594
1436	0.2125	0.2421
1449	0.224	0.2451
1451	0.2171	0.2377
1453	0.231	0.252
1456	0.1935	0.2481
1458	0.1936	0.2654
1460	0.1729	0.27
1475	0.1522	0.276
1477	0.162	0.2889
1479	0.1552	0.3045
1490	0.1484	0.2903
1492	0.151	0.2724
1494	0.1553	0.2639
1504	0.133	0.2335
1506	0.1183	0.2271
1508	0.1182	0.2023
1521	0.115	0.1937
1523	0.117	0.2163
1525	0.1247	0.2188
1536	0.1047	0.2245
1538	0.1093	0.2465
1540	0.1167	0.2618
1555	0.0981	0.2382
1557	0.0898	0.2158
1559	0.1037	0.2023
1579	0.1231	0.1774
1581	0.1264	0.1595
1583	0.1621	0.1464
1590	0.171	0.1551
1592	0.157	0.1668
1594	0.1759	0.1864
1609	0.1616	0.2092
1611	0.1508	0.1992
1613	0.1422	0.2195
1624	0.1393	0.1961
1626	0.1336	0.1946
1628	0.1345	0.1831
1643	0.1446	0.1949
1645	0.1226	0.2004
1647	0.1329	0.2204
1654	0.1314	0.2053
1656	0.1379	0.1985
1658	0.1458	0.191
1670	0.1487	0.1864
1672	0.144	0.185
1674	0.1623	0.1843
1686	0.1842	0.1844
1688	0.2162	0.1786
1690	0.2502	0.1811
1701	0.2028	0.1818
1703	0.2745	0.1817
1704	0.3201	0.1852
1715	0.3072	0.1853
1717	0.3118	0.1876
1719	0.313	0.1958
1732	0.314	0.201
1734	0.3218	0.2057
1735	0.3422	0.2182
1746	0.3481	0.2198
1748	0.3382	0.2125
1750	0.3476	0.2213
1762	0.3407	0.2219
1764	0.3264	0.2106
1766	0.3415	0.2172
1782	0.3754	0.2285
1784	0.37	0.2253
1786	0.4046	0.2402
1797	0.4538	0.2559
1799	0.5263	0.2563
1801	0.5948	0.2773
1807	0.572	0.2864
1809	0.5498	0.2758
1811	0.5611	0.2884
1818	0.4863	0.3
1820	0.4155	0.3018
1822	0.3657	0.329
1825	0.3302	0.3247
1827	0.3259	0.3201
1829	0.3094	0.3225
1835	0.2767	0.3181
1837	0.3053	0.3197
1838	0.2981	0.3348
1849	0.2512	0.3257
1851	0.2413	0.3411
1853	0.2381	0.3448
1861	0.24	0.3398
1863	0.2226	0.3458
1865	0.2288	0.3472
1880	0.2357	0.3231
1882	0.2337	0.3055
1884	0.2797	0.2844
1901	0.2919	0.2679
1903	0.3141	0.2707
1905	0.334	0.2624
1912	0.3247	0.2755
1914	0.3152	0.3006
1916	0.3169	0.3286
1923	0.2981	0.3345
1925	0.2762	0.324
1927	0.269	0.3299
1937	0.2851	0.3211
1939	0.2965	0.3061
1941	0.328	0.3036
1959	0.3475	0.3126
1961	0.3428	0.3231
1963	0.366	0.3393
1971	0.36	0.3675
1973	0.3354	0.3765
1975	0.3348	0.4087
1990	0.3145	0.399
1992	0.3255	0.431
1993	0.3359	0.4338
2004	0.3151	0.4306
2006	0.3424	0.4231
2007	0.3514	0.4328
2018	0.3279	0.4701
2020	0.3234	0.4903
2022	0.3133	0.5351
2033	0.2952	0.5348
2035	0.2848	0.5153
2037	0.2757	0.5236
2047	0.2756	0.4766
2049	0.2643	0.4829
2050	0.2691	0.4587
2061	0.2844	0.4478
2063	0.2966	0.4353
2065	0.3206	0.4474
2068	0.3068	0.4217
2070	0.3197	0.4088
2072	0.3144	0.3959
2078	0.3028	0.3401
2080	0.3077	0.3118
2082	0.3043	0.309
2093	0.2836	0.2784
2095	0.2779	0.2522
2097	0.261	0.2335
2105	0.2505	0.2358
2107	0.2582	0.2599
2109	0.2571	0.2841
2127	0.2637	0.2968
2129	0.2896	0.3232
2131	0.3023	0.3595
2134	0.2824	0.3495
2136	0.259	0.3197
2138	0.2425	0.3213
2156	0.2202	0.3188
2158	0.2124	0.3186
2160	0.2027	0.3245
2167	0.2162	0.3139
2169	0.2432	0.3021
2171	0.2632	0.2994
2178	0.2625	0.2903
2180	0.2559	0.2872
2182	0.2635	0.2917
2200	0.2416	0.2748
2202	0.2211	0.2637
2204	0.2098	0.258
2214	0.1988	0.226
2216	0.1945	0.2155
2218	0.1978	0.1961
2236	0.1778	0.1901
2238	0.1884	0.1816
2239	0.1782	0.1779
2250	0.153	0.1712
2252	0.1465	0.1703
2254	0.1453	0.168
2270	0.1384	0.1601
2272	0.1367	0.1534
2274	0.1311	0.1473
2294	0.1304	0.1402
2296	0.1357	0.1369
2298	0.1411	0.1305
2305	0.1324	0.1226
2307	0.1423	0.1201
2309	0.1382	0.1155
2327	0.1355	0.1164
2329	0.1481	0.1189
2330	0.1523	0.122
2341	0.1503	0.1242
2343	0.1446	0.1227
2345	0.1482	0.1254
2352	0.1331	0.13
2354	0.1264	0.1297
2356	0.12	0.1339
2369	0.1275	0.1407
2371	0.1338	0.1442
2373	0.1414	0.1531
2390	0.1407	0.1555
2392	0.1451	0.1636
2394	0.148	0.1678
2405	0.1575	0.1715
2407	0.1582	0.1725
2409	0.1702	0.1771
2415	0.177	0.1782
2417	0.1903	0.1858
2419	0.2012	0.195
2430	0.2025	0.1973
2432	0.2045	0.188
2434	0.2119	0.1934
2441	0.1976	0.1857
2443	0.2031	0.1883
2445	0.1952	0.1849
2456	0.1944	0.1819
2458	0.2084	0.1872
2460	0.2117	0.1892
2471	0.1969	0.1814
2473	0.1885	0.1799
2475	0.176	0.1757
2488	0.1544	0.1712
2490	0.1485	0.169
2492	0.1341	0.1641
2508	0.1327	0.162
2510	0.1516	0.1664
2512	0.1586	0.1687
2524	0.1559	0.1658
2526	0.1616	0.1675
2528	0.1664	0.1682
2541	0.1474	0.1636
2543	0.1345	0.1613
2545	0.1224	0.1592
2558	0.1164	0.1545
2560	0.1142	0.1536
2562	0.1159	0.1528
2577	0.1271	0.1571
2579	0.1376	0.1615
2581	0.1471	0.1703
2601	0.1435	0.1743
2603	0.1393	0.1683
2605	0.1409	0.1728
2617	0.1322	0.1664
2619	0.1204	0.1538
2621	0.1174	0.1503
2634	0.1108	0.1495
2636	0.1198	0.1496
2638	0.1185	0.1512
2645	0.1161	0.1471
2647	0.1166	0.1359
2649	0.1257	0.1467
2655	0.1367	0.1371
2657	0.1386	0.1341
2659	0.1551	0.1345
2677	0.1597	0.1508
2679	0.1461	0.1618
2681	0.1469	0.1909
2699	0.1439	0.2072
2701	0.1406	0.1921
2703	0.1394	0.2089
2719	0.1501	0.1997
2721	0.116	0.1959
2723	0.1227	0.1948
2739	0.1224	0.1824
2741	0.1212	0.1696
2743	0.1271	0.1614
2755	0.1296	0.1749
2757	0.1315	0.1839
2759	0.1388	0.2003
2770	0.1415	0.2071
2772	0.1406	0.2091
2774	0.1475	0.2185
2785	0.142	0.2118
2787	0.1312	0.1998
2789	0.1293	0.1969
2796	0.1362	0.1963
2798	0.1373	0.1939
2800	0.1473	0.1981
2806	0.157	0.2092
2808	0.1592	0.2155
2810	0.1714	0.2288
2821	0.1693	0.2311
2823	0.1588	0.2273
2825	0.1635	0.2334
2843	0.1697	0.2323
2845	0.1699	0.2236
2847	0.1808	0.2253
2860	0.1898	0.2306
2862	0.1893	0.2318
2864	0.2052	0.2405
2870	0.2096	0.2579
2872	0.203	0.2672
2874	0.2136	0.2897
2892	0.2183	0.3049
2894	0.2106	0.3002
2896	0.2214	0.3208
2902	0.2308	0.3219
2904	0.2237	0.3031
2906	0.2377	0.3106
2926	0.2568	0.3272
2928	0.2617	0.3262
2930	0.2866	0.3419
2941	0.3028	0.3751
2943	0.3018	0.3727
2945	0.3271	0.4102
2952	0.3344	0.4139
2954	0.331	0.4094
2956	0.3502	0.4181
2959	0.3547	0.4386
2961	0.3738	0.419
2963	0.4077	0.4414
2970	0.3943	0.4222
2972	0.3776	0.4454
2974	0.3929	0.4478
2981	0.3788	0.45
2983	0.3603	0.4336
2985	0.3747	0.4425
2995	0.3624	0.4284
2997	0.3583	0.4449
2999	0.3628	0.4533
3005	0.3589	0.4264
3007	0.3669	0.4026
3009	0.3777	0.3847
3020	0.3881	0.3626
3022	0.4104	0.3576
3024	0.4292	0.3523
3035	0.4044	0.3464
3037	0.373	0.3365
3039	0.3592	0.3341
3042	0.3226	0.3184
3044	0.3112	0.3175
3046	0.2877	0.3087
3054	0.2734	0.2846
3056	0.2536	0.2735
3058	0.2431	0.2592
3074	0.2457	0.2583
3076	0.26	0.2831
3078	0.2714	0.2946
3085	0.2731	0.2967
3087	0.2692	0.2926
3089	0.2801	0.3001
3107	0.2688	0.2867
3109	0.2463	0.2585
3111	0.2411	0.2477
3114	0.2228	0.2307
3116	0.2235	0.2244
3117	0.2174	0.213
3128	0.2063	0.2039
3130	0.2041	0.1911
3132	0.2003	0.1818
3147	0.2053	0.177
3149	0.2058	0.1785
3151	0.2171	0.19
3171	0.2126	0.1693
3173	0.2229	0.1819
3175	0.228	0.1926
3182	0.2322	0.197
3184	0.2402	0.1939
3186	0.2545	0.2259
3194	0.2484	0.2216
3196	0.2394	0.2037
3198	0.2382	0.2141
3218	0.2331	0.2049
3220	0.2254	0.1864
3222	0.2242	0.1829
3229	0.221	0.187
3231	0.2159	0.1932
3233	0.2189	0.2076
3236	0.2176	0.1843
3238	0.2134	0.1766
3240	0.2103	0.163
3257	0.2012	0.1758
3259	0.2052	0.1761
3261	0.2053	0.2066
3271	0.1896	0.1993
3273	0.1805	0.1872
3275	0.1713	0.1807
3285	0.1765	0.1761
3287	0.1789	0.1691
3289	0.1855	0.167
3299	0.1848	0.1668
3301	0.1708	0.1558
3303	0.1681	0.1501
3323	0.1638	0.1448
3325	0.1652	0.1541
3327	0.1591	0.1544
3344	0.146	0.1448
3346	0.1446	0.1406
3348	0.1351	0.1324
3356	0.1296	0.1224
3358	0.1406	0.1244
3360	0.1428	0.117
3373	0.143	0.1187
3375	0.1469	0.1312
3377	0.1497	0.1384
3394	0.14	0.1368
3396	0.1324	0.1355
3398	0.1258	0.1381
3408	0.121	0.1301
3410	0.1199	0.1195
3412	0.1188	0.1127
3418	0.1259	0.1145
3420	0.1315	0.1182
3422	0.1398	0.1241
3435	0.1447	0.1334
3437	0.1441	0.1393
3439	0.1502	0.1504
3454	0.1479	0.1536
3456	0.1402	0.1416
3458	0.1402	0.1445
3476	0.148	0.149
3478	0.149	0.1415
3480	0.1571	0.1467
3493	0.1719	0.1649
3495	0.1723	0.1605
3497	0.1843	0.1751
3510	0.1867	0.1892
3512	0.185	0.1876
3514	0.1901	0.2024
3524	0.1932	0.202
3526	0.1806	0.1885
3528	0.184	0.1923
3548	0.191	0.1957
3550	0.1941	0.1939
3552	0.2022	0.1992
3558	0.2077	0.2273
3560	0.2231	0.2441
3562	0.2354	0.2727
3565	0.2592	0.2817
3567	0.263	0.2698
3569	0.2903	0.2818
3577	0.2662	0.277
3579	0.2732	0.2856
3581	0.2603	0.2897
3591	0.2423	0.2937
3593	0.244	0.2952
3595	0.2356	0.3081
3606	0.2107	0.2862
3608	0.2116	0.2641
3610	0.1987	0.2506
3630	0.1724	0.2298
3632	0.168	0.2398
3634	0.1523	0.2259
3646	0.1446	0.2295
3648	0.1373	0.2197
3650	0.1333	0.2261
3667	0.1359	0.2181
3669	0.138	0.2276
3671	0.1412	0.2233
3689	0.1352	0.2247
3691	0.1387	0.2142
3693	0.1411	0.2201
3700	0.1405	0.2319
3702	0.1465	0.2445
3704	0.1502	0.2623
3719	0.1566	0.2636
3721	0.1607	0.2533
3723	0.1646	0.2601
3738	0.1445	0.2562
3740	0.1741	0.2488
3742	0.1634	0.2476
3749	0.1714	0.2334
3751	0.1667	0.2359
3753	0.1804	0.2312
3763	0.1728	0.2192
3765	0.1545	0.1989
3767	0.1515	0.1887
3784	0.1515	0.1816
3786	0.1533	0.1762
3788	0.1553	0.181
3798	0.1518	0.1719
3800	0.1451	0.1733
3802	0.1445	0.1623
3812	0.1384	0.1687
3814	0.1408	0.1602
3816	0.1393	0.167
3828	0.1337	0.1607
3830	0.1262	0.1488
3832	0.1268	0.1455
3839	0.1178	0.1468
3841	0.1128	0.1471
3843	0.1079	0.1491
3854	0.1033	0.1398
3856	0.1048	0.1272
3858	0.1031	0.1195
3875	0.1019	0.1203
3877	0.1026	0.1198
3879	0.1043	0.1244
3892	0.1046	0.1413
3894	0.1052	0.1519
3896	0.1079	0.1704
3916	0.1036	0.1759
3918	0.0984	0.1666
3920	0.0982	0.1713
3940	0.0967	0.1683
3942	0.0956	0.1552
3944	0.0991	0.156
3962	0.1013	0.1724
3964	0.1009	0.1772
3966	0.105	0.1953
3979	0.1036	0.2212
3981	0.0991	0.197
3983	0.1003	0.2086
3998	0.1039	0.2079
4000	0.0953	0.2056
4002	0.0986	0.2113
4022	0.1026	0.2119
4024	0.106	0.2035
4026	0.1225	0.2063
4036	0.1368	0.2168
4038	0.1347	0.2052
4040	0.1646	0.2135
4053	0.1623	0.1866
4055	0.1538	0.1659
4057	0.1512	0.1607
4073	0.1406	0.1591
4075	0.1439	0.1641
4076	0.1415	0.1697
4087	0.1452	0.1675
4089	0.1214	0.1552
4091	0.1209	0.1543
4111	0.1198	0.1511
4113	0.1222	0.1382
4115	0.1252	0.1324
4133	0.1333	0.1444
4135	0.1225	0.1143
4137	0.133	0.1216
4149	0.1324	0.1135
4151	0.1214	0.1095
4153	0.1248	0.1113
4170	0.1327	0.1194
4172	0.153	0.1354
4174	0.1606	0.151
4184	0.1632	0.1459
4186	0.1754	0.1605
4188	0.1887	0.1605
4195	0.215	0.1626
4197	0.1542	0.1374
4199	0.1739	0.1408
4202	0.1536	0.1366
4204	0.1427	0.1386
4206	0.1415	0.1498
4224	0.1419	0.1495
4226	0.1287	0.1389
4228	0.1262	0.147
4235	0.1207	0.1437
4237	0.1232	0.1772
4239	0.1281	0.1779
4249	0.123	0.1623
4251	0.1228	0.1657
4253	0.127	0.1559
4270	0.1349	0.1485
4272	0.1334	0.1319
4274	0.1365	0.1262
4290	0.1292	0.1169
4292	0.121	0.1086
4294	0.1174	0.1029
4301	0.1134	0.0938
4303	0.1109	0.0953
4305	0.1145	0.0923
4313	0.1207	0.0881
4315	0.1216	0.0931
4317	0.133	0.0977
4337	0.122	0.0969
4339	0.1299	0.0989
4341	0.1335	0.1014
4359	0.1404	0.1002
4361	0.1404	0.1031
4363	0.1471	0.1106
4373	0.1538	0.1099
4375	0.1529	0.1109
4377	0.1634	0.1172
4387	0.1652	0.1169
4389	0.1529	0.1107
4391	0.1496	0.1133
4408	0.1439	0.1139
4410	0.1391	0.1082
4412	0.135	0.1123
4424	0.1449	0.1156
4426	0.1584	0.1128
4428	0.1712	0.1193
4441	0.1651	0.1269
4443	0.1651	0.1263
4445	0.1651	0.1357
4458	0.1406	0.1361
4460	0.1305	0.1339
4462	0.1181	0.1388
4474	0.1095	0.1389
4476	0.1142	0.1337
4478	0.1182	0.1365
4498	0.1236	0.1418
4500	0.123	0.1428
4502	0.1298	0.1505
4512	0.1265	0.1583
4514	0.1314	0.1547
4516	0.1355	0.163
4529	0.1273	0.1646
4531	0.1236	0.164
4533	0.1217	0.1698
4543	0.1193	0.1734
4545	0.1201	0.1639
4547	0.1249	0.1698
4550	0.1292	0.1636
4552	0.1306	0.1548
4554	0.1338	0.1526
4565	0.1328	0.1475
4567	0.1414	0.1482
4569	0.1416	0.1448
4589	0.133	0.1445
4591	0.1233	0.1401
4592	0.1308	0.1449
4603	0.1227	0.1435
4605	0.1158	0.1363
4607	0.1144	0.1345
4624	0.1182	0.1391
4626	0.124	0.1478
4628	0.1327	0.1536
4646	0.1435	0.145
4648	0.1616	0.1411
4650	0.1813	0.135
4657	0.1838	0.1432
4659	0.2004	0.1434
4661	0.2064	0.1566
4672	0.2091	0.1611
4674	0.2226	0.1503
4676	0.2376	0.1553
4691	0.2342	0.1787
4693	0.2225	0.1805
4695	0.2201	0.2118
4702	0.203	0.1993
4704	0.1989	0.2276
4705	0.1878	0.2276
4716	0.1881	0.2116
4718	0.1831	0.184
4720	0.1815	0.1758
4737	0.1657	0.1651
4739	0.1593	0.1678
4741	0.1458	0.16
4748	0.1437	0.1486
4750	0.1326	0.1397
4752	0.1303	0.1346
4759	0.1278	0.1229
4761	0.1312	0.1184
4763	0.1349	0.1143
4770	0.1313	0.108
4772	0.1335	0.1068
4774	0.1331	0.1078
4787	0.1339	0.11
4789	0.1367	0.1097
4791	0.1387	0.115
4809	0.1379	0.1076
4811	0.1401	0.1039
4813	0.1426	0.1064
4823	0.134	0.1053
4825	0.1221	0.1004
4827	0.1159	0.1037
4840	0.1155	0.1052
4842	0.119	0.1071
4844	0.1219	0.1174
4859	0.129	0.1186
4861	0.1332	0.1158
4863	0.1438	0.1246
4873	0.143	0.1304
4875	0.1327	0.1269
4877	0.1347	0.1378
4897	0.1357	0.1324
4899	0.1358	0.1211
4901	0.14	0.1192
4914	0.1445	0.1121
4916	0.1285	0.1068
4918	0.1299	0.1034
4931	0.1287	0.1068
4933	0.1222	0.1091
4935	0.1262	0.1167
4955	0.1287	0.1228
4957	0.1305	0.1258
4959	0.1374	0.1351
4969	0.141	0.1276
4971	0.1418	0.1195
4973	0.1534	0.1157
4986	0.1631	0.1128
4988	0.1523	0.1131
4990	0.1642	0.1162
4997	0.1645	0.121
4999	0.1615	0.1202
5001	0.1775	0.125
5004	0.1701	0.1275
5006	0.1494	0.1255
5008	0.1418	0.1291
5019	0.1472	0.1366
5021	0.1536	0.1447
5023	0.1605	0.1556
5041	0.1509	0.1598
5043	0.1503	0.1551
5044	0.1537	0.1605
5055	0.1503	0.1772
5057	0.1462	0.1844
5059	0.1471	0.2026
5075	0.1513	0.2124
5077	0.1593	0.2303
5079	0.1673	0.2399
5097	0.1673	0.2536
5099	0.1685	0.2594
5101	0.1704	0.2745
5108	0.1818	0.2895
5110	0.1828	0.3052
5112	0.2017	0.3235
5120	0.2038	0.3366
5122	0.192	0.3369
5124	0.1998	0.353
5137	0.2046	0.3506
5139	0.1988	0.3337
5141	0.2099	0.3297
5148	0.2079	0.3135
5150	0.2151	0.3105
5152	0.2133	0.2986
5159	0.2059	0.281
5161	0.1968	0.275
5163	0.1925	0.2613
5180	0.1809	0.2481
5182	0.1823	0.2369
5184	0.1718	0.2239
5196	0.1593	0.2146
5198	0.1486	0.208
5200	0.1395	0.1988
5206	0.1349	0.1825
5208	0.133	0.174
5210	0.1344	0.1584
5217	0.1317	0.1415
5219	0.1282	0.1322
5221	0.1307	0.1228
5231	0.1273	0.126
5233	0.1346	0.1339
5235	0.1402	0.1438
5248	0.1431	0.1561
5250	0.1467	0.1538
5252	0.1604	0.1644
5265	0.1546	0.1874
5267	0.1463	0.1895
5269	0.1499	0.2103
5280	0.1457	0.2331
5282	0.1373	0.2341
5284	0.1438	0.254
5296	0.1533	0.2591
5298	0.1553	0.2502
5300	0.1695	0.2568
5310	0.171	0.2631
5312	0.164	0.2582
5314	0.1719	0.2641
5334	0.1755	0.2725
5336	0.1661	0.2721
5338	0.1721	0.2825
5351	0.1802	0.2914
5353	0.1766	0.2919
5355	0.1868	0.302
5361	0.1967	0.3102
5363	0.1956	0.3141
5365	0.2101	0.3241
5385	0.2228	0.3309
5387	0.2096	0.3324
5389	0.2226	0.347
5402	0.2235	0.3589
5404	0.2151	0.3605
5406	0.2232	0.3732
5418	0.2167	0.426
5420	0.2015	0.4799
5422	0.2006	0.5459
5435	0.1985	0.5527
5437	0.1998	0.5247
5439	0.2068	0.5453
5449	0.2198	0.5048
5451	0.1957	0.4734
5453	0.2059	0.4407
5456	0.2148	0.4308
5458	0.2253	0.4116
5459	0.2414	0.4069
5470	0.2407	0.3856
5472	0.2559	0.3865
5474	0.2604	0.3702
5492	0.2773	0.3582
5494	0.2775	0.3355
5495	0.2988	0.3256
5506	0.3045	0.315
5508	0.288	0.309
5510	0.2948	0.3021
5525	0.3029	0.3234
5527	0.322	0.3353
5529	0.3342	0.3571
5539	0.3457	0.3573
5541	0.353	0.3745
5543	0.3709	0.3824
5550	0.3894	0.4011
5552	0.405	0.4031
5553	0.4253	0.4239
5564	0.4444	0.4486
5566	0.4497	0.4513
5568	0.4763	0.4771
5581	0.4766	0.4929
5583	0.4547	0.482
5585	0.4552	0.4976
5592	0.4347	0.4894
5594	0.4393	0.5092
5596	0.4249	0.5086
5604	0.4023	0.4928
5606	0.3796	0.4641
5608	0.3579	0.4471
5625	0.3386	0.4218
5627	0.3224	0.4154
5629	0.3061	0.3939
5647	0.2845	0.3805
5649	0.2671	0.3562
5651	0.2485	0.3415
5661	0.2386	0.3278
5663	0.2283	0.3243
5665	0.2275	0.312
5671	0.219	0.2886
5673	0.2136	0.282
5675	0.2139	0.2657
5683	0.2181	0.2553
5685	0.223	0.2412
5687	0.2334	0.2337
5707	0.2352	0.2321
5709	0.2295	0.2309
5711	0.2388	0.2328
5718	0.2573	0.2494
5720	0.2614	0.2608
5722	0.2829	0.2783
5732	0.294	0.2814
5734	0.2913	0.274
5736	0.3058	0.2759
5752	0.3083	0.2729
5754	0.2867	0.2656
5756	0.2892	0.2657
5774	0.3031	0.2716
5776	0.3045	0.2767
5778	0.3206	0.287
5796	0.3558	0.3038
5798	0.3982	0.308
5800	0.4478	0.3271
5813	0.4698	0.3298
5815	0.4234	0.331
5817	0.4393	0.3401
5829	0.4544	0.3451
5831	0.4188	0.3419
5833	0.4266	0.3518
5844	0.4565	0.3592
5846	0.4534	0.3556
5848	0.4819	0.3636
5863	0.5334	0.3716
5865	0.5433	0.373
5867	0.5918	0.3841
5880	0.6231	0.3932
5882	0.6085	0.3835
5884	0.6424	0.3935
5896	0.6505	0.3995
5898	0.6115	0.3897
5900	0.6151	0.3972
5910	0.5705	0.384
5912	0.5787	0.3843
5913	0.5445	0.3763
5924	0.5227	0.3707
5926	0.5439	0.374
5928	0.5329	0.3727
5948	0.5114	0.3675
5950	0.4678	0.3502
5952	0.4522	0.3447
5965	0.4395	0.3451
5967	0.421	0.3288
5969	0.4091	0.3292
5985	0.4182	0.3173
5987	0.4398	0.332
5989	0.4507	0.3286
5999	0.4391	0.327
6001	0.4392	0.3212
6003	0.4356	0.3226
6010	0.4508	0.3382
6012	0.4548	0.3495
6013	0.475	0.3672
6024	0.4816	0.3684
6026	0.4715	0.3579
6028	0.4815	0.3632
6040	0.4918	0.361
6042	0.4877	0.3503
6044	0.5011	0.3509
6051	0.5008	0.3373
6053	0.5241	0.3377
6055	0.5331	0.3316
6063	0.5135	0.32
6065	0.4978	0.3111
6067	0.4797	0.3002
6084	0.4633	0.2939
6086	0.4656	0.3019
6088	0.4524	0.3035
6094	0.4349	0.3007
6096	0.4113	0.3085
6098	0.3937	0.3111
6104	0.3874	0.3233
6106	0.3779	0.3229
6108	0.3718	0.3357
6115	0.3291	0.3381
6117	0.3087	0.3247
6119	0.276	0.3258
6137	0.2692	0.3082
6139	0.2561	0.3132
6141	0.255	0.3062
6159	0.2357	0.2902
6161	0.219	0.2877
6163	0.2072	0.276
6170	0.2209	0.2645
6172	0.239	0.2681
6174	0.2599	0.2621
6184	0.2705	0.2565
6186	0.2692	0.2605
6188	0.2816	0.2605
6203	0.2683	0.255
6205	0.2459	0.2467
6207	0.2354	0.2436
6220	0.2417	0.246
6222	0.251	0.2387
6224	0.2643	0.2468
6241	0.2858	0.2331
6243	0.2977	0.2331
6245	0.3202	0.2306
6258	0.3088	0.22
6260	0.2889	0.2247
6262	0.2811	0.2225
6278	0.2638	0.2171
6280	0.2576	0.2099
6282	0.2532	0.2118
6300	0.2611	0.2287
6302	0.2933	0.2417
6304	0.3197	0.2666
6311	0.3331	0.264
6313	0.3381	0.2459
6315	0.3622	0.2486
6333	0.367	0.2462
6335	0.3494	0.2377
6337	0.3516	0.2443
6350	0.3334	0.236
6352	0.3485	0.2402
6353	0.3358	0.2369
6364	0.3112	0.2346
6366	0.3136	0.2349
6368	0.3004	0.2426
6378	0.3126	0.2577
6380	0.3061	0.2443
6382	0.3265	0.2611
6389	0.32	0.2731
6391	0.3384	0.3048
6392	0.3385	0.3274
6403	0.3396	0.3372
6405	0.3251	0.3289
6407	0.3275	0.3412
6417	0.3075	0.318
6419	0.3089	0.3285
6421	0.3001	0.3101
6439	0.2971	0.3015
6441	0.3069	0.3192
6443	0.319	0.3259
6453	0.3088	0.304
6455	0.3006	0.2857
6457	0.2971	0.2731
6470	0.2864	0.2662
6472	0.2491	0.2581
6474	0.2287	0.2592
6482	0.1979	0.2407
6484	0.1937	0.2612
6486	0.1771	0.2482
6498	0.1822	0.2458
6500	0.189	0.2399
6502	0.1963	0.2456
6509	0.1892	0.2344
6511	0.1979	0.2374
6513	0.1987	0.2297
6531	0.1961	0.2243
6533	0.2013	0.2288
6535	0.209	0.2294
6547	0.2052	0.2209
6549	0.1994	0.2159
6551	0.2124	0.2129
6569	0.2139	0.2062
6571	0.2087	0.2077
6573	0.2224	0.2045
6588	0.2224	0.1956
6590	0.2156	0.1973
6592	0.2226	0.1959
6610	0.2247	0.1958
6612	0.2199	0.1988
6614	0.2281	0.2063
6632	0.2214	0.2085
6634	0.2116	0.1978
6636	0.2079	0.2044
6646	0.2061	0.1933
6648	0.2091	0.1834
6650	0.2142	0.1776
6668	0.219	0.1716
6670	0.2119	0.1748
6672	0.2183	0.1702
6690	0.2182	0.1671
6692	0.2064	0.1787
6694	0.2094	0.1941
6714	0.2166	0.182
6716	0.1788	0.1706
6718	0.1719	0.1604
6729	0.1579	0.1589
6731	0.1592	0.1668
6733	0.1563	0.1731
6739	0.1549	0.1772
6741	0.1576	0.179
6743	0.1609	0.186
6751	0.1585	0.1788
6753	0.1575	0.1656
6755	0.1617	0.1605
6770	0.1634	0.1663
6772	0.158	0.1669
6773	0.1638	0.1773
6784	0.1706	0.1944
6786	0.1697	0.2002
6788	0.178	0.2192
6796	0.1767	0.2221
6798	0.1711	0.2111
6800	0.1719	0.2145
6810	0.1685	0.2133
6812	0.1608	0.1997
6814	0.1596	0.1993
6829	0.1648	0.2138
6831	0.1671	0.2201
6833	0.1758	0.237
6843	0.1823	0.253
6845	0.1834	0.2525
6847	0.1926	0.2684
6857	0.1956	0.2687
6859	0.1915	0.2537
6861	0.2008	0.2538
6872	0.2088	0.2555
6874	0.2084	0.2507
6876	0.2233	0.2559
6894	0.249	0.2745
6896	0.2872	0.2848
6898	0.3193	0.3063
6908	0.3081	0.324
6910	0.3011	0.3224
6912	0.3085	0.3444
6923	0.2779	0.3451
6925	0.2472	0.3271
6927	0.2323	0.3299
6942	0.2362	0.3444
6944	0.2457	0.3396
6946	0.2663	0.3582
6957	0.2821	0.3863
6959	0.2901	0.3967
6961	0.316	0.4293
6974	0.3132	0.4431
6976	0.2937	0.4321
6978	0.3027	0.4536
6988	0.3087	0.449
6990	0.3057	0.4355
6992	0.3205	0.4617
7010	0.3404	0.4824
7012	0.3471	0.4912
7014	0.3746	0.5369
7029	0.3937	0.5522
7031	0.3951	0.5294
7033	0.4361	0.5651
7051	0.4256	0.567
7053	0.3986	0.5375
7055	0.4041	0.5678
7058	0.3726	0.5398
7060	0.3945	0.5906
7062	0.3922	0.6061
7070	0.3752	0.6091
7072	0.3934	0.6194
7074	0.3912	0.6389
7086	0.3687	0.5903
7088	0.3716	0.5428
7090	0.3679	0.5256
7096	0.34	0.4807
7098	0.3173	0.4583
7100	0.3008	0.4521
7103	0.2837	0.4413
7105	0.2872	0.4389
7107	0.281	0.4443
7125	0.2796	0.4248
7127	0.2918	0.4073
7129	0.3018	0.4084
7147	0.2941	0.4203
7149	0.2869	0.4207
7151	0.2871	0.4405
7161	0.2682	0.4121
7163	0.2574	0.3969
7165	0.2417	0.3711
7176	0.2373	0.3533
7178	0.2459	0.3544
7180	0.2487	0.3447
7198	0.2476	0.3461
7200	0.254	0.3612
7202	0.2611	0.3671
7209	0.2523	0.3605
7211	0.2458	0.3603
7213	0.2424	0.3589
7225	0.2344	0.3437
7227	0.231	0.3343
7229	0.2303	0.3226
7247	0.234	0.32
7249	0.2397	0.3273
7251	0.2505	0.3322
7257	0.2652	0.3376
7259	0.2714	0.3396
7261	0.2922	0.3476
7272	0.2893	0.3387
7274	0.2695	0.3259
7276	0.2673	0.3194
7294	0.2488	0.3149
7296	0.2491	0.3122
7298	0.2446	0.3143
7318	0.2742	0.3137
7320	0.3	0.3173
7322	0.3381	0.3324
7330	0.3316	0.3328
7332	0.3294	0.3306
7334	0.3439	0.3407
7346	0.2896	0.3294
7348	0.2319	0.3346
7350	0.2286	0.3345
7357	0.2188	0.3052
7359	0.209	0.2928
7361	0.2109	0.2743
7379	0.2188	0.2794
7381	0.2219	0.3055
7383	0.2378	0.323
7394	0.2343	0.3211
7396	0.2249	0.3118
7398	0.2273	0.3191
7416	0.2201	0.2957
7418	0.2128	0.2695
7420	0.2083	0.2507
7438	0.2088	0.2571
7440	0.2117	0.252
7441	0.2163	0.2571
7452	0.2104	0.236
7454	0.2203	0.2464
7456	0.2209	0.2411
7463	0.2226	0.2172
7465	0.2228	0.2097
7467	0.2283	0.2005
7477	0.2392	0.2026
7479	0.2448	0.2122
7481	0.2533	0.2168
7491	0.239	0.22
7493	0.2502	0.2241
7495	0.251	0.2346
7507	0.2569	0.2693
7509	0.2608	0.2894
7511	0.2712	0.3261
7518	0.2741	0.3455
7520	0.2752	0.3414
7522	0.2849	0.3701
7534	0.2821	0.3354
7536	0.2731	0.3097
7538	0.2769	0.2904
7553	0.2776	0.2838
7555	0.2732	0.3017
7557	0.2834	0.3205
7570	0.2964	0.3385
7572	0.2921	0.3487
7574	0.3108	0.3786
7586	0.3188	0.3612
7588	0.3206	0.336
7590	0.3403	0.333
7600	0.3324	0.3285
7602	0.3443	0.3241
7604	0.3402	0.3341
7614	0.3195	0.3704
7616	0.3373	0.3978
7618	0.3523	0.4369
7638	0.3383	0.4444
7640	0.3185	0.4295
7642	0.3116	0.4423
7652	0.2818	0.4192
7654	0.2653	0.3834
7656	0.2517	0.3741
7676	0.25	0.3779
7678	0.261	0.3748
7680	0.2782	0.3934
7698	0.2729	0.4184
7700	0.2362	0.4193
7702	0.2648	0.4469
7709	0.2448	0.4484
7711	0.2481	0.4313
7713	0.2413	0.4483
7725	0.2209	0.4502
7727	0.2159	0.4379
7729	0.2164	0.4505
7739	0.2145	0.4527
7741	0.2111	0.4325
7743	0.2211	0.443
7754	0.2186	0.4567
7756	0.2182	0.4723
7758	0.2376	0.5085
7770	0.2507	0.5071
7772	0.2392	0.4837
7774	0.2562	0.4836
7792	0.2818	0.4604
7794	0.2695	0.4338
7796	0.2988	0.4322
7807	0.3239	0.4772
7809	0.3283	0.4801
7811	0.3631	0.5356
7824	0.3707	0.5917
7826	0.343	0.6265
7828	0.3599	0.6902
7836	0.3629	0.7649
7838	0.3372	0.7932
7840	0.3441	0.8815
7852	0.3771	0.9009
7854	0.3931	0.8385
7856	0.4378	0.8485
7869	0.4916	0.8023
7871	0.5372	0.8354
7873	0.5988	0.825
7883	0.6283	0.8558
7885	0.6146	0.9054
7887	0.6466	0.9483
7890	0.618	0.9238
7892	0.6425	0.8909
7894	0.6335	0.8955
7901	0.6131	0.8374
7903	0.6101	0.773
7905	0.6144	0.7295
7915	0.5795	0.7652
7917	0.5489	0.8146
7919	0.5312	0.8746
7926	0.5113	0.9535
7928	0.5163	0.9844
7930	0.5152	1.0774
7941	0.5344	1.0847
7943	0.5653	1.0184
7945	0.6041	1.0351
7963	0.609	1.0214
7965	0.593	0.9663
7967	0.6107	0.9612
7983	0.5781	1.0335
7985	0.5482	1.0936
7987	0.5306	1.1825
7994	0.525	1.2611
7996	0.5381	1.2773
7998	0.5495	1.3623
8016	0.5631	1.3507
8018	0.5733	1.2743
8020	0.598	1.2601
8030	0.5882	1.1931
8032	0.5615	1.1947
8034	0.5599	1.1567
8052	0.5593	1.1737
8054	0.5495	1.2349
8056	0.5636	1.2631
8074	0.6052	1.2478
8076	0.6145	1.233
8078	0.6593	1.2396
8085	0.6952	1.1703
8087	0.6826	1.1434
8089	0.7227	1.0956
8107	0.7291	1.0083
8109	0.6868	0.9688
8111	0.6957	0.9077
8131	0.7485	0.9149
8133	0.7616	0.9609
8135	0.8161	0.9924
8153	0.8748	1.0368
8155	0.8752	1.068
8157	0.9323	1.1259
8172	0.9443	1.0878
8174	0.8947	1.0108
8176	0.903	0.9797
8187	0.9389	0.9745
8189	0.9268	0.9576
8191	0.9703	0.9757
8203	1.0406	0.9954
8205	1.0539	1.0354
8207	1.1207	1.0637
8215	1.1554	1.1056
8217	1.1308	1.1156
8219	1.1659	1.1667
8226	1.1904	1.175
8228	1.1655	1.2192
8230	1.189	1.2476
8243	1.1756	1.2575
8245	1.1225	1.2196
8247	1.1058	1.236
8254	1.0816	1.1991
8256	1.0709	1.1455
8258	1.053	1.1133
8273	0.979	1.0616
8275	0.9437	1.0738
8277	0.8753	1.0527
8290	0.8359	1.0192
8292	0.8089	1.0053
8294	0.7812	0.985
8297	0.7198	0.9241
8299	0.6975	0.8917
8300	0.6445	0.8431
8311	0.6007	0.8372
8313	0.6117	0.8815
8315	0.5797	0.9027
8327	0.573	0.9132
8329	0.6145	0.9392
8331	0.6223	0.9657
8341	0.6023	0.9159
8343	0.6071	0.8713
8345	0.5951	0.8303
8353	0.5397	0.7876
8355	0.508	0.7768
8357	0.4602	0.7564
8368	0.4465	0.7953
8370	0.4671	0.8517
8372	0.4634	0.9085
8383	0.4789	0.9102
8385	0.5197	0.8945
8387	0.5515	0.911
8394	0.5371	0.8511
8396	0.5103	0.8217
8398	0.5034	0.7754
8405	0.4635	0.7568
8407	0.4309	0.7781
8409	0.4011	0.7712
8419	0.4083	0.7687
8421	0.4413	0.7895
8423	0.4622	0.8008
8441	0.4784	0.7775
8443	0.4909	0.7629
8445	0.5162	0.7466
8463	0.4869	0.7174
8465	0.4504	0.7188
8467	0.4313	0.703
8485	0.3879	0.7043
8487	0.371	0.7222
8489	0.3397	0.7368
8507	0.3307	0.7725
8509	0.3566	0.7997
8511	0.3632	0.8451
8529	0.3641	0.828
8531	0.3727	0.7827
8533	0.3938	0.7641
8545	0.383	0.7257
8547	0.3601	0.7052
8549	0.3602	0.679
8560	0.3341	0.7075
8562	0.3579	0.7487
8564	0.3628	0.791
8571	0.3448	0.805
8573	0.3557	0.8035
8575	0.3632	0.8227
8593	0.3334	0.7686
8595	0.3221	0.7335
8597	0.3347	0.6852
8604	0.33	0.6591
8606	0.3058	0.676
8608	0.3287	0.6769
8626	0.3221	0.6932
8628	0.2915	0.7178
8630	0.2884	0.7445
8640	0.2796	0.6893
8642	0.2751	0.6724
8644	0.2841	0.6266
8654	0.2589	0.5664
8656	0.2196	0.5601
8658	0.2337	0.5207
8665	0.2214	0.5037
8667	0.2235	0.5276
8669	0.2329	0.5235
8682	0.23	0.5063
8684	0.2258	0.489
8686	0.2286	0.4771
8697	0.2123	0.4272
8699	0.213	0.4145
8701	0.2019	0.3754
8713	0.1894	0.3675
8715	0.1768	0.3409
8716	0.1693	0.3421
8727	0.1661	0.3418
8729	0.1672	0.3695
8731	0.1667	0.3817
8749	0.168	0.4069
8751	0.1644	0.4148
8753	0.1695	0.4461
8756	0.1648	0.4619
8758	0.1717	0.4949
8760	0.1758	0.5183
8768	0.1642	0.5056
8770	0.1555	0.5244
8772	0.1483	0.5318
8779	0.1439	0.4733
8781	0.1456	0.4238
8783	0.1464	0.3753
8801	0.153	0.3273
8803	0.159	0.3325
8805	0.1686	0.3214
8817	0.1673	0.3476
8819	0.1615	0.4
8821	0.1616	0.4385
8832	0.1564	0.4152
8834	0.1501	0.4061
8836	0.1511	0.4101
8847	0.1629	0.3513
8849	0.1705	0.3026
8851	0.186	0.2669
8861	0.1913	0.2545
8863	0.1874	0.2651
8865	0.1949	0.278
8883	0.1904	0.2817
8885	0.1779	0.2958
8887	0.1749	0.3186
8905	0.1843	0.3087
8907	0.1846	0.2985
8909	0.1993	0.3121
8922	0.2116	0.2932
8924	0.2071	0.2656
8926	0.2268	0.2707
8936	0.2127	0.2679
8938	0.2019	0.2617
8940	0.1941	0.2634
8950	0.1884	0.2594
8952	0.1965	0.2831
8954	0.1984	0.3306
8961	0.1956	0.3636
8963	0.2004	0.3697
8965	0.2097	0.4174
8978	0.1962	0.4192
8980	0.1839	0.3778
8982	0.1762	0.3822
9000	0.1625	0.3754
9002	0.1629	0.3454
9004	0.1589	0.3407
9022	0.1623	0.3982
9024	0.1694	0.4342
9026	0.1814	0.4971
9033	0.1819	0.5431
9035	0.1729	0.5425
9037	0.1798	0.5957
9047	0.1748	0.6044
9049	0.1583	0.5536
9051	0.1559	0.5582
9069	0.1651	0.5879
9071	0.1664	0.617
9073	0.1965	0.655
9091	0.2042	0.721
9093	0.2077	0.7325
9095	0.2244	0.7977
9113	0.2205	0.8134
9115	0.215	0.7847
9117	0.2235	0.8076
9127	0.2128	0.7905
9129	0.1992	0.7292
9131	0.1938	0.7118
9146	0.1913	0.7317
9148	0.1943	0.7383
9150	0.1998	0.7682
9168	0.2042	0.8347
9170	0.209	0.8698
9172	0.2258	0.9372
9182	0.2221	0.9466
9184	0.2074	0.9081
9186	0.2117	0.9196
9204	0.2011	0.9008
9206	0.1988	0.8424
9208	0.1985	0.8187
9215	0.2042	0.8644
9217	0.2128	0.8913
9219	0.2306	0.9406
9226	0.2397	1.0072
9228	0.2571	1.0341
9230	0.2748	1.0997
9248	0.2868	1.0982
9250	0.2916	1.0415
9252	0.3093	1.0378
9270	0.2901	1.0191
9272	0.2867	1.0109
9274	0.2905	0.997
9281	0.3211	1.0468
9283	0.3361	1.111
9285	0.3893	1.1726
9292	0.3839	1.2572
9294	0.3621	1.3035
9296	0.362	1.3885
9314	0.3416	1.4304
9316	0.3487	1.5112
9317	0.3454	1.5628
9328	0.3296	1.5903
9330	0.3338	1.5919
9331	0.3335	1.6149
9342	0.3289	1.7092
9344	0.3606	1.772
9346	0.366	1.8677
9359	0.392	1.8899
9361	0.4178	1.8329
9363	0.4534	1.8524
9381	0.4517	1.7924
9383	0.4321	1.731
9385	0.4338	1.67
9396	0.4228	1.6968
9398	0.3863	1.7571
9399	0.3965	1.7883
9410	0.4431	1.8356
9412	0.4631	1.8599
9414	0.5134	1.9153
9426	0.5628	1.8776
9428	0.5814	1.8062
9430	0.6421	1.7673
9441	0.6684	1.6861
9443	0.6797	1.6501
9445	0.7156	1.5763
9463	0.675	1.5006
9465	0.6702	1.4277
9467	0.6472	1.3524
9470	0.6554	1.3123
9472	0.6501	1.2555
9474	0.6681	1.2206
9481	0.6287	1.1369
9483	0.6346	1.1245
9485	0.6249	1.0542
9491	0.6394	1.0311
9493	0.6488	1.0601
9495	0.6852	1.0523
9508	0.7057	0.9994
9510	0.6565	0.9687
9512	0.6742	0.9228
9525	0.6527	0.9516
9527	0.7053	0.9357
9529	0.7033	0.9548
9537	0.6421	0.8927
9539	0.5884	0.904
9540	0.5358	0.8554
9551	0.5696	0.8399
9553	0.5667	0.7867
9554	0.6046	0.776
9565	0.5573	0.8038
9567	0.5346	0.8338
9569	0.4986	0.8728
9582	0.4618	0.8625
9584	0.4231	0.8228
9586	0.3908	0.813
9599	0.3521	0.7555
9601	0.3647	0.7204
9603	0.3871	0.6659
9606	0.3728	0.6233
9608	0.4007	0.5737
9609	0.4116	0.5356
9620	0.4124	0.5198
9622	0.3828	0.5289
9624	0.3956	0.5285
9630	0.3406	0.5207
9632	0.359	0.5074
9633	0.3392	0.5058
9644	0.3183	0.5634
9646	0.3155	0.5561
9648	0.3327	0.6079
9658	0.3335	0.5929
9660	0.3075	0.6311
9662	0.3131	0.631
9673	0.2898	0.6485
9675	0.2989	0.6237
9677	0.3155	0.6448
9683	0.3215	0.6588
9685	0.3063	0.7203
9687	0.3282	0.7488
9699	0.3111	0.8062
9701	0.2961	0.8192
9703	0.2953	0.8759
9716	0.3044	0.8803
9718	0.3228	0.9462
9720	0.357	0.9665
9738	0.3515	1.013
9740	0.3171	0.9941
9742	0.3195	1.0355
9745	0.2925	0.9992
9747	0.2986	1.0369
9748	0.2877	1.0148
9759	0.2894	1.0035
9761	0.2721	0.9724
9763	0.2769	0.9609
9775	0.2703	0.9735
9777	0.2808	0.9759
9779	0.2803	0.9926
9792	0.2761	0.9792
9794	0.27	0.9316
9796	0.2672	0.9118
9808	0.2636	0.8395
9810	0.2617	0.8221
9812	0.2578	0.7578
9823	0.2423	0.7108
9825	0.2308	0.6491
9826	0.2182	0.6135
9837	0.2178	0.577
9839	0.2185	0.5823
9840	0.2235	0.5487
9851	0.2078	0.4877
9853	0.2092	0.4424
9854	0.1963	0.3873
9865	0.1942	0.3826
9867	0.1799	0.3585
9868	0.1633	0.3378
9879	0.1609	0.3788
9881	0.1518	0.3786
9883	0.1539	0.4206
9896	0.1458	0.402
9898	0.152	0.4418
9900	0.1516	0.444
9911	0.1531	0.4683
9913	0.1506	0.4382
9915	0.1544	0.4581
9928	0.1571	0.4689
9930	0.164	0.5216
9932	0.1703	0.55
9938	0.1723	0.5817
9940	0.1723	0.6156
9942	0.1776	0.6545
9955	0.1739	0.6839
9957	0.1776	0.6681
9959	0.1773	0.6961
9972	0.193	0.7043
9974	0.2111	0.7481
9976	0.2323	0.7635
9987	0.2431	0.8072
9989	0.2274	0.8031
9991	0.2414	0.8475
9994	0.2403	0.8421
9996	0.2256	0.8288
9998	0.2248	0.8277
10004	0.2247	0.755
10006	0.2368	0.7496
10008	0.2455	0.6969
10021	0.2438	0.7026
10023	0.2359	0.6721
10025	0.235	0.6741
10040	0.249	0.5969
10042	0.2607	0.6072
10044	0.2776	0.5551
10064	0.2635	0.5346
10066	0.2619	0.4721
10067	0.251	0.4607
10078	0.2642	0.5095
10080	0.2567	0.5149
10082	0.2708	0.561
10088	0.2783	0.549
10090	0.3004	0.602
10091	0.3143	0.6089
10102	0.307	0.5962
10104	0.2965	0.6147
10106	0.2949	0.6127
10114	0.2756	0.5616
10116	0.2747	0.5246
10118	0.2627	0.4741
10129	0.2436	0.4595
10131	0.2256	0.4487
10132	0.2093	0.4399
10143	0.2101	0.3693
10145	0.2015	0.3888
10147	0.2	0.3652
10159	0.1824	0.3148
10161	0.178	0.2681
10163	0.1635	0.2322
10176	0.1526	0.2488
10178	0.1479	0.24
10180	0.1368	0.2694
10193	0.1244	0.2444
10195	0.1189	0.2713
10197	0.1138	0.2746
10208	0.115	0.2945
10210	0.1144	0.2759
10212	0.1203	0.2896
10224	0.1177	0.311
10226	0.1251	0.3625
10228	0.1272	0.3988
10240	0.1367	0.3889
10242	0.1417	0.3502
10244	0.1509	0.333
10257	0.1547	0.4002
10259	0.1676	0.4372
10261	0.1782	0.5047
10272	0.1933	0.4897
10274	0.1946	0.4623
10276	0.2101	0.4487
10279	0.21	0.3948
10281	0.2246	0.3812
10282	0.2306	0.3455
10293	0.2335	0.3377
10295	0.2307	0.3156
10297	0.2356	0.3148
10303	0.2315	0.2913
10305	0.2411	0.3006
10307	0.2425	0.3041
10320	0.2329	0.312
10322	0.2205	0.2967
10324	0.2177	0.3039
10342	0.2218	0.2914
10344	0.2303	0.3059
10346	0.2365	0.3053
10357	0.2269	0.3097
10359	0.2123	0.2928
10361	0.2029	0.2978
10376	0.2002	0.3097
10378	0.2014	0.3387
[truncated: 1,292 more rows]

## Sheet: Mut3
Residue	RMSF Mut3 (nm)	RMSF Wild (nm)	0.303341
1	0.2867	0.2981
5	0.251	0.2494
18	0.2279	0.208
20	0.2243	0.199
22	0.2253	0.1923
28	0.2046	0.1763
30	0.1984	0.1674
32	0.1862	0.1877
42	0.1677	0.2021
44	0.165	0.1947
46	0.1651	0.2249
59	0.1668	0.2228
61	0.166	0.2055
63	0.183	0.206
75	0.1757	0.2081
77	0.1704	0.2057
79	0.1793	0.2182
92	0.1714	0.2437
94	0.1565	0.25
96	0.1723	0.282
99	0.1631	0.2878
101	0.1467	0.2605
103	0.1619	0.2677
116	0.1712	0.2716
118	0.1638	0.275
120	0.1865	0.2891
127	0.1756	0.3152
129	0.1581	0.3247
131	0.1577	0.3638
138	0.1463	0.3809
140	0.1427	0.3771
142	0.1383	0.4019
145	0.1361	0.3836
147	0.1313	0.4082
149	0.1376	0.4317
152	0.1386	0.4312
154	0.1376	0.3909
156	0.1571	0.4066
159	0.1569	0.3558
161	0.1536	0.3149
163	0.1721	0.3144
166	0.1684	0.2791
168	0.1597	0.2434
170	0.1676	0.2208
185	0.1597	0.1952
187	0.1391	0.1951
189	0.1326	0.2028
205	0.137	0.2279
207	0.1465	0.2321
209	0.1547	0.2576
219	0.1615	0.2409
221	0.1682	0.2224
223	0.1827	0.2357
230	0.1938	0.2285
232	0.2019	0.2122
234	0.2281	0.2131
241	0.2463	0.212
243	0.2428	0.2288
245	0.2727	0.2294
248	0.2785	0.2428
250	0.2628	0.2585
252	0.2695	0.2768
262	0.2793	0.2735
264	0.2466	0.2605
266	0.256	0.2585
281	0.2408	0.2524
283	0.2191	0.2444
285	0.208	0.2421
288	0.2034	0.2439
290	0.2095	0.2638
292	0.2114	0.2709
305	0.2221	0.2737
307	0.2371	0.2828
309	0.2658	0.2937
315	0.2811	0.2943
317	0.2663	0.2948
319	0.2805	0.3014
334	0.271	0.2918
336	0.294	0.3015
337	0.303	0.3001
348	0.2925	0.2907
350	0.2981	0.2865
352	0.3016	0.281
362	0.3152	0.2882
364	0.3311	0.3022
366	0.3541	0.3181
374	0.3453	0.3156
376	0.3231	0.31
378	0.3218	0.3148
391	0.3009	0.2964
393	0.2834	0.2753
395	0.2696	0.2648
412	0.2527	0.2609
414	0.2481	0.2368
416	0.2316	0.2336
424	0.2086	0.2222
426	0.1973	0.2173
428	0.1812	0.2147
443	0.1743	0.2248
445	0.1808	0.2325
447	0.1783	0.2472
460	0.1811	0.2527
462	0.1932	0.2415
464	0.2057	0.2468
472	0.2047	0.2438
474	0.1991	0.2331
476	0.2042	0.2325
491	0.2002	0.2417
493	0.1882	0.2467
495	0.1964	0.2606
502	0.2092	0.2742
504	0.2134	0.2747
506	0.2313	0.2918
524	0.2389	0.2955
526	0.2397	0.2805
528	0.2494	0.2849
534	0.2583	0.2794
536	0.2704	0.2832
538	0.2865	0.2797
549	0.2905	0.2525
551	0.268	0.2444
553	0.2705	0.2483
568	0.2879	0.243
570	0.308	0.2375
572	0.3311	0.2342
578	0.3089	0.2192
580	0.3283	0.2202
582	0.3186	0.2132
588	0.2955	0.2027
590	0.3185	0.2052
591	0.3103	0.2031
602	0.2818	0.1989
604	0.2756	0.2025
606	0.2547	0.2033
619	0.2105	0.1916
621	0.1915	0.1896
623	0.1641	0.1853
638	0.1478	0.1774
640	0.1501	0.1767
642	0.1435	0.1746
657	0.1483	0.1758
659	0.1656	0.1772
661	0.1782	0.1802
674	0.1714	0.185
676	0.1662	0.1874
678	0.1641	0.194
693	0.1453	0.1982
695	0.1311	0.1926
697	0.1182	0.1969
703	0.1135	0.2028
705	0.1148	0.198
707	0.1117	0.2015
717	0.111	0.2125
719	0.1153	0.2142
721	0.1146	0.2257
733	0.1136	0.2317
735	0.1066	0.2176
737	0.1056	0.2216
743	0.1001	0.2226
745	0.0946	0.2217
747	0.0913	0.2296
762	0.0899	0.2506
764	0.0941	0.2546
766	0.0944	0.2783
776	0.0951	0.3035
778	0.0953	0.2867
780	0.099	0.3059
783	0.1041	0.3007
785	0.105	0.2908
787	0.111	0.2897
798	0.1254	0.2677
800	0.1361	0.2569
802	0.1521	0.2401
814	0.1537	0.2287
816	0.1547	0.2261
818	0.1566	0.2253
828	0.1543	0.23
830	0.1741	0.2128
832	0.2064	0.2284
835	0.1905	0.2104
837	0.1897	0.2333
839	0.1765	0.2454
846	0.1611	0.2453
848	0.1662	0.2508
850	0.1642	0.2755
857	0.1539	0.2677
859	0.1491	0.2228
861	0.1495	0.2216
868	0.1443	0.1909
870	0.1401	0.1883
872	0.1408	0.188
880	0.1364	0.1827
882	0.1323	0.1725
884	0.1297	0.1785
901	0.1209	0.1648
903	0.1185	0.1497
905	0.115	0.1491
920	0.1117	0.1606
922	0.103	0.1599
924	0.1031	0.1734
936	0.1065	0.1808
938	0.098	0.1878
940	0.1022	0.1948
943	0.0956	0.2002
945	0.0933	0.2051
947	0.092	0.2152
958	0.0923	0.2091
960	0.0904	0.205
962	0.0868	0.2071
973	0.0885	0.1933
975	0.0997	0.1956
977	0.0999	0.1851
997	0.1032	0.1851
999	0.1037	0.1603
1001	0.1104	0.1719
1014	0.1145	0.1654
1016	0.111	0.1606
1018	0.1162	0.1569
1031	0.1145	0.1509
1033	0.1121	0.1534
1035	0.1122	0.1588
1041	0.11	0.1706
1043	0.1118	0.1265
1045	0.1174	0.1238
1056	0.1275	0.1222
1058	0.1297	0.1262
1060	0.1385	0.1236
1071	0.1209	0.1189
1073	0.1127	0.1108
1075	0.0983	0.105
1088	0.1003	0.103
1090	0.0971	0.1161
1091	0.1051	0.1119
1102	0.0907	0.1227
1104	0.0912	0.1117
1106	0.0888	0.1167
1118	0.0969	0.1137
1120	0.0891	0.1219
1122	0.1033	0.1349
1125	0.0927	0.1138
1127	0.0931	0.1183
1129	0.0921	0.1129
1137	0.092	0.1051
1139	0.0922	0.1126
1141	0.094	0.1131
1151	0.0982	0.1031
1153	0.1015	0.1074
1155	0.1086	0.1035
1165	0.1087	0.0898
1167	0.1099	0.0902
1169	0.1152	0.0878
1185	0.1155	0.0874
1187	0.1127	0.0846
1189	0.1168	0.0861
1196	0.1168	0.0852
1198	0.1111	0.0828
1200	0.1151	0.0896
1208	0.121	0.0909
1210	0.1175	0.0869
1212	0.1254	0.098
1219	0.127	0.096
1221	0.1362	0.0891
1223	0.1433	0.0905
1234	0.1532	0.0914
1236	0.1813	0.0898
1238	0.2042	0.0993
1249	0.2102	0.1075
1251	0.224	0.1075
1253	0.2501	0.1199
1256	0.2487	0.126
1258	0.2196	0.1288
1260	0.2309	0.135
1271	0.2373	0.1396
1273	0.2304	0.1403
1275	0.2372	0.1468
1278	0.2285	0.1523
1280	0.2255	0.1508
1282	0.2234	0.1574
1297	0.2218	0.1681
1299	0.2163	0.1692
1301	0.2149	0.1806
1312	0.2127	0.1873
1314	0.2092	0.1833
1316	0.2101	0.193
1327	0.2195	0.1988
1329	0.2215	0.1916
1331	0.2312	0.2002
1338	0.2357	0.2098
1340	0.2519	0.2079
1342	0.2609	0.2185
1348	0.2683	0.226
1350	0.2762	0.2227
1352	0.2958	0.234
1360	0.3059	0.2442
1362	0.2982	0.2398
1364	0.315	0.2545
1379	0.321	0.2652
1381	0.3063	0.2603
1383	0.322	0.2777
1401	0.3352	0.288
1403	0.3217	0.2823
1405	0.3353	0.2987
1408	0.3255	0.2962
1410	0.3071	0.2784
1412	0.3045	0.2777
1423	0.2941	0.2758
1425	0.299	0.2894
1426	0.2972	0.2928
1437	0.2925	0.2756
1439	0.2871	0.2594
1441	0.285	0.2421
1454	0.2843	0.2451
1456	0.3128	0.2377
1458	0.3242	0.252
1461	0.2774	0.2481
1463	0.2512	0.2654
1465	0.2122	0.27
1480	0.1876	0.276
1482	0.1923	0.2889
1484	0.1898	0.3045
1495	0.1939	0.2903
1497	0.2061	0.2724
1499	0.2218	0.2639
1509	0.2206	0.2335
1511	0.2139	0.2271
1513	0.2173	0.2023
1526	0.2153	0.1937
1528	0.2053	0.2163
1530	0.208	0.2188
1541	0.2099	0.2245
1543	0.2104	0.2465
1545	0.2154	0.2618
1560	0.2037	0.2382
1562	0.1975	0.2158
1564	0.1913	0.2023
1584	0.1773	0.1774
1586	0.168	0.1595
1588	0.1603	0.1464
1595	0.1605	0.1551
1597	0.1694	0.1668
1599	0.1736	0.1864
1614	0.1913	0.2092
1616	0.2045	0.1992
1618	0.2205	0.2195
1629	0.2139	0.1961
1631	0.2098	0.1946
1633	0.2014	0.1831
1648	0.2209	0.1949
1650	0.2316	0.2004
1652	0.2536	0.2204
1659	0.2714	0.2053
1661	0.2288	0.1985
1663	0.2401	0.191
1675	0.2625	0.1864
1677	0.2849	0.185
1679	0.3125	0.1843
1691	0.2806	0.1844
1693	0.3109	0.1786
1695	0.2964	0.1811
1706	0.2707	0.1818
1708	0.2487	0.1817
1709	0.2539	0.1852
1720	0.271	0.1853
1722	0.2772	0.1876
1724	0.3027	0.1958
1737	0.319	0.201
1739	0.3326	0.2057
1740	0.3707	0.2182
1751	0.3851	0.2198
1753	0.3734	0.2125
1755	0.4026	0.2213
1767	0.4068	0.2219
1769	0.3741	0.2106
1771	0.3918	0.2172
1787	0.4006	0.2285
1789	0.4006	0.2253
1791	0.4168	0.2402
1802	0.4846	0.2559
1804	0.5441	0.2563
1806	0.6341	0.2773
1812	0.6215	0.2864
1814	0.5558	0.2758
1816	0.5488	0.2884
1823	0.4574	0.3
1825	0.4231	0.3018
1827	0.3701	0.329
1830	0.3315	0.3247
1832	0.3119	0.3201
1834	0.2842	0.3225
1840	0.2731	0.3181
1842	0.2708	0.3197
1843	0.2907	0.3348
1854	0.2625	0.3257
1856	0.2616	0.3411
1858	0.2534	0.3448
1866	0.2427	0.3398
1868	0.2448	0.3458
1870	0.2416	0.3472
1885	0.2392	0.3231
1887	0.2286	0.3055
1889	0.2279	0.2844
1906	0.2263	0.2679
1908	0.2242	0.2707
1910	0.2367	0.2624
1917	0.2616	0.2755
1919	0.2598	0.3006
1921	0.2987	0.3286
1928	0.3205	0.3345
1930	0.3096	0.324
1932	0.3329	0.3299
1942	0.3288	0.3211
1944	0.3374	0.3061
1946	0.3464	0.3036
1964	0.3303	0.3126
1966	0.3169	0.3231
1968	0.3399	0.3393
1976	0.3135	0.3675
1978	0.2789	0.3765
1980	0.2825	0.4087
1995	0.2565	0.399
1997	0.2642	0.431
1998	0.2551	0.4338
2009	0.2767	0.4306
2011	0.3002	0.4231
2012	0.3561	0.4328
2023	0.3553	0.4701
2025	0.3562	0.4903
2027	0.3565	0.5351
2038	0.333	0.5348
2040	0.3382	0.5153
2042	0.3275	0.5236
2052	0.3186	0.4766
2054	0.3032	0.4829
2055	0.3001	0.4587
2066	0.3151	0.4478
2068	0.3158	0.4353
2070	0.3317	0.4474
2073	0.3201	0.4217
2075	0.3359	0.4088
2077	0.3333	0.3959
2083	0.3208	0.3401
2085	0.3234	0.3118
2087	0.3169	0.309
2098	0.2938	0.2784
2100	0.285	0.2522
2102	0.2644	0.2335
2110	0.2548	0.2358
2112	0.2646	0.2599
2114	0.2622	0.2841
2132	0.2652	0.2968
2134	0.2681	0.3232
2136	0.2726	0.3595
2139	0.2605	0.3495
2141	0.2503	0.3197
2143	0.2384	0.3213
2161	0.227	0.3188
2163	0.2249	0.3186
2165	0.2165	0.3245
2172	0.2219	0.3139
2174	0.2391	0.3021
2176	0.2485	0.2994
2183	0.2485	0.2903
2185	0.2447	0.2872
2187	0.2468	0.2917
2205	0.2341	0.2748
2207	0.2246	0.2637
2209	0.212	0.258
2219	0.2049	0.226
2221	0.1974	0.2155
2223	0.191	0.1961
2241	0.1904	0.1901
2243	0.1919	0.1816
2244	0.1934	0.1779
2255	0.1786	0.1712
2257	0.1796	0.1703
2259	0.1717	0.168
2275	0.1648	0.1601
2277	0.1579	0.1534
2279	0.1518	0.1473
2299	0.1411	0.1402
2301	0.1373	0.1369
2303	0.128	0.1305
2310	0.1201	0.1226
2312	0.1114	0.1201
2314	0.1045	0.1155
2332	0.1019	0.1164
2334	0.1018	0.1189
2335	0.1062	0.122
2346	0.1153	0.1242
2348	0.1358	0.1227
2350	0.1521	0.1254
2357	0.157	0.13
2359	0.1507	0.1297
2361	0.1568	0.1339
2374	0.1668	0.1407
2376	0.1634	0.1442
2378	0.1715	0.1531
2395	0.1634	0.1555
2397	0.1816	0.1636
2399	0.188	0.1678
2410	0.1912	0.1715
2412	0.186	0.1725
2414	0.1901	0.1771
2420	0.1978	0.1782
2422	0.2052	0.1858
2424	0.213	0.195
2435	0.2156	0.1973
2437	0.2117	0.188
2439	0.2165	0.1934
2446	0.2059	0.1857
2448	0.2087	0.1883
2450	0.2017	0.1849
2461	0.2042	0.1819
2463	0.2126	0.1872
2465	0.2163	0.1892
2476	0.2112	0.1814
2478	0.2087	0.1799
2480	0.2043	0.1757
2493	0.1907	0.1712
2495	0.1876	0.169
2497	0.1754	0.1641
2513	0.1706	0.162
2515	0.1753	0.1664
2517	0.1733	0.1687
2529	0.1733	0.1658
2531	0.1833	0.1675
2533	0.1874	0.1682
2546	0.1771	0.1636
2548	0.1768	0.1613
2550	0.1701	0.1592
2563	0.1611	0.1545
2565	0.1558	0.1536
2567	0.1489	0.1528
2582	0.1489	0.1571
2584	0.1572	0.1615
2586	0.1596	0.1703
2606	0.1591	0.1743
2608	0.16	0.1683
2610	0.1608	0.1728
2622	0.1529	0.1664
2624	0.1489	0.1538
2626	0.1527	0.1503
2639	0.1522	0.1495
2641	0.1595	0.1496
2643	0.1662	0.1512
2650	0.1619	0.1471
2652	0.1494	0.1359
2654	0.1418	0.1467
2660	0.1437	0.1371
2662	0.1469	0.1341
2664	0.1551	0.1345
2682	0.1711	0.1508
2684	0.1784	0.1618
2686	0.1941	0.1909
2704	0.1914	0.2072
2706	0.1867	0.1921
2708	0.1889	0.2089
2724	0.1898	0.1997
2726	0.1821	0.1959
2728	0.1841	0.1948
2744	0.1896	0.1824
2746	0.1917	0.1696
2748	0.2005	0.1614
2760	0.2126	0.1749
2762	0.2123	0.1839
2764	0.225	0.2003
2775	0.2268	0.2071
2777	0.2188	0.2091
2779	0.2217	0.2185
2790	0.2224	0.2118
2792	0.2149	0.1998
2794	0.2177	0.1969
2801	0.2257	0.1963
2803	0.2273	0.1939
2805	0.2373	0.1981
2811	0.2461	0.2092
2813	0.2497	0.2155
2815	0.2613	0.2288
2826	0.2622	0.2311
2828	0.255	0.2273
2830	0.2571	0.2334
2848	0.2577	0.2323
2850	0.2508	0.2236
2852	0.2524	0.2253
2865	0.2594	0.2306
2867	0.2627	0.2318
2869	0.2724	0.2405
2875	0.2793	0.2579
2877	0.2768	0.2672
2879	0.2848	0.2897
2897	0.2857	0.3049
2899	0.2786	0.3002
2901	0.2805	0.3208
2907	0.2852	0.3219
2909	0.2837	0.3031
2911	0.2907	0.3106
2931	0.2993	0.3272
2933	0.3031	0.3262
2935	0.3146	0.3419
2946	0.3218	0.3751
2948	0.3231	0.3727
2950	0.3337	0.4102
2957	0.3368	0.4139
2959	0.3338	0.4094
2961	0.3402	0.4181
2964	0.3088	0.4386
2966	0.3198	0.419
2968	0.3091	0.4414
2975	0.2919	0.4222
2977	0.278	0.4454
2979	0.2831	0.4478
2986	0.2842	0.45
2988	0.3012	0.4336
2990	0.3083	0.4425
3000	0.3129	0.4284
3002	0.3154	0.4449
3004	0.3371	0.4533
3010	0.3319	0.4264
3012	0.3149	0.4026
3014	0.322	0.3847
3025	0.3397	0.3626
3027	0.3251	0.3576
3029	0.3444	0.3523
3040	0.3309	0.3464
3042	0.3306	0.3365
3044	0.3405	0.3341
3047	0.3207	0.3184
3049	0.3159	0.3175
3051	0.3094	0.3087
3059	0.2922	0.2846
3061	0.2786	0.2735
3063	0.2768	0.2592
3079	0.2678	0.2583
3081	0.2827	0.2831
3083	0.2931	0.2946
3090	0.2947	0.2967
3092	0.2913	0.2926
3094	0.3098	0.3001
3112	0.2862	0.2867
3114	0.2656	0.2585
3116	0.25	0.2477
3119	0.2343	0.2307
3121	0.2214	0.2244
3122	0.2114	0.213
3133	0.2132	0.2039
3135	0.2131	0.1911
3137	0.226	0.1818
3152	0.2219	0.177
3154	0.234	0.1785
3156	0.2377	0.19
3176	0.2422	0.1693
3178	0.2344	0.1819
3180	0.2414	0.1926
3187	0.2601	0.197
3189	0.2822	0.1939
3191	0.3069	0.2259
3199	0.3088	0.2216
3201	0.2973	0.2037
3203	0.2987	0.2141
3223	0.2879	0.2049
3225	0.2772	0.1864
3227	0.2726	0.1829
3234	0.2795	0.187
3236	0.2555	0.1932
3238	0.2607	0.2076
3241	0.2517	0.1843
3243	0.2408	0.1766
3245	0.2355	0.163
3262	0.224	0.1758
3264	0.2196	0.1761
3266	0.2095	0.2066
3276	0.1964	0.1993
3278	0.1941	0.1872
3280	0.191	0.1807
3290	0.1917	0.1761
3292	0.1922	0.1691
3294	0.1995	0.167
3304	0.2029	0.1668
3306	0.2057	0.1558
3308	0.2178	0.1501
3328	0.2209	0.1448
3330	0.2357	0.1541
3332	0.2441	0.1544
3349	0.2463	0.1448
3351	0.245	0.1406
3353	0.2469	0.1324
3361	0.2351	0.1224
3363	0.2152	0.1244
3365	0.2045	0.117
3378	0.2112	0.1187
3380	0.2178	0.1312
3382	0.2291	0.1384
3399	0.2456	0.1368
3401	0.2534	0.1355
3403	0.2721	0.1381
3413	0.2678	0.1301
3415	0.2472	0.1195
3417	0.2383	0.1127
3423	0.2377	0.1145
3425	0.2392	0.1182
3427	0.2451	0.1241
3440	0.2653	0.1334
3442	0.2746	0.1393
3444	0.2962	0.1504
3459	0.2792	0.1536
3461	0.2644	0.1416
3463	0.251	0.1445
3481	0.2395	0.149
3483	0.2341	0.1415
3485	0.2301	0.1467
3498	0.2439	0.1649
3500	0.2576	0.1605
3502	0.2731	0.1751
3515	0.2715	0.1892
3517	0.2656	0.1876
3519	0.2659	0.2024
3529	0.2507	0.202
3531	0.2395	0.1885
3533	0.2297	0.1923
3553	0.2299	0.1957
3555	0.2391	0.1939
3557	0.2437	0.1992
3563	0.251	0.2273
3565	0.2455	0.2441
3567	0.2549	0.2727
3570	0.2441	0.2817
3572	0.2318	0.2698
3574	0.2273	0.2818
3582	0.2168	0.277
3584	0.2176	0.2856
3586	0.2158	0.2897
3596	0.2125	0.2937
3598	0.2153	0.2952
3600	0.2208	0.3081
3611	0.2155	0.2862
3613	0.2099	0.2641
3615	0.2145	0.2506
3635	0.2107	0.2298
3637	0.1979	0.2398
3639	0.1966	0.2259
3651	0.1936	0.2295
3653	0.1904	0.2197
3655	0.1866	0.2261
3672	0.1836	0.2181
3674	0.1822	0.2276
3676	0.1811	0.2233
3694	0.1751	0.2247
3696	0.1839	0.2142
3698	0.18	0.2201
3705	0.1851	0.2319
3707	0.1861	0.2445
3709	0.1937	0.2623
3724	0.1854	0.2636
3726	0.1721	0.2533
3728	0.1715	0.2601
3743	0.1753	0.2562
3745	0.1793	0.2488
3747	0.1843	0.2476
3754	0.1853	0.2334
3756	0.1896	0.2359
3758	0.194	0.2312
3768	0.1921	0.2192
3770	0.1802	0.1989
3772	0.1808	0.1887
3789	0.1798	0.1816
3791	0.1853	0.1762
3793	0.1886	0.181
3803	0.1891	0.1719
3805	0.1888	0.1733
3807	0.1922	0.1623
3817	0.1949	0.1687
3819	0.1999	0.1602
3821	0.2013	0.167
3833	0.2078	0.1607
3835	0.2091	0.1488
3837	0.2172	0.1455
3844	0.2109	0.1468
3846	0.2169	0.1471
3848	0.2107	0.1491
3859	0.1991	0.1398
3861	0.2023	0.1272
3863	0.1895	0.1195
3880	0.1734	0.1203
3882	0.1761	0.1198
3884	0.1661	0.1244
3897	0.1588	0.1413
3899	0.167	0.1519
3901	0.1623	0.1704
3921	0.1533	0.1759
3923	0.1596	0.1666
3925	0.1565	0.1713
3945	0.1423	0.1683
3947	0.1389	0.1552
3949	0.1274	0.156
3967	0.1256	0.1724
3969	0.128	0.1772
3971	0.1256	0.1953
3984	0.1217	0.2212
3986	0.1289	0.197
3988	0.1308	0.2086
4003	0.1218	0.2079
4005	0.1155	0.2056
4007	0.1115	0.2113
4027	0.1097	0.2119
4029	0.1066	0.2035
4031	0.1083	0.2063
4041	0.1057	0.2168
4043	0.107	0.2052
4045	0.1096	0.2135
4058	0.1103	0.1866
4060	0.115	0.1659
4062	0.1194	0.1607
4078	0.122	0.1591
4080	0.1167	0.1641
4081	0.1206	0.1697
4092	0.1143	0.1675
4094	0.1084	0.1552
4096	0.1001	0.1543
4116	0.0958	0.1511
4118	0.0765	0.1382
4120	0.0697	0.1324
4138	0.0695	0.1444
4140	0.0656	0.1143
4142	0.0667	0.1216
4154	0.0654	0.1135
4156	0.0621	0.1095
4158	0.0663	0.1113
4175	0.0775	0.1194
4177	0.0777	0.1354
4179	0.088	0.151
4189	0.0924	0.1459
4191	0.1006	0.1605
4193	0.1125	0.1605
4200	0.1304	0.1626
4202	0.1457	0.1374
4204	0.1714	0.1408
4207	0.1929	0.1366
4209	0.1842	0.1386
4211	0.2091	0.1498
4229	0.2395	0.1495
4231	0.2251	0.1389
4233	0.2468	0.147
4240	0.2172	0.1437
4242	0.1962	0.1772
4244	0.1757	0.1779
4254	0.1379	0.1623
4256	0.1499	0.1657
4258	0.142	0.1559
4275	0.1697	0.1485
4277	0.1175	0.1319
4279	0.1266	0.1262
4295	0.0867	0.1169
4297	0.0817	0.1086
4299	0.0848	0.1029
4306	0.0652	0.0938
4308	0.0852	0.0953
4310	0.0748	0.0923
4318	0.0697	0.0881
4320	0.0872	0.0931
4322	0.0909	0.0977
4342	0.0938	0.0969
4344	0.0951	0.0989
4346	0.1015	0.1014
4364	0.1012	0.1002
4366	0.0972	0.1031
4368	0.0989	0.1106
4378	0.098	0.1099
4380	0.0968	0.1109
4382	0.1008	0.1172
4392	0.1069	0.1169
4394	0.1038	0.1107
4396	0.1054	0.1133
4413	0.0985	0.1139
4415	0.0981	0.1082
4417	0.1038	0.1123
4429	0.1079	0.1156
4431	0.1114	0.1128
4433	0.1289	0.1193
4446	0.1339	0.1269
4448	0.1241	0.1263
4450	0.1371	0.1357
4463	0.1341	0.1361
4465	0.122	0.1339
4467	0.1205	0.1388
4479	0.1225	0.1389
4481	0.1224	0.1337
4483	0.1299	0.1365
4503	0.136	0.1418
4505	0.1325	0.1428
4507	0.1399	0.1505
4517	0.1403	0.1583
4519	0.1347	0.1547
4521	0.1363	0.163
4534	0.1356	0.1646
4536	0.1332	0.164
4538	0.1366	0.1698
4548	0.1395	0.1734
4550	0.1385	0.1639
4552	0.1398	0.1698
4555	0.141	0.1636
4557	0.1414	0.1548
4559	0.145	0.1526
4570	0.1413	0.1475
4572	0.1406	0.1482
4574	0.1391	0.1448
4594	0.1387	0.1445
4596	0.1377	0.1401
4597	0.1381	0.1449
4608	0.1375	0.1435
4610	0.1353	0.1363
4612	0.1368	0.1345
4629	0.1391	0.1391
4631	0.1454	0.1478
4633	0.1545	0.1536
4651	0.1586	0.145
4653	0.168	0.1411
4655	0.1781	0.135
4662	0.1907	0.1432
4664	0.1992	0.1434
4666	0.2143	0.1566
4677	0.2149	0.1611
4679	0.2012	0.1503
4681	0.2045	0.1553
4696	0.2159	0.1787
4698	0.2217	0.1805
4700	0.237	0.2118
4707	0.2263	0.1993
4709	0.2375	0.2276
4710	0.2303	0.2276
4721	0.2249	0.2116
4723	0.2125	0.184
4725	0.2068	0.1758
4742	0.1823	0.1651
4744	0.1756	0.1678
4746	0.161	0.16
4753	0.1532	0.1486
4755	0.144	0.1397
4757	0.1418	0.1346
4764	0.1387	0.1229
4766	0.1407	0.1184
4768	0.1416	0.1143
4775	0.1406	0.108
4777	0.1353	0.1068
4779	0.1386	0.1078
4792	0.136	0.11
4794	0.1385	0.1097
4796	0.1376	0.115
4814	0.1407	0.1076
4816	0.1463	0.1039
4818	0.1556	0.1064
4828	0.155	0.1053
4830	0.1562	0.1004
4832	0.1577	0.1037
4845	0.1631	0.1052
4847	0.173	0.1071
4849	0.1792	0.1174
4864	0.176	0.1186
4866	0.1747	0.1158
4868	0.1743	0.1246
4878	0.1662	0.1304
4880	0.1582	0.1269
4882	0.1525	0.1378
4902	0.1562	0.1324
4904	0.1605	0.1211
4906	0.1664	0.1192
4919	0.1746	0.1121
4921	0.1807	0.1068
4923	0.1903	0.1034
4936	0.1881	0.1068
4938	0.1804	0.1091
4940	0.1787	0.1167
4960	0.179	0.1228
4962	0.1728	0.1258
4964	0.1768	0.1351
4974	0.1868	0.1276
4976	0.1886	0.1195
4978	0.2001	0.1157
4991	0.2077	0.1128
4993	0.2126	0.1131
4995	0.2234	0.1162
5002	0.2256	0.121
5004	0.2165	0.1202
5006	0.2208	0.125
5009	0.2141	0.1275
5011	0.2035	0.1255
5013	0.197	0.1291
5024	0.1903	0.1366
5026	0.1942	0.1447
5028	0.188	0.1556
5046	0.1823	0.1598
5048	0.1748	0.1551
5049	0.176	0.1605
5060	0.1753	0.1772
5062	0.1728	0.1844
5064	0.1725	0.2026
5080	0.1764	0.2124
5082	0.1846	0.2303
5084	0.1893	0.2399
5102	0.1928	0.2536
5104	0.1942	0.2594
5106	0.1991	0.2745
5113	0.2037	0.2895
5115	0.2094	0.3052
5117	0.2212	0.3235
5125	0.2281	0.3366
5127	0.2264	0.3369
5129	0.2402	0.353
5142	0.2405	0.3506
5144	0.2318	0.3337
5146	0.2341	0.3297
5153	0.2286	0.3135
5155	0.2374	0.3105
5157	0.2433	0.2986
5164	0.2319	0.281
5166	0.2209	0.275
5168	0.2139	0.2613
5185	0.2041	0.2481
5187	0.2029	0.2369
5189	0.1951	0.2239
5201	0.1942	0.2146
5203	0.1828	0.208
5205	0.1784	0.1988
5211	0.1757	0.1825
5213	0.1723	0.174
5215	0.1727	0.1584
5222	0.1633	0.1415
5224	0.1576	0.1322
5226	0.1543	0.1228
5236	0.1517	0.126
5238	0.1527	0.1339
5240	0.1556	0.1438
5253	0.1564	0.1561
5255	0.1515	0.1538
5257	0.1535	0.1644
5270	0.1559	0.1874
5272	0.1623	0.1895
5274	0.1659	0.2103
5285	0.1695	0.2331
5287	0.1707	0.2341
5289	0.1799	0.254
5301	0.1694	0.2591
5303	0.1593	0.2502
5305	0.1571	0.2568
5315	0.1635	0.2631
5317	0.1629	0.2582
5319	0.177	0.2641
5339	0.186	0.2725
5341	0.1793	0.2721
5343	0.1939	0.2825
5356	0.1974	0.2914
5358	0.1882	0.2919
5360	0.2016	0.302
5366	0.2062	0.3102
5368	0.1841	0.3141
5370	0.1898	0.3241
5390	0.1901	0.3309
5392	0.1882	0.3324
5394	0.1944	0.347
5407	0.1965	0.3589
5409	0.1872	0.3605
5411	0.1909	0.3732
5423	0.2007	0.426
5425	0.2198	0.4799
5427	0.2416	0.5459
5440	0.2242	0.5527
5442	0.208	0.5247
5444	0.2034	0.5453
5454	0.1868	0.5048
5456	0.1893	0.4734
5458	0.1884	0.4407
5461	0.1933	0.4308
5463	0.201	0.4116
5464	0.2191	0.4069
5475	0.2197	0.3856
5477	0.2438	0.3865
5479	0.2498	0.3702
5497	0.2427	0.3582
5499	0.2369	0.3355
5500	0.2404	0.3256
5511	0.2489	0.315
5513	0.2476	0.309
5515	0.26	0.3021
5530	0.2535	0.3234
5532	0.2663	0.3353
5534	0.2684	0.3571
5544	0.2715	0.3573
5546	0.2674	0.3745
5548	0.2731	0.3824
5555	0.2952	0.4011
5557	0.3105	0.4031
5558	0.3376	0.4239
5569	0.3457	0.4486
5571	0.3345	0.4513
5573	0.3493	0.4771
5586	0.3446	0.4929
5588	0.3284	0.482
5590	0.328	0.4976
5597	0.3183	0.4894
5599	0.3264	0.5092
5601	0.3212	0.5086
5609	0.3033	0.4928
5611	0.2831	0.4641
5613	0.2665	0.4471
5630	0.253	0.4218
5632	0.2405	0.4154
5634	0.2309	0.3939
5652	0.2175	0.3805
5654	0.2117	0.3562
5656	0.2084	0.3415
5666	0.2085	0.3278
5668	0.2012	0.3243
5670	0.2035	0.312
5676	0.2019	0.2886
5678	0.21	0.282
5680	0.2096	0.2657
5688	0.2119	0.2553
5690	0.2234	0.2412
5692	0.2329	0.2337
5712	0.2217	0.2321
5714	0.2111	0.2309
5716	0.2033	0.2328
5723	0.1939	0.2494
5725	0.1898	0.2608
5727	0.1852	0.2783
5737	0.1945	0.2814
5739	0.2072	0.274
5741	0.223	0.2759
5757	0.2265	0.2729
5759	0.2256	0.2656
5761	0.235	0.2657
5779	0.2301	0.2716
5781	0.2069	0.2767
5783	0.206	0.287
5801	0.2124	0.3038
5803	0.2323	0.308
5805	0.2449	0.3271
5818	0.2631	0.3298
5820	0.2623	0.331
5822	0.2837	0.3401
5834	0.312	0.3451
5836	0.3122	0.3419
5838	0.3449	0.3518
5849	0.3616	0.3592
5851	0.35	0.3556
5853	0.3757	0.3636
5868	0.4149	0.3716
5870	0.4303	0.373
5872	0.4669	0.3841
5885	0.4816	0.3932
5887	0.473	0.3835
5889	0.4958	0.3935
5901	0.4969	0.3995
5903	0.4727	0.3897
5905	0.4775	0.3972
5915	0.4485	0.384
5917	0.4555	0.3843
5918	0.436	0.3763
5929	0.4255	0.3707
5931	0.4397	0.374
5933	0.4362	0.3727
5953	0.4212	0.3675
5955	0.3913	0.3502
5957	0.3815	0.3447
5970	0.3702	0.3451
5972	0.3551	0.3288
5974	0.3443	0.3292
5990	0.3494	0.3173
5992	0.3619	0.332
5994	0.3711	0.3286
6004	0.3437	0.327
6006	0.3434	0.3212
6008	0.3282	0.3226
6015	0.3504	0.3382
6017	0.3454	0.3495
6018	0.3777	0.3672
6029	0.3883	0.3684
6031	0.3673	0.3579
6033	0.3805	0.3632
6045	0.4005	0.361
6047	0.4019	0.3503
6049	0.4265	0.3509
6056	0.4332	0.3373
6058	0.4474	0.3377
6060	0.4567	0.3316
6068	0.4449	0.32
6070	0.436	0.3111
6072	0.427	0.3002
6089	0.4105	0.2939
6091	0.4135	0.3019
6093	0.3992	0.3035
6099	0.3973	0.3007
6101	0.3709	0.3085
6103	0.3653	0.3111
6109	0.3596	0.3233
6111	0.3629	0.3229
6113	0.3627	0.3357
6120	0.338	0.3381
6122	0.3187	0.3247
6124	0.2938	0.3258
6142	0.2815	0.3082
6144	0.2659	0.3132
6146	0.2588	0.3062
6164	0.2519	0.2902
6166	0.2506	0.2877
6168	0.2549	0.276
6175	0.2757	0.2645
6177	0.2827	0.2681
6179	0.3067	0.2621
6189	0.3126	0.2565
6191	0.2855	0.2605
6193	0.2909	0.2605
6208	0.288	0.255
6210	0.2739	0.2467
6212	0.2725	0.2436
6225	0.2882	0.246
6227	0.2997	0.2387
6229	0.325	0.2468
6246	0.3344	0.2331
6248	0.3297	0.2331
6250	0.35	0.2306
6263	0.3541	0.22
6265	0.3276	0.2247
6267	0.3309	0.2225
6283	0.3432	0.2171
6285	0.3503	0.2099
6287	0.3668	0.2118
6305	0.3837	0.2287
6307	0.3865	0.2417
6309	0.4044	0.2666
6316	0.4307	0.264
6318	0.4363	0.2459
6320	0.4657	0.2486
6338	0.4687	0.2462
6340	0.4576	0.2377
6342	0.4628	0.2443
6355	0.4368	0.236
6357	0.4409	0.2402
6358	0.4251	0.2369
6369	0.4279	0.2346
6371	0.4147	0.2349
6373	0.4216	0.2426
6383	0.3957	0.2577
6385	0.3966	0.2443
6387	0.3788	0.2611
6394	0.3992	0.2731
6396	0.4085	0.3048
6397	0.4427	0.3274
6408	0.4307	0.3372
6410	0.399	0.3289
6412	0.3916	0.3412
6422	0.3768	0.318
6424	0.3818	0.3285
6426	0.3767	0.3101
6444	0.3596	0.3015
6446	0.3501	0.3192
6448	0.339	0.3259
6458	0.3239	0.304
6460	0.323	0.2857
6462	0.3125	0.2731
6475	0.3146	0.2662
6477	0.3072	0.2581
6479	0.3123	0.2592
6487	0.3045	0.2407
6489	0.3098	0.2612
6491	0.3112	0.2482
6503	0.3155	0.2458
6505	0.3012	0.2399
6507	0.3112	0.2456
6514	0.3038	0.2344
6516	0.3167	0.2374
6518	0.316	0.2297
6536	0.299	0.2243
6538	0.2986	0.2288
6540	0.3021	0.2294
6552	0.2958	0.2209
6554	0.2845	0.2159
6556	0.3014	0.2129
6574	0.2997	0.2062
6576	0.2845	0.2077
6578	0.2955	0.2045
6593	0.3063	0.1956
6595	0.291	0.1973
6597	0.3038	0.1959
6615	0.3129	0.1958
6617	0.3097	0.1988
6619	0.3253	0.2063
6637	0.3239	0.2085
6639	0.2874	0.1978
6641	0.2906	0.2044
6651	0.2893	0.1933
6653	0.2864	0.1834
6655	0.2876	0.1776
6673	0.305	0.1716
6675	0.3077	0.1748
6677	0.3291	0.1702
6695	0.3007	0.1671
6697	0.2787	0.1787
6699	0.2613	0.1941
6719	0.2457	0.182
6721	0.2475	0.1706
6723	0.2547	0.1604
6734	0.2623	0.1589
6736	0.2574	0.1668
6738	0.274	0.1731
6744	0.2806	0.1772
6746	0.2957	0.179
6748	0.3169	0.186
6756	0.3021	0.1788
6758	0.3026	0.1656
6760	0.2963	0.1605
6775	0.279	0.1663
6777	0.2548	0.1669
6778	0.2458	0.1773
6789	0.253	0.1944
6791	0.2648	0.2002
6793	0.279	0.2192
6801	0.2929	0.2221
6803	0.2983	0.2111
6805	0.3136	0.2145
6815	0.3058	0.2133
6817	0.2951	0.1997
6819	0.2933	0.1993
6834	0.2934	0.2138
6836	0.2869	0.2201
6838	0.2921	0.237
6848	0.3059	0.253
6850	0.3121	0.2525
6852	0.33	0.2684
6862	0.345	0.2687
6864	0.3411	0.2537
6866	0.3582	0.2538
6877	0.3683	0.2555
6879	0.3533	0.2507
6881	0.3639	0.2559
6899	0.4102	0.2745
6901	0.436	0.2848
6903	0.4881	0.3063
6913	0.5169	0.324
6915	0.5018	0.3224
6917	0.5359	0.3444
6928	0.5346	0.3451
6930	0.496	0.3271
6932	0.5003	0.3299
6947	0.5242	0.3444
6949	0.5238	0.3396
6951	0.5515	0.3582
6962	0.6015	0.3863
6964	0.619	0.3967
6966	0.6722	0.4293
6979	0.691	0.4431
6981	0.6611	0.4321
6983	0.6837	0.4536
6993	0.7046	0.449
6995	0.6887	0.4355
6997	0.7118	0.4617
7015	0.7666	0.4824
7017	0.7817	0.4912
7019	0.8399	0.5369
7034	0.8706	0.5522
7036	0.84	0.5294
7038	0.8713	0.5651
7056	0.8741	0.567
7058	0.8629	0.5375
7060	0.8754	0.5678
7063	0.8517	0.5398
7065	0.8757	0.5906
7067	0.8709	0.6061
7075	0.8535	0.6091
7077	0.8351	0.6194
7079	0.8347	0.6389
7091	0.796	0.5903
7093	0.7656	0.5428
7095	0.7512	0.5256
7101	0.7262	0.4807
7103	0.7019	0.4583
7105	0.6941	0.4521
7108	0.6929	0.4413
7110	0.7029	0.4389
7112	0.7182	0.4443
7130	0.7148	0.4248
7132	0.7333	0.4073
7134	0.7409	0.4084
7152	0.7385	0.4203
7154	0.7299	0.4207
7156	0.7317	0.4405
7166	0.7134	0.4121
7168	0.7285	0.3969
7170	0.7194	0.3711
7181	0.6872	0.3533
7183	0.6943	0.3544
7185	0.6737	0.3447
7203	0.6359	0.3461
7205	0.6332	0.3612
7207	0.6065	0.3671
7214	0.5785	0.3605
7216	0.5898	0.3603
7218	0.5724	0.3589
7230	0.5447	0.3437
7232	0.5524	0.3343
7234	0.5317	0.3226
7252	0.5029	0.32
7254	0.5116	0.3273
7256	0.4923	0.3322
7262	0.4666	0.3376
7264	0.4738	0.3396
7266	0.4597	0.3476
7277	0.4371	0.3387
7279	0.4427	0.3259
7281	0.4277	0.3194
7299	0.4025	0.3149
7301	0.4013	0.3122
7303	0.3838	0.3143
7323	0.3667	0.3137
7325	0.3728	0.3173
7327	0.3618	0.3324
7335	0.3397	0.3328
7337	0.3425	0.3306
7339	0.3316	0.3407
7351	0.3088	0.3294
7353	0.3031	0.3346
7355	0.2874	0.3345
7362	0.2704	0.3052
7364	0.2734	0.2928
7366	0.2657	0.2743
7384	0.2543	0.2794
7386	0.2426	0.3055
7388	0.2354	0.323
7399	0.2352	0.3211
7401	0.2468	0.3118
7403	0.2555	0.3191
7421	0.2525	0.2957
7423	0.2501	0.2695
7425	0.2491	0.2507
7443	0.2295	0.2571
7445	0.2248	0.252
7446	0.2075	0.2571
7457	0.225	0.236
7459	0.2178	0.2464
7461	0.2387	0.2411
7468	0.2638	0.2172
7470	0.3028	0.2097
7472	0.337	0.2005
7482	0.3445	0.2026
7484	0.325	0.2122
7486	0.3309	0.2168
7496	0.3508	0.22
7498	0.3811	0.2241
7500	0.4127	0.2346
7512	0.4053	0.2693
7514	0.3914	0.2894
7516	0.3937	0.3261
7523	0.3626	0.3455
7525	0.3215	0.3414
7527	0.29	0.3701
7539	0.2894	0.3354
7541	0.2927	0.3097
7543	0.2908	0.2904
7558	0.297	0.2838
7560	0.3111	0.3017
7562	0.3205	0.3205
7575	0.3207	0.3385
7577	0.3074	0.3487
7579	0.3089	0.3786
7591	0.2947	0.3612
7593	0.2866	0.336
7595	0.2781	0.333
7605	0.2669	0.3285
7607	0.2725	0.3241
7609	0.2701	0.3341
7619	0.2777	0.3704
7621	0.2895	0.3978
7623	0.3036	0.4369
7643	0.3054	0.4444
7645	0.3024	0.4295
7647	0.309	0.4423
7657	0.2981	0.4192
7659	0.287	0.3834
7661	0.2837	0.3741
7681	0.2728	0.3779
7683	0.2765	0.3748
7685	0.2745	0.3934
7703	0.2683	0.4184
7705	0.2764	0.4193
7707	0.2831	0.4469
7714	0.2746	0.4484
7716	0.2754	0.4313
7718	0.279	0.4483
7730	0.2731	0.4502
7732	0.2706	0.4379
7734	0.2805	0.4505
7744	0.2977	0.4527
7746	0.3042	0.4325
7748	0.3361	0.443
7759	0.3493	0.4567
7761	0.3373	0.4723
7763	0.3628	0.5085
7775	0.3691	0.5071
7777	0.352	0.4837
7779	0.3666	0.4836
7797	0.3876	0.4604
7799	0.3938	0.4338
7801	0.4268	0.4322
7812	0.4763	0.4772
7814	0.4882	0.4801
7816	0.5429	0.5356
7829	0.5509	0.5917
7831	0.5165	0.6265
7833	0.5274	0.6902
7841	0.543	0.7649
7843	0.5606	0.7932
7845	0.5895	0.8815
7857	0.6502	0.9009
7859	0.662	0.8385
7861	0.7271	0.8485
7874	0.7365	0.8023
7876	0.8088	0.8354
7878	0.8445	0.825
7888	0.8502	0.8558
7890	0.8371	0.9054
7892	0.8527	0.9483
7895	0.7925	0.9238
7897	0.7462	0.8909
7899	0.7071	0.8955
7906	0.6798	0.8374
7908	0.6797	0.773
7910	0.6819	0.7295
7920	0.7463	0.7652
7922	0.8042	0.8146
7924	0.8806	0.8746
7931	0.8941	0.9535
7933	0.928	0.9844
7935	0.967	1.0774
7946	0.9981	1.0847
7948	1.0168	1.0184
7950	1.0667	1.0351
7968	1.0301	1.0214
7970	0.9955	0.9663
7972	0.9875	0.9612
7988	0.9894	1.0335
7990	0.9833	1.0936
7992	1.0067	1.1825
7999	1.0406	1.2611
8001	1.0496	1.2773
8003	1.0921	1.3623
8021	1.1314	1.3507
8023	1.1294	1.2743
8025	1.183	1.2601
8035	1.2054	1.1931
8037	1.1706	1.1947
8039	1.1961	1.1567
8057	1.2435	1.1737
8059	1.237	1.2349
8061	1.2921	1.2631
8079	1.3854	1.2478
8081	1.4065	1.233
8083	1.4994	1.2396
8090	1.5483	1.1703
8092	1.4994	1.1434
8094	1.5418	1.0956
8112	1.5477	1.0083
8114	1.4951	0.9688
8116	1.5087	0.9077
8136	1.6012	0.9149
8138	1.6422	0.9609
8140	1.7367	0.9924
8158	1.8201	1.0368
8160	1.8167	1.068
8162	1.8998	1.1259
8177	1.886	1.0878
8179	1.7985	1.0108
8181	1.7771	0.9797
8192	1.8076	0.9745
8194	1.792	0.9576
8196	1.8326	0.9757
8208	1.9031	0.9954
8210	1.9398	1.0354
8212	2.014	1.0637
8220	2.0852	1.1056
8222	2.0888	1.1156
8224	2.1601	1.1667
8231	2.179	1.175
8233	2.1113	1.2192
8235	2.1252	1.2476
8248	2.154	1.2575
8250	2.1952	1.2196
8252	2.2387	1.236
8259	2.1649	1.1991
8261	2.0791	1.1455
8263	1.9995	1.1133
8278	1.8865	1.0616
8280	1.8222	1.0738
8282	1.7179	1.0527
8295	1.6128	1.0192
8297	1.6252	1.0053
8299	1.5525	0.985
8302	1.4394	0.9241
8304	1.4263	0.8917
8305	1.3302	0.8431
8316	1.2759	0.8372
8318	1.3341	0.8815
8320	1.3052	0.9027
8332	1.2789	0.9132
8334	1.3341	0.9392
8336	1.3313	0.9657
8346	1.2338	0.9159
8348	1.1991	0.8713
8350	1.1102	0.8303
8358	1.0161	0.7876
8360	1.0201	0.7768
8362	0.951	0.7564
8373	0.9469	0.7953
8375	1.0287	0.8517
8377	1.0599	0.9085
8388	1.0443	0.9102
8390	1.0206	0.8945
8392	1.0136	0.911
8399	0.91	0.8511
8401	0.8458	0.8217
8403	0.7575	0.7754
8410	0.7017	0.7568
8412	0.7278	0.7781
8414	0.7167	0.7712
8424	0.7468	0.7687
8426	0.7969	0.7895
8428	0.8411	0.8008
8446	0.7926	0.7775
8448	0.7441	0.7629
8450	0.7163	0.7466
8468	0.6446	0.7174
8470	0.6184	0.7188
8472	0.5769	0.703
8490	0.5502	0.7043
8492	0.5669	0.7222
8494	0.5608	0.7368
8512	0.5377	0.7725
8514	0.5441	0.7997
8516	0.5416	0.8451
8534	0.503	0.828
8536	0.4852	0.7827
8538	0.4531	0.7641
8550	0.4197	0.7257
8552	0.4233	0.7052
8554	0.4045	0.679
8565	0.3985	0.7075
8567	0.4256	0.7487
8569	0.4305	0.791
8576	0.4137	0.805
8578	0.4175	0.8035
8580	0.4143	0.8227
8598	0.3765	0.7686
8600	0.3551	0.7335
8602	0.3268	0.6852
8609	0.3105	0.6591
8611	0.3198	0.676
8613	0.3205	0.6769
8631	0.3296	0.6932
8633	0.3438	0.7178
8635	0.3615	0.7445
8645	0.3533	0.6893
8647	0.3439	0.6724
8649	0.3465	0.6266
8659	0.327	0.5664
8661	0.3071	0.5601
8663	0.302	0.5207
8670	0.3093	0.5037
8672	0.2888	0.5276
8674	0.2941	0.5235
8687	0.3087	0.5063
8689	0.2928	0.489
8691	0.3034	0.4771
8702	0.3062	0.4272
8704	0.3182	0.4145
8706	0.3251	0.3754
8718	0.3031	0.3675
8720	0.2954	0.3409
8721	0.2801	0.3421
8732	0.2732	0.3418
8734	0.2741	0.3695
8736	0.2747	0.3817
8754	0.2653	0.4069
8756	0.2673	0.4148
8758	0.2652	0.4461
8761	0.2657	0.4619
8763	0.267	0.4949
8765	0.2798	0.5183
8773	0.3039	0.5056
8775	0.3031	0.5244
8777	0.3344	0.5318
8784	0.329	0.4733
8786	0.3167	0.4238
8788	0.3155	0.3753
8806	0.3089	0.3273
8808	0.3007	0.3325
8810	0.3003	0.3214
8822	0.3055	0.3476
8824	0.3098	0.4
8826	0.3227	0.4385
8837	0.325	0.4152
8839	0.3259	0.4061
8841	0.3362	0.4101
8852	0.3222	0.3513
8854	0.3123	0.3026
8856	0.3043	0.2669
8866	0.2934	0.2545
8868	0.2976	0.2651
8870	0.2946	0.278
8888	0.2823	0.2817
8890	0.276	0.2958
8892	0.2691	0.3186
8910	0.2591	0.3087
8912	0.2619	0.2985
8914	0.2592	0.3121
8927	0.2544	0.2932
8929	0.2631	0.2656
8931	0.2679	0.2707
8941	0.2582	0.2679
8943	0.2552	0.2617
8945	0.2491	0.2634
8955	0.2316	0.2594
8957	0.225	0.2831
8959	0.2121	0.3306
8966	0.2115	0.3636
8968	0.2241	0.3697
8970	0.2325	0.4174
8983	0.2332	0.4192
8985	0.2358	0.3778
8987	0.2403	0.3822
9005	0.2315	0.3754
9007	0.218	0.3454
9009	0.2134	0.3407
9027	0.229	0.3982
9029	0.2401	0.4342
9031	0.2665	0.4971
9038	0.2926	0.5431
9040	0.2962	0.5425
9042	0.3252	0.5957
9052	0.3391	0.6044
9054	0.3298	0.5536
9056	0.3475	0.5582
9074	0.3551	0.5879
9076	0.3481	0.617
9078	0.3622	0.655
9096	0.3751	0.721
9098	0.3773	0.7325
9100	0.3987	0.7977
9118	0.4134	0.8134
9120	0.4024	0.7847
9122	0.426	0.8076
9132	0.4324	0.7905
9134	0.4252	0.7292
9136	0.4319	0.7118
9151	0.4911	0.7317
9153	0.5189	0.7383
9155	0.5873	0.7682
9173	0.6393	0.8347
9175	0.6409	0.8698
9177	0.6945	0.9372
9187	0.7044	0.9466
9189	0.6536	0.9081
9191	0.6652	0.9196
9209	0.6704	0.9008
9211	0.6436	0.8424
9213	0.6445	0.8187
9220	0.6878	0.8644
9222	0.777	0.8913
9224	0.8342	0.9406
9231	0.8689	1.0072
9233	0.8703	1.0341
9235	0.9151	1.0997
9253	0.8519	1.0982
9255	0.7656	1.0415
9257	0.6987	1.0378
9275	0.6946	1.0191
9277	0.7495	1.0109
9279	0.7838	0.997
9286	0.9033	1.0468
9288	0.9549	1.111
9290	1.0725	1.1726
9297	1.1335	1.2572
9299	1.0818	1.3035
9301	1.1379	1.3885
9319	1.1783	1.4304
9321	1.2737	1.5112
9322	1.3261	1.5628
9333	1.25	1.5903
9335	1.2766	1.5919
9336	1.2105	1.6149
9347	1.1811	1.7092
9349	1.2532	1.772
9351	1.2463	1.8677
9364	1.1824	1.8899
9366	1.1635	1.8329
9368	1.1194	1.8524
9386	0.9963	1.7924
9388	0.9616	1.731
9390	0.8541	1.67
9401	0.7567	1.6968
9403	0.7621	1.7571
9404	0.6816	1.7883
9415	0.6851	1.8356
9417	0.7735	1.8599
9419	0.8198	1.9153
9431	0.8085	1.8776
9433	0.7773	1.8062
9435	0.7624	1.7673
9446	0.6575	1.6861
9448	0.5779	1.6501
9450	0.4876	1.5763
9468	0.4484	1.5006
9470	0.436	1.4277
9472	0.4107	1.3524
9475	0.3716	1.3123
9477	0.3569	1.2555
9479	0.3486	1.2206
9486	0.3859	1.1369
9488	0.3923	1.1245
9490	0.439	1.0542
9496	0.4093	1.0311
9498	0.4569	1.0601
9500	0.4455	1.0523
9513	0.4614	0.9994
9515	0.4295	0.9687
9517	0.4389	0.9228
9530	0.4565	0.9516
9532	0.4901	0.9357
9534	0.508	0.9548
9542	0.4954	0.8927
9544	0.4763	0.904
9545	0.4634	0.8554
9556	0.4839	0.8399
9558	0.487	0.7867
9559	0.5079	0.776
9570	0.494	0.8038
9572	0.5181	0.8338
9574	0.5182	0.8728
9587	0.5197	0.8625
9589	0.512	0.8228
9591	0.5175	0.813
9604	0.5118	0.7555
9606	0.4786	0.7204
9608	0.47	0.6659
9611	0.433	0.6233
9613	0.4223	0.5737
9614	0.3945	0.5356
9625	0.3753	0.5198
9627	0.3669	0.5289
9629	0.357	0.5285
9635	0.3349	0.5207
9637	0.323	0.5074
9638	0.3085	0.5058
9649	0.309	0.5634
9651	0.2995	0.5561
9653	0.3018	0.6079
9663	0.3008	0.5929
9665	0.3032	0.6311
9667	0.3066	0.631
9678	0.3173	0.6485
9680	0.3146	0.6237
9682	0.3177	0.6448
9688	0.3047	0.6588
9690	0.3095	0.7203
9692	0.3035	0.7488
9704	0.2988	0.8062
9706	0.3053	0.8192
9708	0.3122	0.8759
9721	0.2803	0.8803
9723	0.2865	0.9462
9725	0.2674	0.9665
9743	0.2767	1.013
9745	0.2779	0.9941
9747	0.2939	1.0355
9750	0.2912	0.9992
9752	0.3207	1.0369
9753	0.3269	1.0148
9764	0.3408	1.0035
9766	0.3406	0.9724
9768	0.364	0.9609
9780	0.4015	0.9735
9782	0.4339	0.9759
9784	0.4734	0.9926
9797	0.4842	0.9792
9799	0.468	0.9316
9801	0.4728	0.9118
9813	0.4299	0.8395
9815	0.4323	0.8221
9817	0.3994	0.7578
9828	0.3826	0.7108
9830	0.3511	0.6491
9831	0.3435	0.6135
9842	0.3356	0.577
9844	0.3387	0.5823
9845	0.3295	0.5487
9856	0.3086	0.4877
9858	0.2964	0.4424
9859	0.277	0.3873
9870	0.2765	0.3826
9872	0.2637	0.3585
9873	0.2485	0.3378
9884	0.2449	0.3788
9886	0.2447	0.3786
9888	0.2442	0.4206
9901	0.2322	0.402
9903	0.2392	0.4418
9905	0.2352	0.444
9916	0.2445	0.4683
9918	0.2315	0.4382
9920	0.2426	0.4581
9933	0.2399	0.4689
9935	0.2768	0.5216
9937	0.287	0.55
9943	0.2787	0.5817
9945	0.2952	0.6156
9947	0.302	0.6545
9960	0.3019	0.6839
9962	0.2845	0.6681
9964	0.2885	0.6961
9977	0.2906	0.7043
9979	0.2911	0.7481
9981	0.295	0.7635
9992	0.3031	0.8072
9994	0.3129	0.8031
9996	0.3298	0.8475
9999	0.3474	0.8421
10001	0.3431	0.8288
10003	0.3574	0.8277
10009	0.3429	0.755
10011	0.3522	0.7496
10013	0.3434	0.6969
10026	0.3327	0.7026
10028	0.3174	0.6721
10030	0.3117	0.6741
10045	0.316	0.5969
10047	0.3317	0.6072
10049	0.3415	0.5551
10069	0.3288	0.5346
10071	0.3293	0.4721
10072	0.3228	0.4607
10083	0.3411	0.5095
10085	0.3345	0.5149
10087	0.3491	0.561
10093	0.3522	0.549
10095	0.369	0.602
10096	0.3833	0.6089
10107	0.3886	0.5962
10109	0.3744	0.6147
10111	0.388	0.6127
10119	0.361	0.5616
10121	0.3482	0.5246
10123	0.3302	0.4741
10134	0.3086	0.4595
10136	0.2977	0.4487
10137	0.2854	0.4399
10148	0.2789	0.3693
10150	0.27	0.3888
10152	0.2667	0.3652
10164	0.2468	0.3148
10166	0.2382	0.2681
10168	0.2261	0.2322
10181	0.2338	0.2488
10183	0.2209	0.24
10185	0.227	0.2694
10198	0.2216	0.2444
10200	0.2353	0.2713
10202	0.2322	0.2746
10213	0.2486	0.2945
10215	0.2404	0.2759
10217	0.2622	0.2896
10229	0.2511	0.311
10231	0.2573	0.3625
10233	0.2505	0.3988
10245	0.2515	0.3889
10247	0.2359	0.3502
10249	0.2362	0.333
10262	0.2453	0.4002
10264	0.2614	0.4372
10266	0.2714	0.5047
10277	0.2719	0.4897
10279	0.2521	0.4623
10281	0.2554	0.4487
10284	0.2476	0.3948
10286	0.2519	0.3812
10287	0.2523	0.3455
10298	0.2708	0.3377
10300	0.2621	0.3156
10302	0.2803	0.3148
10308	0.2691	0.2913
10310	0.2885	0.3006
10312	0.2874	0.3041
10325	0.2908	0.312
10327	0.2768	0.2967
10329	0.2839	0.3039
10347	0.2702	0.2914
10349	0.2743	0.3059
10351	0.2719	0.3053
10362	0.2669	0.3097
10364	0.2512	0.2928
10366	0.2481	0.2978
10381	0.2502	0.3097
10383	0.2573	0.3387
[truncated: 1,292 more rows]

## Sheet: Mut4
Residue	RMSF Mut4 (nm)	RMSF Wild (nm)	0.270469
1	0.3906	0.2981
5	0.3441	0.2494
18	0.3156	0.208
20	0.2835	0.199
22	0.2821	0.1923
28	0.2777	0.1763
30	0.314	0.1674
32	0.3348	0.1877
42	0.3483	0.2021
44	0.35	0.1947
46	0.3702	0.2249
59	0.3522	0.2228
61	0.319	0.2055
63	0.3067	0.206
75	0.3106	0.2081
77	0.3227	0.2057
79	0.3368	0.2182
92	0.3589	0.2437
94	0.3743	0.25
96	0.4006	0.282
99	0.3913	0.2878
101	0.406	0.2605
103	0.4453	0.2677
116	0.4829	0.2716
118	0.4939	0.275
120	0.5545	0.2891
127	0.5391	0.3152
129	0.4825	0.3247
131	0.4698	0.3638
138	0.4369	0.3809
140	0.4195	0.3771
142	0.3935	0.4019
145	0.3333	0.3836
147	0.3069	0.4082
149	0.2978	0.4317
152	0.2871	0.4312
154	0.2874	0.3909
156	0.2952	0.4066
159	0.2983	0.3558
161	0.2497	0.3149
163	0.2485	0.3144
166	0.2233	0.2791
168	0.2126	0.2434
170	0.1986	0.2208
185	0.1905	0.1952
187	0.1863	0.1951
189	0.1809	0.2028
205	0.1997	0.2279
207	0.2179	0.2321
209	0.2388	0.2576
219	0.2508	0.2409
221	0.2423	0.2224
223	0.2574	0.2357
230	0.2551	0.2285
232	0.2334	0.2122
234	0.2345	0.2131
241	0.2367	0.212
243	0.2484	0.2288
245	0.2561	0.2294
248	0.2817	0.2428
250	0.2934	0.2585
252	0.3244	0.2768
262	0.3342	0.2735
264	0.3182	0.2605
266	0.3304	0.2585
281	0.3358	0.2524
283	0.3285	0.2444
285	0.3407	0.2421
288	0.3537	0.2439
290	0.3541	0.2638
292	0.3713	0.2709
305	0.3985	0.2737
307	0.4038	0.2828
309	0.4418	0.2937
315	0.4532	0.2943
317	0.4388	0.2948
319	0.4457	0.3014
334	0.4431	0.2918
336	0.4596	0.3015
337	0.4652	0.3001
348	0.4463	0.2907
350	0.4546	0.2865
352	0.4462	0.281
362	0.4437	0.2882
364	0.4678	0.3022
366	0.4805	0.3181
374	0.4635	0.3156
376	0.4494	0.31
378	0.4423	0.3148
391	0.4108	0.2964
393	0.3867	0.2753
395	0.3627	0.2648
402	0.3508	0.2609
404	0.3448	0.2368
406	0.3387	0.2336
414	0.3226	0.2222
416	0.3109	0.2173
418	0.2966	0.2147
433	0.304	0.2248
435	0.3248	0.2325
437	0.3428	0.2472
450	0.3525	0.2527
452	0.3532	0.2415
454	0.366	0.2468
462	0.3532	0.2438
464	0.3323	0.2331
466	0.3237	0.2325
481	0.3219	0.2417
483	0.3224	0.2467
485	0.3251	0.2606
492	0.3455	0.2742
494	0.3588	0.2747
496	0.383	0.2918
514	0.391	0.2955
516	0.38	0.2805
518	0.3903	0.2849
524	0.3824	0.2794
526	0.3996	0.2832
528	0.4025	0.2797
539	0.3878	0.2525
541	0.3502	0.2444
543	0.3316	0.2483
558	0.3083	0.243
560	0.3098	0.2375
562	0.3031	0.2342
568	0.272	0.2192
570	0.2722	0.2202
572	0.2576	0.2132
578	0.2428	0.2027
580	0.2583	0.2052
581	0.2513	0.2031
592	0.2417	0.1989
594	0.2445	0.2025
596	0.2498	0.2033
609	0.2278	0.1916
611	0.207	0.1896
613	0.2005	0.1853
628	0.173	0.1774
630	0.1598	0.1767
632	0.1443	0.1746
647	0.1373	0.1758
649	0.1441	0.1772
651	0.1433	0.1802
664	0.1346	0.185
666	0.1309	0.1874
668	0.1276	0.194
683	0.1209	0.1982
685	0.1167	0.1926
687	0.1183	0.1969
693	0.1239	0.2028
695	0.1212	0.198
697	0.1278	0.2015
707	0.1395	0.2125
709	0.1414	0.2142
711	0.1577	0.2257
723	0.164	0.2317
725	0.153	0.2176
727	0.1607	0.2216
733	0.169	0.2226
735	0.1715	0.2217
737	0.1807	0.2296
752	0.191	0.2506
754	0.1993	0.2546
756	0.2145	0.2783
766	0.2227	0.3035
768	0.2112	0.2867
770	0.2228	0.3059
773	0.2189	0.3007
775	0.2113	0.2908
777	0.216	0.2897
788	0.1847	0.2677
790	0.1992	0.2569
792	0.1934	0.2401
804	0.1946	0.2287
806	0.1973	0.2261
808	0.2085	0.2253
818	0.171	0.23
820	0.1854	0.2128
822	0.1943	0.2284
825	0.2015	0.2104
827	0.2108	0.2333
829	0.229	0.2454
836	0.1992	0.2453
838	0.1799	0.2508
840	0.1698	0.2755
847	0.1447	0.2677
849	0.1416	0.2228
851	0.1373	0.2216
858	0.1335	0.1909
860	0.1327	0.1883
862	0.1367	0.188
870	0.1298	0.1827
872	0.1226	0.1725
874	0.1197	0.1785
891	0.1172	0.1648
893	0.1167	0.1497
895	0.1187	0.1491
910	0.1286	0.1606
912	0.1325	0.1599
914	0.1443	0.1734
926	0.144	0.1808
928	0.1506	0.1878
930	0.1565	0.1948
933	0.1641	0.2002
935	0.1705	0.2051
937	0.1866	0.2152
948	0.1888	0.2091
950	0.1765	0.205
952	0.1832	0.2071
963	0.1783	0.1933
965	0.1694	0.1956
967	0.1649	0.1851
987	0.1701	0.1851
989	0.1699	0.1603
991	0.1775	0.1719
1004	0.164	0.1654
1006	0.1524	0.1606
1008	0.1408	0.1569
1021	0.1237	0.1509
1023	0.1216	0.1534
1025	0.1173	0.1588
1031	0.1135	0.1706
1033	0.1132	0.1265
1035	0.1145	0.1238
1046	0.1221	0.1222
1048	0.1182	0.1262
1050	0.1236	0.1236
1065	0.1246	0.1189
1067	0.1242	0.1108
1069	0.1257	0.105
1082	0.1296	0.103
1084	0.1356	0.1161
1085	0.1409	0.1119
1096	0.1396	0.1227
1098	0.1422	0.1117
1100	0.1411	0.1167
1112	0.1393	0.1137
1114	0.137	0.1219
1116	0.1375	0.1349
1119	0.1328	0.1138
1121	0.1395	0.1183
1123	0.1376	0.1129
1131	0.1288	0.1051
1133	0.1321	0.1126
1135	0.1303	0.1131
1145	0.1213	0.1031
1147	0.1168	0.1074
1149	0.1109	0.1035
1159	0.1042	0.0898
1161	0.1108	0.0902
1163	0.1103	0.0878
1179	0.1117	0.0874
1181	0.1273	0.0846
1183	0.14	0.0861
1190	0.1405	0.0852
1192	0.1489	0.0828
1194	0.1792	0.0896
1202	0.1727	0.0909
1204	0.1415	0.0869
1206	0.1564	0.098
1213	0.1374	0.096
1215	0.1236	0.0891
1217	0.1194	0.0905
1228	0.1173	0.0914
1230	0.1072	0.0898
1232	0.1112	0.0993
1243	0.1121	0.1075
1245	0.1052	0.1075
1247	0.1107	0.1199
1250	0.1054	0.126
1252	0.1043	0.1288
1254	0.1112	0.135
1265	0.1197	0.1396
1267	0.1318	0.1403
1269	0.1366	0.1468
1272	0.137	0.1523
1274	0.1371	0.1508
1276	0.141	0.1574
1291	0.1432	0.1681
1293	0.1471	0.1692
1295	0.1555	0.1806
1306	0.1529	0.1873
1308	0.1444	0.1833
1310	0.1475	0.193
1321	0.1519	0.1988
1323	0.1485	0.1916
1325	0.1568	0.2002
1332	0.1651	0.2098
1334	0.1652	0.2079
1336	0.1788	0.2185
1342	0.1778	0.226
1344	0.1714	0.2227
1346	0.1754	0.234
1354	0.1807	0.2442
1356	0.1847	0.2398
1358	0.2043	0.2545
1373	0.2178	0.2652
1375	0.215	0.2603
1377	0.2378	0.2777
1395	0.2452	0.288
1397	0.2241	0.2823
1399	0.2365	0.2987
1402	0.249	0.2962
1404	0.2398	0.2784
1406	0.2609	0.2777
1417	0.2551	0.2758
1419	0.2842	0.2894
1420	0.2932	0.2928
1431	0.2884	0.2756
1433	0.2846	0.2594
1435	0.2823	0.2421
1448	0.2633	0.2451
1450	0.2489	0.2377
1452	0.2408	0.252
1455	0.2305	0.2481
1457	0.2235	0.2654
1459	0.2183	0.27
1474	0.2082	0.276
1476	0.2116	0.2889
1478	0.2131	0.3045
1489	0.1985	0.2903
1491	0.1921	0.2724
1493	0.1863	0.2639
1503	0.1759	0.2335
1505	0.173	0.2271
1507	0.1709	0.2023
1520	0.1705	0.1937
1522	0.1746	0.2163
1524	0.1787	0.2188
1535	0.1759	0.2245
1537	0.1743	0.2465
1539	0.1754	0.2618
1554	0.177	0.2382
1556	0.1759	0.2158
1558	0.1811	0.2023
1578	0.1826	0.1774
1580	0.1793	0.1595
1582	0.1809	0.1464
1589	0.1894	0.1551
1591	0.1471	0.1668
1593	0.1419	0.1864
1608	0.1622	0.2092
1610	0.1563	0.1992
1612	0.1758	0.2195
1623	0.1781	0.1961
1625	0.2107	0.1946
1627	0.2352	0.1831
1642	0.253	0.1949
1644	0.2623	0.2004
1646	0.2907	0.2204
1653	0.2638	0.2053
1655	0.2398	0.1985
1657	0.2241	0.191
1669	0.2193	0.1864
1671	0.2202	0.185
1673	0.2226	0.1843
1685	0.2157	0.1844
1687	0.2136	0.1786
1689	0.2156	0.1811
1700	0.2126	0.1818
1702	0.2122	0.1817
1703	0.2136	0.1852
1714	0.2156	0.1853
1716	0.2199	0.1876
1718	0.2268	0.1958
1731	0.23	0.201
1733	0.232	0.2057
1734	0.2393	0.2182
1745	0.2365	0.2198
1747	0.2281	0.2125
1749	0.2283	0.2213
1761	0.2277	0.2219
1763	0.2247	0.2106
1765	0.2288	0.2172
1781	0.24	0.2285
1783	0.2421	0.2253
1785	0.2545	0.2402
1796	0.2604	0.2559
1798	0.2566	0.2563
1800	0.2658	0.2773
1806	0.2644	0.2864
1808	0.2571	0.2758
1810	0.2612	0.2884
1817	0.2694	0.3
1819	0.2878	0.3018
1821	0.3001	0.329
1824	0.2992	0.3247
1826	0.2882	0.3201
1828	0.2886	0.3225
1834	0.2799	0.3181
1836	0.2902	0.3197
1837	0.2872	0.3348
1848	0.2682	0.3257
1850	0.2549	0.3411
1852	0.2398	0.3448
1860	0.2389	0.3398
1862	0.2404	0.3458
1864	0.2426	0.3472
1879	0.2552	0.3231
1881	0.2662	0.3055
1883	0.283	0.2844
1900	0.2827	0.2679
1902	0.2696	0.2707
1904	0.2708	0.2624
1911	0.2598	0.2755
1913	0.2494	0.3006
1915	0.2463	0.3286
1922	0.2545	0.3345
1924	0.2593	0.324
1926	0.2723	0.3299
1936	0.2715	0.3211
1938	0.2737	0.3061
1940	0.2821	0.3036
1958	0.2716	0.3126
1960	0.2674	0.3231
1962	0.2759	0.3393
1970	0.2993	0.3675
1972	0.3111	0.3765
1974	0.3454	0.4087
1989	0.3298	0.399
1991	0.3591	0.431
1992	0.3586	0.4338
2003	0.3561	0.4306
2005	0.3429	0.4231
2006	0.3536	0.4328
2017	0.381	0.4701
2019	0.4047	0.4903
2021	0.4378	0.5351
2032	0.4159	0.5348
2034	0.4309	0.5153
2036	0.4344	0.5236
2046	0.4345	0.4766
2048	0.4446	0.4829
2049	0.4672	0.4587
2060	0.4774	0.4478
2062	0.5024	0.4353
2064	0.5251	0.4474
2067	0.5358	0.4217
2069	0.5585	0.4088
2071	0.5862	0.3959
2077	0.5805	0.3401
2079	0.568	0.3118
2081	0.5733	0.309
2092	0.5282	0.2784
2094	0.531	0.2522
2096	0.5081	0.2335
2104	0.4876	0.2358
2106	0.5164	0.2599
2108	0.5229	0.2841
2126	0.4808	0.2968
2128	0.4561	0.3232
2130	0.4292	0.3595
2133	0.4061	0.3495
2135	0.4098	0.3197
2137	0.4243	0.3213
2155	0.4126	0.3188
2157	0.395	0.3186
2159	0.4097	0.3245
2166	0.3937	0.3139
2168	0.3729	0.3021
2170	0.3648	0.2994
2177	0.3615	0.2903
2179	0.3647	0.2872
2181	0.3794	0.2917
2199	0.3766	0.2748
2201	0.3588	0.2637
2203	0.3619	0.258
2213	0.3427	0.226
2215	0.3411	0.2155
2217	0.3277	0.1961
2235	0.301	0.1901
2237	0.2893	0.1816
2238	0.2716	0.1779
2249	0.2605	0.1712
2251	0.2506	0.1703
2253	0.2388	0.168
2269	0.2267	0.1601
2271	0.2125	0.1534
2273	0.2006	0.1473
2293	0.1973	0.1402
2295	0.1982	0.1369
2297	0.198	0.1305
2304	0.1853	0.1226
2306	0.1875	0.1201
2308	0.1835	0.1155
2326	0.173	0.1164
2328	0.168	0.1189
2329	0.1607	0.122
2340	0.1562	0.1242
2342	0.1624	0.1227
2344	0.1684	0.1254
2351	0.1777	0.13
2353	0.1701	0.1297
2355	0.1732	0.1339
2368	0.1862	0.1407
2370	0.1942	0.1442
2372	0.2102	0.1531
2389	0.2109	0.1555
2391	0.2241	0.1636
2393	0.2305	0.1678
2404	0.232	0.1715
2406	0.2291	0.1725
2408	0.2339	0.1771
2414	0.2465	0.1782
2416	0.2642	0.1858
2418	0.2816	0.195
2429	0.283	0.1973
2431	0.2765	0.188
2433	0.28	0.1934
2440	0.2694	0.1857
2442	0.2752	0.1883
2444	0.2719	0.1849
2455	0.2786	0.1819
2457	0.2962	0.1872
2459	0.3105	0.1892
2470	0.2971	0.1814
2472	0.2899	0.1799
2474	0.2867	0.1757
2487	0.2637	0.1712
2489	0.2464	0.169
2491	0.2249	0.1641
2507	0.2246	0.162
2509	0.2343	0.1664
2511	0.2392	0.1687
2523	0.2401	0.1658
2525	0.2422	0.1675
2527	0.2483	0.1682
2540	0.235	0.1636
2542	0.2238	0.1613
2544	0.214	0.1592
2557	0.2064	0.1545
2559	0.2054	0.1536
2561	0.2028	0.1528
2576	0.2095	0.1571
2578	0.2264	0.1615
2580	0.2379	0.1703
2600	0.219	0.1743
2602	0.2104	0.1683
2604	0.1982	0.1728
2616	0.1787	0.1664
2618	0.1652	0.1538
2620	0.1507	0.1503
2633	0.1543	0.1495
2635	0.1681	0.1496
2637	0.1756	0.1512
2644	0.1615	0.1471
2646	0.144	0.1359
2648	0.1483	0.1467
2654	0.1487	0.1371
2656	0.1453	0.1341
2658	0.1552	0.1345
2676	0.1706	0.1508
2678	0.1549	0.1618
2680	0.1679	0.1909
2698	0.1742	0.2072
2700	0.1693	0.1921
2702	0.1807	0.2089
2718	0.1768	0.1997
2720	0.1579	0.1959
2722	0.1618	0.1948
2738	0.1588	0.1824
2740	0.1439	0.1696
2742	0.1466	0.1614
2754	0.1663	0.1749
2756	0.164	0.1839
2758	0.1789	0.2003
2769	0.1801	0.2071
2771	0.1761	0.2091
2773	0.18	0.2185
2784	0.1753	0.2118
2786	0.1634	0.1998
2788	0.1614	0.1969
2795	0.1673	0.1963
2797	0.1703	0.1939
2799	0.1802	0.1981
2805	0.1887	0.2092
2807	0.1883	0.2155
2809	0.1981	0.2288
2820	0.2021	0.2311
2822	0.1978	0.2273
2824	0.2076	0.2334
2842	0.2146	0.2323
2844	0.2108	0.2236
2846	0.2212	0.2253
2859	0.2327	0.2306
2861	0.2281	0.2318
2863	0.2417	0.2405
2869	0.2524	0.2579
2871	0.2465	0.2672
2873	0.2609	0.2897
2891	0.2758	0.3049
2893	0.2767	0.3002
2895	0.2963	0.3208
2901	0.3103	0.3219
2903	0.302	0.3031
2905	0.3207	0.3106
2925	0.334	0.3272
2927	0.3383	0.3262
2929	0.3567	0.3419
2940	0.379	0.3751
2942	0.4016	0.3727
2944	0.4412	0.4102
2951	0.497	0.4139
2953	0.5198	0.4094
2955	0.6022	0.4181
2958	0.6204	0.4386
2960	0.6577	0.419
2962	0.6927	0.4414
2969	0.6566	0.4222
2971	0.6195	0.4454
2973	0.6105	0.4478
2980	0.6195	0.45
2982	0.6416	0.4336
2984	0.6858	0.4425
2994	0.6906	0.4284
2996	0.676	0.4449
2998	0.7057	0.4533
3004	0.6717	0.4264
3006	0.612	0.4026
3008	0.579	0.3847
3019	0.5671	0.3626
3021	0.5614	0.3576
3023	0.5579	0.3523
3034	0.5256	0.3464
3036	0.5275	0.3365
3038	0.5302	0.3341
3041	0.5004	0.3184
3043	0.482	0.3175
3045	0.459	0.3087
3053	0.405	0.2846
3055	0.38	0.2735
3057	0.3479	0.2592
3073	0.3314	0.2583
3075	0.3374	0.2831
3077	0.3399	0.2946
3084	0.32	0.2967
3086	0.2962	0.2926
3088	0.2934	0.3001
3106	0.2645	0.2867
3108	0.2471	0.2585
3110	0.2344	0.2477
3113	0.2087	0.2307
3115	0.2022	0.2244
3116	0.1916	0.213
3127	0.1878	0.2039
3129	0.1759	0.1911
3131	0.1748	0.1818
3146	0.1694	0.177
3148	0.178	0.1785
3150	0.1774	0.19
3170	0.1776	0.1693
3172	0.182	0.1819
3174	0.1873	0.1926
3181	0.1988	0.197
3183	0.208	0.1939
3185	0.2262	0.2259
3193	0.2246	0.2216
3195	0.2158	0.2037
3197	0.225	0.2141
3217	0.2225	0.2049
3219	0.2109	0.1864
3221	0.2121	0.1829
3228	0.2074	0.187
3230	0.2046	0.1932
3232	0.204	0.2076
3235	0.1976	0.1843
3237	0.1938	0.1766
3239	0.1853	0.163
3256	0.1745	0.1758
3258	0.1669	0.1761
3260	0.1617	0.2066
3270	0.1514	0.1993
3272	0.1474	0.1872
3274	0.144	0.1807
3284	0.1476	0.1761
3286	0.146	0.1691
3288	0.1509	0.167
3298	0.1521	0.1668
3300	0.148	0.1558
3302	0.154	0.1501
3322	0.154	0.1448
3324	0.1626	0.1541
3326	0.1672	0.1544
3343	0.1606	0.1448
3345	0.1589	0.1406
3347	0.1581	0.1324
3355	0.1494	0.1224
3357	0.1423	0.1244
3359	0.1374	0.117
3372	0.1383	0.1187
3374	0.1416	0.1312
3376	0.1476	0.1384
3393	0.1471	0.1368
3395	0.1446	0.1355
3397	0.144	0.1381
3407	0.1369	0.1301
3409	0.1355	0.1195
3411	0.1356	0.1127
3417	0.1361	0.1145
3419	0.1431	0.1182
3421	0.1609	0.1241
3434	0.1554	0.1334
3436	0.153	0.1393
3438	0.1714	0.1504
3453	0.1655	0.1536
3455	0.1504	0.1416
3457	0.1575	0.1445
3475	0.1658	0.149
3477	0.158	0.1415
3479	0.168	0.1467
3492	0.1833	0.1649
3494	0.1663	0.1605
3496	0.1723	0.1751
3509	0.1691	0.1892
3511	0.1652	0.1876
3513	0.1678	0.2024
3523	0.173	0.202
3525	0.1604	0.1885
3527	0.1624	0.1923
3547	0.1685	0.1957
3549	0.1691	0.1939
3551	0.177	0.1992
3557	0.194	0.2273
3559	0.1969	0.2441
3561	0.2133	0.2727
3564	0.2158	0.2817
3566	0.2056	0.2698
3568	0.2082	0.2818
3576	0.2138	0.277
3578	0.2031	0.2856
3580	0.2088	0.2897
3590	0.2001	0.2937
3592	0.1935	0.2952
3594	0.1918	0.3081
3605	0.178	0.2862
3607	0.169	0.2641
3609	0.1626	0.2506
3629	0.1649	0.2298
3631	0.1735	0.2398
3633	0.1788	0.2259
3645	0.1813	0.2295
3647	0.1751	0.2197
3649	0.1803	0.2261
3666	0.1923	0.2181
3668	0.2109	0.2276
3670	0.2217	0.2233
3688	0.1917	0.2247
3690	0.1755	0.2142
3692	0.1536	0.2201
3699	0.1547	0.2319
3701	0.15	0.2445
3703	0.1552	0.2623
3718	0.1521	0.2636
3720	0.1465	0.2533
3722	0.1543	0.2601
3737	0.1658	0.2562
3739	0.1632	0.2488
3741	0.1788	0.2476
3748	0.1738	0.2334
3750	0.1983	0.2359
3752	0.2083	0.2312
3762	0.195	0.2192
3764	0.1805	0.1989
3766	0.1722	0.1887
3783	0.1697	0.1816
3785	0.1683	0.1762
3787	0.1679	0.181
3797	0.1644	0.1719
3799	0.1441	0.1733
3801	0.1407	0.1623
3811	0.1448	0.1687
3813	0.1374	0.1602
3815	0.1394	0.167
3827	0.1298	0.1607
3829	0.126	0.1488
3831	0.1185	0.1455
3838	0.1105	0.1468
3840	0.1076	0.1471
3842	0.1062	0.1491
3853	0.0991	0.1398
3855	0.0958	0.1272
3857	0.0915	0.1195
3874	0.0941	0.1203
3876	0.0992	0.1198
3878	0.1041	0.1244
3891	0.1064	0.1413
3893	0.1065	0.1519
3895	0.1122	0.1704
3915	0.1107	0.1759
3917	0.1055	0.1666
3919	0.1106	0.1713
3939	0.1109	0.1683
3941	0.1081	0.1552
3943	0.1141	0.156
3961	0.1204	0.1724
3963	0.1209	0.1772
3965	0.1347	0.1953
3978	0.1487	0.2212
3980	0.1229	0.197
3982	0.128	0.2086
3997	0.1256	0.2079
3999	0.1249	0.2056
4001	0.131	0.2113
4021	0.1332	0.2119
4023	0.1299	0.2035
4025	0.1412	0.2063
4035	0.1447	0.2168
4037	0.1473	0.2052
4039	0.1552	0.2135
4052	0.1391	0.1866
4054	0.1345	0.1659
4056	0.1297	0.1607
4072	0.1298	0.1591
4074	0.1624	0.1641
4075	0.1851	0.1697
4086	0.1632	0.1675
4088	0.1476	0.1552
4090	0.1214	0.1543
4110	0.1277	0.1511
4112	0.1085	0.1382
4114	0.1052	0.1324
4132	0.1001	0.1444
4134	0.1002	0.1143
4136	0.1008	0.1216
4148	0.1048	0.1135
4150	0.1073	0.1095
4152	0.1142	0.1113
4169	0.1156	0.1194
4171	0.1195	0.1354
4173	0.1189	0.151
4183	0.1141	0.1459
4185	0.1186	0.1605
4187	0.1185	0.1605
4194	0.121	0.1626
4196	0.1246	0.1374
4198	0.1323	0.1408
4201	0.1367	0.1366
4203	0.1365	0.1386
4205	0.1449	0.1498
4223	0.1449	0.1495
4225	0.1376	0.1389
4227	0.1375	0.147
4234	0.133	0.1437
4236	0.1325	0.1772
4238	0.131	0.1779
4248	0.1272	0.1623
4250	0.1231	0.1657
4252	0.1214	0.1559
4269	0.1167	0.1485
4271	0.1189	0.1319
4273	0.117	0.1262
4289	0.1161	0.1169
4291	0.1133	0.1086
4293	0.1133	0.1029
4300	0.1139	0.0938
4302	0.1176	0.0953
4304	0.1237	0.0923
4312	0.1205	0.0881
4314	0.1151	0.0931
4316	0.1145	0.0977
4336	0.1143	0.0969
4338	0.1155	0.0989
4340	0.1158	0.1014
4358	0.1108	0.1002
4360	0.1099	0.1031
4362	0.1094	0.1106
4372	0.1058	0.1099
4374	0.1064	0.1109
4376	0.1088	0.1172
4386	0.1129	0.1169
4388	0.1112	0.1107
4390	0.1145	0.1133
4407	0.1201	0.1139
4409	0.1167	0.1082
4411	0.122	0.1123
4423	0.1154	0.1156
4425	0.1194	0.1128
4427	0.1166	0.1193
4440	0.1224	0.1269
4442	0.1345	0.1263
4444	0.1497	0.1357
4457	0.1611	0.1361
4459	0.1546	0.1339
4461	0.1638	0.1388
4473	0.1636	0.1389
4475	0.1603	0.1337
4477	0.1674	0.1365
4497	0.1719	0.1418
4499	0.1866	0.1428
4501	0.2009	0.1505
4511	0.1992	0.1583
4513	0.1966	0.1547
4515	0.2058	0.163
4528	0.1918	0.1646
4530	0.1726	0.164
4532	0.1683	0.1698
4542	0.1604	0.1734
4544	0.1535	0.1639
4546	0.1533	0.1698
4549	0.1497	0.1636
4551	0.139	0.1548
4553	0.1387	0.1526
4564	0.1386	0.1475
4566	0.1356	0.1482
4568	0.1361	0.1448
4588	0.1374	0.1445
4590	0.1441	0.1401
4591	0.1474	0.1449
4602	0.1434	0.1435
4604	0.138	0.1363
4606	0.1361	0.1345
4623	0.1321	0.1391
4625	0.1357	0.1478
4627	0.1343	0.1536
4645	0.131	0.145
4647	0.1297	0.1411
4649	0.1301	0.135
4656	0.1266	0.1432
4658	0.1373	0.1434
4660	0.1406	0.1566
4671	0.1396	0.1611
4673	0.1382	0.1503
4675	0.1417	0.1553
4690	0.138	0.1787
4692	0.1295	0.1805
4694	0.1291	0.2118
4701	0.1235	0.1993
4703	0.1268	0.2276
4704	0.1293	0.2276
4715	0.1286	0.2116
4717	0.1239	0.184
4719	0.1224	0.1758
4736	0.1227	0.1651
4738	0.1217	0.1678
4740	0.1226	0.16
4747	0.1247	0.1486
4749	0.1277	0.1397
4751	0.1343	0.1346
4758	0.1378	0.1229
4760	0.1471	0.1184
4762	0.1547	0.1143
4769	0.1488	0.108
4771	0.1456	0.1068
4773	0.1461	0.1078
4786	0.1355	0.11
4788	0.1328	0.1097
4790	0.1286	0.115
4808	0.1263	0.1076
4810	0.1312	0.1039
4812	0.1357	0.1064
4822	0.1309	0.1053
4824	0.1266	0.1004
4826	0.1242	0.1037
4839	0.1192	0.1052
4841	0.1168	0.1071
4843	0.1124	0.1174
4858	0.1167	0.1186
4860	0.1172	0.1158
4862	0.1219	0.1246
4872	0.1241	0.1304
4874	0.1234	0.1269
4876	0.1284	0.1378
4896	0.1323	0.1324
4898	0.123	0.1211
4900	0.1231	0.1192
4913	0.1236	0.1121
4915	0.1143	0.1068
4917	0.1125	0.1034
4930	0.1116	0.1068
4932	0.1172	0.1091
4934	0.1221	0.1167
4954	0.1263	0.1228
4956	0.1064	0.1258
4958	0.1055	0.1351
4968	0.102	0.1276
4970	0.096	0.1195
4972	0.0944	0.1157
4985	0.0986	0.1128
4987	0.1024	0.1131
4989	0.1086	0.1162
4996	0.1175	0.121
4998	0.1218	0.1202
5000	0.1309	0.125
5003	0.1258	0.1275
5005	0.1178	0.1255
5007	0.1173	0.1291
5018	0.1168	0.1366
5020	0.1164	0.1447
5022	0.1135	0.1556
5040	0.1162	0.1598
5042	0.1175	0.1551
5043	0.1249	0.1605
5054	0.124	0.1772
5056	0.1186	0.1844
5058	0.1229	0.2026
5074	0.1245	0.2124
5076	0.1343	0.2303
5078	0.1379	0.2399
5096	0.1444	0.2536
5098	0.1456	0.2594
5100	0.1535	0.2745
5107	0.1617	0.2895
5109	0.173	0.3052
5111	0.1883	0.3235
5119	0.1929	0.3366
5121	0.1902	0.3369
5123	0.2004	0.353
5136	0.1979	0.3506
5138	0.1856	0.3337
5140	0.1838	0.3297
5147	0.17	0.3135
5149	0.1696	0.3105
5151	0.1625	0.2986
5158	0.1545	0.281
5160	0.1476	0.275
5162	0.144	0.2613
5179	0.1377	0.2481
5181	0.1313	0.2369
5183	0.1233	0.2239
5195	0.117	0.2146
5197	0.1135	0.208
5199	0.1115	0.1988
5205	0.1064	0.1825
5207	0.1075	0.174
5209	0.1062	0.1584
5216	0.1066	0.1415
5218	0.1096	0.1322
5220	0.1148	0.1228
5230	0.1126	0.126
5232	0.1187	0.1339
5234	0.1221	0.1438
5247	0.1187	0.1561
5249	0.116	0.1538
5251	0.1219	0.1644
5264	0.1273	0.1874
5266	0.1309	0.1895
5268	0.1476	0.2103
5279	0.1493	0.2331
5281	0.1415	0.2341
5283	0.1544	0.254
5295	0.157	0.2591
5297	0.152	0.2502
5299	0.1616	0.2568
5309	0.1668	0.2631
5311	0.1623	0.2582
5313	0.1703	0.2641
5333	0.1741	0.2725
5335	0.1695	0.2721
5337	0.1762	0.2825
5350	0.1805	0.2914
5352	0.1764	0.2919
5354	0.1854	0.302
5360	0.1959	0.3102
5362	0.1905	0.3141
5364	0.2021	0.3241
5384	0.2138	0.3309
5386	0.2167	0.3324
5388	0.2321	0.347
5401	0.2422	0.3589
5403	0.2446	0.3605
5405	0.2565	0.3732
5417	0.2781	0.426
5419	0.2833	0.4799
5421	0.3063	0.5459
5434	0.3082	0.5527
5436	0.3042	0.5247
5438	0.309	0.5453
5448	0.3022	0.5048
5450	0.3041	0.4734
5452	0.3002	0.4407
5455	0.3124	0.4308
5457	0.3279	0.4116
5458	0.3453	0.4069
5469	0.3268	0.3856
5471	0.3403	0.3865
5473	0.3305	0.3702
5491	0.3441	0.3582
5493	0.343	0.3355
5494	0.3593	0.3256
5505	0.3581	0.315
5507	0.341	0.309
5509	0.3404	0.3021
5524	0.3467	0.3234
5526	0.3673	0.3353
5528	0.3796	0.3571
5538	0.3789	0.3573
5540	0.371	0.3745
5542	0.3756	0.3824
5549	0.4168	0.4011
5551	0.4455	0.4031
5552	0.4902	0.4239
5563	0.4933	0.4486
5565	0.47	0.4513
5567	0.4788	0.4771
5580	0.4625	0.4929
5582	0.4391	0.482
5584	0.4313	0.4976
5591	0.4284	0.4894
5593	0.4345	0.5092
5595	0.4357	0.5086
5603	0.4067	0.4928
5605	0.3855	0.4641
5607	0.3595	0.4471
5624	0.3537	0.4218
5626	0.345	0.4154
5628	0.3402	0.3939
5646	0.3228	0.3805
5648	0.3143	0.3562
5650	0.2987	0.3415
5660	0.2965	0.3278
5662	0.2885	0.3243
5664	0.2906	0.312
5670	0.2728	0.2886
5672	0.2557	0.282
5674	0.2418	0.2657
5682	0.2475	0.2553
5684	0.2459	0.2412
5686	0.2563	0.2337
5706	0.2511	0.2321
5708	0.2362	0.2309
5710	0.2337	0.2328
5717	0.2383	0.2494
5719	0.236	0.2608
5721	0.2482	0.2783
5731	0.2686	0.2814
5733	0.273	0.274
5735	0.292	0.2759
5751	0.2988	0.2729
5753	0.2907	0.2656
5755	0.2994	0.2657
5773	0.2963	0.2716
5775	0.2764	0.2767
5777	0.2751	0.287
5795	0.2903	0.3038
5797	0.2969	0.308
5799	0.3163	0.3271
5812	0.3377	0.3298
5814	0.3421	0.331
5816	0.3653	0.3401
5828	0.3672	0.3451
5830	0.3448	0.3419
5832	0.3452	0.3518
5843	0.3446	0.3592
5845	0.3309	0.3556
5847	0.3364	0.3636
5862	0.3734	0.3716
5864	0.3931	0.373
5866	0.4334	0.3841
5879	0.4569	0.3932
5881	0.4432	0.3835
5883	0.468	0.3935
5895	0.461	0.3995
5897	0.4274	0.3897
5899	0.42	0.3972
5909	0.3814	0.384
5911	0.3931	0.3843
5912	0.3735	0.3763
5923	0.334	0.3707
5925	0.3257	0.374
5927	0.301	0.3727
5947	0.2838	0.3675
5949	0.2873	0.3502
5951	0.281	0.3447
5964	0.2706	0.3451
5966	0.2582	0.3288
5968	0.2582	0.3292
5984	0.2744	0.3173
5986	0.291	0.332
5988	0.309	0.3286
5998	0.3116	0.327
6000	0.3188	0.3212
6002	0.3266	0.3226
6009	0.3519	0.3382
6011	0.3625	0.3495
6012	0.3893	0.3672
6023	0.4047	0.3684
6025	0.397	0.3579
6027	0.4148	0.3632
6039	0.421	0.361
6041	0.408	0.3503
6043	0.4157	0.3509
6050	0.4058	0.3373
6052	0.4187	0.3377
6054	0.4144	0.3316
6062	0.3906	0.32
6064	0.3658	0.3111
6066	0.3424	0.3002
6083	0.326	0.2939
6085	0.3137	0.3019
6087	0.2988	0.3035
6093	0.2793	0.3007
6095	0.2622	0.3085
6097	0.2461	0.3111
6103	0.2468	0.3233
6105	0.2392	0.3229
6107	0.2401	0.3357
6114	0.2266	0.3381
6116	0.2197	0.3247
6118	0.2109	0.3258
6136	0.2082	0.3082
6138	0.2056	0.3132
6140	0.2085	0.3062
6158	0.2068	0.2902
6160	0.1974	0.2877
6162	0.1951	0.276
6169	0.1996	0.2645
6171	0.203	0.2681
6173	0.2113	0.2621
6183	0.2221	0.2565
6185	0.2237	0.2605
6187	0.2363	0.2605
6202	0.2376	0.255
6204	0.227	0.2467
6206	0.227	0.2436
6219	0.2229	0.246
6221	0.2191	0.2387
6223	0.217	0.2468
6240	0.2276	0.2331
6242	0.2291	0.2331
6244	0.2383	0.2306
6257	0.2448	0.22
6259	0.249	0.2247
6261	0.2603	0.2225
6277	0.2527	0.2171
6279	0.2363	0.2099
6281	0.2306	0.2118
6299	0.2226	0.2287
6301	0.2238	0.2417
6303	0.2272	0.2666
6310	0.2159	0.264
6312	0.22	0.2459
6314	0.2242	0.2486
6332	0.2297	0.2462
6334	0.2367	0.2377
6336	0.2472	0.2443
6349	0.2406	0.236
6351	0.2431	0.2402
6352	0.2466	0.2369
6363	0.261	0.2346
6365	0.2755	0.2349
6367	0.3021	0.2426
6377	0.2983	0.2577
6379	0.2821	0.2443
6381	0.2889	0.2611
6388	0.268	0.2731
6390	0.2824	0.3048
6391	0.2805	0.3274
6402	0.2689	0.3372
6404	0.251	0.3289
6406	0.2387	0.3412
6416	0.2352	0.318
6418	0.2383	0.3285
6420	0.245	0.3101
6438	0.2296	0.3015
6440	0.2142	0.3192
6442	0.209	0.3259
6452	0.206	0.304
6454	0.209	0.2857
6456	0.2145	0.2731
6469	0.2086	0.2662
6471	0.2044	0.2581
6473	0.2021	0.2592
6481	0.1976	0.2407
6483	0.1957	0.2612
6485	0.1967	0.2482
6497	0.2034	0.2458
6499	0.2131	0.2399
6501	0.2272	0.2456
6508	0.2303	0.2344
6510	0.2475	0.2374
6512	0.2593	0.2297
6530	0.2571	0.2243
6532	0.249	0.2288
6534	0.2538	0.2294
6546	0.2422	0.2209
6548	0.2277	0.2159
6550	0.2215	0.2129
6568	0.2172	0.2062
6570	0.2231	0.2077
6572	0.2296	0.2045
6587	0.2454	0.1956
6589	0.2528	0.1973
6591	0.2981	0.1959
6609	0.3204	0.1958
6611	0.2905	0.1988
6613	0.3209	0.2063
6631	0.3419	0.2085
6633	0.3168	0.1978
6635	0.35	0.2044
6645	0.3586	0.1933
6647	0.3391	0.1834
6649	0.3674	0.1776
6667	0.385	0.1716
6669	0.3946	0.1748
6671	0.4135	0.1702
6689	0.329	0.1671
6691	0.2735	0.1787
6693	0.216	0.1941
6713	0.2107	0.182
6715	0.2043	0.1706
6717	0.1983	0.1604
6728	0.2018	0.1589
6730	0.2195	0.1668
6732	0.2332	0.1731
6738	0.2169	0.1772
6740	0.212	0.179
6742	0.2112	0.186
6750	0.1789	0.1788
6752	0.1614	0.1656
6754	0.1425	0.1605
6769	0.1375	0.1663
6771	0.1359	0.1669
6772	0.1362	0.1773
6783	0.1456	0.1944
6785	0.1552	0.2002
6787	0.1655	0.2192
6795	0.1693	0.2221
6797	0.1714	0.2111
6799	0.1783	0.2145
6809	0.1769	0.2133
6811	0.1721	0.1997
6813	0.1749	0.1993
6828	0.172	0.2138
6830	0.1618	0.2201
6832	0.164	0.237
6842	0.1733	0.253
6844	0.176	0.2525
6846	0.1876	0.2684
6856	0.194	0.2687
6858	0.1922	0.2537
6860	0.2037	0.2538
6871	0.2051	0.2555
6873	0.1883	0.2507
6875	0.1881	0.2559
6893	0.1962	0.2745
6895	0.1955	0.2848
6897	0.2048	0.3063
6907	0.2159	0.324
6909	0.2177	0.3224
6911	0.2314	0.3444
6922	0.2331	0.3451
6924	0.218	0.3271
6926	0.2225	0.3299
6941	0.2275	0.3444
6943	0.2236	0.3396
6945	0.232	0.3582
6956	0.2487	0.3863
6958	0.2533	0.3967
6960	0.2733	0.4293
6973	0.286	0.4431
6975	0.2808	0.4321
6977	0.2978	0.4536
6987	0.3082	0.449
6989	0.3005	0.4355
6991	0.316	0.4617
7009	0.3357	0.4824
7011	0.3347	0.4912
7013	0.3558	0.5369
7028	0.368	0.5522
7030	0.3676	0.5294
7032	0.3835	0.5651
7050	0.3934	0.567
7052	0.3895	0.5375
7054	0.4033	0.5678
7057	0.393	0.5398
7059	0.412	0.5906
7061	0.4132	0.6061
7069	0.4002	0.6091
7071	0.4117	0.6194
7073	0.4082	0.6389
7085	0.3865	0.5903
7087	0.3847	0.5428
7089	0.3716	0.5256
7095	0.3478	0.4807
7097	0.3425	0.4583
7099	0.3242	0.4521
7102	0.313	0.4413
7104	0.3217	0.4389
7106	0.3173	0.4443
7124	0.3176	0.4248
7126	0.3318	0.4073
7128	0.3388	0.4084
7146	0.3275	0.4203
7148	0.3167	0.4207
7150	0.31	0.4405
7160	0.2897	0.4121
7162	0.28	0.3969
7164	0.262	0.3711
7175	0.2564	0.3533
7177	0.2683	0.3544
7179	0.2718	0.3447
7197	0.2702	0.3461
7199	0.2735	0.3612
7201	0.2766	0.3671
7208	0.263	0.3605
7210	0.2543	0.3603
7212	0.2444	0.3589
7224	0.2306	0.3437
7226	0.2267	0.3343
7228	0.2191	0.3226
7246	0.2258	0.32
7248	0.2366	0.3273
7250	0.2487	0.3322
7256	0.2482	0.3376
7258	0.2467	0.3396
7260	0.2525	0.3476
7271	0.2421	0.3387
7273	0.2306	0.3259
7275	0.227	0.3194
7293	0.2286	0.3149
7295	0.2259	0.3122
7297	0.2315	0.3143
7317	0.2415	0.3137
7319	0.2443	0.3173
7321	0.2586	0.3324
7329	0.2658	0.3328
7331	0.2646	0.3306
7333	0.2755	0.3407
7345	0.2727	0.3294
7347	0.2566	0.3346
7349	0.2565	0.3345
7356	0.2424	0.3052
7358	0.2311	0.2928
7360	0.2259	0.2743
7378	0.2182	0.2794
7380	0.217	0.3055
7382	0.2183	0.323
7393	0.2116	0.3211
7395	0.207	0.3118
7397	0.2071	0.3191
7415	0.1891	0.2957
7417	0.1802	0.2695
7419	0.1695	0.2507
7437	0.1613	0.2571
7439	0.1525	0.252
7440	0.1489	0.2571
7451	0.1437	0.236
7453	0.1448	0.2464
7455	0.1453	0.2411
7462	0.142	0.2172
7464	0.1415	0.2097
7466	0.1478	0.2005
7476	0.1544	0.2026
7478	0.1582	0.2122
7480	0.1698	0.2168
7490	0.1703	0.22
7492	0.1889	0.2241
7494	0.1983	0.2346
7506	0.2008	0.2693
7508	0.2106	0.2894
7510	0.2241	0.3261
7517	0.2077	0.3455
7519	0.1884	0.3414
7521	0.1791	0.3701
7533	0.1657	0.3354
7535	0.1612	0.3097
7537	0.1599	0.2904
7552	0.1688	0.2838
7554	0.1823	0.3017
7556	0.1985	0.3205
7569	0.1993	0.3385
7571	0.201	0.3487
7573	0.215	0.3786
7585	0.21	0.3612
7587	0.1974	0.336
7589	0.2035	0.333
7599	0.2073	0.3285
7601	0.2045	0.3241
7603	0.2205	0.3341
7613	0.2418	0.3704
7615	0.2328	0.3978
7617	0.26	0.4369
7637	0.2657	0.4444
7639	0.2683	0.4295
7641	0.2871	0.4423
7651	0.331	0.4192
7653	0.3294	0.3834
7655	0.3874	0.3741
7675	0.3585	0.3779
7677	0.3501	0.3748
7679	0.3401	0.3934
7697	0.3673	0.4184
7699	0.3992	0.4193
7701	0.4323	0.4469
7708	0.4352	0.4484
7710	0.416	0.4313
7712	0.4268	0.4483
7724	0.4002	0.4502
7726	0.3686	0.4379
7728	0.3579	0.4505
7738	0.3681	0.4527
7740	0.3773	0.4325
7742	0.4137	0.443
7753	0.4506	0.4567
7755	0.4599	0.4723
7757	0.5036	0.5085
7769	0.5025	0.5071
7771	0.4681	0.4837
7773	0.4732	0.4836
7791	0.4769	0.4604
7793	0.4657	0.4338
7795	0.4895	0.4322
7806	0.5482	0.4772
7808	0.5614	0.4801
7810	0.624	0.5356
7823	0.661	0.5917
7825	0.6428	0.6265
7827	0.6852	0.6902
7835	0.71	0.7649
7837	0.711	0.7932
7839	0.7402	0.8815
7851	0.7579	0.9009
7853	0.746	0.8385
7855	0.7788	0.8485
7868	0.7843	0.8023
7870	0.8282	0.8354
7872	0.8524	0.825
7882	0.8556	0.8558
7884	0.8661	0.9054
7886	0.874	0.9483
7889	0.8508	0.9238
7891	0.8546	0.8909
7893	0.8505	0.8955
7900	0.8821	0.8374
7902	0.8321	0.773
7904	0.8602	0.7295
7914	0.8459	0.7652
7916	0.7967	0.8146
7918	0.7955	0.8746
7925	0.8055	0.9535
7927	0.8262	0.9844
7929	0.8417	1.0774
7940	0.8444	1.0847
7942	0.8501	1.0184
7944	0.8621	1.0351
7962	0.8501	1.0214
7964	0.8136	0.9663
7966	0.8024	0.9612
7982	0.8058	1.0335
7984	0.8095	1.0936
7986	0.8243	1.1825
7993	0.8213	1.2611
7995	0.8189	1.2773
7997	0.8297	1.3623
8015	0.7997	1.3507
8017	0.7758	1.2743
8019	0.7607	1.2601
8029	0.7266	1.1931
8031	0.7264	1.1947
8033	0.7069	1.1567
8051	0.7201	1.1737
8053	0.7528	1.2349
8055	0.7856	1.2631
8073	0.7597	1.2478
8075	0.7265	1.233
8077	0.7109	1.2396
8084	0.6695	1.1703
8086	0.6491	1.1434
8088	0.6176	1.0956
8106	0.6185	1.0083
8108	0.6477	0.9688
8110	0.6627	0.9077
8130	0.6614	0.9149
8132	0.6677	0.9609
8134	0.6754	0.9924
8152	0.6464	1.0368
8154	0.6183	1.068
8156	0.5963	1.1259
8171	0.5907	1.0878
8173	0.5969	1.0108
8175	0.6016	0.9797
8186	0.624	0.9745
8188	0.6468	0.9576
8190	0.679	0.9757
8202	0.6794	0.9954
8204	0.6592	1.0354
8206	0.6609	1.0637
8214	0.6491	1.1056
8216	0.6265	1.1156
8218	0.62	1.1667
8225	0.6397	1.175
8227	0.6454	1.2192
8229	0.6656	1.2476
8242	0.6931	1.2575
8244	0.7031	1.2196
8246	0.7409	1.236
8253	0.7459	1.1991
8255	0.7189	1.1455
8257	0.7255	1.1133
8272	0.6963	1.0616
8274	0.7074	1.0738
8276	0.689	1.0527
8289	0.6696	1.0192
8291	0.681	1.0053
8293	0.6719	0.985
8296	0.6975	0.9241
8298	0.6936	0.8917
8299	0.7228	0.8431
8310	0.7248	0.8372
8312	0.763	0.8815
8314	0.7791	0.9027
8326	0.7594	0.9132
8328	0.7536	0.9392
8330	0.748	0.9657
8340	0.7066	0.9159
8342	0.6775	0.8713
8344	0.6368	0.8303
8352	0.6264	0.7876
8354	0.6428	0.7768
8356	0.6415	0.7564
8367	0.6748	0.7953
8369	0.707	0.8517
8371	0.7437	0.9085
8382	0.7346	0.9102
8384	0.6987	0.8945
8386	0.6877	0.911
8393	0.6517	0.8511
8395	0.6553	0.8217
8397	0.6278	0.7754
8404	0.6151	0.7568
8406	0.6448	0.7781
8408	0.6454	0.7712
8418	0.619	0.7687
8420	0.6166	0.7895
8422	0.5963	0.8008
8440	0.5551	0.7775
8442	0.5466	0.7629
8444	0.5121	0.7466
8462	0.4877	0.7174
8464	0.5062	0.7188
8466	0.4951	0.703
8484	0.4845	0.7043
8486	0.5035	0.7222
8488	0.5026	0.7368
8506	0.4692	0.7725
8508	0.455	0.7997
8510	0.4314	0.8451
8528	0.3958	0.828
8530	0.3883	0.7827
8532	0.3637	0.7641
8544	0.3645	0.7257
8546	0.3979	0.7052
8548	0.4133	0.679
8559	0.3934	0.7075
8561	0.3896	0.7487
8563	0.3809	0.791
8570	0.341	0.805
8572	0.3198	0.8035
8574	0.289	0.8227
8592	0.2896	0.7686
8594	0.2988	0.7335
8596	0.3187	0.6852
8603	0.3433	0.6591
8605	0.3519	0.676
8607	0.3872	0.6769
8625	0.3634	0.6932
8627	0.3409	0.7178
8629	0.3257	0.7445
8639	0.2904	0.6893
8641	0.2798	0.6724
8643	0.2604	0.6266
8653	0.2681	0.5664
8655	0.2974	0.5601
8657	0.3169	0.5207
8664	0.3152	0.5037
8666	0.3071	0.5276
8668	0.3198	0.5235
8681	0.2927	0.5063
8683	0.2733	0.489
8685	0.2559	0.4771
8696	0.2381	0.4272
8698	0.2285	0.4145
8700	0.2206	0.3754
8712	0.2005	0.3675
8714	0.2003	0.3409
8715	0.1863	0.3421
8726	0.1714	0.3418
8728	0.1587	0.3695
8730	0.1581	0.3817
8748	0.1517	0.4069
8750	0.1549	0.4148
8752	0.1566	0.4461
8755	0.1589	0.4619
8757	0.163	0.4949
8759	0.1693	0.5183
8767	0.1711	0.5056
8769	0.1682	0.5244
8771	0.1703	0.5318
8778	0.1672	0.4733
8780	0.1637	0.4238
8782	0.1647	0.3753
8800	0.1704	0.3273
8802	0.1725	0.3325
8804	0.1801	0.3214
8816	0.1831	0.3476
8818	0.1808	0.4
8820	0.1853	0.4385
8831	0.1846	0.4152
8833	0.1786	0.4061
8835	0.1805	0.4101
8846	0.1831	0.3513
8848	0.1844	0.3026
8850	0.1906	0.2669
8860	0.1965	0.2545
8862	0.1966	0.2651
8864	0.205	0.278
8882	0.203	0.2817
8884	0.1916	0.2958
8886	0.1902	0.3186
8904	0.1872	0.3087
8906	0.1788	0.2985
8908	0.1804	0.3121
8921	0.1989	0.2932
8923	0.1957	0.2656
8925	0.2098	0.2707
8935	0.2128	0.2679
8937	0.221	0.2617
8939	0.2359	0.2634
8949	0.2252	0.2594
8951	0.2085	0.2831
8953	0.2064	0.3306
8960	0.1881	0.3636
8962	0.185	0.3697
8964	0.19	0.4174
8977	0.208	0.4192
8979	0.2153	0.3778
8981	0.2468	0.3822
8999	0.2482	0.3754
9001	0.2404	0.3454
9003	0.2539	0.3407
9021	0.2846	0.3982
9023	0.2922	0.4342
9025	0.3401	0.4971
9032	0.3565	0.5431
9034	0.3288	0.5425
9036	0.3532	0.5957
9046	0.3726	0.6044
9048	0.3642	0.5536
9050	0.3921	0.5582
9068	0.4196	0.5879
9070	0.4161	0.617
9072	0.4442	0.655
9090	0.4489	0.721
9092	0.4711	0.7325
9094	0.4875	0.7977
9112	0.479	0.8134
9114	0.4684	0.7847
9116	0.4671	0.8076
9126	0.4388	0.7905
9128	0.4091	0.7292
9130	0.3866	0.7118
9145	0.3806	0.7317
9147	0.3998	0.7383
9149	0.4069	0.7682
9167	0.3933	0.8347
9169	0.3897	0.8698
9171	0.3878	0.9372
9181	0.3773	0.9466
9183	0.3677	0.9081
9185	0.3675	0.9196
9203	0.3596	0.9008
9205	0.3485	0.8424
9207	0.3523	0.8187
9214	0.3624	0.8644
9216	0.3669	0.8913
9218	0.3862	0.9406
9225	0.399	1.0072
9227	0.3938	1.0341
9229	0.4129	1.0997
9247	0.4024	1.0982
9249	0.4039	1.0415
9251	0.4154	1.0378
9269	0.4594	1.0191
9271	0.4836	1.0109
9273	0.5394	0.997
9280	0.552	1.0468
9282	0.6184	1.111
9284	0.6666	1.1726
9291	0.6552	1.2572
9293	0.5974	1.3035
9295	0.5829	1.3885
9313	0.5692	1.4304
9315	0.5867	1.5112
9316	0.5972	1.5628
9327	0.5439	1.5903
9329	0.5775	1.5919
9330	0.5684	1.6149
9341	0.5528	1.7092
9343	0.5692	1.772
9345	0.5693	1.8677
9358	0.5714	1.8899
9360	0.5739	1.8329
9362	0.5863	1.8524
9380	0.5712	1.7924
9382	0.5597	1.731
9384	0.5575	1.67
9395	0.58	1.6968
9397	0.6123	1.7571
9398	0.6534	1.7883
9409	0.6688	1.8356
9411	0.6503	1.8599
9413	0.6767	1.9153
9425	0.6537	1.8776
9427	0.6162	1.8062
9429	0.6085	1.7673
9440	0.6077	1.6861
9442	0.6042	1.6501
9444	0.6154	1.5763
9462	0.6071	1.5006
9464	0.6104	1.4277
9466	0.6214	1.3524
9469	0.5988	1.3123
9471	0.5815	1.2555
9473	0.5775	1.2206
9480	0.5495	1.1369
9482	0.52	1.1245
9484	0.5218	1.0542
9490	0.5006	1.0311
9492	0.5142	1.0601
9494	0.5059	1.0523
9507	0.518	0.9994
9509	0.5053	0.9687
9511	0.5208	0.9228
9524	0.5558	0.9516
9526	0.587	0.9357
9528	0.6245	0.9548
9536	0.6258	0.8927
9538	0.6343	0.904
9539	0.6406	0.8554
9550	0.6806	0.8399
9552	0.6861	0.7867
9553	0.7281	0.776
9564	0.7593	0.8038
9566	0.7425	0.8338
9568	0.7696	0.8728
9581	0.7508	0.8625
9583	0.7788	0.8228
9585	0.7783	0.813
9598	0.7921	0.7555
9600	0.7987	0.7204
9602	0.8154	0.6659
9605	0.7967	0.6233
9607	0.8117	0.5737
9608	0.8035	0.5356
9619	0.7986	0.5198
9621	0.7781	0.5289
9623	0.7729	0.5285
9629	0.73	0.5207
9631	0.7171	0.5074
9632	0.6816	0.5058
9643	0.6736	0.5634
9645	0.6444	0.5561
9647	0.6352	0.6079
9657	0.6253	0.5929
9659	0.6293	0.6311
9661	0.626	0.631
9672	0.6002	0.6485
9674	0.5627	0.6237
9676	0.5427	0.6448
9682	0.5137	0.6588
9684	0.511	0.7203
9686	0.512	0.7488
9698	0.4904	0.8062
9700	0.4705	0.8192
9702	0.4519	0.8759
9715	0.4136	0.8803
9717	0.4038	0.9462
9719	0.3763	0.9665
9737	0.3737	1.013
9739	0.3967	0.9941
9741	0.403	1.0355
9744	0.4141	0.9992
9746	0.4221	1.0369
9747	0.4386	1.0148
9758	0.4632	1.0035
9760	0.4809	0.9724
9762	0.5107	0.9609
9774	0.5245	0.9735
9776	0.5505	0.9759
9778	0.573	0.9926
9791	0.5954	0.9792
9793	0.6082	0.9316
9795	0.634	0.9118
9807	0.6227	0.8395
9809	0.6428	0.8221
9811	0.6428	0.7578
9822	0.6366	0.7108
9824	0.6124	0.6491
9825	0.6118	0.6135
9836	0.6421	0.577
9838	0.6653	0.5823
9839	0.6997	0.5487
9850	0.6856	0.4877
9852	0.7071	0.4424
9853	0.7016	0.3873
9864	0.7228	0.3826
9866	0.7121	0.3585
9867	0.6777	0.3378
9878	0.6329	0.3788
9880	0.5988	0.3786
9882	0.556	0.4206
9895	0.5222	0.402
9897	0.4874	0.4418
9899	0.4609	0.444
9910	0.4315	0.4683
9912	0.4207	0.4382
9914	0.4014	0.4581
9927	0.3715	0.4689
9929	0.3473	0.5216
9931	0.326	0.55
9937	0.3183	0.5817
9939	0.3132	0.6156
9941	0.3141	0.6545
9954	0.3311	0.6839
9956	0.3361	0.6681
9958	0.3502	0.6961
9971	0.3579	0.7043
9973	0.3725	0.7481
9975	0.3907	0.7635
9986	0.413	0.8072
9988	0.433	0.8031
9990	0.4698	0.8475
9993	0.4719	0.8421
9995	0.4812	0.8288
9997	0.5174	0.8277
10003	0.5204	0.755
10005	0.5338	0.7496
10007	0.5605	0.6969
10020	0.5295	0.7026
10022	0.5407	0.6721
10024	0.525	0.6741
10039	0.559	0.5969
10041	0.5435	0.6072
10043	0.5914	0.5551
10063	0.5767	0.5346
10065	0.6317	0.4721
10066	0.6302	0.4607
10077	0.5971	0.5095
10079	0.5727	0.5149
10081	0.5598	0.561
10087	0.576	0.549
10089	0.5937	0.602
10090	0.6251	0.6089
10101	0.5989	0.5962
10103	0.612	0.6147
10105	0.6092	0.6127
10113	0.5785	0.5616
10115	0.549	0.5246
10117	0.5182	0.4741
10128	0.4535	0.4595
10130	0.4375	0.4487
10131	0.3911	0.4399
10142	0.3479	0.3693
10144	0.3218	0.3888
10146	0.2926	0.3652
10158	0.2634	0.3148
10160	0.2506	0.2681
10162	0.2413	0.2322
10175	0.2409	0.2488
10177	0.2314	0.24
10179	0.2328	0.2694
10192	0.2364	0.2444
10194	0.2493	0.2713
10196	0.2585	0.2746
10207	0.2573	0.2945
10209	0.2502	0.2759
10211	0.2509	0.2896
10223	0.2602	0.311
10225	0.2751	0.3625
10227	0.2855	0.3988
10239	0.2874	0.3889
10241	0.282	0.3502
10243	0.2847	0.333
10256	0.303	0.4002
10258	0.3101	0.4372
10260	0.3305	0.5047
10271	0.3252	0.4897
10273	0.3375	0.4623
10275	0.3313	0.4487
10278	0.2997	0.3948
10280	0.2953	0.3812
10281	0.2747	0.3455
10292	0.2644	0.3377
10294	0.25	0.3156
10296	0.2523	0.3148
10302	0.2438	0.2913
10304	0.2454	0.3006
10306	0.2538	0.3041
10319	0.2575	0.312
10321	0.2505	0.2967
10323	0.2611	0.3039
10341	0.2438	0.2914
10343	0.2523	0.3059
10345	0.2499	0.3053
10356	0.2504	0.3097
10358	0.24	0.2928
10360	0.2447	0.2978
10375	0.2442	0.3097
10377	0.2561	0.3387
[truncated: 1,292 more rows]

## Sheet: Mut5
Residue	RMSF Mut5 (nm)	RMSF Wild (nm)	0.346509
1	0.3421	0.2981
5	0.31	0.2494
18	0.27	0.208
20	0.2483	0.199
22	0.2218	0.1923
28	0.2175	0.1763
30	0.2087	0.1674
32	0.2065	0.1877
42	0.2035	0.2021
44	0.2011	0.1947
46	0.201	0.2249
59	0.2079	0.2228
61	0.2214	0.2055
63	0.2353	0.206
75	0.2254	0.2081
77	0.2208	0.2057
79	0.2262	0.2182
92	0.2116	0.2437
94	0.1761	0.25
96	0.1649	0.282
99	0.1603	0.2878
101	0.1781	0.2605
103	0.1992	0.2677
116	0.2439	0.2716
118	0.2319	0.275
120	0.285	0.2891
127	0.2679	0.3152
129	0.2327	0.3247
131	0.2253	0.3638
138	0.2027	0.3809
140	0.1973	0.3771
142	0.1912	0.4019
145	0.179	0.3836
147	0.1777	0.4082
149	0.1844	0.4317
152	0.1833	0.4312
154	0.1941	0.3909
156	0.2081	0.4066
159	0.21	0.3558
161	0.2131	0.3149
163	0.2313	0.3144
166	0.2147	0.2791
168	0.1867	0.2434
170	0.184	0.2208
185	0.1712	0.1952
187	0.1564	0.1951
189	0.1535	0.2028
205	0.1737	0.2279
207	0.2006	0.2321
209	0.2243	0.2576
219	0.2354	0.2409
221	0.2184	0.2224
223	0.2335	0.2357
230	0.2426	0.2285
232	0.2302	0.2122
234	0.2467	0.2131
241	0.2552	0.212
243	0.2574	0.2288
245	0.2725	0.2294
248	0.2747	0.2428
250	0.2486	0.2585
252	0.2552	0.2768
262	0.2546	0.2735
264	0.2238	0.2605
266	0.2249	0.2585
281	0.1921	0.2524
283	0.2139	0.2444
285	0.2447	0.2421
288	0.287	0.2439
290	0.3085	0.2638
292	0.3642	0.2709
305	0.3604	0.2737
307	0.3317	0.2828
309	0.3581	0.2937
315	0.3458	0.2943
317	0.3014	0.2948
319	0.2857	0.3014
334	0.2538	0.2918
336	0.2527	0.3015
337	0.2375	0.3001
348	0.2008	0.2907
350	0.1962	0.2865
352	0.1799	0.281
362	0.1841	0.2882
364	0.2026	0.3022
366	0.2129	0.3181
374	0.1987	0.3156
376	0.1905	0.31
378	0.1972	0.3148
391	0.1885	0.2964
393	0.1741	0.2753
395	0.1798	0.2648
412	0.1917	0.2609
414	0.2048	0.2368
416	0.2237	0.2336
424	0.2167	0.2222
426	0.2138	0.2173
428	0.2081	0.2147
443	0.2053	0.2248
445	0.2099	0.2325
447	0.2137	0.2472
460	0.2207	0.2527
462	0.2306	0.2415
464	0.2408	0.2468
472	0.2341	0.2438
474	0.223	0.2331
476	0.2182	0.2325
491	0.2122	0.2417
493	0.2067	0.2467
495	0.2038	0.2606
502	0.2147	0.2742
504	0.227	0.2747
506	0.2424	0.2918
524	0.2595	0.2955
526	0.2537	0.2805
528	0.2694	0.2849
534	0.2714	0.2794
536	0.2934	0.2832
538	0.3027	0.2797
549	0.2747	0.2525
551	0.2624	0.2444
553	0.2477	0.2483
568	0.2588	0.243
570	0.2551	0.2375
572	0.2674	0.2342
578	0.2503	0.2192
580	0.2614	0.2202
582	0.2562	0.2132
588	0.2391	0.2027
590	0.2423	0.2052
591	0.2333	0.2031
602	0.2147	0.1989
604	0.2116	0.2025
606	0.1995	0.2033
619	0.1897	0.1916
621	0.1984	0.1896
623	0.1956	0.1853
638	0.1834	0.1774
640	0.1828	0.1767
642	0.1777	0.1746
657	0.1615	0.1758
659	0.1552	0.1772
661	0.1449	0.1802
674	0.1434	0.185
676	0.1433	0.1874
678	0.1452	0.194
693	0.1451	0.1982
695	0.1486	0.1926
697	0.153	0.1969
703	0.1421	0.2028
705	0.1382	0.198
707	0.131	0.2015
717	0.1178	0.2125
719	0.1202	0.2142
721	0.1167	0.2257
733	0.1113	0.2317
735	0.1094	0.2176
737	0.1198	0.2216
743	0.1116	0.2226
745	0.1023	0.2217
747	0.1198	0.2296
762	0.1322	0.2506
764	0.1196	0.2546
766	0.1317	0.2783
776	0.1178	0.3035
778	0.105	0.2867
780	0.0988	0.3059
783	0.1016	0.3007
785	0.1103	0.2908
787	0.1225	0.2897
798	0.1234	0.2677
800	0.1243	0.2569
802	0.1301	0.2401
814	0.1463	0.2287
816	0.1618	0.2261
818	0.1811	0.2253
828	0.1939	0.23
830	0.2014	0.2128
832	0.2113	0.2284
835	0.2154	0.2104
837	0.2295	0.2333
839	0.2382	0.2454
846	0.2287	0.2453
848	0.2065	0.2508
850	0.1982	0.2755
857	0.2027	0.2677
859	0.2028	0.2228
861	0.2158	0.2216
868	0.2342	0.1909
870	0.2343	0.1883
872	0.2422	0.188
880	0.2461	0.1827
882	0.2424	0.1725
884	0.247	0.1785
901	0.2461	0.1648
903	0.2487	0.1497
905	0.2542	0.1491
920	0.2524	0.1606
922	0.2316	0.1599
924	0.2339	0.1734
936	0.2317	0.1808
938	0.2509	0.1878
940	0.265	0.1948
943	0.2818	0.2002
945	0.2807	0.2051
947	0.2901	0.2152
958	0.2934	0.2091
960	0.2873	0.205
962	0.2879	0.2071
973	0.2806	0.1933
975	0.2742	0.1956
977	0.2793	0.1851
997	0.2868	0.1851
999	0.277	0.1603
1001	0.2816	0.1719
1014	0.2758	0.1654
1016	0.2433	0.1606
1018	0.2283	0.1569
1031	0.2094	0.1509
1033	0.2097	0.1534
1035	0.2024	0.1588
1041	0.1849	0.1706
1043	0.183	0.1265
1045	0.1766	0.1238
1056	0.1606	0.1222
1058	0.1677	0.1262
1060	0.1581	0.1236
1075	0.1482	0.1189
1077	0.1358	0.1108
1079	0.1332	0.105
1092	0.1168	0.103
1094	0.1242	0.1161
1095	0.1177	0.1119
1106	0.1333	0.1227
1108	0.1277	0.1117
1110	0.1693	0.1167
1122	0.1413	0.1137
1124	0.1611	0.1219
1126	0.1404	0.1349
1129	0.1257	0.1138
1131	0.1032	0.1183
1133	0.116	0.1129
1141	0.1298	0.1051
1143	0.1477	0.1126
1145	0.1706	0.1131
1155	0.1471	0.1031
1157	0.1282	0.1074
1159	0.1169	0.1035
1169	0.1049	0.0898
1171	0.1089	0.0902
1173	0.1212	0.0878
1189	0.1478	0.0874
1191	0.1561	0.0846
1193	0.1902	0.0861
1200	0.2095	0.0852
1202	0.2016	0.0828
1204	0.2269	0.0896
1212	0.2213	0.0909
1214	0.1884	0.0869
1216	0.1933	0.098
1223	0.2217	0.096
1225	0.2291	0.0891
1227	0.2577	0.0905
1238	0.2754	0.0914
1240	0.27	0.0898
1242	0.2947	0.0993
1253	0.2976	0.1075
1255	0.2552	0.1075
1257	0.2601	0.1199
1260	0.2649	0.126
1262	0.2688	0.1288
1264	0.2711	0.135
1275	0.2732	0.1396
1277	0.2727	0.1403
1279	0.2766	0.1468
1282	0.2815	0.1523
1284	0.2727	0.1508
1286	0.2755	0.1574
1301	0.2734	0.1681
1303	0.2632	0.1692
1305	0.2579	0.1806
1316	0.2718	0.1873
1318	0.271	0.1833
1320	0.2834	0.193
1331	0.308	0.1988
1333	0.3205	0.1916
1335	0.3472	0.2002
1342	0.3483	0.2098
1344	0.3401	0.2079
1346	0.3384	0.2185
1352	0.3442	0.226
1354	0.3484	0.2227
1356	0.3609	0.234
1364	0.376	0.2442
1366	0.3757	0.2398
1368	0.3957	0.2545
1383	0.3953	0.2652
1385	0.3825	0.2603
1387	0.3884	0.2777
1405	0.3987	0.288
1407	0.3921	0.2823
1409	0.405	0.2987
1412	0.3999	0.2962
1414	0.3831	0.2784
1416	0.3812	0.2777
1427	0.3767	0.2758
1429	0.3856	0.2894
1430	0.3844	0.2928
1441	0.3714	0.2756
1443	0.3491	0.2594
1445	0.332	0.2421
1458	0.3151	0.2451
1460	0.2899	0.2377
1462	0.277	0.252
1465	0.2629	0.2481
1467	0.2545	0.2654
1469	0.2516	0.27
1484	0.2695	0.276
1486	0.2814	0.2889
1488	0.3029	0.3045
1499	0.3065	0.2903
1501	0.295	0.2724
1503	0.3	0.2639
1513	0.278	0.2335
1515	0.2608	0.2271
1517	0.248	0.2023
1530	0.2355	0.1937
1532	0.2516	0.2163
1534	0.2502	0.2188
1545	0.2299	0.2245
1547	0.1828	0.2465
1549	0.1684	0.2618
1564	0.1493	0.2382
1566	0.1617	0.2158
1568	0.1672	0.2023
1588	0.1598	0.1774
1590	0.1621	0.1595
1592	0.171	0.1464
1599	0.1607	0.1551
1601	0.1424	0.1668
1603	0.1436	0.1864
1618	0.1453	0.2092
1620	0.1357	0.1992
1622	0.1397	0.2195
1633	0.1453	0.1961
1635	0.1461	0.1946
1637	0.1593	0.1831
1652	0.1602	0.1949
1654	0.1572	0.2004
1656	0.1592	0.2204
1663	0.1584	0.2053
1665	0.1588	0.1985
1667	0.1607	0.191
1679	0.1592	0.1864
1681	0.1628	0.185
1683	0.1634	0.1843
1695	0.164	0.1844
1697	0.2035	0.1786
1699	0.2068	0.1811
1710	0.1877	0.1818
1712	0.1858	0.1817
1713	0.1784	0.1852
1724	0.1894	0.1853
1726	0.2055	0.1876
1728	0.2222	0.1958
1741	0.2173	0.201
1743	0.2158	0.2057
1744	0.2207	0.2182
1755	0.2099	0.2198
1757	0.1977	0.2125
1759	0.1958	0.2213
1771	0.1979	0.2219
1773	0.1967	0.2106
1775	0.2088	0.2172
1791	0.2338	0.2285
1793	0.2276	0.2253
1795	0.2531	0.2402
1806	0.2796	0.2559
1808	0.2787	0.2563
1810	0.3164	0.2773
1816	0.3061	0.2864
1818	0.2815	0.2758
1820	0.2772	0.2884
1827	0.2517	0.3
1829	0.2181	0.3018
1831	0.2026	0.329
1834	0.2012	0.3247
1836	0.1881	0.3201
1838	0.1906	0.3225
1844	0.1904	0.3181
1846	0.2021	0.3197
1847	0.2065	0.3348
1858	0.2055	0.3257
1860	0.2145	0.3411
1862	0.224	0.3448
1870	0.2137	0.3398
1872	0.1991	0.3458
1874	0.1914	0.3472
1889	0.1846	0.3231
1891	0.1778	0.3055
1893	0.1764	0.2844
1910	0.1872	0.2679
1912	0.1965	0.2707
1914	0.2113	0.2624
1921	0.2206	0.2755
1923	0.221	0.3006
1925	0.2343	0.3286
1932	0.2316	0.3345
1934	0.2153	0.324
1936	0.2166	0.3299
1946	0.2253	0.3211
1948	0.2255	0.3061
1950	0.2369	0.3036
1968	0.2561	0.3126
1970	0.2624	0.3231
1972	0.2844	0.3393
1980	0.2994	0.3675
1982	0.2882	0.3765
1984	0.3003	0.4087
1999	0.2752	0.399
2001	0.2834	0.431
2002	0.2694	0.4338
2013	0.2647	0.4306
2015	0.2534	0.4231
2016	0.2508	0.4328
2027	0.2591	0.4701
2029	0.2607	0.4903
2031	0.2723	0.5351
2042	0.2671	0.5348
2044	0.2746	0.5153
2046	0.2735	0.5236
2056	0.283	0.4766
2058	0.2819	0.4829
2059	0.293	0.4587
2070	0.3	0.4478
2072	0.3097	0.4353
2074	0.3166	0.4474
2077	0.3138	0.4217
2079	0.3181	0.4088
2081	0.3207	0.3959
2087	0.3332	0.3401
2089	0.3449	0.3118
2091	0.3627	0.309
2102	0.3605	0.2784
2104	0.3499	0.2522
2106	0.3473	0.2335
2114	0.3319	0.2358
2116	0.3161	0.2599
2118	0.3061	0.2841
2136	0.3228	0.2968
2138	0.3496	0.3232
2140	0.3727	0.3595
2143	0.3874	0.3495
2145	0.3822	0.3197
2147	0.3969	0.3213
2165	0.3974	0.3188
2167	0.3809	0.3186
2169	0.3813	0.3245
2176	0.3986	0.3139
2178	0.4024	0.3021
2180	0.4212	0.2994
2187	0.44	0.2903
2189	0.4386	0.2872
2191	0.4597	0.2917
2209	0.4623	0.2748
2211	0.4434	0.2637
2213	0.4428	0.258
2223	0.4176	0.226
2225	0.4099	0.2155
2227	0.3864	0.1961
2245	0.3606	0.1901
2247	0.3405	0.1816
2248	0.3197	0.1779
2259	0.3155	0.1712
2261	0.3039	0.1703
2263	0.3035	0.168
2279	0.2879	0.1601
2281	0.2812	0.1534
2283	0.2695	0.1473
2303	0.26	0.1402
2305	0.2434	0.1369
2307	0.2343	0.1305
2314	0.2166	0.1226
2316	0.2227	0.1201
2318	0.2087	0.1155
2336	0.1847	0.1164
2338	0.1868	0.1189
2339	0.1757	0.122
2350	0.1639	0.1242
2352	0.1627	0.1227
2354	0.1552	0.1254
2361	0.1587	0.13
2363	0.1779	0.1297
2365	0.1895	0.1339
2378	0.2075	0.1407
2380	0.2001	0.1442
2382	0.2105	0.1531
2399	0.2286	0.1555
2401	0.2436	0.1636
2403	0.2606	0.1678
2414	0.2474	0.1715
2416	0.2543	0.1725
2418	0.2498	0.1771
2424	0.2724	0.1782
2426	0.2633	0.1858
2428	0.2784	0.195
2439	0.2892	0.1973
2441	0.2846	0.188
2443	0.2955	0.1934
2450	0.3058	0.1857
2452	0.3262	0.1883
2454	0.341	0.1849
2465	0.3339	0.1819
2467	0.327	0.1872
2469	0.3224	0.1892
2480	0.2944	0.1814
2482	0.2755	0.1799
2484	0.2502	0.1757
2497	0.2401	0.1712
2499	0.2547	0.169
2501	0.251	0.1641
2517	0.2514	0.162
2519	0.2668	0.1664
2521	0.273	0.1687
2533	0.2644	0.1658
2535	0.261	0.1675
2537	0.2555	0.1682
2550	0.2306	0.1636
2552	0.2224	0.1613
2554	0.2069	0.1592
2567	0.2055	0.1545
2569	0.2161	0.1536
2571	0.219	0.1528
2586	0.2233	0.1571
2588	0.2339	0.1615
2590	0.2447	0.1703
2610	0.2332	0.1743
2612	0.2177	0.1683
2614	0.21	0.1728
2626	0.2001	0.1664
2628	0.1904	0.1538
2630	0.1832	0.1503
2643	0.1843	0.1495
2645	0.1881	0.1496
2647	0.1929	0.1512
2654	0.1883	0.1471
2656	0.1842	0.1359
2658	0.1834	0.1467
2664	0.1947	0.1371
2666	0.204	0.1341
2668	0.2142	0.1345
2686	0.2108	0.1508
2688	0.2095	0.1618
2690	0.2096	0.1909
2708	0.1965	0.2072
2710	0.2113	0.1921
2712	0.207	0.2089
2728	0.2076	0.1997
2730	0.1974	0.1959
2732	0.2002	0.1948
2748	0.212	0.1824
2750	0.2024	0.1696
2752	0.206	0.1614
2764	0.2141	0.1749
2766	0.2213	0.1839
2768	0.2377	0.2003
2779	0.2489	0.2071
2781	0.2436	0.2091
2783	0.2589	0.2185
2794	0.2557	0.2118
2796	0.2427	0.1998
2798	0.2393	0.1969
2805	0.2422	0.1963
2807	0.2438	0.1939
2809	0.2556	0.1981
2815	0.2708	0.2092
2817	0.2759	0.2155
2819	0.296	0.2288
2830	0.3	0.2311
2832	0.2874	0.2273
2834	0.2926	0.2334
2852	0.2903	0.2323
2854	0.2759	0.2236
2856	0.2793	0.2253
2869	0.3032	0.2306
2871	0.3171	0.2318
2873	0.3494	0.2405
2879	0.3687	0.2579
2881	0.3645	0.2672
2883	0.3885	0.2897
2901	0.3874	0.3049
2903	0.3609	0.3002
2905	0.361	0.3208
2911	0.3747	0.3219
2913	0.3786	0.3031
2915	0.4029	0.3106
2935	0.4494	0.3272
2937	0.4632	0.3262
2939	0.5112	0.3419
2950	0.5242	0.3751
2952	0.4964	0.3727
2954	0.514	0.4102
2961	0.5003	0.4139
2963	0.4966	0.4094
2965	0.4923	0.4181
2968	0.4799	0.4386
2970	0.4569	0.419
2972	0.4542	0.4414
2979	0.4196	0.4222
2981	0.4301	0.4454
2983	0.4188	0.4478
2990	0.3857	0.45
2992	0.362	0.4336
2994	0.3358	0.4425
3004	0.3303	0.4284
3006	0.3167	0.4449
3008	0.3229	0.4533
3014	0.3115	0.4264
3016	0.2896	0.4026
3018	0.2842	0.3847
3029	0.2921	0.3626
3031	0.3032	0.3576
3033	0.3214	0.3523
3044	0.3121	0.3464
3046	0.3207	0.3365
3048	0.3229	0.3341
3051	0.2831	0.3184
3053	0.2768	0.3175
3055	0.2711	0.3087
3063	0.2654	0.2846
3065	0.287	0.2735
3067	0.3216	0.2592
3083	0.3368	0.2583
3085	0.3303	0.2831
3087	0.3628	0.2946
3094	0.3644	0.2967
3096	0.3358	0.2926
3098	0.3465	0.3001
3116	0.3217	0.2867
3118	0.2992	0.2585
3120	0.2913	0.2477
3123	0.2721	0.2307
3125	0.2558	0.2244
3126	0.2419	0.213
3137	0.2471	0.2039
3139	0.2409	0.1911
3141	0.2491	0.1818
3156	0.2343	0.177
3158	0.2384	0.1785
3160	0.2328	0.19
3180	0.2336	0.1693
3182	0.229	0.1819
3184	0.2345	0.1926
3191	0.2437	0.197
3193	0.2695	0.1939
3195	0.2867	0.2259
3203	0.2889	0.2216
3205	0.2784	0.2037
3207	0.2854	0.2141
3227	0.2886	0.2049
3229	0.28	0.1864
3231	0.2785	0.1829
3238	0.2761	0.187
3240	0.2695	0.1932
3242	0.267	0.2076
3245	0.2544	0.1843
3247	0.2418	0.1766
3249	0.2308	0.163
3266	0.2227	0.1758
3268	0.2229	0.1761
3270	0.2194	0.2066
3280	0.2137	0.1993
3282	0.2137	0.1872
3284	0.2127	0.1807
3294	0.2184	0.1761
3296	0.2226	0.1691
3298	0.2356	0.167
3308	0.242	0.1668
3310	0.2315	0.1558
3312	0.2418	0.1501
3332	0.2325	0.1448
3334	0.2403	0.1541
3336	0.2406	0.1544
3353	0.2361	0.1448
3355	0.2393	0.1406
3357	0.2364	0.1324
3365	0.2182	0.1224
3367	0.2147	0.1244
3369	0.2066	0.117
3382	0.2043	0.1187
3384	0.2066	0.1312
3386	0.2101	0.1384
3403	0.2125	0.1368
3405	0.2172	0.1355
3407	0.2222	0.1381
3417	0.2202	0.1301
3419	0.2106	0.1195
3421	0.2053	0.1127
3427	0.2005	0.1145
3429	0.2014	0.1182
3431	0.2038	0.1241
3444	0.2145	0.1334
3446	0.2269	0.1393
3448	0.2439	0.1504
3463	0.2668	0.1536
3465	0.2269	0.1416
3467	0.2295	0.1445
3485	0.2251	0.149
3487	0.2154	0.1415
3489	0.2115	0.1467
3502	0.2175	0.1649
3504	0.2213	0.1605
3506	0.2272	0.1751
3519	0.2395	0.1892
3521	0.2477	0.1876
3523	0.2673	0.2024
3533	0.2768	0.202
3535	0.263	0.1885
3537	0.2699	0.1923
3557	0.27	0.1957
3559	0.2612	0.1939
3561	0.2609	0.1992
3567	0.2721	0.2273
3569	0.2842	0.2441
3571	0.2984	0.2727
3574	0.3012	0.2817
3576	0.2855	0.2698
3578	0.2857	0.2818
3586	0.2816	0.277
3588	0.28	0.2856
3590	0.2806	0.2897
3600	0.2754	0.2937
3602	0.2719	0.2952
3604	0.2711	0.3081
3615	0.2632	0.2862
3617	0.2561	0.2641
3619	0.2536	0.2506
3639	0.2432	0.2298
3641	0.2477	0.2398
3643	0.2406	0.2259
3655	0.236	0.2295
3657	0.2271	0.2197
3659	0.2249	0.2261
3676	0.2292	0.2181
3678	0.2336	0.2276
3680	0.2379	0.2233
3698	0.2344	0.2247
3700	0.2491	0.2142
3702	0.2522	0.2201
3709	0.2514	0.2319
3711	0.2604	0.2445
3713	0.268	0.2623
3728	0.2621	0.2636
3730	0.2547	0.2533
3732	0.2527	0.2601
3747	0.2596	0.2562
3749	0.2567	0.2488
3751	0.2628	0.2476
3758	0.2495	0.2334
3760	0.2545	0.2359
3762	0.247	0.2312
3772	0.2486	0.2192
3774	0.2592	0.1989
3776	0.2658	0.1887
3793	0.2534	0.1816
3795	0.2535	0.1762
3797	0.2456	0.181
3807	0.2322	0.1719
3809	0.2276	0.1733
3811	0.219	0.1623
3821	0.2188	0.1687
3823	0.2195	0.1602
3825	0.2225	0.167
3837	0.2176	0.1607
3839	0.2098	0.1488
3841	0.2074	0.1455
3848	0.2009	0.1468
3850	0.1998	0.1471
3852	0.1944	0.1491
3863	0.186	0.1398
3865	0.1868	0.1272
3867	0.1827	0.1195
3884	0.1818	0.1203
3886	0.1883	0.1198
3888	0.1912	0.1244
3901	0.1888	0.1413
3903	0.1889	0.1519
3905	0.1878	0.1704
3925	0.1803	0.1759
3927	0.1761	0.1666
3929	0.1705	0.1713
3949	0.1651	0.1683
3951	0.1668	0.1552
3953	0.1636	0.156
3971	0.1657	0.1724
3973	0.1751	0.1772
3975	0.1804	0.1953
3988	0.1793	0.2212
3990	0.1788	0.197
3992	0.1778	0.2086
4007	0.1687	0.2079
4009	0.163	0.2056
4011	0.1565	0.2113
4031	0.1643	0.2119
4033	0.1749	0.2035
4035	0.185	0.2063
4045	0.1901	0.2168
4047	0.1902	0.2052
4049	0.1952	0.2135
4062	0.188	0.1866
4064	0.1775	0.1659
4066	0.1713	0.1607
4082	0.1639	0.1591
4084	0.1687	0.1641
4085	0.1605	0.1697
4096	0.1499	0.1675
4098	0.1354	0.1552
4100	0.124	0.1543
4120	0.1187	0.1511
4122	0.1179	0.1382
4124	0.1165	0.1324
4142	0.1238	0.1444
4144	0.1137	0.1143
4146	0.1225	0.1216
4158	0.1276	0.1135
4160	0.1085	0.1095
4162	0.1091	0.1113
4179	0.1157	0.1194
4181	0.1393	0.1354
4183	0.15	0.151
4193	0.1389	0.1459
4195	0.128	0.1605
4197	0.1326	0.1605
4204	0.1393	0.1626
4206	0.1525	0.1374
4208	0.1693	0.1408
4211	0.16	0.1366
4213	0.1698	0.1386
4215	0.1975	0.1498
4233	0.1975	0.1495
4235	0.1848	0.1389
4237	0.1875	0.147
4244	0.1857	0.1437
4246	0.1701	0.1772
4248	0.1689	0.1779
4258	0.158	0.1623
4260	0.1503	0.1657
4262	0.1445	0.1559
4279	0.149	0.1485
4281	0.1143	0.1319
4283	0.1122	0.1262
4299	0.1124	0.1169
4301	0.1097	0.1086
4303	0.1103	0.1029
4310	0.1117	0.0938
4312	0.1152	0.0953
4314	0.1189	0.0923
4322	0.1164	0.0881
4324	0.1165	0.0931
4326	0.1189	0.0977
4346	0.1126	0.0969
4348	0.1138	0.0989
4350	0.1112	0.1014
4368	0.1059	0.1002
4370	0.1067	0.1031
4372	0.1076	0.1106
4382	0.1066	0.1099
4384	0.1013	0.1109
4386	0.1014	0.1172
4396	0.1022	0.1169
4398	0.1028	0.1107
4400	0.106	0.1133
4417	0.1089	0.1139
4419	0.1084	0.1082
4421	0.1136	0.1123
4433	0.1167	0.1156
4435	0.1133	0.1128
4437	0.119	0.1193
4450	0.1223	0.1269
4452	0.1182	0.1263
4454	0.1246	0.1357
4467	0.1322	0.1361
4469	0.1323	0.1339
4471	0.1427	0.1388
4483	0.1487	0.1389
4485	0.1436	0.1337
4487	0.1515	0.1365
4507	0.1593	0.1418
4509	0.1541	0.1428
4511	0.1631	0.1505
4521	0.1701	0.1583
4523	0.1647	0.1547
4525	0.1735	0.163
4538	0.1875	0.1646
4540	0.1896	0.164
4542	0.2053	0.1698
4552	0.2139	0.1734
4554	0.206	0.1639
4556	0.2167	0.1698
4559	0.2183	0.1636
4561	0.203	0.1548
4563	0.2047	0.1526
4574	0.2016	0.1475
4576	0.2118	0.1482
4578	0.212	0.1448
4598	0.2133	0.1445
4600	0.2036	0.1401
4601	0.2055	0.1449
4612	0.2064	0.1435
4614	0.2023	0.1363
4616	0.2036	0.1345
4633	0.2109	0.1391
4635	0.2131	0.1478
4637	0.2193	0.1536
4655	0.2181	0.145
4657	0.2249	0.1411
4659	0.2258	0.135
4666	0.2195	0.1432
4668	0.2147	0.1434
4670	0.2117	0.1566
4681	0.2193	0.1611
4683	0.2331	0.1503
4685	0.2477	0.1553
4700	0.2505	0.1787
4702	0.2477	0.1805
4704	0.2538	0.2118
4711	0.2477	0.1993
4713	0.2534	0.2276
4714	0.2528	0.2276
4725	0.2576	0.2116
4727	0.2496	0.184
4729	0.2493	0.1758
4746	0.2385	0.1651
4748	0.2332	0.1678
4750	0.2236	0.16
4757	0.2228	0.1486
4759	0.2127	0.1397
4761	0.2123	0.1346
4768	0.2028	0.1229
4770	0.2036	0.1184
4772	0.2044	0.1143
4779	0.2066	0.108
4781	0.2043	0.1068
4783	0.2085	0.1078
4796	0.2006	0.11
4798	0.1995	0.1097
4800	0.1945	0.115
4818	0.1975	0.1076
4820	0.1982	0.1039
4822	0.2059	0.1064
4832	0.2244	0.1053
4834	0.234	0.1004
4836	0.2546	0.1037
4849	0.2622	0.1052
4851	0.2445	0.1071
4853	0.2495	0.1174
4868	0.2499	0.1186
4870	0.2452	0.1158
4872	0.2518	0.1246
4882	0.2618	0.1304
4884	0.2765	0.1269
4886	0.2957	0.1378
4906	0.2891	0.1324
4908	0.2712	0.1211
4910	0.2736	0.1192
4923	0.2624	0.1121
4925	0.2505	0.1068
4927	0.2538	0.1034
4940	0.2635	0.1068
4942	0.2545	0.1091
4944	0.2641	0.1167
4964	0.2748	0.1228
4966	0.2702	0.1258
4968	0.2823	0.1351
4978	0.2874	0.1276
4980	0.2847	0.1195
4982	0.2954	0.1157
4995	0.3061	0.1128
4997	0.2974	0.1131
4999	0.3074	0.1162
5006	0.3159	0.121
5008	0.3116	0.1202
5010	0.3219	0.125
5013	0.3198	0.1275
5015	0.3083	0.1255
5017	0.3071	0.1291
5028	0.2995	0.1366
5030	0.3013	0.1447
5032	0.2952	0.1556
5050	0.2965	0.1598
5052	0.2886	0.1551
5053	0.2937	0.1605
5064	0.2874	0.1772
5066	0.2768	0.1844
5068	0.2708	0.2026
5084	0.2722	0.2124
5086	0.2727	0.2303
5088	0.274	0.2399
5106	0.2643	0.2536
5108	0.2558	0.2594
5110	0.2506	0.2745
5117	0.2699	0.2895
5119	0.2768	0.3052
5121	0.2998	0.3235
5129	0.3072	0.3366
5131	0.2938	0.3369
5133	0.3049	0.353
5146	0.3117	0.3506
5148	0.3024	0.3337
5150	0.3132	0.3297
5157	0.312	0.3135
5159	0.3207	0.3105
5161	0.33	0.2986
5168	0.3221	0.281
5170	0.3195	0.275
5172	0.3145	0.2613
5189	0.3043	0.2481
5191	0.2972	0.2369
5193	0.2867	0.2239
5205	0.2739	0.2146
5207	0.2691	0.208
5209	0.261	0.1988
5215	0.2604	0.1825
5217	0.2568	0.174
5219	0.2555	0.1584
5226	0.2389	0.1415
5228	0.2291	0.1322
5230	0.2204	0.1228
5240	0.2194	0.126
5242	0.2163	0.1339
5244	0.2175	0.1438
5257	0.2194	0.1561
5259	0.2186	0.1538
5261	0.2224	0.1644
5274	0.22	0.1874
5276	0.2199	0.1895
5278	0.2175	0.2103
5289	0.2165	0.2331
5291	0.2245	0.2341
5293	0.228	0.254
5305	0.2202	0.2591
5307	0.2192	0.2502
5309	0.2163	0.2568
5319	0.203	0.2631
5321	0.1962	0.2582
5323	0.1896	0.2641
5343	0.1909	0.2725
5345	0.1937	0.2721
5347	0.1965	0.2825
5360	0.1987	0.2914
5362	0.2029	0.2919
5364	0.2097	0.302
5370	0.2074	0.3102
5372	0.2029	0.3141
5374	0.2058	0.3241
5394	0.1979	0.3309
5396	0.1937	0.3324
5398	0.1987	0.347
5411	0.2022	0.3589
5413	0.2031	0.3605
5415	0.2197	0.3732
5427	0.2289	0.426
5429	0.2323	0.4799
5431	0.2469	0.5459
5444	0.2412	0.5527
5446	0.2314	0.5247
5448	0.2322	0.5453
5458	0.2305	0.5048
5460	0.2366	0.4734
5462	0.2427	0.4407
5465	0.2572	0.4308
5467	0.2676	0.4116
5468	0.2884	0.4069
5479	0.2797	0.3856
5481	0.2987	0.3865
5483	0.2978	0.3702
5501	0.3126	0.3582
5503	0.3097	0.3355
5504	0.3286	0.3256
5515	0.3315	0.315
5517	0.3178	0.309
5519	0.3234	0.3021
5534	0.3284	0.3234
5536	0.3463	0.3353
5538	0.3556	0.3571
5548	0.3508	0.3573
5550	0.3491	0.3745
5552	0.3508	0.3824
5559	0.3769	0.4011
5561	0.3989	0.4031
5562	0.4331	0.4239
5573	0.4319	0.4486
5575	0.4062	0.4513
5577	0.4083	0.4771
5590	0.3977	0.4929
5592	0.3865	0.482
5594	0.3918	0.4976
5601	0.3989	0.4894
5603	0.4247	0.5092
5605	0.4397	0.5086
5613	0.4134	0.4928
5615	0.3995	0.4641
5617	0.3815	0.4471
5634	0.3631	0.4218
5636	0.357	0.4154
5638	0.3425	0.3939
5656	0.3199	0.3805
5658	0.3011	0.3562
5660	0.2813	0.3415
5670	0.2817	0.3278
5672	0.282	0.3243
5674	0.298	0.312
5680	0.2774	0.2886
5682	0.2496	0.282
5684	0.2374	0.2657
5692	0.2215	0.2553
5694	0.2206	0.2412
5696	0.2126	0.2337
5716	0.2106	0.2321
5718	0.2144	0.2309
5720	0.2161	0.2328
5727	0.2108	0.2494
5729	0.2086	0.2608
5731	0.2112	0.2783
5741	0.2121	0.2814
5743	0.2207	0.274
5745	0.2325	0.2759
5761	0.2336	0.2729
5763	0.2239	0.2656
5765	0.2352	0.2657
5783	0.2261	0.2716
5785	0.2155	0.2767
5787	0.2216	0.287
5805	0.2024	0.3038
5807	0.1891	0.308
5809	0.1972	0.3271
5822	0.2056	0.3298
5824	0.1987	0.331
5826	0.2226	0.3401
5838	0.2436	0.3451
5840	0.2402	0.3419
5842	0.2755	0.3518
5853	0.272	0.3592
5855	0.2513	0.3556
5857	0.2559	0.3636
5872	0.278	0.3716
5874	0.2886	0.373
5876	0.3209	0.3841
5889	0.3442	0.3932
5891	0.3404	0.3835
5893	0.3693	0.3935
5905	0.3557	0.3995
5907	0.3298	0.3897
5909	0.3216	0.3972
5919	0.3019	0.384
5921	0.3042	0.3843
5922	0.2963	0.3763
5933	0.2932	0.3707
5935	0.3023	0.374
5937	0.3109	0.3727
5957	0.3099	0.3675
5959	0.3022	0.3502
5961	0.3095	0.3447
5974	0.3241	0.3451
5976	0.3216	0.3288
5978	0.3422	0.3292
5994	0.3581	0.3173
5996	0.387	0.332
5998	0.4115	0.3286
6008	0.4288	0.327
6010	0.4454	0.3212
6012	0.4691	0.3226
6019	0.5032	0.3382
6021	0.5213	0.3495
6022	0.5551	0.3672
6033	0.5872	0.3684
6035	0.5875	0.3579
6037	0.6215	0.3632
6049	0.6248	0.361
6051	0.5977	0.3503
6053	0.5996	0.3509
6060	0.5713	0.3373
6062	0.5721	0.3377
6064	0.5481	0.3316
6072	0.5224	0.32
6074	0.4999	0.3111
6076	0.4743	0.3002
6093	0.4451	0.2939
6095	0.4204	0.3019
6097	0.3909	0.3035
6103	0.3701	0.3007
6105	0.3431	0.3085
6107	0.3237	0.3111
6113	0.2995	0.3233
6115	0.289	0.3229
6117	0.2744	0.3357
6124	0.2663	0.3381
6126	0.2705	0.3247
6128	0.2691	0.3258
6146	0.2804	0.3082
6148	0.2872	0.3132
6150	0.3068	0.3062
6168	0.3131	0.2902
6170	0.3032	0.2877
6172	0.3131	0.276
6179	0.3236	0.2645
6181	0.3503	0.2681
6183	0.3687	0.2621
6193	0.3899	0.2565
6195	0.391	0.2605
6197	0.42	0.2605
6212	0.434	0.255
6214	0.4239	0.2467
6216	0.4416	0.2436
6229	0.457	0.246
6231	0.4489	0.2387
6233	0.4673	0.2468
6250	0.4869	0.2331
6252	0.4821	0.2331
6254	0.502	0.2306
6267	0.5206	0.22
6269	0.5109	0.2247
6271	0.5291	0.2225
6287	0.5487	0.2171
6289	0.5367	0.2099
6291	0.5547	0.2118
6309	0.5753	0.2287
6311	0.5682	0.2417
6313	0.5896	0.2666
6320	0.6119	0.264
6322	0.6078	0.2459
6324	0.6315	0.2486
6342	0.6455	0.2462
6344	0.6361	0.2377
6346	0.6496	0.2443
6359	0.6351	0.236
6361	0.6422	0.2402
6362	0.6327	0.2369
6373	0.6443	0.2346
6375	0.6696	0.2349
6377	0.692	0.2426
6387	0.6999	0.2577
6389	0.6794	0.2443
6391	0.6882	0.2611
6398	0.6938	0.2731
6400	0.7227	0.3048
6401	0.7334	0.3274
6412	0.7152	0.3372
6414	0.6994	0.3289
6416	0.6848	0.3412
6426	0.6796	0.318
6428	0.6841	0.3285
6430	0.6849	0.3101
6448	0.6613	0.3015
6450	0.6414	0.3192
6452	0.6233	0.3259
6462	0.5921	0.304
6464	0.5787	0.2857
6466	0.5514	0.2731
6479	0.5611	0.2662
6481	0.5413	0.2581
6483	0.5468	0.2592
6491	0.5337	0.2407
6493	0.5333	0.2612
6495	0.5252	0.2482
6507	0.5289	0.2458
6509	0.5364	0.2399
6511	0.5493	0.2456
6518	0.5338	0.2344
6520	0.5512	0.2374
6522	0.5461	0.2297
6540	0.5311	0.2243
6542	0.5371	0.2288
6544	0.5299	0.2294
6556	0.4952	0.2209
6558	0.4856	0.2159
6560	0.4598	0.2129
6578	0.4349	0.2062
6580	0.4376	0.2077
6582	0.425	0.2045
6593	0.4193	0.1956
6595	0.4358	0.1973
6597	0.4415	0.1959
6615	0.4261	0.1958
6617	0.4264	0.1988
6619	0.4168	0.2063
6637	0.3856	0.2085
6639	0.3776	0.1978
6641	0.359	0.2044
6651	0.356	0.1933
6653	0.3698	0.1834
6655	0.3775	0.1776
6673	0.3726	0.1716
6675	0.3721	0.1748
6677	0.3709	0.1702
6695	0.3485	0.1671
6697	0.3323	0.1787
6699	0.3187	0.1941
6719	0.3204	0.182
6721	0.3343	0.1706
6723	0.3514	0.1604
6734	0.3809	0.1589
6736	0.4016	0.1668
6738	0.4425	0.1731
6744	0.4388	0.1772
6746	0.4054	0.179
6748	0.407	0.186
6756	0.3764	0.1788
6758	0.3473	0.1656
6760	0.3263	0.1605
6775	0.3231	0.1663
6777	0.3272	0.1669
6778	0.3427	0.1773
6789	0.3662	0.1944
6791	0.3865	0.2002
6793	0.4162	0.2192
6801	0.3893	0.2221
6803	0.3593	0.2111
6805	0.3372	0.2145
6815	0.3087	0.2133
6817	0.2961	0.1997
6819	0.2901	0.1993
6834	0.3236	0.2138
6836	0.3565	0.2201
6838	0.4026	0.237
6848	0.4062	0.253
6850	0.3922	0.2525
6852	0.4026	0.2684
6862	0.3667	0.2687
6864	0.334	0.2537
6866	0.3122	0.2538
6877	0.3307	0.2555
6879	0.3571	0.2507
6881	0.3981	0.2559
6899	0.4273	0.2745
6901	0.4402	0.2848
6903	0.4862	0.3063
6913	0.5067	0.324
6915	0.4888	0.3224
6917	0.5156	0.3444
6928	0.4996	0.3451
6930	0.4571	0.3271
6932	0.4589	0.3299
6947	0.5091	0.3444
6949	0.5317	0.3396
6951	0.5984	0.3582
6962	0.6532	0.3863
6964	0.6494	0.3967
6966	0.7139	0.4293
6979	0.7175	0.4431
6981	0.6606	0.4321
6983	0.6618	0.4536
6993	0.6616	0.449
6995	0.6687	0.4355
6997	0.6939	0.4617
7015	0.7684	0.4824
7017	0.8146	0.4912
7019	0.8965	0.5369
7034	0.8893	0.5522
7036	0.8245	0.5294
7038	0.8223	0.5651
7056	0.7782	0.567
7058	0.775	0.5375
7060	0.7574	0.5678
7063	0.7533	0.5398
7065	0.7469	0.5906
7067	0.7562	0.6061
7075	0.7168	0.6091
7077	0.7486	0.6194
7079	0.7389	0.6389
7091	0.695	0.5903
7093	0.6882	0.5428
7095	0.6713	0.5256
7101	0.601	0.4807
7103	0.6	0.4583
7105	0.5499	0.4521
7108	0.5031	0.4413
7110	0.5059	0.4389
7112	0.4742	0.4443
7130	0.4482	0.4248
7132	0.4755	0.4073
7134	0.4762	0.4084
7152	0.4402	0.4203
7154	0.427	0.4207
7156	0.4078	0.4405
7166	0.3658	0.4121
7168	0.3479	0.3969
7170	0.3152	0.3711
7181	0.277	0.3533
7183	0.2875	0.3544
7185	0.2764	0.3447
7203	0.2698	0.3461
7205	0.2823	0.3612
7207	0.2928	0.3671
7214	0.2738	0.3605
7216	0.257	0.3603
7218	0.2585	0.3589
7230	0.2348	0.3437
7232	0.2183	0.3343
7234	0.2049	0.3226
7252	0.1994	0.32
7254	0.2109	0.3273
7256	0.2192	0.3322
7262	0.221	0.3376
7264	0.2292	0.3396
7266	0.2409	0.3476
7277	0.2294	0.3387
7279	0.2162	0.3259
7281	0.2151	0.3194
7299	0.2115	0.3149
7301	0.1987	0.3122
7303	0.2047	0.3143
7323	0.2104	0.3137
7325	0.2107	0.3173
7327	0.2247	0.3324
7335	0.2146	0.3328
7337	0.2071	0.3306
7339	0.2253	0.3407
7351	0.2395	0.3294
7353	0.2348	0.3346
7355	0.2608	0.3345
7362	0.229	0.3052
7364	0.2129	0.2928
7366	0.1921	0.2743
7384	0.1787	0.2794
7386	0.1832	0.3055
7388	0.1915	0.323
7399	0.1892	0.3211
7401	0.1796	0.3118
7403	0.1849	0.3191
7421	0.1779	0.2957
7423	0.1692	0.2695
7425	0.1709	0.2507
7443	0.1688	0.2571
7445	0.1782	0.252
7446	0.1815	0.2571
7457	0.1834	0.236
7459	0.182	0.2464
7461	0.1961	0.2411
7468	0.217	0.2172
7470	0.2361	0.2097
7472	0.2707	0.2005
7482	0.2824	0.2026
7484	0.2704	0.2122
7486	0.2927	0.2168
7496	0.2842	0.22
7498	0.3128	0.2241
7500	0.3329	0.2346
7512	0.3655	0.2693
7514	0.3877	0.2894
7516	0.4372	0.3261
7523	0.4199	0.3455
7525	0.374	0.3414
7527	0.3582	0.3701
7539	0.3306	0.3354
7541	0.3222	0.3097
7543	0.3163	0.2904
7558	0.3427	0.2838
7560	0.3776	0.3017
7562	0.4205	0.3205
7575	0.4481	0.3385
7577	0.4462	0.3487
7579	0.4783	0.3786
7591	0.4618	0.3612
7593	0.4315	0.336
7595	0.4212	0.333
7605	0.4177	0.3285
7607	0.4134	0.3241
7609	0.4199	0.3341
7619	0.4506	0.3704
7621	0.4716	0.3978
7623	0.5061	0.4369
7643	0.5075	0.4444
7645	0.4886	0.4295
7647	0.4946	0.4423
7657	0.4675	0.4192
7659	0.468	0.3834
7661	0.4503	0.3741
7681	0.465	0.3779
7683	0.4942	0.3748
7685	0.5191	0.3934
7703	0.5187	0.4184
7705	0.5099	0.4193
7707	0.5134	0.4469
7714	0.4828	0.4484
7716	0.4522	0.4313
7718	0.4293	0.4483
7730	0.4443	0.4502
7732	0.4638	0.4379
7734	0.4896	0.4505
7744	0.5333	0.4527
7746	0.5502	0.4325
7748	0.597	0.443
7759	0.5993	0.4567
7761	0.5668	0.4723
7763	0.5726	0.5085
7775	0.5791	0.5071
7777	0.5602	0.4837
7779	0.5758	0.4836
7797	0.6217	0.4604
7799	0.6315	0.4338
7801	0.6797	0.4322
7812	0.7171	0.4772
7814	0.701	0.4801
7816	0.7334	0.5356
7829	0.7428	0.5917
7831	0.7162	0.6265
7833	0.7319	0.6902
7841	0.7728	0.7649
7843	0.7697	0.7932
7845	0.81	0.8815
7857	0.8399	0.9009
7859	0.8285	0.8385
7861	0.8607	0.8485
7874	0.8861	0.8023
7876	0.9185	0.8354
7878	0.9541	0.825
7888	0.9914	0.8558
7890	0.9652	0.9054
7892	0.9976	0.9483
7895	0.9754	0.9238
7897	0.9736	0.8909
7899	0.9656	0.8955
7906	0.925	0.8374
7908	0.8923	0.773
7910	0.8591	0.7295
7920	0.876	0.7652
7922	0.9125	0.8146
7924	0.9394	0.8746
7931	0.9654	0.9535
7933	0.9751	0.9844
7935	1.0105	1.0774
7946	1.0004	1.0847
7948	0.96	1.0184
7950	0.9495	1.0351
7968	0.9642	1.0214
7970	0.9763	0.9663
7972	0.9966	0.9612
7988	1.0483	1.0335
7990	1.0754	1.0936
7992	1.1287	1.1825
7999	1.1619	1.2611
8001	1.2045	1.2773
8003	1.2461	1.3623
8021	1.3328	1.3507
8023	1.3717	1.2743
8025	1.4591	1.2601
8035	1.4923	1.1931
8037	1.4468	1.1947
8039	1.4825	1.1567
8057	1.5369	1.1737
8059	1.5115	1.2349
8061	1.5571	1.2631
8079	1.6446	1.2478
8081	1.657	1.233
8083	1.7434	1.2396
8090	1.8037	1.1703
8092	1.7693	1.1434
8094	1.8256	1.0956
8112	1.8571	1.0083
8114	1.8111	0.9688
8116	1.8383	0.9077
8136	1.9056	0.9149
8138	1.9338	0.9609
8140	2.0023	0.9924
8158	2.085	1.0368
8160	2.0994	1.068
8162	2.1821	1.1259
8177	2.2003	1.0878
8179	2.1376	1.0108
8181	2.1511	0.9797
8192	2.1786	0.9745
8194	2.1398	0.9576
8196	2.1708	0.9757
8208	2.2641	0.9954
8210	2.2904	1.0354
8212	2.3774	1.0637
8220	2.454	1.1056
8222	2.4428	1.1156
8224	2.5114	1.1667
8231	2.5206	1.175
8233	2.4472	1.2192
8235	2.4508	1.2476
8248	2.4921	1.2575
8250	2.4778	1.2196
8252	2.5192	1.236
8259	2.4717	1.1991
8261	2.3972	1.1455
8263	2.3453	1.1133
8278	2.2408	1.0616
8280	2.1863	1.0738
8282	2.0857	1.0527
8295	2.0368	1.0192
8297	2.0877	1.0053
8299	2.0708	0.985
8302	1.9841	0.9241
8304	1.9861	0.8917
8305	1.915	0.8431
8316	1.8201	0.8372
8318	1.8169	0.8815
8320	1.7359	0.9027
8332	1.7039	0.9132
8334	1.7677	0.9392
8336	1.7568	0.9657
8346	1.7093	0.9159
8348	1.7343	0.8713
8350	1.6964	0.8303
8358	1.5975	0.7876
8360	1.5811	0.7768
8362	1.4967	0.7564
8373	1.4325	0.7953
8375	1.4647	0.8517
8377	1.4251	0.9085
8388	1.4063	0.9102
8390	1.458	0.8945
8392	1.452	0.911
8399	1.3903	0.8511
8401	1.3614	0.8217
8403	1.3113	0.7754
8410	1.218	0.7568
8412	1.1885	0.7781
8414	1.1148	0.7712
8424	1.1017	0.7687
8426	1.1679	0.7895
8428	1.1744	0.8008
8446	1.1642	0.7775
8448	1.1836	0.7629
8450	1.1842	0.7466
8468	1.1099	0.7174
8470	1.0696	0.7188
8472	1.002	0.703
8490	0.9267	0.7043
8492	0.9195	0.7222
8494	0.8602	0.7368
8512	0.8504	0.7725
8514	0.9072	0.7997
8516	0.9119	0.8451
8534	0.8842	0.828
8536	0.8919	0.7827
8538	0.8792	0.7641
8550	0.8027	0.7257
8552	0.7705	0.7052
8554	0.7019	0.679
8565	0.6487	0.7075
8567	0.6575	0.7487
8569	0.6245	0.791
8576	0.6046	0.805
8578	0.6262	0.8035
8580	0.6192	0.8227
8598	0.5881	0.7686
8600	0.595	0.7335
8602	0.5774	0.6852
8609	0.5183	0.6591
8611	0.4987	0.676
8613	0.4532	0.6769
8631	0.4141	0.6932
8633	0.4254	0.7178
8635	0.4119	0.7445
8645	0.4132	0.6893
8647	0.4466	0.6724
8649	0.4718	0.6266
8659	0.4417	0.5664
8661	0.4054	0.5601
8663	0.3833	0.5207
8670	0.3386	0.5037
8672	0.3111	0.5276
8674	0.2889	0.5235
8687	0.2903	0.5063
8689	0.2724	0.489
8691	0.2789	0.4771
8702	0.2516	0.4272
8704	0.2644	0.4145
8706	0.2556	0.3754
8718	0.2472	0.3675
8720	0.2353	0.3409
8721	0.2332	0.3421
8732	0.2522	0.3418
8734	0.2506	0.3695
8736	0.2694	0.3817
8754	0.2323	0.4069
8756	0.2471	0.4148
8758	0.2418	0.4461
8761	0.2207	0.4619
8763	0.2401	0.4949
8765	0.2421	0.5183
8773	0.2502	0.5056
8775	0.2674	0.5244
8777	0.2818	0.5318
8784	0.2637	0.4733
8786	0.2557	0.4238
8788	0.2499	0.3753
8806	0.2335	0.3273
8808	0.2382	0.3325
8810	0.2343	0.3214
8822	0.2447	0.3476
8824	0.2759	0.4
8826	0.3156	0.4385
8837	0.3034	0.4152
8839	0.3107	0.4061
8841	0.3092	0.4101
8852	0.2975	0.3513
8854	0.3071	0.3026
8856	0.3075	0.2669
8866	0.2964	0.2545
8868	0.2941	0.2651
8870	0.292	0.278
8888	0.282	0.2817
8890	0.2826	0.2958
8892	0.2787	0.3186
8910	0.279	0.3087
8912	0.2879	0.2985
8914	0.2948	0.3121
8927	0.2923	0.2932
8929	0.2909	0.2656
8931	0.2948	0.2707
8941	0.2885	0.2679
8943	0.2837	0.2617
8945	0.282	0.2634
8955	0.277	0.2594
8957	0.2767	0.2831
8959	0.2778	0.3306
8966	0.2801	0.3636
8968	0.2873	0.3697
8970	0.2966	0.4174
8983	0.2958	0.4192
8985	0.29	0.3778
8987	0.2951	0.3822
9005	0.2788	0.3754
9007	0.2735	0.3454
9009	0.2622	0.3407
9027	0.2669	0.3982
9029	0.2853	0.4342
9031	0.2988	0.4971
9038	0.316	0.5431
9040	0.3163	0.5425
9042	0.3348	0.5957
9052	0.3411	0.6044
9054	0.3368	0.5536
9056	0.3495	0.5582
9074	0.3468	0.5879
9076	0.3315	0.617
9078	0.3369	0.655
9096	0.3609	0.721
9098	0.3746	0.7325
9100	0.4046	0.7977
9118	0.4217	0.8134
9120	0.4166	0.7847
9122	0.4356	0.8076
9132	0.4249	0.7905
9134	0.4186	0.7292
9136	0.4174	0.7118
9151	0.429	0.7317
9153	0.4283	0.7383
9155	0.4425	0.7682
9173	0.4341	0.8347
9175	0.4758	0.8698
9177	0.4986	0.9372
9187	0.502	0.9466
9189	0.5063	0.9081
9191	0.5319	0.9196
9209	0.5326	0.9008
9211	0.5086	0.8424
9213	0.5176	0.8187
9220	0.4673	0.8644
9222	0.432	0.8913
9224	0.4315	0.9406
9231	0.4422	1.0072
9233	0.4609	1.0341
9235	0.5086	1.0997
9253	0.5184	1.0982
9255	0.5305	1.0415
9257	0.55	1.0378
9275	0.534	1.0191
9277	0.5392	1.0109
9279	0.5408	0.997
9286	0.5348	1.0468
9288	0.5195	1.111
9290	0.5269	1.1726
9297	0.4978	1.2572
9299	0.4727	1.3035
9301	0.4514	1.3885
9319	0.4338	1.4304
9321	0.4281	1.5112
9322	0.4269	1.5628
9333	0.409	1.5903
9335	0.4218	1.5919
9336	0.4207	1.6149
9347	0.4106	1.7092
9349	0.4166	1.772
9351	0.4217	1.8677
9364	0.4035	1.8899
9366	0.3945	1.8329
9368	0.3878	1.8524
9386	0.374	1.7924
9388	0.3856	1.731
9390	0.3958	1.67
9401	0.3801	1.6968
9403	0.3839	1.7571
9404	0.3926	1.7883
9415	0.3765	1.8356
9417	0.3625	1.8599
9419	0.3743	1.9153
9431	0.363	1.8776
9433	0.3544	1.8062
9435	0.3677	1.7673
9446	0.3523	1.6861
9448	0.3503	1.6501
9450	0.3585	1.5763
9468	0.3778	1.5006
9470	0.3692	1.4277
9472	0.3946	1.3524
9475	0.3916	1.3123
9477	0.4117	1.2555
9479	0.4472	1.2206
9486	0.4603	1.1369
9488	0.4394	1.1245
9490	0.4608	1.0542
9496	0.4206	1.0311
9498	0.4369	1.0601
9500	0.4185	1.0523
9513	0.4013	0.9994
9515	0.375	0.9687
9517	0.3728	0.9228
9530	0.3814	0.9516
9532	0.4038	0.9357
9534	0.4229	0.9548
9542	0.4275	0.8927
9544	0.4361	0.904
9545	0.447	0.8554
9556	0.4687	0.8399
9558	0.4792	0.7867
9559	0.5108	0.776
9570	0.5331	0.8038
9572	0.5486	0.8338
9574	0.5693	0.8728
9587	0.5188	0.8625
9589	0.4883	0.8228
9591	0.4409	0.813
9604	0.4527	0.7555
9606	0.4575	0.7204
9608	0.4713	0.6659
9611	0.4712	0.6233
9613	0.4986	0.5737
9614	0.5093	0.5356
9625	0.5001	0.5198
9627	0.4908	0.5289
9629	0.4845	0.5285
9635	0.4481	0.5207
9637	0.4399	0.5074
9638	0.4116	0.5058
9649	0.3968	0.5634
9651	0.3768	0.5561
9653	0.3702	0.6079
9663	0.3676	0.5929
9665	0.3726	0.6311
9667	0.3763	0.631
9678	0.3575	0.6485
9680	0.3653	0.6237
9682	0.3593	0.6448
9688	0.3504	0.6588
9690	0.3464	0.7203
9692	0.3456	0.7488
9704	0.3392	0.8062
9706	0.3357	0.8192
9708	0.3356	0.8759
9721	0.3131	0.8803
9723	0.3067	0.9462
9725	0.2881	0.9665
9743	0.2858	1.013
9745	0.2751	0.9941
9747	0.2752	1.0355
9750	0.2682	0.9992
9752	0.2691	1.0369
9753	0.2677	1.0148
9764	0.2771	1.0035
9766	0.276	0.9724
9768	0.2876	0.9609
9780	0.2902	0.9735
9782	0.3111	0.9759
9784	0.3286	0.9926
9797	0.3266	0.9792
9799	0.3346	0.9316
9801	0.3359	0.9118
9813	0.3319	0.8395
9815	0.3305	0.8221
9817	0.3313	0.7578
9828	0.3291	0.7108
9830	0.3189	0.6491
9831	0.3194	0.6135
9842	0.3274	0.577
9844	0.3398	0.5823
9845	0.3499	0.5487
9856	0.3358	0.4877
9858	0.3325	0.4424
9859	0.3196	0.3873
9870	0.3292	0.3826
9872	0.3165	0.3585
9873	0.2938	0.3378
9884	0.2904	0.3788
9886	0.2754	0.3786
9888	0.2731	0.4206
9901	0.2629	0.402
9903	0.2703	0.4418
9905	0.2713	0.444
9916	0.2806	0.4683
9918	0.2658	0.4382
9920	0.268	0.4581
9933	0.2589	0.4689
9935	0.2621	0.5216
9937	0.257	0.55
9943	0.258	0.5817
9945	0.2485	0.6156
9947	0.251	0.6545
9960	0.2471	0.6839
9962	0.2392	0.6681
9964	0.2386	0.6961
9977	0.2333	0.7043
9979	0.2391	0.7481
9981	0.2392	0.7635
9992	0.245	0.8072
9994	0.2432	0.8031
9996	0.2512	0.8475
9999	0.2514	0.8421
10001	0.2575	0.8288
10003	0.2629	0.8277
10009	0.2593	0.755
10011	0.2634	0.7496
10013	0.2649	0.6969
10026	0.2657	0.7026
10028	0.2619	0.6721
10030	0.2646	0.6741
10045	0.2668	0.5969
10047	0.2779	0.6072
10049	0.2824	0.5551
10069	0.275	0.5346
10071	0.2728	0.4721
10072	0.2696	0.4607
10083	0.2875	0.5095
10085	0.2883	0.5149
10087	0.3081	0.561
10093	0.318	0.549
10095	0.3427	0.602
10096	0.3572	0.6089
10107	0.3584	0.5962
10109	0.3652	0.6147
10111	0.3741	0.6127
10119	0.36	0.5616
10121	0.3621	0.5246
10123	0.3544	0.4741
10134	0.3284	0.4595
10136	0.3105	0.4487
10137	0.29	0.4399
10148	0.2925	0.3693
10150	0.283	0.3888
10152	0.2853	0.3652
10164	0.2705	0.3148
10166	0.2713	0.2681
10168	0.2604	0.2322
10181	0.2528	0.2488
10183	0.2381	0.24
10185	0.2365	0.2694
10198	0.2192	0.2444
10200	0.2221	0.2713
10202	0.2113	0.2746
10213	0.2153	0.2945
10215	0.2036	0.2759
10217	0.2091	0.2896
10229	0.1988	0.311
10231	0.2081	0.3625
10233	0.2082	0.3988
10245	0.2089	0.3889
10247	0.2003	0.3502
10249	0.203	0.333
10262	0.2127	0.4002
10264	0.2153	0.4372
10266	0.2257	0.5047
10277	0.2295	0.4897
10279	0.2252	0.4623
10281	0.231	0.4487
10284	0.2238	0.3948
10286	0.2314	0.3812
10287	0.2297	0.3455
10298	0.2274	0.3377
10300	0.2226	0.3156
10302	0.225	0.3148
10308	0.2255	0.2913
10310	0.2313	0.3006
10312	0.2335	0.3041
10325	0.2381	0.312
10327	0.2269	0.2967
10329	0.2285	0.3039
10347	0.2275	0.2914
10349	0.2323	0.3059
10351	0.2348	0.3053
10362	0.2325	0.3097
10364	0.2252	0.2928
10366	0.2243	0.2978
10381	0.2295	0.3097
10383	0.2372	0.3387
[truncated: 1,292 more rows]
