# Supplementary material for: REST missense mutations reveal disrupted Re1 motif binding and co-repressor interactions in uterine fibroids
Source: Front Bioinform. 2026 Jan 12;5:1703356. doi: 10.3389/fbinf.2025.1703356 (PMC12832642; doi:10.3389/fbinf.2025.1703356)
Supplement: Supplementary file 8 [file Table4.xlsx]

## Sheet: Wild
Time (ps)	Time (ns)	Rg (Wild)	Rg (Mut1)	Rg (Mut2)	Rg (Mut3)	Rg (Mut4)	Rg (Mut5)						3.4762	3.43871	3.41863	3.42075	3.5118	3.48957
0	0	3.33679	3.33347	3.3324	3.33211	3.32967	3.3331						Wild	Mut1	Mut2	Mut3	Mut4	Mut5
10	0.01	3.38041	3.39299	3.38405	3.38553	3.3803	3.39611
20	0.02	3.3853	3.39804	3.37609	3.39598	3.38764	3.40184
30	0.03	3.38769	3.39588	3.37639	3.40256	3.39967	3.40698
40	0.04	3.38276	3.39462	3.3839	3.40369	3.39144	3.41094
50	0.05	3.38865	3.39562	3.38388	3.40152	3.39413	3.41854
60	0.06	3.3875	3.39609	3.37777	3.40734	3.39159	3.41253
70	0.07	3.38753	3.41562	3.39422	3.41038	3.39076	3.41078
80	0.08	3.384	3.41251	3.39484	3.40498	3.39399	3.41009
90	0.09	3.38041	3.41223	3.39621	3.40762	3.40091	3.41068
100	0.1	3.38624	3.40931	3.39327	3.409	3.40183	3.41209
110	0.11	3.38249	3.41059	3.39896	3.4036	3.41235	3.41416
120	0.12	3.38134	3.41208	3.40623	3.40123	3.41943	3.41541
130	0.13	3.38778	3.41161	3.39369	3.4012	3.41809	3.41632
140	0.14	3.39304	3.42394	3.39441	3.38387	3.42961	3.4117
150	0.15	3.39542	3.41119	3.38922	3.3797	3.43294	3.42194
160	0.16	3.39167	3.41255	3.39593	3.38448	3.43382	3.42053
170	0.17	3.40472	3.40477	3.40148	3.39155	3.42728	3.4232
180	0.18	3.40338	3.40839	3.41152	3.38886	3.43451	3.42007
190	0.19	3.38998	3.4105	3.40975	3.39751	3.4256	3.41742
200	0.2	3.38465	3.41281	3.40946	3.40058	3.42243	3.42074
210	0.21	3.37992	3.39775	3.41196	3.38785	3.4298	3.43341
220	0.22	3.3927	3.39841	3.41022	3.39102	3.42898	3.42683
230	0.23	3.38815	3.41276	3.41293	3.39758	3.4396	3.42882
240	0.24	3.39294	3.4067	3.41252	3.40124	3.43718	3.41528
250	0.25	3.4003	3.41163	3.42386	3.38732	3.43129	3.42451
260	0.26	3.40284	3.40807	3.42299	3.39981	3.43144	3.4226
270	0.27	3.41153	3.41231	3.428	3.39269	3.43307	3.42434
280	0.28	3.40164	3.41946	3.42606	3.39211	3.44736	3.42854
290	0.29	3.39616	3.42295	3.4289	3.39256	3.44603	3.42745
300	0.3	3.41266	3.41974	3.43739	3.39634	3.44958	3.41856
310	0.31	3.40686	3.42574	3.44164	3.39812	3.43909	3.43175
320	0.32	3.40625	3.41012	3.44634	3.40726	3.43541	3.43365
330	0.33	3.40017	3.40594	3.44184	3.42273	3.44244	3.43202
340	0.34	3.40586	3.42055	3.45173	3.42938	3.44865	3.42815
350	0.35	3.39273	3.42722	3.43854	3.42374	3.45414	3.4339
360	0.36	3.40517	3.41445	3.44602	3.42543	3.45371	3.4364
370	0.37	3.40781	3.41446	3.44357	3.41797	3.45095	3.42948
380	0.38	3.40546	3.41837	3.4304	3.42105	3.46017	3.41871
390	0.39	3.4095	3.4178	3.43636	3.42918	3.45301	3.42174
400	0.4	3.40635	3.41595	3.43253	3.42314	3.45223	3.42443
410	0.41	3.40925	3.41741	3.43903	3.42598	3.44197	3.42652
420	0.42	3.41531	3.41326	3.43817	3.42955	3.45223	3.43839
430	0.43	3.42092	3.41254	3.42869	3.43109	3.45432	3.4435
440	0.44	3.41424	3.41362	3.4377	3.42194	3.46006	3.43618
450	0.45	3.42961	3.4143	3.45626	3.41897	3.45569	3.42657
460	0.46	3.41735	3.41321	3.44719	3.42338	3.46898	3.42994
470	0.47	3.41215	3.41468	3.44836	3.4188	3.46286	3.43712
480	0.48	3.41114	3.40023	3.45005	3.42632	3.45953	3.43601
490	0.49	3.41563	3.39724	3.44703	3.4168	3.45324	3.42555
500	0.5	3.40807	3.40514	3.4512	3.41673	3.45906	3.43471
510	0.51	3.40837	3.40333	3.44648	3.41638	3.4558	3.42359
520	0.52	3.41226	3.40811	3.44584	3.42211	3.46086	3.43294
530	0.53	3.4128	3.40653	3.4427	3.42265	3.46517	3.42275
540	0.54	3.41489	3.41455	3.45464	3.43016	3.46589	3.41874
550	0.55	3.40706	3.40899	3.45824	3.42888	3.46626	3.42989
560	0.56	3.40971	3.40765	3.45966	3.43384	3.4655	3.43418
570	0.57	3.41302	3.39609	3.45569	3.43103	3.47346	3.4326
580	0.58	3.40965	3.39543	3.45768	3.42684	3.47295	3.43792
590	0.59	3.41157	3.39095	3.45182	3.42318	3.48163	3.43609
600	0.6	3.40778	3.39648	3.45671	3.42349	3.48451	3.43607
610	0.61	3.40315	3.40537	3.45488	3.41534	3.483	3.43473
620	0.62	3.40445	3.39994	3.44974	3.41034	3.47502	3.43015
630	0.63	3.40262	3.40028	3.44702	3.41777	3.476	3.43379
640	0.64	3.40733	3.39442	3.45929	3.41706	3.47507	3.44356
650	0.65	3.41245	3.40539	3.45826	3.42544	3.48283	3.44577
660	0.66	3.4212	3.40287	3.46863	3.42613	3.4689	3.42988
670	0.67	3.41387	3.40324	3.46011	3.42369	3.47892	3.43951
680	0.68	3.41763	3.39714	3.45481	3.42926	3.47077	3.43795
690	0.69	3.41815	3.40686	3.46164	3.42972	3.47967	3.44208
700	0.7	3.42034	3.41131	3.46258	3.42714	3.4796	3.44227
710	0.71	3.4307	3.40159	3.46474	3.42255	3.47583	3.43942
720	0.72	3.42043	3.4113	3.45759	3.41475	3.4742	3.44093
730	0.73	3.43035	3.40017	3.45474	3.41912	3.46813	3.43835
740	0.74	3.42854	3.40011	3.46805	3.40996	3.4775	3.43973
750	0.75	3.43567	3.40712	3.45916	3.42685	3.47241	3.4557
760	0.76	3.41736	3.4069	3.46457	3.42256	3.47915	3.45473
770	0.77	3.40785	3.40251	3.46063	3.42017	3.48116	3.45353
780	0.78	3.40367	3.40605	3.46087	3.41724	3.47116	3.45217
790	0.79	3.41393	3.41042	3.46722	3.40417	3.47802	3.45353
800	0.8	3.40991	3.40893	3.45102	3.41451	3.47438	3.45525
810	0.81	3.41328	3.40748	3.45665	3.41442	3.48466	3.4556
820	0.82	3.41015	3.40208	3.45612	3.42048	3.48374	3.45115
830	0.83	3.4177	3.40781	3.45159	3.41809	3.47826	3.45243
840	0.84	3.40401	3.40484	3.45395	3.4126	3.47995	3.45631
850	0.85	3.41039	3.40948	3.46037	3.41931	3.47855	3.45864
860	0.86	3.41856	3.40225	3.45561	3.42251	3.4735	3.456
870	0.87	3.42139	3.41031	3.45016	3.41924	3.46431	3.4648
880	0.88	3.41386	3.40899	3.454	3.42223	3.47453	3.45992
890	0.89	3.41046	3.41027	3.45422	3.41976	3.4641	3.45744
900	0.9	3.42235	3.40673	3.4598	3.42139	3.46652	3.46615
910	0.91	3.41692	3.41417	3.45404	3.42373	3.46923	3.46339
920	0.92	3.41762	3.40569	3.46183	3.42022	3.47789	3.46551
930	0.93	3.4212	3.40228	3.45366	3.42352	3.47127	3.45267
940	0.94	3.42358	3.40381	3.45019	3.41181	3.47955	3.44635
950	0.95	3.42785	3.40502	3.45329	3.41184	3.47605	3.44058
960	0.96	3.43381	3.4104	3.45723	3.42316	3.47969	3.44614
970	0.97	3.42944	3.41215	3.44497	3.41282	3.48434	3.45898
980	0.98	3.42631	3.41056	3.45138	3.4142	3.48769	3.45881
990	0.99	3.4352	3.42735	3.45974	3.41866	3.48537	3.44486
1000	1	3.43026	3.40789	3.46212	3.41489	3.48015	3.4517
1010	1.01	3.42314	3.40946	3.44805	3.42191	3.48895	3.45924
1020	1.02	3.43398	3.41487	3.45118	3.42483	3.49689	3.45158
1030	1.03	3.43435	3.42586	3.44516	3.43318	3.48946	3.4425
1040	1.04	3.42958	3.41875	3.44734	3.42814	3.50296	3.45406
1050	1.05	3.42186	3.41494	3.45529	3.43593	3.50367	3.44599
1060	1.06	3.41314	3.41909	3.45534	3.4238	3.49357	3.45868
1070	1.07	3.41898	3.42259	3.45131	3.42496	3.49394	3.46272
1080	1.08	3.40437	3.42043	3.45959	3.41538	3.48511	3.45604
1090	1.09	3.40878	3.42792	3.45361	3.42303	3.48874	3.45322
1100	1.1	3.41309	3.42704	3.46542	3.41854	3.47926	3.45173
1110	1.11	3.41269	3.43151	3.46793	3.41864	3.4757	3.45717
1120	1.12	3.4149	3.44699	3.46838	3.40787	3.48638	3.44968
1130	1.13	3.41142	3.43314	3.46521	3.40606	3.48474	3.45491
1140	1.14	3.40891	3.42549	3.47081	3.41969	3.46662	3.45395
1150	1.15	3.41648	3.42938	3.46874	3.40788	3.4773	3.45724
1160	1.16	3.41686	3.43051	3.4581	3.415	3.47712	3.45355
1170	1.17	3.41674	3.43705	3.47373	3.40907	3.48194	3.45545
1180	1.18	3.40925	3.42966	3.47208	3.41185	3.4728	3.46338
1190	1.19	3.4129	3.43166	3.46099	3.42011	3.47078	3.46648
1200	1.2	3.41887	3.41852	3.47505	3.41304	3.47946	3.45778
1210	1.21	3.40884	3.42931	3.47479	3.42096	3.47179	3.45888
1220	1.22	3.41923	3.42852	3.47189	3.41729	3.47033	3.46579
1230	1.23	3.40765	3.42618	3.46764	3.42562	3.47804	3.45569
1240	1.24	3.41102	3.41611	3.46922	3.42499	3.47672	3.46131
1250	1.25	3.42088	3.42136	3.46532	3.43456	3.48218	3.45233
1260	1.26	3.42324	3.41587	3.47435	3.42614	3.48042	3.46205
1270	1.27	3.4155	3.42172	3.46581	3.42116	3.47321	3.45968
1280	1.28	3.41273	3.42087	3.47173	3.42738	3.48487	3.45681
1290	1.29	3.41021	3.42433	3.47274	3.42417	3.48619	3.45936
1300	1.3	3.41055	3.41982	3.47359	3.42584	3.49848	3.46024
1310	1.31	3.41719	3.42873	3.47554	3.42922	3.49411	3.4541
1320	1.32	3.41581	3.42888	3.48054	3.42868	3.49252	3.4593
1330	1.33	3.41143	3.43449	3.47224	3.43342	3.49467	3.44904
1340	1.34	3.41563	3.43279	3.48162	3.42382	3.49262	3.45239
1350	1.35	3.41878	3.42992	3.47898	3.42987	3.49807	3.45176
1360	1.36	3.42733	3.42648	3.48312	3.42601	3.49743	3.45674
1370	1.37	3.42531	3.42879	3.49012	3.43201	3.4984	3.45364
1380	1.38	3.42797	3.43253	3.4892	3.43321	3.49368	3.4551
1390	1.39	3.42038	3.43673	3.47979	3.43423	3.4915	3.45241
1400	1.4	3.42263	3.44495	3.47587	3.42967	3.49082	3.45758
1410	1.41	3.43368	3.44471	3.47779	3.42634	3.49244	3.44987
1420	1.42	3.43342	3.43185	3.47894	3.43104	3.48453	3.44503
1430	1.43	3.42331	3.44353	3.47541	3.4297	3.4854	3.45173
1440	1.44	3.41842	3.44255	3.49317	3.4293	3.48659	3.45109
1450	1.45	3.41642	3.43709	3.47163	3.43172	3.49149	3.4529
1460	1.46	3.41863	3.43931	3.47618	3.44133	3.49336	3.45797
1470	1.47	3.41551	3.44338	3.48647	3.43254	3.49005	3.45344
1480	1.48	3.40843	3.43592	3.48155	3.43384	3.48625	3.44986
1490	1.49	3.41866	3.43043	3.48048	3.42667	3.48956	3.45454
1500	1.5	3.42161	3.4315	3.48535	3.4271	3.49543	3.45382
1510	1.51	3.43079	3.43016	3.48102	3.4325	3.4956	3.45125
1520	1.52	3.42196	3.42446	3.48436	3.43126	3.48959	3.45539
1530	1.53	3.42082	3.43142	3.48771	3.42947	3.49398	3.45749
1540	1.54	3.42894	3.43337	3.48459	3.43694	3.49124	3.45929
1550	1.55	3.41457	3.42942	3.4909	3.4379	3.49554	3.46335
1560	1.56	3.41735	3.4272	3.4897	3.43263	3.48991	3.45739
1570	1.57	3.41936	3.41834	3.48545	3.4417	3.48398	3.45775
1580	1.58	3.42272	3.42994	3.48252	3.43884	3.48633	3.45296
1590	1.59	3.4231	3.43645	3.489	3.4285	3.4896	3.46145
1600	1.6	3.43176	3.43169	3.48848	3.43838	3.48694	3.45449
1610	1.61	3.4348	3.44424	3.49745	3.43894	3.47428	3.45329
1620	1.62	3.43933	3.43565	3.49255	3.44058	3.47322	3.45955
1630	1.63	3.43404	3.43147	3.50107	3.43476	3.47238	3.4512
1640	1.64	3.43549	3.44387	3.49237	3.43991	3.47135	3.45839
1650	1.65	3.43512	3.44778	3.49478	3.44641	3.47778	3.46453
1660	1.66	3.43775	3.44093	3.49179	3.44681	3.47212	3.46294
1670	1.67	3.43497	3.43719	3.49536	3.44888	3.47772	3.45695
1680	1.68	3.43506	3.44783	3.48584	3.44243	3.47379	3.45894
1690	1.69	3.43667	3.43764	3.48124	3.44727	3.48782	3.46012
1700	1.7	3.43841	3.4381	3.48065	3.44907	3.47895	3.46346
1710	1.71	3.43943	3.44086	3.48599	3.4368	3.47478	3.45856
1720	1.72	3.43223	3.4397	3.47357	3.43895	3.48764	3.45503
1730	1.73	3.4404	3.44155	3.48095	3.4402	3.48024	3.4564
1740	1.74	3.43065	3.44194	3.48039	3.44149	3.47612	3.46011
1750	1.75	3.43417	3.44055	3.48146	3.43101	3.47297	3.46308
1760	1.76	3.42827	3.44763	3.47555	3.44745	3.47051	3.45143
1770	1.77	3.43515	3.44392	3.48413	3.44101	3.47602	3.45366
1780	1.78	3.43169	3.44816	3.48346	3.43234	3.47665	3.45375
1790	1.79	3.43463	3.44653	3.48868	3.44017	3.48005	3.45732
1800	1.8	3.43767	3.44845	3.49403	3.43793	3.48186	3.4472
1810	1.81	3.43874	3.44914	3.48083	3.44328	3.48391	3.44952
1820	1.82	3.43367	3.44427	3.47537	3.43997	3.48678	3.44544
1830	1.83	3.42229	3.44965	3.46925	3.43768	3.48969	3.45242
1840	1.84	3.43226	3.45262	3.48185	3.43657	3.48558	3.44075
1850	1.85	3.43838	3.44134	3.4778	3.43433	3.49122	3.45329
1860	1.86	3.44771	3.43803	3.47631	3.43739	3.49294	3.4468
1870	1.87	3.45139	3.43988	3.47809	3.43326	3.4855	3.44694
1880	1.88	3.44629	3.43811	3.48006	3.44414	3.4806	3.44725
1890	1.89	3.44609	3.42913	3.48253	3.43866	3.47892	3.44206
1900	1.9	3.44726	3.43957	3.48185	3.44565	3.47918	3.44239
1910	1.91	3.43207	3.44032	3.48418	3.44123	3.48676	3.4464
1920	1.92	3.4443	3.4444	3.48832	3.44755	3.48165	3.43946
1930	1.93	3.43991	3.44964	3.48431	3.44942	3.48663	3.44252
1940	1.94	3.43993	3.44759	3.48465	3.44792	3.49023	3.43335
1950	1.95	3.44668	3.44871	3.47667	3.43407	3.48401	3.43974
1960	1.96	3.45791	3.44303	3.48316	3.44335	3.47789	3.43834
1970	1.97	3.4427	3.44832	3.48873	3.45126	3.47968	3.44065
1980	1.98	3.4453	3.44847	3.47833	3.4494	3.49637	3.44156
1990	1.99	3.44145	3.44441	3.48452	3.44359	3.49418	3.44361
2000	2	3.4429	3.44508	3.4849	3.44156	3.48778	3.4397
2010	2.01	3.44767	3.45066	3.48295	3.4331	3.4876	3.44609
2020	2.02	3.45047	3.45486	3.48429	3.43978	3.49098	3.44133
2030	2.03	3.44346	3.44817	3.48919	3.43759	3.48333	3.43963
2040	2.04	3.43363	3.4485	3.47575	3.43963	3.49234	3.44687
2050	2.05	3.43684	3.44342	3.47031	3.43831	3.50297	3.4542
2060	2.06	3.44103	3.45187	3.473	3.43457	3.49565	3.44591
2070	2.07	3.44361	3.43923	3.47094	3.43125	3.49532	3.45489
2080	2.08	3.44527	3.45166	3.4779	3.42821	3.49377	3.46109
2090	2.09	3.44234	3.44693	3.47629	3.42714	3.49403	3.45787
2100	2.1	3.4552	3.44168	3.47393	3.43316	3.49313	3.45937
2110	2.11	3.44942	3.45331	3.47185	3.42928	3.4882	3.45164
2120	2.12	3.44502	3.45348	3.47835	3.43089	3.49607	3.44227
2130	2.13	3.45066	3.44592	3.48316	3.42525	3.48309	3.43765
2140	2.14	3.45374	3.43962	3.48003	3.43247	3.48329	3.44365
2150	2.15	3.43855	3.44181	3.48398	3.426	3.49115	3.44565
2160	2.16	3.45776	3.44209	3.48658	3.4192	3.48969	3.44503
2170	2.17	3.44819	3.44493	3.50117	3.42158	3.48742	3.4361
2180	2.18	3.4512	3.44696	3.5065	3.42208	3.48989	3.43504
2190	2.19	3.45364	3.44819	3.50059	3.42543	3.48959	3.43124
2200	2.2	3.45308	3.46592	3.50436	3.42183	3.48262	3.43755
2210	2.21	3.45238	3.45579	3.49459	3.42183	3.48638	3.43545
2220	2.22	3.44304	3.45317	3.48426	3.41901	3.49199	3.43937
2230	2.23	3.43405	3.4535	3.49282	3.42419	3.49774	3.43396
2240	2.24	3.44382	3.45183	3.4989	3.4375	3.49019	3.43795
2250	2.25	3.444	3.4625	3.49126	3.42656	3.49284	3.43443
2260	2.26	3.44366	3.46426	3.49917	3.43678	3.4973	3.43344
2270	2.27	3.46122	3.46524	3.5015	3.43651	3.50462	3.43492
2280	2.28	3.44683	3.45728	3.5015	3.44049	3.50515	3.43545
2290	2.29	3.45195	3.45255	3.50377	3.44329	3.49725	3.4392
2300	2.3	3.45215	3.46612	3.50986	3.44743	3.50577	3.43671
2310	2.31	3.44932	3.45395	3.50888	3.44542	3.50617	3.43782
2320	2.32	3.45541	3.46318	3.50129	3.43756	3.5064	3.43679
2330	2.33	3.45707	3.46505	3.50689	3.44256	3.50267	3.42031
2340	2.34	3.45627	3.47419	3.50493	3.43669	3.49929	3.42058
2350	2.35	3.46127	3.46901	3.50143	3.43441	3.49325	3.42574
2360	2.36	3.45153	3.46016	3.49013	3.42986	3.49888	3.42814
2370	2.37	3.45497	3.46952	3.50739	3.4393	3.50163	3.42777
2380	2.38	3.45569	3.47006	3.49722	3.43566	3.49424	3.43236
2390	2.39	3.45688	3.4792	3.50627	3.43603	3.49895	3.43358
2400	2.4	3.45388	3.46947	3.50911	3.44044	3.49252	3.43466
2410	2.41	3.4519	3.47107	3.4966	3.43596	3.49698	3.43674
2420	2.42	3.44883	3.47134	3.49962	3.44544	3.49906	3.44387
2430	2.43	3.45435	3.46932	3.50867	3.44667	3.50516	3.44033
2440	2.44	3.45321	3.47144	3.51049	3.44668	3.51134	3.43911
2450	2.45	3.45473	3.46905	3.50674	3.44106	3.50699	3.44311
2460	2.46	3.45258	3.46972	3.51593	3.44835	3.51669	3.4401
2470	2.47	3.45386	3.46614	3.51539	3.4531	3.52568	3.44462
2480	2.48	3.45358	3.46429	3.51142	3.45005	3.52403	3.43971
2490	2.49	3.43808	3.46738	3.51542	3.45861	3.50853	3.44669
2500	2.5	3.43944	3.46501	3.49883	3.45821	3.51614	3.45255
2510	2.51	3.44437	3.46851	3.50074	3.45438	3.51476	3.46822
2520	2.52	3.45113	3.45863	3.50471	3.4542	3.51346	3.46341
2530	2.53	3.44098	3.45474	3.50595	3.46107	3.50729	3.45925
2540	2.54	3.44909	3.45235	3.50328	3.45895	3.5175	3.45785
2550	2.55	3.43771	3.46098	3.51063	3.44919	3.5153	3.45891
2560	2.56	3.44093	3.46555	3.50766	3.44828	3.5122	3.45871
2570	2.57	3.44422	3.4596	3.51121	3.44513	3.50276	3.45064
2580	2.58	3.44273	3.46512	3.50726	3.43145	3.51293	3.44459
2590	2.59	3.44032	3.46628	3.50804	3.44043	3.51734	3.45381
2600	2.6	3.43795	3.46775	3.49728	3.43782	3.52305	3.45441
2610	2.61	3.44158	3.46686	3.49628	3.43502	3.52028	3.45732
2620	2.62	3.44244	3.46804	3.50884	3.44547	3.52352	3.4553
2630	2.63	3.43828	3.46577	3.50591	3.44692	3.53055	3.44679
2640	2.64	3.44819	3.47056	3.50335	3.44847	3.53406	3.44972
2650	2.65	3.44755	3.46613	3.49464	3.45517	3.52405	3.45108
2660	2.66	3.445	3.47799	3.49647	3.44704	3.534	3.44731
2670	2.67	3.44072	3.46751	3.49926	3.44166	3.53054	3.45126
2680	2.68	3.43441	3.47501	3.49448	3.45489	3.53326	3.44883
2690	2.69	3.43651	3.47488	3.50986	3.44837	3.54137	3.44478
2700	2.7	3.44014	3.48039	3.51233	3.45002	3.53357	3.4509
2710	2.71	3.44901	3.47697	3.50933	3.44967	3.53931	3.44282
2720	2.72	3.45219	3.48328	3.49884	3.43951	3.53783	3.45026
2730	2.73	3.44796	3.48504	3.50761	3.4457	3.54108	3.45047
2740	2.74	3.45994	3.47688	3.49685	3.44258	3.52773	3.4535
2750	2.75	3.46202	3.4767	3.50034	3.43941	3.52396	3.45971
2760	2.76	3.46222	3.47064	3.50965	3.43555	3.52426	3.47039
2770	2.77	3.46409	3.46725	3.49901	3.44131	3.51392	3.46261
2780	2.78	3.45665	3.46866	3.50019	3.43718	3.52685	3.46003
2790	2.79	3.45953	3.48188	3.49882	3.43741	3.51377	3.45522
2800	2.8	3.46242	3.47675	3.49951	3.42621	3.52209	3.4588
2810	2.81	3.45125	3.47436	3.50708	3.42972	3.51524	3.45913
2820	2.82	3.45012	3.47602	3.51433	3.44218	3.51599	3.45782
2830	2.83	3.45207	3.47177	3.5125	3.44425	3.52918	3.45537
2840	2.84	3.44703	3.47426	3.51417	3.43917	3.52121	3.45647
2850	2.85	3.44795	3.47496	3.50956	3.4357	3.52113	3.45831
2860	2.86	3.45343	3.48502	3.51142	3.43203	3.52273	3.45789
2870	2.87	3.45429	3.48053	3.51199	3.43722	3.52536	3.45519
2880	2.88	3.44968	3.47484	3.51138	3.43414	3.51814	3.45868
2890	2.89	3.45191	3.46583	3.50818	3.43451	3.52191	3.46313
2900	2.9	3.44196	3.46565	3.49893	3.43262	3.52017	3.44958
2910	2.91	3.44046	3.47339	3.50147	3.43199	3.51898	3.44606
2920	2.92	3.43825	3.47304	3.50693	3.43822	3.50418	3.45048
2930	2.93	3.43942	3.48274	3.51485	3.43084	3.50599	3.45002
2940	2.94	3.44683	3.48399	3.5286	3.43486	3.50466	3.45245
2950	2.95	3.43291	3.47718	3.51699	3.43	3.5077	3.4524
2960	2.96	3.43506	3.48572	3.51805	3.4391	3.51637	3.44863
2970	2.97	3.43083	3.47198	3.52274	3.44736	3.51959	3.45102
2980	2.98	3.43838	3.47749	3.51864	3.43728	3.51708	3.45375
2990	2.99	3.43573	3.4856	3.5192	3.43394	3.51739	3.44686
3000	3	3.43888	3.48623	3.51924	3.43575	3.5146	3.45141
3010	3.01	3.44316	3.46807	3.51428	3.43942	3.50591	3.44844
3020	3.02	3.44524	3.48153	3.51425	3.44275	3.50381	3.45058
3030	3.03	3.44952	3.47874	3.52727	3.44838	3.50939	3.45513
3040	3.04	3.43241	3.47679	3.52023	3.44587	3.51353	3.44781
3050	3.05	3.42799	3.484	3.51646	3.44644	3.5098	3.4531
3060	3.06	3.43934	3.47454	3.51613	3.45513	3.51684	3.45116
3070	3.07	3.44548	3.48133	3.52045	3.44618	3.50807	3.45716
3080	3.08	3.43441	3.4676	3.51267	3.46008	3.50772	3.45382
3090	3.09	3.43152	3.46634	3.51101	3.45	3.51646	3.45429
3100	3.1	3.43106	3.46271	3.51698	3.45628	3.52053	3.45401
3110	3.11	3.43884	3.47614	3.52025	3.45637	3.51362	3.45767
3120	3.12	3.43037	3.47493	3.52239	3.45825	3.51452	3.45591
3130	3.13	3.43746	3.47677	3.51459	3.45126	3.51215	3.45718
3140	3.14	3.44442	3.46831	3.51728	3.45156	3.51147	3.45804
3150	3.15	3.43861	3.46823	3.52008	3.45077	3.50632	3.46145
3160	3.16	3.4486	3.47334	3.52422	3.43974	3.50279	3.4609
3170	3.17	3.4459	3.47266	3.51823	3.4445	3.5083	3.45533
3180	3.18	3.44241	3.48201	3.52208	3.43862	3.50682	3.46147
3190	3.19	3.44163	3.47911	3.51317	3.45483	3.51403	3.46498
3200	3.2	3.4412	3.48033	3.51352	3.44899	3.51381	3.4732
3210	3.21	3.44599	3.4764	3.50503	3.44743	3.51262	3.46821
3220	3.22	3.44038	3.47498	3.51295	3.45436	3.5023	3.47526
3230	3.23	3.44065	3.46473	3.51215	3.43726	3.50842	3.47755
3240	3.24	3.44994	3.46765	3.50936	3.44471	3.50029	3.47364
3250	3.25	3.44682	3.46416	3.50665	3.44456	3.50684	3.47275
3260	3.26	3.4595	3.46219	3.50543	3.45043	3.50544	3.47314
3270	3.27	3.45613	3.46441	3.50427	3.44945	3.50603	3.46445
3280	3.28	3.46516	3.46477	3.50375	3.44618	3.50014	3.46778
3290	3.29	3.45986	3.4528	3.51591	3.45548	3.50048	3.47242
3300	3.3	3.46634	3.46483	3.50715	3.44671	3.49388	3.47632
3310	3.31	3.46544	3.47583	3.51267	3.4471	3.49891	3.47786
3320	3.32	3.46527	3.47909	3.51172	3.44695	3.50146	3.48759
3330	3.33	3.47059	3.47418	3.51409	3.44667	3.4867	3.48324
3340	3.34	3.4634	3.46803	3.51981	3.44809	3.49685	3.49027
3350	3.35	3.45674	3.46504	3.51551	3.4603	3.49927	3.48971
3360	3.36	3.4688	3.4616	3.5192	3.44536	3.50353	3.47862
3370	3.37	3.45936	3.46599	3.52326	3.44423	3.49969	3.48134
3380	3.38	3.46485	3.47102	3.51452	3.44888	3.50256	3.48287
3390	3.39	3.45733	3.47338	3.5235	3.44157	3.49663	3.48226
3400	3.4	3.45771	3.46973	3.51804	3.43667	3.50338	3.47046
3410	3.41	3.45296	3.47282	3.51735	3.43712	3.49189	3.48195
3420	3.42	3.45208	3.48583	3.52425	3.44549	3.48865	3.47901
3430	3.43	3.45348	3.47661	3.51626	3.44925	3.49206	3.47078
3440	3.44	3.45938	3.47252	3.5282	3.44828	3.49632	3.4752
3450	3.45	3.45929	3.46816	3.53053	3.44222	3.49506	3.47128
3460	3.46	3.4577	3.47192	3.53573	3.45106	3.48828	3.47264
3470	3.47	3.45467	3.47158	3.51941	3.44683	3.48915	3.47164
3480	3.48	3.45391	3.47716	3.51328	3.44982	3.49297	3.46018
3490	3.49	3.4511	3.4754	3.51726	3.44391	3.49757	3.47329
3500	3.5	3.45548	3.47145	3.52776	3.44495	3.50086	3.48216
3510	3.51	3.46386	3.46607	3.52247	3.44238	3.49898	3.48154
3520	3.52	3.46294	3.46857	3.52693	3.4377	3.50482	3.47699
3530	3.53	3.45596	3.46306	3.53049	3.44009	3.50787	3.47803
3540	3.54	3.45807	3.47268	3.53352	3.44048	3.50339	3.48413
3550	3.55	3.45871	3.46715	3.51716	3.44184	3.50438	3.47644
3560	3.56	3.46328	3.46757	3.51685	3.44362	3.50241	3.4818
3570	3.57	3.45419	3.46928	3.51357	3.45508	3.50122	3.48099
3580	3.58	3.46067	3.46575	3.51752	3.44804	3.49526	3.49164
3590	3.59	3.47321	3.46152	3.50534	3.44622	3.49847	3.48504
3600	3.6	3.45686	3.47289	3.51709	3.43725	3.49698	3.49211
3610	3.61	3.45475	3.46231	3.51713	3.43662	3.4981	3.47684
3620	3.62	3.4583	3.46802	3.51478	3.44402	3.50468	3.48304
3630	3.63	3.45585	3.46194	3.5152	3.4402	3.49947	3.48109
3640	3.64	3.45311	3.46155	3.53757	3.43893	3.4968	3.47128
3650	3.65	3.46032	3.45674	3.52855	3.43614	3.49279	3.47338
3660	3.66	3.4601	3.46798	3.52712	3.4427	3.4796	3.47344
3670	3.67	3.45769	3.46123	3.52765	3.44253	3.48876	3.47102
3680	3.68	3.45738	3.45965	3.53243	3.44169	3.49118	3.47797
3690	3.69	3.4575	3.46139	3.53059	3.4406	3.49618	3.47788
3700	3.7	3.46014	3.46191	3.52701	3.43535	3.50195	3.48135
3710	3.71	3.46651	3.45133	3.51852	3.44064	3.50533	3.48138
3720	3.72	3.46064	3.45806	3.52749	3.43314	3.50009	3.47141
3730	3.73	3.45428	3.4605	3.53228	3.43864	3.49282	3.47059
3740	3.74	3.46009	3.46299	3.52027	3.45213	3.49263	3.4724
3750	3.75	3.47132	3.456	3.53112	3.43772	3.49523	3.46367
3760	3.76	3.46017	3.4638	3.53421	3.44519	3.49589	3.46242
3770	3.77	3.46622	3.46902	3.5297	3.44855	3.49562	3.46481
3780	3.78	3.46707	3.46692	3.52322	3.44943	3.50104	3.45985
3790	3.79	3.46787	3.45734	3.5262	3.43471	3.5022	3.46453
3800	3.8	3.46819	3.45684	3.51978	3.43597	3.4956	3.47044
3810	3.81	3.46772	3.45438	3.52603	3.43483	3.48396	3.46246
3820	3.82	3.46111	3.45536	3.52073	3.43508	3.48714	3.46077
3830	3.83	3.44944	3.45521	3.51816	3.44344	3.48424	3.46478
3840	3.84	3.45086	3.45008	3.51175	3.44168	3.48472	3.4717
3850	3.85	3.45612	3.45063	3.51911	3.44883	3.48407	3.45961
3860	3.86	3.45388	3.44925	3.52449	3.45039	3.4969	3.45574
3870	3.87	3.46243	3.46353	3.51853	3.44476	3.49748	3.45917
3880	3.88	3.46501	3.46547	3.50564	3.44906	3.4968	3.46498
3890	3.89	3.45006	3.46274	3.50928	3.45037	3.49191	3.47617
3900	3.9	3.46313	3.45744	3.51129	3.4431	3.49578	3.46872
3910	3.91	3.45859	3.46368	3.50244	3.4406	3.48962	3.45925
3920	3.92	3.45703	3.46171	3.50089	3.44343	3.48524	3.46731
3930	3.93	3.45198	3.45262	3.5099	3.43778	3.48166	3.47368
3940	3.94	3.45215	3.44825	3.51515	3.4401	3.48021	3.46169
3950	3.95	3.4498	3.46247	3.50572	3.43877	3.48683	3.44981
3960	3.96	3.44379	3.47428	3.51175	3.43527	3.47704	3.45681
3970	3.97	3.43889	3.47373	3.5153	3.43738	3.47166	3.45719
3980	3.98	3.44828	3.46218	3.51906	3.43345	3.46936	3.46072
3990	3.99	3.45097	3.46278	3.51551	3.43346	3.46952	3.46058
4000	4	3.46021	3.45572	3.50195	3.43162	3.46045	3.46396
4010	4.01	3.45586	3.46832	3.50652	3.4324	3.46859	3.45794
4020	4.02	3.45558	3.46558	3.50811	3.43601	3.45843	3.47386
4030	4.03	3.43628	3.46825	3.51048	3.43064	3.46243	3.46668
4040	4.04	3.45149	3.4689	3.51267	3.43604	3.46616	3.46511
4050	4.05	3.44563	3.46819	3.50604	3.43888	3.47893	3.45557
4060	4.06	3.45331	3.4683	3.50408	3.43282	3.46468	3.45177
4070	4.07	3.44542	3.46947	3.50887	3.42595	3.47034	3.45229
4080	4.08	3.4594	3.47075	3.49472	3.42727	3.46875	3.45965
4090	4.09	3.45115	3.47197	3.50183	3.43707	3.47643	3.46996
4100	4.1	3.45494	3.47642	3.50717	3.43422	3.46895	3.46705
4110	4.11	3.44123	3.4712	3.50693	3.44568	3.46945	3.46609
4120	4.12	3.45093	3.46422	3.50246	3.44911	3.48132	3.46764
4130	4.13	3.44611	3.47395	3.50281	3.43518	3.48357	3.47182
4140	4.14	3.44385	3.47926	3.49924	3.42897	3.49022	3.46431
4150	4.15	3.44744	3.47855	3.50072	3.43785	3.48742	3.46596
4160	4.16	3.44427	3.47333	3.50534	3.43218	3.4808	3.46365
4170	4.17	3.44532	3.47929	3.50284	3.43818	3.48642	3.46516
4180	4.18	3.43641	3.47143	3.50304	3.44023	3.48534	3.46726
4190	4.19	3.43653	3.47541	3.51038	3.44427	3.48761	3.45852
4200	4.2	3.43149	3.47816	3.51225	3.44674	3.48362	3.45999
4210	4.21	3.45032	3.48584	3.50576	3.44264	3.4896	3.46436
4220	4.22	3.43728	3.47764	3.50586	3.44208	3.48953	3.45651
4230	4.23	3.44224	3.47569	3.49761	3.43082	3.4863	3.46665
4240	4.24	3.43857	3.48029	3.50183	3.43529	3.4907	3.4703
4250	4.25	3.44044	3.48384	3.50056	3.4407	3.4809	3.46363
4260	4.26	3.43113	3.48244	3.49885	3.43084	3.49091	3.46312
4270	4.27	3.43989	3.48094	3.49658	3.43425	3.48781	3.4715
4280	4.28	3.4322	3.48099	3.49824	3.43713	3.48886	3.46952
4290	4.29	3.43594	3.48262	3.48946	3.44254	3.49394	3.4669
4300	4.3	3.43267	3.4895	3.48576	3.43645	3.49239	3.46737
4310	4.31	3.44067	3.47879	3.48344	3.44264	3.49764	3.46889
4320	4.32	3.43514	3.4799	3.48606	3.44643	3.49088	3.46422
4330	4.33	3.43892	3.47476	3.49002	3.44748	3.48398	3.45295
4340	4.34	3.43172	3.47913	3.49775	3.44212	3.49449	3.44383
4350	4.35	3.43203	3.48495	3.49879	3.44201	3.48425	3.45419
4360	4.36	3.44076	3.48528	3.49765	3.45004	3.47999	3.45291
4370	4.37	3.44279	3.48215	3.49521	3.44204	3.47827	3.45624
4380	4.38	3.43205	3.48046	3.49266	3.44214	3.48786	3.45454
4390	4.39	3.4334	3.48363	3.49952	3.44817	3.49398	3.44806
4400	4.4	3.43602	3.47885	3.50015	3.44027	3.49006	3.45905
4410	4.41	3.42841	3.48845	3.50011	3.44265	3.48202	3.45349
4420	4.42	3.42996	3.49101	3.5028	3.44445	3.49575	3.45729
4430	4.43	3.42573	3.49398	3.5072	3.45177	3.49343	3.4659
4440	4.44	3.42039	3.48354	3.4961	3.44224	3.4883	3.45968
4450	4.45	3.42538	3.4884	3.508	3.44317	3.49272	3.45866
4460	4.46	3.42491	3.48734	3.5027	3.45343	3.49119	3.46453
4470	4.47	3.42254	3.4819	3.50229	3.4448	3.4887	3.46238
4480	4.48	3.42521	3.49618	3.50719	3.44763	3.49502	3.46481
4490	4.49	3.42211	3.4902	3.50408	3.43876	3.49141	3.45865
4500	4.5	3.4262	3.47833	3.50227	3.43416	3.50291	3.4658
4510	4.51	3.42318	3.49168	3.49344	3.43254	3.4938	3.4582
4520	4.52	3.42485	3.4981	3.49094	3.4363	3.49328	3.46341
4530	4.53	3.42281	3.4841	3.48483	3.43117	3.48444	3.46639
4540	4.54	3.42693	3.49042	3.49298	3.43359	3.48588	3.45989
4550	4.55	3.42536	3.47995	3.48373	3.4427	3.49197	3.46226
4560	4.56	3.42254	3.49157	3.48856	3.43076	3.49378	3.46567
4570	4.57	3.43101	3.49199	3.4859	3.43862	3.48909	3.47723
4580	4.58	3.42704	3.48291	3.49582	3.43987	3.49404	3.47634
4590	4.59	3.43619	3.48823	3.50705	3.44227	3.49045	3.47055
4600	4.6	3.43202	3.48744	3.50183	3.44308	3.49368	3.46667
4610	4.61	3.43145	3.4842	3.50767	3.43192	3.48673	3.46608
4620	4.62	3.42504	3.47904	3.49583	3.43025	3.49712	3.47012
4630	4.63	3.43137	3.48371	3.50306	3.43374	3.49477	3.46979
4640	4.64	3.42302	3.48108	3.50654	3.43359	3.49769	3.47
4650	4.65	3.41906	3.47644	3.5001	3.43411	3.49013	3.47326
4660	4.66	3.42348	3.46872	3.50037	3.4382	3.49355	3.47154
4670	4.67	3.43117	3.48054	3.49936	3.43131	3.49284	3.47807
4680	4.68	3.42901	3.47494	3.50065	3.43552	3.48766	3.47583
4690	4.69	3.42158	3.4748	3.49984	3.43197	3.48567	3.48142
4700	4.7	3.422	3.47095	3.50175	3.44631	3.48682	3.47698
4710	4.71	3.42709	3.46766	3.50175	3.43564	3.47736	3.47469
4720	4.72	3.43714	3.46928	3.50545	3.42783	3.48521	3.47096
4730	4.73	3.43783	3.4706	3.49978	3.42741	3.48299	3.47474
4740	4.74	3.42995	3.45836	3.4905	3.42998	3.48151	3.48082
4750	4.75	3.4288	3.4583	3.49457	3.42318	3.48719	3.48178
4760	4.76	3.43551	3.47517	3.49918	3.43985	3.47667	3.48635
4770	4.77	3.43802	3.46938	3.49282	3.42984	3.48157	3.49642
4780	4.78	3.4352	3.46636	3.50105	3.42969	3.48661	3.48182
4790	4.79	3.43265	3.47134	3.50596	3.44472	3.49197	3.48098
4800	4.8	3.43402	3.47353	3.50983	3.44352	3.49354	3.4753
4810	4.81	3.43747	3.46912	3.5047	3.44308	3.49401	3.48203
4820	4.82	3.42892	3.46035	3.49688	3.44259	3.48566	3.47783
4830	4.83	3.42476	3.46994	3.49464	3.4346	3.48982	3.48585
4840	4.84	3.43334	3.46676	3.50335	3.44056	3.4867	3.47638
4850	4.85	3.4258	3.46774	3.5027	3.43633	3.48221	3.48243
4860	4.86	3.43335	3.46772	3.4964	3.42971	3.48786	3.47642
4870	4.87	3.41701	3.46851	3.49408	3.44523	3.48301	3.48318
4880	4.88	3.43257	3.47379	3.50228	3.4362	3.48741	3.4799
4890	4.89	3.42803	3.46797	3.49256	3.44217	3.48004	3.48035
4900	4.9	3.42348	3.47259	3.49002	3.43758	3.48149	3.47761
4910	4.91	3.43793	3.47098	3.47838	3.4536	3.47803	3.47602
4920	4.92	3.43471	3.4562	3.48747	3.44823	3.47685	3.47591
4930	4.93	3.43149	3.4613	3.48919	3.44142	3.48036	3.468
4940	4.94	3.43258	3.46426	3.48532	3.43606	3.48652	3.47261
4950	4.95	3.44734	3.46072	3.49926	3.43803	3.48334	3.46417
4960	4.96	3.4458	3.46608	3.48433	3.42724	3.47505	3.4806
4970	4.97	3.43851	3.4623	3.4806	3.42715	3.48361	3.47521
4980	4.98	3.43776	3.4605	3.48916	3.4386	3.48585	3.47868
4990	4.99	3.44347	3.45494	3.49064	3.43843	3.48224	3.47242
5000	5	3.44263	3.46007	3.49388	3.44597	3.48403	3.47007
5010	5.01	3.44082	3.46115	3.49753	3.45749	3.47762	3.48332
5020	5.02	3.44781	3.45263	3.4972	3.44723	3.49118	3.47033
5030	5.03	3.45035	3.44728	3.49354	3.45009	3.48667	3.47799
5040	5.04	3.44913	3.46256	3.50703	3.44835	3.47638	3.47652
5050	5.05	3.45658	3.45313	3.49826	3.45486	3.49301	3.47884
5060	5.06	3.4501	3.4547	3.49283	3.44793	3.48729	3.48847
5070	5.07	3.44574	3.45469	3.50511	3.44311	3.47965	3.48395
5080	5.08	3.44981	3.45958	3.5061	3.44613	3.47189	3.47119
5090	5.09	3.44861	3.46109	3.49984	3.45269	3.47898	3.47788
5100	5.1	3.44894	3.45478	3.49933	3.44946	3.48163	3.4659
5110	5.11	3.44608	3.45248	3.50449	3.45254	3.47517	3.46825
5120	5.12	3.44355	3.47181	3.4944	3.45027	3.48196	3.47728
5130	5.13	3.44001	3.46963	3.5011	3.4573	3.48276	3.48338
5140	5.14	3.44458	3.47126	3.50593	3.45979	3.47756	3.47784
5150	5.15	3.44789	3.46283	3.49657	3.45892	3.47906	3.47161
5160	5.16	3.44384	3.45731	3.49791	3.46322	3.47207	3.46882
5170	5.17	3.44154	3.45984	3.49269	3.46411	3.47091	3.47121
5180	5.18	3.43976	3.46763	3.49885	3.45419	3.46059	3.47372
5190	5.19	3.44865	3.47599	3.50091	3.4626	3.46485	3.47935
5200	5.2	3.4497	3.46201	3.49457	3.45912	3.46577	3.47916
5210	5.21	3.44833	3.45746	3.50581	3.4527	3.46767	3.47617
5220	5.22	3.44996	3.46272	3.49928	3.44821	3.47038	3.475
5230	5.23	3.43941	3.45772	3.50137	3.44676	3.45754	3.48685
5240	5.24	3.44631	3.46089	3.49061	3.45162	3.45862	3.47305
5250	5.25	3.45615	3.46613	3.49116	3.4544	3.46204	3.47922
5260	5.26	3.45274	3.46871	3.48833	3.44784	3.47619	3.46924
5270	5.27	3.45149	3.47099	3.48536	3.44055	3.46915	3.47464
5280	5.28	3.44797	3.47172	3.48682	3.44374	3.46492	3.47527
5290	5.29	3.44747	3.46858	3.4872	3.45137	3.46375	3.47269
5300	5.3	3.4405	3.46279	3.4929	3.44936	3.47047	3.47714
5310	5.31	3.4346	3.46804	3.49555	3.45373	3.46432	3.48268
5320	5.32	3.43893	3.47465	3.49032	3.44659	3.47026	3.49394
5330	5.33	3.43975	3.47745	3.49783	3.4432	3.47243	3.49133
5340	5.34	3.43441	3.47567	3.5003	3.44677	3.47707	3.49665
5350	5.35	3.43451	3.46656	3.48555	3.44974	3.47431	3.4861
5360	5.36	3.43445	3.46158	3.48918	3.44871	3.47153	3.49469
5370	5.37	3.43392	3.46175	3.50041	3.43801	3.46654	3.48834
5380	5.38	3.43446	3.46758	3.48788	3.44376	3.45939	3.49463
5390	5.39	3.44193	3.45477	3.48672	3.43649	3.46322	3.49044
5400	5.4	3.43089	3.454	3.49313	3.43492	3.46828	3.49391
5410	5.41	3.43889	3.46673	3.50029	3.44173	3.46766	3.48358
5420	5.42	3.43933	3.47038	3.49374	3.44759	3.46735	3.49568
5430	5.43	3.43442	3.46966	3.48252	3.44987	3.4609	3.48346
5440	5.44	3.43708	3.46994	3.48726	3.46058	3.46152	3.47582
5450	5.45	3.43429	3.47627	3.49154	3.44986	3.45958	3.47444
5460	5.46	3.42816	3.4675	3.48543	3.45613	3.46507	3.47239
5470	5.47	3.42746	3.46167	3.48223	3.45252	3.46623	3.47231
5480	5.48	3.43357	3.46208	3.48234	3.45604	3.47787	3.48477
5490	5.49	3.42606	3.45827	3.48733	3.4478	3.4642	3.47292
5500	5.5	3.42531	3.47637	3.48835	3.45616	3.47071	3.49057
5510	5.51	3.42479	3.47181	3.49139	3.44583	3.46841	3.48387
5520	5.52	3.42616	3.4793	3.49179	3.44304	3.46579	3.48786
5530	5.53	3.43463	3.47181	3.48628	3.44692	3.45893	3.48546
5540	5.54	3.4251	3.48336	3.49437	3.44908	3.45568	3.48113
5550	5.55	3.42408	3.48265	3.48934	3.44368	3.45305	3.47325
5560	5.56	3.43132	3.48723	3.4876	3.44541	3.4586	3.4799
5570	5.57	3.43059	3.47528	3.48856	3.4472	3.4709	3.49102
5580	5.58	3.43196	3.47793	3.49397	3.44116	3.46339	3.48256
5590	5.59	3.43959	3.46775	3.49689	3.44765	3.45723	3.47592
5600	5.6	3.44592	3.47154	3.49659	3.46306	3.4661	3.49023
5610	5.61	3.43681	3.47234	3.50113	3.46212	3.46847	3.47632
5620	5.62	3.43947	3.47935	3.49679	3.45259	3.46477	3.48119
5630	5.63	3.4405	3.48267	3.50668	3.45375	3.4709	3.4797
5640	5.64	3.44233	3.4907	3.5183	3.45469	3.4667	3.47536
5650	5.65	3.44533	3.48016	3.51979	3.45687	3.46497	3.47897
5660	5.66	3.44437	3.47961	3.51538	3.46613	3.46851	3.47036
5670	5.67	3.44643	3.47253	3.51701	3.46972	3.46216	3.47436
5680	5.68	3.44562	3.47174	3.51546	3.47522	3.46313	3.47266
5690	5.69	3.44908	3.47277	3.51698	3.46729	3.46136	3.47668
5700	5.7	3.44984	3.47314	3.51522	3.46945	3.4699	3.48149
5710	5.71	3.44456	3.47228	3.51301	3.47206	3.4671	3.48798
5720	5.72	3.44431	3.46234	3.52172	3.47071	3.47216	3.47799
5730	5.73	3.44301	3.46235	3.50618	3.4763	3.47109	3.48039
5740	5.74	3.45648	3.46268	3.50314	3.4754	3.46239	3.48795
5750	5.75	3.45231	3.45346	3.5128	3.47327	3.47435	3.48735
5760	5.76	3.44529	3.46763	3.50412	3.47851	3.47539	3.49055
5770	5.77	3.44889	3.47679	3.50697	3.4771	3.47296	3.48343
5780	5.78	3.45912	3.475	3.49534	3.46168	3.47362	3.48924
5790	5.79	3.45285	3.47416	3.49562	3.4662	3.46893	3.49579
5800	5.8	3.44226	3.46478	3.49099	3.46168	3.47118	3.49564
5810	5.81	3.43624	3.45634	3.49632	3.46636	3.46777	3.47976
5820	5.82	3.44093	3.46358	3.49533	3.4689	3.47433	3.4785
5830	5.83	3.44673	3.46559	3.4967	3.47616	3.46823	3.48595
5840	5.84	3.4358	3.45785	3.49492	3.4674	3.46503	3.48161
5850	5.85	3.43966	3.45843	3.49356	3.46921	3.46259	3.47628
5860	5.86	3.44493	3.4542	3.49285	3.46246	3.46464	3.48124
5870	5.87	3.44135	3.45354	3.48936	3.47115	3.45922	3.48754
5880	5.88	3.43669	3.44852	3.49873	3.46139	3.4654	3.48851
5890	5.89	3.4432	3.44979	3.49675	3.45893	3.47422	3.49108
5900	5.9	3.44176	3.45075	3.49835	3.47334	3.47326	3.4948
5910	5.91	3.43438	3.45653	3.50759	3.47821	3.47223	3.48768
5920	5.92	3.44365	3.45618	3.49492	3.47313	3.47582	3.4927
5930	5.93	3.43614	3.4571	3.50636	3.47124	3.47801	3.49901
5940	5.94	3.44236	3.45767	3.48754	3.46972	3.46255	3.49016
5950	5.95	3.4431	3.45234	3.49842	3.47235	3.46771	3.50362
5960	5.96	3.44571	3.45626	3.49426	3.46983	3.46994	3.50342
5970	5.97	3.44402	3.46251	3.49125	3.46427	3.46745	3.50008
5980	5.98	3.44855	3.46307	3.49397	3.47112	3.46939	3.50366
5990	5.99	3.44569	3.46491	3.49758	3.47556	3.46796	3.50213
6000	6	3.44593	3.46327	3.49256	3.47591	3.46965	3.50031
6010	6.01	3.4435	3.47051	3.49762	3.47754	3.4672	3.498
6020	6.02	3.45385	3.45825	3.48541	3.47813	3.47149	3.49217
6030	6.03	3.44706	3.46316	3.48211	3.4771	3.47287	3.4884
6040	6.04	3.44491	3.46572	3.47911	3.47927	3.4757	3.49146
6050	6.05	3.44503	3.46909	3.48232	3.47849	3.47378	3.4887
6060	6.06	3.44459	3.46474	3.4875	3.47481	3.47343	3.49882
6070	6.07	3.45438	3.47783	3.48736	3.47437	3.47425	3.5047
6080	6.08	3.45325	3.46402	3.49508	3.48008	3.47736	3.50256
6090	6.09	3.45184	3.47112	3.50197	3.47147	3.47153	3.5032
6100	6.1	3.44416	3.4602	3.48313	3.47172	3.46953	3.50505
6110	6.11	3.45265	3.45857	3.49893	3.46029	3.469	3.50056
6120	6.12	3.4579	3.46381	3.49876	3.46579	3.46157	3.4978
6130	6.13	3.46573	3.46654	3.49753	3.46697	3.45702	3.49103
6140	6.14	3.46638	3.47014	3.50061	3.46316	3.46691	3.50021
6150	6.15	3.46419	3.4617	3.50684	3.46916	3.46383	3.4991
6160	6.16	3.45827	3.4749	3.50285	3.47059	3.4744	3.48868
6170	6.17	3.45296	3.48584	3.49881	3.4742	3.46684	3.50743
6180	6.18	3.45778	3.47971	3.5044	3.4779	3.46577	3.49669
6190	6.19	3.45065	3.48152	3.50141	3.47854	3.46132	3.50235
6200	6.2	3.4479	3.48161	3.5069	3.4772	3.46516	3.50917
6210	6.21	3.44566	3.47623	3.51089	3.47622	3.45838	3.51175
6220	6.22	3.45867	3.48168	3.50479	3.47855	3.45124	3.50562
6230	6.23	3.45823	3.48248	3.50325	3.47242	3.456	3.50483
6240	6.24	3.45528	3.47812	3.50384	3.46285	3.46	3.50546
6250	6.25	3.45641	3.47766	3.5005	3.47254	3.45283	3.50326
6260	6.26	3.46423	3.4867	3.49511	3.47166	3.469	3.50062
6270	6.27	3.46183	3.49102	3.49144	3.46382	3.46141	3.50361
6280	6.28	3.46052	3.49114	3.48885	3.46613	3.46212	3.49958
6290	6.29	3.46626	3.49033	3.48923	3.45838	3.45824	3.49758
6300	6.3	3.45641	3.49257	3.48729	3.46352	3.45133	3.49633
6310	6.31	3.45525	3.4875	3.49756	3.46921	3.45157	3.48867
6320	6.32	3.46194	3.48562	3.50011	3.46981	3.45034	3.4905
6330	6.33	3.4694	3.48032	3.4913	3.46813	3.44352	3.48682
6340	6.34	3.4684	3.48493	3.49527	3.46721	3.44642	3.48928
6350	6.35	3.46706	3.4891	3.50098	3.47247	3.44492	3.49086
6360	6.36	3.46246	3.49525	3.50201	3.47521	3.4519	3.49097
6370	6.37	3.46166	3.48338	3.49834	3.4702	3.44871	3.48488
6380	6.38	3.45205	3.48328	3.49568	3.46527	3.45042	3.49621
6390	6.39	3.45436	3.49119	3.48514	3.47665	3.45128	3.4969
6400	6.4	3.45528	3.48975	3.48316	3.47485	3.45426	3.48551
6410	6.41	3.461	3.48704	3.48256	3.48445	3.4568	3.48294
6420	6.42	3.47012	3.49116	3.48978	3.48504	3.45624	3.48772
6430	6.43	3.46405	3.48694	3.48548	3.49254	3.45151	3.49568
6440	6.44	3.4688	3.48847	3.47936	3.48463	3.45683	3.49094
6450	6.45	3.46976	3.48366	3.47714	3.47404	3.45549	3.50095
6460	6.46	3.46386	3.47038	3.48323	3.48336	3.45992	3.4991
6470	6.47	3.47301	3.48541	3.47566	3.4887	3.45421	3.49858
6480	6.48	3.46619	3.48165	3.48619	3.48334	3.44806	3.50134
6490	6.49	3.47384	3.48711	3.48813	3.47606	3.4591	3.49469
6500	6.5	3.47186	3.48664	3.48643	3.4727	3.45396	3.49542
6510	6.51	3.47384	3.48677	3.47478	3.47266	3.44918	3.48988
6520	6.52	3.47718	3.49892	3.4742	3.47096	3.45659	3.506
6530	6.53	3.47028	3.50077	3.47526	3.46964	3.45305	3.5041
6540	6.54	3.46943	3.49986	3.47412	3.48396	3.44953	3.49918
6550	6.55	3.46361	3.49468	3.47314	3.48207	3.45139	3.49486
6560	6.56	3.46774	3.49449	3.48089	3.4764	3.4453	3.48624
6570	6.57	3.47029	3.49613	3.47551	3.47605	3.44274	3.4893
6580	6.58	3.46875	3.4952	3.47662	3.47648	3.43787	3.48882
6590	6.59	3.48584	3.49649	3.47631	3.46686	3.44121	3.49342
6600	6.6	3.46925	3.49282	3.47213	3.47431	3.44	3.50119
6610	6.61	3.47326	3.49475	3.46697	3.46563	3.44587	3.49464
6620	6.62	3.47548	3.49608	3.47783	3.47612	3.45631	3.49383
6630	6.63	3.4821	3.49725	3.46497	3.46821	3.44798	3.49573
6640	6.64	3.48181	3.48973	3.47237	3.4671	3.45195	3.49067
6650	6.65	3.4773	3.50654	3.45572	3.46821	3.45378	3.48738
6660	6.66	3.46721	3.50056	3.4542	3.47326	3.45186	3.48602
6670	6.67	3.47187	3.49019	3.46258	3.47825	3.45171	3.48299
6680	6.68	3.47326	3.50406	3.46106	3.48486	3.44277	3.48255
6690	6.69	3.47082	3.49725	3.45566	3.47989	3.44526	3.48652
6700	6.7	3.46582	3.49591	3.45882	3.47752	3.43924	3.48496
6710	6.71	3.46279	3.5	3.46985	3.47917	3.4423	3.4751
6720	6.72	3.46863	3.4958	3.45988	3.47751	3.44388	3.48578
6730	6.73	3.47037	3.49799	3.46047	3.48104	3.44477	3.48348
6740	6.74	3.46855	3.49294	3.45583	3.48137	3.44898	3.48232
6750	6.75	3.46039	3.50327	3.46051	3.46831	3.45171	3.48113
6760	6.76	3.45779	3.49032	3.45528	3.48098	3.45491	3.48326
6770	6.77	3.46158	3.50056	3.44538	3.47762	3.4527	3.48211
6780	6.78	3.46226	3.49759	3.45534	3.48703	3.45353	3.48357
6790	6.79	3.46087	3.49357	3.44371	3.48506	3.46108	3.48187
6800	6.8	3.46294	3.49016	3.45775	3.47358	3.45679	3.47889
6810	6.81	3.46101	3.48632	3.45359	3.48357	3.45478	3.49064
6820	6.82	3.46084	3.48538	3.45452	3.48575	3.44709	3.47453
6830	6.83	3.46473	3.4817	3.44664	3.48679	3.44311	3.48643
6840	6.84	3.46763	3.48363	3.45232	3.48943	3.44774	3.47726
6850	6.85	3.46697	3.46376	3.46207	3.49014	3.4576	3.48357
6860	6.86	3.46026	3.46493	3.46111	3.493	3.45961	3.47862
6870	6.87	3.46381	3.46789	3.47472	3.49317	3.4509	3.48801
6880	6.88	3.47499	3.4657	3.47641	3.49291	3.4649	3.4896
6890	6.89	3.46716	3.46105	3.46775	3.4931	3.46215	3.49128
6900	6.9	3.47022	3.47083	3.47001	3.49124	3.46435	3.48711
6910	6.91	3.47783	3.46693	3.46974	3.49185	3.45987	3.49418
6920	6.92	3.47696	3.46219	3.45757	3.49225	3.46356	3.49938
6930	6.93	3.46775	3.45468	3.45514	3.48862	3.45746	3.48691
6940	6.94	3.47535	3.45599	3.463	3.47779	3.45513	3.47996
6950	6.95	3.46631	3.45999	3.46272	3.47914	3.45749	3.47041
6960	6.96	3.48178	3.45132	3.46196	3.47635	3.46063	3.47334
6970	6.97	3.48302	3.45335	3.45537	3.4815	3.46368	3.48197
6980	6.98	3.48324	3.43921	3.45239	3.4746	3.47148	3.48333
6990	6.99	3.49098	3.44842	3.45817	3.48187	3.4613	3.48653
7000	7	3.49261	3.45819	3.45015	3.4881	3.46307	3.48205
7010	7.01	3.50136	3.44277	3.46061	3.47477	3.4693	3.46989
7020	7.02	3.48765	3.45033	3.45872	3.48139	3.47786	3.46695
7030	7.03	3.47191	3.44663	3.45473	3.49186	3.46654	3.46387
7040	7.04	3.4736	3.45009	3.45613	3.48317	3.46018	3.4645
7050	7.05	3.48071	3.45366	3.45088	3.47618	3.45611	3.46114
7060	7.06	3.49137	3.45148	3.45159	3.49379	3.45331	3.46415
7070	7.07	3.48927	3.44917	3.45825	3.48521	3.45302	3.47348
7080	7.08	3.49091	3.4539	3.45436	3.4897	3.45322	3.46252
7090	7.09	3.49376	3.44963	3.45011	3.48821	3.46132	3.46058
7100	7.1	3.49042	3.45139	3.46657	3.48141	3.46413	3.45926
7110	7.11	3.49355	3.46093	3.46147	3.48394	3.46682	3.46584
7120	7.12	3.49215	3.4553	3.4603	3.48469	3.46865	3.46262
7130	7.13	3.50027	3.45878	3.46692	3.48623	3.46177	3.47685
7140	7.14	3.49949	3.45887	3.46439	3.49104	3.46112	3.46333
7150	7.15	3.49855	3.4511	3.45608	3.48469	3.46253	3.47063
7160	7.16	3.49343	3.45907	3.46519	3.48949	3.46397	3.46445
7170	7.17	3.48997	3.45837	3.45966	3.48576	3.46029	3.47017
7180	7.18	3.48387	3.4596	3.46275	3.48657	3.46004	3.47421
7190	7.19	3.48524	3.46991	3.46468	3.49452	3.47061	3.46919
7200	7.2	3.47193	3.45584	3.46253	3.49045	3.4645	3.46903
7210	7.21	3.47492	3.46223	3.46321	3.48528	3.46389	3.46571
7220	7.22	3.48177	3.46461	3.4593	3.4771	3.47134	3.47635
7230	7.23	3.48586	3.46408	3.45124	3.47713	3.46048	3.47213
7240	7.24	3.48352	3.46728	3.45186	3.46844	3.4603	3.46852
7250	7.25	3.48715	3.46986	3.44877	3.47087	3.4665	3.48272
7260	7.26	3.48432	3.46539	3.45175	3.47906	3.46627	3.48573
7270	7.27	3.48926	3.4571	3.44811	3.47292	3.4656	3.47575
7280	7.28	3.48041	3.46566	3.44527	3.47518	3.4722	3.47498
7290	7.29	3.49705	3.46321	3.45674	3.46327	3.47277	3.48179
7300	7.3	3.49948	3.4629	3.45619	3.47817	3.46137	3.47691
7310	7.31	3.49192	3.46988	3.45957	3.4766	3.46469	3.47726
7320	7.32	3.5035	3.45969	3.45569	3.4645	3.46807	3.47257
7330	7.33	3.48941	3.46968	3.45692	3.46745	3.46563	3.47487
7340	7.34	3.49526	3.46062	3.45006	3.46411	3.4657	3.46894
7350	7.35	3.49962	3.46837	3.44201	3.46027	3.4663	3.47289
7360	7.36	3.4999	3.45604	3.4443	3.46162	3.45863	3.47618
7370	7.37	3.49965	3.44959	3.45165	3.46047	3.46394	3.48833
7380	7.38	3.48712	3.4506	3.44625	3.46543	3.46293	3.47395
7390	7.39	3.48279	3.44913	3.44134	3.47286	3.47445	3.47458
7400	7.4	3.4872	3.4532	3.44227	3.47373	3.47213	3.48133
7410	7.41	3.48993	3.44829	3.4502	3.46745	3.47799	3.48933
7420	7.42	3.48882	3.44486	3.45612	3.46709	3.46794	3.49019
7430	7.43	3.47914	3.44106	3.46739	3.46509	3.47131	3.48688
7440	7.44	3.48537	3.44601	3.4588	3.46702	3.48095	3.47785
7450	7.45	3.47631	3.45414	3.46462	3.46283	3.47933	3.47484
7460	7.46	3.48277	3.44749	3.46382	3.47131	3.48059	3.47906
7470	7.47	3.46507	3.44127	3.45631	3.46873	3.48796	3.48403
7480	7.48	3.47044	3.44638	3.45735	3.46055	3.47943	3.47397
7490	7.49	3.48013	3.4574	3.44876	3.45955	3.47991	3.47061
7500	7.5	3.48207	3.45543	3.43955	3.46552	3.47231	3.4703
7510	7.51	3.47207	3.45447	3.44115	3.45999	3.47567	3.46323
7520	7.52	3.47978	3.44941	3.43951	3.46094	3.47773	3.46985
7530	7.53	3.48118	3.45576	3.43895	3.46372	3.4752	3.4724
7540	7.54	3.4824	3.44995	3.43988	3.46221	3.47626	3.47073
7550	7.55	3.47755	3.45653	3.43635	3.46099	3.47631	3.47422
7560	7.56	3.47837	3.45805	3.43154	3.4605	3.4831	3.4719
7570	7.57	3.47066	3.46471	3.42758	3.45804	3.49681	3.47985
7580	7.58	3.47184	3.46122	3.43726	3.45974	3.4944	3.4737
7590	7.59	3.46011	3.46745	3.43286	3.46058	3.49303	3.47185
7600	7.6	3.47265	3.46161	3.43416	3.45484	3.48993	3.47154
7610	7.61	3.46821	3.46001	3.42845	3.45303	3.48148	3.46551
7620	7.62	3.46759	3.45772	3.42808	3.45509	3.49601	3.4624
7630	7.63	3.46463	3.46409	3.4322	3.45357	3.48436	3.46416
7640	7.64	3.47245	3.46201	3.42758	3.45083	3.47232	3.46801
7650	7.65	3.47694	3.46513	3.43624	3.45259	3.4788	3.46513
7660	7.66	3.47695	3.46148	3.43477	3.46343	3.46912	3.4598
7670	7.67	3.4686	3.45875	3.42307	3.46773	3.47475	3.46917
7680	7.68	3.46583	3.45734	3.42727	3.46247	3.47797	3.46166
7690	7.69	3.46226	3.45843	3.41233	3.46678	3.49168	3.4653
7700	7.7	3.46848	3.45534	3.42757	3.46486	3.49201	3.4675
7710	7.71	3.47037	3.46416	3.42062	3.47195	3.47739	3.46456
7720	7.72	3.47065	3.44763	3.42606	3.4695	3.48669	3.46134
7730	7.73	3.47434	3.45092	3.41952	3.47595	3.48813	3.46378
7740	7.74	3.47827	3.44776	3.41992	3.46624	3.48709	3.45891
7750	7.75	3.47368	3.44646	3.42319	3.46307	3.4863	3.45109
7760	7.76	3.48075	3.4532	3.41794	3.46791	3.4934	3.45755
7770	7.77	3.47418	3.45015	3.41198	3.46813	3.48448	3.45701
7780	7.78	3.4763	3.45108	3.41763	3.46491	3.48782	3.45631
7790	7.79	3.4639	3.44821	3.41512	3.45639	3.4855	3.44585
7800	7.8	3.46984	3.45026	3.41994	3.45377	3.47139	3.4661
7810	7.81	3.47778	3.45259	3.42004	3.46275	3.47369	3.46427
7820	7.82	3.46751	3.44205	3.41277	3.46692	3.47616	3.46272
7830	7.83	3.46348	3.44881	3.42128	3.46249	3.47252	3.46203
7840	7.84	3.46724	3.45594	3.42459	3.46662	3.47361	3.46817
7850	7.85	3.44898	3.45411	3.42427	3.46716	3.46967	3.46769
7860	7.86	3.45916	3.4514	3.42946	3.46864	3.47128	3.46475
7870	7.87	3.45995	3.44671	3.43583	3.46829	3.4723	3.46376
7880	7.88	3.45873	3.43829	3.4235	3.47866	3.47997	3.47244
7890	7.89	3.46516	3.44642	3.42714	3.47536	3.46948	3.47109
7900	7.9	3.46647	3.45304	3.43376	3.47282	3.4714	3.47533
7910	7.91	3.47295	3.45591	3.43533	3.468	3.46956	3.46927
7920	7.92	3.46508	3.45255	3.44055	3.46636	3.47833	3.47077
7930	7.93	3.46622	3.45602	3.44736	3.46558	3.47928	3.46984
7940	7.94	3.46367	3.4585	3.44412	3.46672	3.46775	3.46664
7950	7.95	3.4648	3.45301	3.44485	3.46509	3.46665	3.47289
7960	7.96	3.45105	3.45277	3.44721	3.46352	3.47552	3.47709
7970	7.97	3.43968	3.4457	3.4556	3.46871	3.46867	3.46581
7980	7.98	3.44055	3.44119	3.46059	3.47125	3.47894	3.46699
7990	7.99	3.44349	3.43755	3.46524	3.479	3.48513	3.45729
8000	8	3.44076	3.43945	3.46711	3.4717	3.47578	3.46247
8010	8.01	3.44748	3.44262	3.46106	3.46731	3.48324	3.45245
8020	8.02	3.45004	3.45098	3.45247	3.46023	3.48198	3.45268
8030	8.03	3.44648	3.44991	3.45163	3.46898	3.48168	3.45847
8040	8.04	3.4613	3.45041	3.44492	3.46298	3.48726	3.45085
8050	8.05	3.45595	3.4505	3.45337	3.45216	3.48199	3.45106
8060	8.06	3.45942	3.44074	3.44853	3.46602	3.48577	3.45232
8070	8.07	3.45587	3.4447	3.44058	3.47194	3.48707	3.45901
8080	8.08	3.45183	3.44421	3.44414	3.47536	3.48731	3.45014
8090	8.09	3.44989	3.44941	3.446	3.46503	3.48665	3.45338
8100	8.1	3.45021	3.44857	3.4481	3.46516	3.48839	3.45087
8110	8.11	3.44737	3.45141	3.44416	3.46821	3.48707	3.44887
8120	8.12	3.44912	3.44407	3.43794	3.4647	3.49366	3.45624
8130	8.13	3.44989	3.44175	3.43405	3.46043	3.49407	3.45776
8140	8.14	3.44391	3.44996	3.43444	3.45986	3.48873	3.46618
8150	8.15	3.45684	3.44485	3.44103	3.46786	3.4928	3.46087
8160	8.16	3.45186	3.43657	3.42969	3.46437	3.48761	3.4643
8170	8.17	3.45871	3.4504	3.43519	3.46849	3.47909	3.46154
8180	8.18	3.44892	3.45244	3.42501	3.4743	3.48023	3.46306
8190	8.19	3.44184	3.45552	3.43088	3.46683	3.48548	3.46917
8200	8.2	3.43909	3.44761	3.43024	3.46087	3.48139	3.47926
8210	8.21	3.44804	3.45501	3.42954	3.46165	3.48267	3.48211
8220	8.22	3.44182	3.45513	3.43088	3.45983	3.48262	3.47196
8230	8.23	3.44781	3.45095	3.4417	3.47199	3.48233	3.46909
8240	8.24	3.44099	3.44997	3.43931	3.4773	3.48272	3.46256
8250	8.25	3.45012	3.44829	3.42948	3.47389	3.48186	3.45811
8260	8.26	3.45046	3.45706	3.42928	3.46414	3.48807	3.4611
8270	8.27	3.4392	3.45459	3.43036	3.47541	3.47868	3.45939
8280	8.28	3.44192	3.44968	3.42902	3.45816	3.4908	3.45924
8290	8.29	3.44945	3.45203	3.42831	3.46296	3.48316	3.45884
8300	8.3	3.44621	3.46254	3.42495	3.46089	3.48148	3.46005
8310	8.31	3.44633	3.45516	3.42787	3.45945	3.48411	3.4529
8320	8.32	3.44667	3.45366	3.43085	3.45391	3.48458	3.45503
8330	8.33	3.44547	3.44867	3.42904	3.46084	3.49671	3.45678
8340	8.34	3.44553	3.4459	3.43198	3.45037	3.47586	3.45205
8350	8.35	3.45237	3.45101	3.43125	3.45712	3.48607	3.45316
8360	8.36	3.45697	3.4485	3.43522	3.45946	3.47902	3.44797
8370	8.37	3.45106	3.45572	3.43092	3.44946	3.47838	3.44665
8380	8.38	3.46247	3.45506	3.42943	3.44943	3.4868	3.45916
8390	8.39	3.45213	3.45213	3.42453	3.46046	3.48899	3.44791
8400	8.4	3.45523	3.45711	3.41872	3.45591	3.47748	3.44558
8410	8.41	3.4599	3.4492	3.41828	3.44366	3.49175	3.43966
8420	8.42	3.45966	3.45378	3.4209	3.44617	3.48612	3.44582
8430	8.43	3.44791	3.45524	3.43005	3.46194	3.49149	3.44183
8440	8.44	3.44747	3.45272	3.43129	3.4722	3.48545	3.44263
8450	8.45	3.44652	3.44985	3.43138	3.47178	3.48617	3.43495
8460	8.46	3.44533	3.45763	3.42654	3.47607	3.47237	3.44244
8470	8.47	3.44478	3.45737	3.43312	3.47504	3.46963	3.45311
8480	8.48	3.42803	3.45157	3.42507	3.4719	3.48199	3.43757
8490	8.49	3.4307	3.46126	3.42337	3.46519	3.47957	3.44494
8500	8.5	3.44224	3.44286	3.42363	3.46759	3.48081	3.43316
8510	8.51	3.44289	3.44749	3.42929	3.46882	3.47409	3.44533
8520	8.52	3.45205	3.45168	3.43226	3.47158	3.47887	3.44595
8530	8.53	3.44766	3.4482	3.42746	3.45887	3.47189	3.44443
8540	8.54	3.44927	3.46216	3.42577	3.46955	3.47259	3.44127
8550	8.55	3.44681	3.45372	3.43654	3.46676	3.4805	3.44539
8560	8.56	3.45251	3.46332	3.43821	3.47759	3.48615	3.44101
8570	8.57	3.44719	3.45359	3.43878	3.47446	3.48745	3.43861
8580	8.58	3.44401	3.45231	3.43463	3.46694	3.48944	3.45304
8590	8.59	3.44805	3.44878	3.42487	3.46763	3.47742	3.44133
8600	8.6	3.43053	3.45459	3.43212	3.47699	3.48205	3.44593
8610	8.61	3.4457	3.44826	3.43081	3.46618	3.4725	3.44547
8620	8.62	3.45688	3.45503	3.42838	3.46771	3.46579	3.45093
8630	8.63	3.45842	3.4523	3.42697	3.47257	3.47254	3.44935
8640	8.64	3.45521	3.45939	3.42977	3.46733	3.47824	3.45254
8650	8.65	3.45459	3.46627	3.43371	3.46609	3.48279	3.46102
8660	8.66	3.44106	3.47091	3.4389	3.46736	3.48415	3.45372
8670	8.67	3.4413	3.46062	3.42888	3.47363	3.47851	3.46199
8680	8.68	3.44182	3.45947	3.43618	3.47645	3.48092	3.46104
8690	8.69	3.45163	3.45628	3.43953	3.4732	3.47479	3.45405
8700	8.7	3.4441	3.46532	3.45143	3.47234	3.47121	3.46614
8710	8.71	3.44566	3.45509	3.43694	3.47273	3.4803	3.46039
8720	8.72	3.44149	3.45241	3.44449	3.47719	3.47589	3.46825
8730	8.73	3.43872	3.45165	3.44592	3.47496	3.47491	3.4789
8740	8.74	3.43134	3.45117	3.43674	3.46532	3.47882	3.46434
8750	8.75	3.43791	3.4572	3.43159	3.46368	3.47608	3.47202
8760	8.76	3.43832	3.45889	3.44059	3.46586	3.48689	3.47918
8770	8.77	3.44007	3.46061	3.44391	3.47502	3.48481	3.47103
8780	8.78	3.43909	3.45787	3.43772	3.47202	3.47383	3.48319
8790	8.79	3.4324	3.46593	3.45169	3.48116	3.4707	3.47787
8800	8.8	3.42975	3.46728	3.45633	3.47075	3.47336	3.48161
8810	8.81	3.44157	3.47026	3.44676	3.46689	3.46919	3.47076
8820	8.82	3.43144	3.46637	3.44589	3.47892	3.47503	3.47037
8830	8.83	3.43957	3.46459	3.44722	3.46816	3.48313	3.47781
8840	8.84	3.42959	3.47422	3.45067	3.47108	3.47493	3.47019
8850	8.85	3.42726	3.46789	3.4563	3.47938	3.4749	3.47766
8860	8.86	3.43001	3.46718	3.45582	3.47622	3.48041	3.47625
8870	8.87	3.42403	3.47444	3.45379	3.46371	3.48219	3.47521
8880	8.88	3.42446	3.47741	3.44518	3.47359	3.472	3.47337
8890	8.89	3.42017	3.4725	3.45095	3.4592	3.46937	3.47219
8900	8.9	3.42905	3.47482	3.45203	3.46544	3.46636	3.46359
8910	8.91	3.42709	3.47583	3.45065	3.4634	3.48024	3.45609
8920	8.92	3.42765	3.48658	3.44391	3.47535	3.47877	3.45987
8930	8.93	3.42412	3.47822	3.44812	3.47959	3.47843	3.44956
8940	8.94	3.42448	3.4761	3.45379	3.4686	3.48326	3.45233
8950	8.95	3.4239	3.48659	3.45108	3.47138	3.47849	3.44807
8960	8.96	3.41834	3.47845	3.45526	3.47681	3.47663	3.45327
8970	8.97	3.41846	3.48262	3.4563	3.48034	3.47774	3.44644
8980	8.98	3.41052	3.47752	3.45322	3.47801	3.4786	3.45211
8990	8.99	3.42246	3.47592	3.45673	3.479	3.47449	3.44851
9000	9	3.40834	3.47745	3.45323	3.48261	3.46713	3.44498
9010	9.01	3.42084	3.4764	3.46146	3.49095	3.46464	3.45561
9020	9.02	3.42077	3.47298	3.46174	3.47881	3.45541	3.46561
9030	9.03	3.42261	3.46045	3.45973	3.48054	3.45854	3.46803
9040	9.04	3.41764	3.47149	3.4603	3.47642	3.45719	3.4596
9050	9.05	3.42401	3.4661	3.45805	3.48366	3.45765	3.46147
9060	9.06	3.42295	3.46377	3.46969	3.48042	3.46382	3.45614
9070	9.07	3.41822	3.45987	3.4771	3.47859	3.46013	3.45509
9080	9.08	3.41536	3.45933	3.47724	3.48011	3.46302	3.45567
9090	9.09	3.41525	3.4626	3.4757	3.48832	3.45834	3.4506
9100	9.1	3.41897	3.45141	3.47909	3.47463	3.45659	3.45851
9110	9.11	3.41821	3.45157	3.47765	3.48108	3.4653	3.45624
9120	9.12	3.4052	3.45581	3.47695	3.47339	3.45813	3.45375
9130	9.13	3.40613	3.46256	3.46502	3.48938	3.46173	3.46932
9140	9.14	3.39915	3.45914	3.46361	3.48104	3.46824	3.45523
9150	9.15	3.39699	3.45082	3.46394	3.48295	3.47068	3.46278
9160	9.16	3.40151	3.44801	3.46274	3.47352	3.46547	3.45933
9170	9.17	3.40062	3.44347	3.46303	3.48133	3.46074	3.46708
9180	9.18	3.40528	3.452	3.45689	3.47682	3.46224	3.4699
9190	9.19	3.40897	3.45618	3.45228	3.47314	3.45941	3.45888
9200	9.2	3.41117	3.449	3.45239	3.47197	3.4665	3.45441
9210	9.21	3.41447	3.44795	3.45798	3.47553	3.46391	3.46534
9220	9.22	3.41091	3.45549	3.46175	3.47104	3.4647	3.46277
9230	9.23	3.41679	3.44187	3.47243	3.47053	3.46137	3.45905
9240	9.24	3.42103	3.46027	3.46274	3.4636	3.4551	3.45019
9250	9.25	3.41225	3.45967	3.47279	3.47875	3.46489	3.45705
9260	9.26	3.41332	3.45544	3.47745	3.47131	3.46637	3.45162
9270	9.27	3.42269	3.44818	3.47879	3.46312	3.45507	3.45664
9280	9.28	3.41807	3.44927	3.47308	3.46836	3.4481	3.45764
9290	9.29	3.41267	3.46151	3.48465	3.46765	3.46029	3.46519
9300	9.3	3.4102	3.45711	3.48157	3.45349	3.4581	3.46147
9310	9.31	3.41794	3.45146	3.48294	3.4554	3.45605	3.45345
9320	9.32	3.40917	3.45216	3.48048	3.47171	3.45669	3.45914
9330	9.33	3.40971	3.44276	3.47082	3.46083	3.44719	3.45895
9340	9.34	3.4189	3.44209	3.47282	3.46402	3.45276	3.46431
9350	9.35	3.41326	3.43948	3.46365	3.47317	3.46816	3.47351
9360	9.36	3.41144	3.44638	3.46636	3.46338	3.46337	3.46174
9370	9.37	3.41789	3.44125	3.46586	3.46129	3.46741	3.45438
9380	9.38	3.41238	3.45218	3.46151	3.46299	3.46647	3.46661
9390	9.39	3.42636	3.45451	3.45615	3.46421	3.46463	3.46379
9400	9.4	3.41289	3.44563	3.46305	3.46051	3.47454	3.47005
9410	9.41	3.42143	3.45289	3.46049	3.46593	3.46665	3.46767
9420	9.42	3.41788	3.4513	3.45677	3.47063	3.47257	3.47024
9430	9.43	3.42698	3.44821	3.4652	3.48349	3.4573	3.47108
9440	9.44	3.41963	3.43213	3.46965	3.47635	3.45297	3.46021
9450	9.45	3.42575	3.43519	3.47011	3.47583	3.45669	3.45943
9460	9.46	3.4195	3.44136	3.46936	3.46599	3.45854	3.46228
9470	9.47	3.43116	3.44826	3.47301	3.46626	3.46575	3.46029
9480	9.48	3.42981	3.43707	3.46803	3.47353	3.47753	3.46041
9490	9.49	3.42341	3.44363	3.46538	3.47444	3.46091	3.45422
9500	9.5	3.41894	3.44843	3.47335	3.46397	3.46848	3.45519
9510	9.51	3.41931	3.44543	3.46764	3.46749	3.46624	3.46021
9520	9.52	3.41339	3.45439	3.46521	3.4594	3.46423	3.46202
9530	9.53	3.41625	3.45674	3.46909	3.46408	3.46828	3.44959
9540	9.54	3.41875	3.45126	3.46808	3.45916	3.46907	3.45152
9550	9.55	3.41337	3.44306	3.46789	3.45993	3.47038	3.45122
9560	9.56	3.41062	3.43431	3.46166	3.46677	3.45969	3.45027
9570	9.57	3.41407	3.4463	3.45583	3.46185	3.46812	3.45955
9580	9.58	3.41751	3.44529	3.46187	3.46249	3.46895	3.47019
9590	9.59	3.41654	3.45156	3.47407	3.47185	3.46131	3.46681
9600	9.6	3.4135	3.44875	3.46838	3.46485	3.459	3.46113
9610	9.61	3.4288	3.44709	3.46544	3.4649	3.46119	3.46185
9620	9.62	3.42255	3.46519	3.47335	3.46317	3.46355	3.46734
9630	9.63	3.41652	3.46281	3.46207	3.45638	3.45818	3.45873
9640	9.64	3.41509	3.45736	3.46591	3.46221	3.46582	3.46419
9650	9.65	3.40827	3.46314	3.46232	3.47386	3.44917	3.45973
9660	9.66	3.41042	3.46066	3.46089	3.46628	3.45637	3.45758
9670	9.67	3.40612	3.45764	3.4576	3.47378	3.4573	3.46147
9680	9.68	3.40312	3.46886	3.45995	3.47001	3.45723	3.46063
9690	9.69	3.40611	3.46302	3.46157	3.46729	3.46209	3.46191
9700	9.7	3.40339	3.47335	3.45523	3.46758	3.47163	3.46234
9710	9.71	3.41416	3.47208	3.45522	3.46767	3.47055	3.46941
9720	9.72	3.40258	3.45953	3.46009	3.46019	3.46338	3.46435
9730	9.73	3.40647	3.46272	3.45779	3.46475	3.46619	3.4604
9740	9.74	3.41074	3.46701	3.45533	3.45861	3.46873	3.45984
9750	9.75	3.41786	3.46652	3.46202	3.46678	3.46746	3.46042
9760	9.76	3.41044	3.46844	3.45695	3.47935	3.46431	3.46249
9770	9.77	3.41651	3.45893	3.46802	3.48093	3.46026	3.46488
9780	9.78	3.41266	3.4649	3.4586	3.48263	3.46567	3.4659
9790	9.79	3.40286	3.47465	3.46149	3.47793	3.46907	3.45841
9800	9.8	3.40161	3.46224	3.4603	3.47423	3.478	3.44844
9810	9.81	3.40978	3.46354	3.46022	3.48091	3.47732	3.45344
9820	9.82	3.4081	3.47133	3.46652	3.4743	3.47805	3.45798
9830	9.83	3.41434	3.47359	3.45551	3.4733	3.46286	3.46402
9840	9.84	3.41391	3.47877	3.45582	3.4855	3.47377	3.46309
9850	9.85	3.41878	3.47491	3.44663	3.48053	3.46813	3.46387
9860	9.86	3.41145	3.48013	3.46591	3.47935	3.47132	3.46736
9870	9.87	3.41089	3.47392	3.45664	3.47712	3.46598	3.4719
9880	9.88	3.40796	3.46877	3.44643	3.47771	3.46399	3.46118
9890	9.89	3.4164	3.46885	3.45045	3.47689	3.47025	3.4638
9900	9.9	3.41375	3.46013	3.46022	3.48314	3.45738	3.45896
9910	9.91	3.42033	3.45926	3.45579	3.47724	3.4596	3.46285
9920	9.92	3.425	3.46177	3.4533	3.47886	3.4656	3.46364
9930	9.93	3.41955	3.45963	3.44893	3.47844	3.47254	3.45128
9940	9.94	3.41768	3.46578	3.44483	3.48611	3.46397	3.45367
9950	9.95	3.42005	3.4663	3.45179	3.48478	3.46901	3.45058
9960	9.96	3.41661	3.47494	3.44395	3.48034	3.46204	3.45467
9970	9.97	3.41361	3.47087	3.45116	3.47863	3.46608	3.45274
9980	9.98	3.41617	3.48067	3.45832	3.47765	3.4754	3.45232
9990	9.99	3.42048	3.47734	3.45204	3.47979	3.47194	3.4543
10000	10	3.41135	3.46696	3.45253	3.48393	3.4703	3.46648
10010	10.01	3.41478	3.48025	3.44911	3.47701	3.47473	3.4614
10020	10.02	3.41701	3.47679	3.44467	3.47424	3.4683	3.46579
10030	10.03	3.41519	3.48017	3.45276	3.47154	3.47327	3.46689
10040	10.04	3.4122	3.48683	3.44961	3.47222	3.47745	3.47262
10050	10.05	3.40896	3.47066	3.4495	3.4788	3.47021	3.47667
10060	10.06	3.42273	3.48572	3.45273	3.47994	3.4653	3.46974
10070	10.07	3.42079	3.47865	3.46494	3.46827	3.4786	3.46796
10080	10.08	3.42901	3.47532	3.46938	3.4733	3.485	3.46734
10090	10.09	3.42663	3.47717	3.46633	3.46688	3.48056	3.46504
10100	10.1	3.43208	3.46751	3.45223	3.46529	3.48189	3.46285
10110	10.11	3.4276	3.45698	3.45249	3.46985	3.48188	3.46188
10120	10.12	3.43187	3.46649	3.45437	3.46944	3.48247	3.45531
10130	10.13	3.43257	3.46512	3.46755	3.4736	3.478	3.45136
10140	10.14	3.42678	3.47125	3.46037	3.46644	3.48277	3.44723
10150	10.15	3.43019	3.46699	3.4745	3.4676	3.47766	3.4417
10160	10.16	3.43302	3.46333	3.47066	3.47613	3.48119	3.45279
10170	10.17	3.43526	3.46698	3.47482	3.47916	3.48146	3.45096
10180	10.18	3.43878	3.46996	3.47574	3.47871	3.48883	3.43785
10190	10.19	3.43769	3.48716	3.46926	3.48523	3.47716	3.4463
10200	10.2	3.4401	3.48939	3.46518	3.47631	3.48459	3.4335
10210	10.21	3.43797	3.47963	3.46345	3.47596	3.49196	3.45588
10220	10.22	3.41978	3.48225	3.47299	3.48041	3.48511	3.45414
10230	10.23	3.41982	3.4833	3.46329	3.4733	3.48679	3.45061
10240	10.24	3.42274	3.48455	3.47083	3.47375	3.48162	3.45257
10250	10.25	3.42413	3.48295	3.47432	3.46991	3.48761	3.45656
10260	10.26	3.41843	3.48394	3.47702	3.46603	3.48311	3.46701
10270	10.27	3.41795	3.4846	3.48129	3.45507	3.48612	3.46816
10280	10.28	3.42312	3.47532	3.47028	3.45878	3.49459	3.46259
10290	10.29	3.42077	3.47576	3.47332	3.45901	3.48575	3.4601
10300	10.3	3.42689	3.49157	3.4743	3.44844	3.49444	3.46839
10310	10.31	3.42612	3.48829	3.47539	3.44717	3.50084	3.46629
10320	10.32	3.41701	3.48054	3.47038	3.4526	3.49332	3.45943
10330	10.33	3.42443	3.49104	3.47196	3.46067	3.48137	3.45361
10340	10.34	3.43195	3.49654	3.47822	3.45531	3.48027	3.46305
10350	10.35	3.43129	3.4875	3.4842	3.45533	3.48655	3.46635
10360	10.36	3.42054	3.49719	3.48922	3.45652	3.47267	3.46459
10370	10.37	3.42122	3.48574	3.48036	3.44223	3.47202	3.4616
10380	10.38	3.43339	3.49233	3.48706	3.45358	3.48496	3.46074
10390	10.39	3.42839	3.47676	3.48865	3.45039	3.48968	3.45868
10400	10.4	3.43401	3.46036	3.49116	3.45472	3.48481	3.46498
10410	10.41	3.44068	3.46244	3.4903	3.456	3.47658	3.47175
10420	10.42	3.43483	3.47743	3.4808	3.45592	3.48016	3.46486
10430	10.43	3.43852	3.48013	3.48821	3.45126	3.47609	3.46218
10440	10.44	3.44096	3.47706	3.47996	3.44973	3.4787	3.46086
10450	10.45	3.43664	3.48136	3.48083	3.44989	3.47926	3.46563
10460	10.46	3.4388	3.46891	3.47359	3.45236	3.47125	3.46658
10470	10.47	3.43166	3.47295	3.46697	3.44241	3.48413	3.47216
10480	10.48	3.42757	3.47611	3.45904	3.44247	3.48306	3.47145
10490	10.49	3.43093	3.4798	3.46095	3.44488	3.48409	3.46714
10500	10.5	3.42262	3.47761	3.46862	3.43808	3.47894	3.46729
10510	10.51	3.42202	3.4816	3.46919	3.45559	3.47531	3.47218
10520	10.52	3.416	3.47942	3.47928	3.45352	3.47341	3.46171
10530	10.53	3.41195	3.48042	3.47702	3.45694	3.47302	3.46949
10540	10.54	3.40994	3.47334	3.47305	3.46146	3.48322	3.46059
10550	10.55	3.40993	3.4825	3.4722	3.46431	3.49057	3.45975
10560	10.56	3.42494	3.49167	3.46982	3.46743	3.48565	3.4577
10570	10.57	3.42044	3.48743	3.48366	3.46143	3.47612	3.46042
10580	10.58	3.42519	3.48128	3.47834	3.46257	3.47903	3.45979
10590	10.59	3.41986	3.48699	3.4799	3.46398	3.46937	3.45964
10600	10.6	3.4307	3.48416	3.47908	3.4725	3.46747	3.45537
10610	10.61	3.41399	3.48086	3.47929	3.46402	3.46157	3.46346
10620	10.62	3.42671	3.47009	3.48424	3.46294	3.47054	3.45819
10630	10.63	3.41597	3.46959	3.4867	3.45688	3.47307	3.45291
10640	10.64	3.42327	3.47531	3.48901	3.46204	3.47284	3.4486
10650	10.65	3.42804	3.47883	3.49038	3.45851	3.47581	3.44929
10660	10.66	3.4294	3.4742	3.4829	3.4587	3.47651	3.4497
10670	10.67	3.43105	3.47787	3.4928	3.46282	3.48363	3.45272
10680	10.68	3.43617	3.47765	3.48801	3.45531	3.47691	3.45058
10690	10.69	3.42995	3.46543	3.49467	3.4688	3.47487	3.44241
10700	10.7	3.43567	3.46574	3.48315	3.45931	3.47815	3.45257
10710	10.71	3.43011	3.45834	3.49116	3.45705	3.47673	3.46316
10720	10.72	3.42557	3.4657	3.48705	3.45459	3.4756	3.45869
10730	10.73	3.4204	3.47233	3.48131	3.45318	3.47541	3.45429
10740	10.74	3.41141	3.47249	3.4864	3.44937	3.47557	3.45501
10750	10.75	3.41792	3.47619	3.50007	3.44715	3.46702	3.46586
10760	10.76	3.41407	3.47868	3.48451	3.45874	3.4624	3.46403
10770	10.77	3.43332	3.4762	3.48102	3.44735	3.47146	3.46112
10780	10.78	3.433	3.47027	3.47796	3.44259	3.45975	3.4535
10790	10.79	3.41884	3.46415	3.46623	3.44141	3.46379	3.46027
10800	10.8	3.42992	3.46736	3.47348	3.4396	3.47047	3.45775
10810	10.81	3.42909	3.46545	3.48797	3.44327	3.47557	3.44932
10820	10.82	3.43762	3.47155	3.47694	3.4449	3.46824	3.45144
10830	10.83	3.43308	3.45934	3.48257	3.4471	3.47507	3.45895
10840	10.84	3.44129	3.46805	3.48521	3.45401	3.48429	3.46633
10850	10.85	3.44092	3.47666	3.49132	3.4507	3.47994	3.46098
10860	10.86	3.43994	3.4749	3.48085	3.44957	3.47553	3.46192
10870	10.87	3.42987	3.47284	3.47114	3.45058	3.47549	3.45256
10880	10.88	3.44004	3.47237	3.47245	3.43527	3.47957	3.45634
10890	10.89	3.44212	3.46786	3.47299	3.43642	3.47977	3.45717
10900	10.9	3.43262	3.46791	3.46439	3.43989	3.47983	3.44607
10910	10.91	3.43511	3.46623	3.47094	3.44391	3.48654	3.4567
10920	10.92	3.43543	3.46265	3.47048	3.43635	3.48768	3.46051
10930	10.93	3.43751	3.47264	3.47522	3.44288	3.48246	3.45764
10940	10.94	3.42567	3.47016	3.48257	3.44081	3.48117	3.45416
10950	10.95	3.43216	3.46252	3.47126	3.45324	3.48349	3.46049
10960	10.96	3.42868	3.45918	3.47973	3.45803	3.48633	3.45269
10970	10.97	3.42424	3.46269	3.47766	3.45357	3.47935	3.44957
10980	10.98	3.42028	3.45572	3.47704	3.45416	3.47931	3.44721
10990	10.99	3.41463	3.46918	3.4727	3.45162	3.47281	3.451
11000	11	3.41565	3.46294	3.47623	3.45893	3.47159	3.44016
11010	11.01	3.41972	3.45702	3.4786	3.46472	3.48493	3.45351
11020	11.02	3.4173	3.45587	3.48439	3.46952	3.47749	3.45808
11030	11.03	3.42158	3.45346	3.48332	3.46261	3.4694	3.46494
11040	11.04	3.42488	3.46007	3.48013	3.45121	3.4725	3.459
11050	11.05	3.42575	3.4659	3.48199	3.45126	3.47696	3.46525
11060	11.06	3.42604	3.46719	3.4834	3.45438	3.47856	3.44989
11070	11.07	3.42677	3.46014	3.48369	3.45863	3.47871	3.45603
11080	11.08	3.41525	3.45995	3.48495	3.44683	3.47772	3.45242
11090	11.09	3.4148	3.46853	3.48365	3.46093	3.48795	3.45946
11100	11.1	3.41233	3.46826	3.4915	3.45751	3.49599	3.47058
11110	11.11	3.4175	3.46758	3.49651	3.46379	3.49681	3.46406
11120	11.12	3.41412	3.46554	3.48767	3.46379	3.50059	3.46509
11130	11.13	3.42549	3.46391	3.48923	3.46166	3.49235	3.46308
11140	11.14	3.42672	3.45564	3.49584	3.4531	3.48852	3.46833
11150	11.15	3.42226	3.46827	3.48881	3.45833	3.49529	3.46172
11160	11.16	3.42573	3.46811	3.4965	3.45082	3.49253	3.46169
11170	11.17	3.43239	3.47062	3.50511	3.44365	3.49397	3.45443
11180	11.18	3.42186	3.46734	3.49261	3.45604	3.49228	3.46236
11190	11.19	3.42771	3.46952	3.48473	3.45537	3.49307	3.45882
11200	11.2	3.42277	3.46773	3.47732	3.45348	3.49188	3.46239
11210	11.21	3.42688	3.46953	3.48326	3.45602	3.48622	3.46394
11220	11.22	3.43081	3.47523	3.48361	3.46305	3.48747	3.46776
11230	11.23	3.42525	3.47453	3.49687	3.4649	3.48818	3.4718
11240	11.24	3.42802	3.46742	3.50174	3.46007	3.4904	3.46203
11250	11.25	3.42375	3.45468	3.49315	3.46539	3.48874	3.46599
11260	11.26	3.43372	3.4577	3.49116	3.45728	3.48691	3.47316
11270	11.27	3.42519	3.45629	3.48348	3.47084	3.49176	3.47257
11280	11.28	3.43184	3.45546	3.48114	3.45809	3.49507	3.47311
11290	11.29	3.42481	3.45926	3.48913	3.46686	3.48902	3.47205
11300	11.3	3.413	3.46306	3.48386	3.46266	3.48679	3.4692
11310	11.31	3.41624	3.4579	3.48918	3.46255	3.49167	3.4687
11320	11.32	3.41915	3.4604	3.49131	3.45707	3.4864	3.4634
11330	11.33	3.4229	3.45686	3.49943	3.45937	3.49064	3.47288
11340	11.34	3.42539	3.47503	3.50257	3.4575	3.49424	3.46326
11350	11.35	3.41567	3.46526	3.49818	3.45726	3.48824	3.4689
11360	11.36	3.41319	3.46804	3.49796	3.46293	3.48709	3.48246
11370	11.37	3.41942	3.46921	3.5012	3.46126	3.49226	3.46217
11380	11.38	3.4144	3.4645	3.49556	3.46551	3.4873	3.46584
11390	11.39	3.41719	3.47624	3.4904	3.45987	3.48847	3.46168
11400	11.4	3.41152	3.46639	3.49185	3.46375	3.50069	3.46045
11410	11.41	3.40978	3.47347	3.49941	3.46174	3.49693	3.46715
11420	11.42	3.41565	3.47656	3.48641	3.46286	3.50394	3.46329
11430	11.43	3.40971	3.4906	3.48735	3.47164	3.4988	3.46247
11440	11.44	3.42001	3.49156	3.48753	3.4707	3.5024	3.46414
11450	11.45	3.41055	3.48613	3.48795	3.46235	3.5053	3.46845
11460	11.46	3.41347	3.49157	3.48298	3.46156	3.4999	3.46213
11470	11.47	3.40687	3.48049	3.47533	3.46656	3.49838	3.46368
11480	11.48	3.42125	3.4882	3.47831	3.46943	3.49136	3.47307
11490	11.49	3.41339	3.48841	3.48999	3.46777	3.49576	3.46989
11500	11.5	3.4139	3.49223	3.49399	3.47138	3.49104	3.47322
11510	11.51	3.41363	3.49003	3.49363	3.48146	3.48945	3.46932
11520	11.52	3.41289	3.48651	3.49596	3.47706	3.49368	3.45964
11530	11.53	3.40631	3.48161	3.48169	3.47639	3.49662	3.45503
11540	11.54	3.40636	3.48571	3.48582	3.47404	3.49363	3.4526
11550	11.55	3.4088	3.49378	3.49063	3.46377	3.49197	3.45536
11560	11.56	3.39989	3.49286	3.49515	3.46477	3.49925	3.4531
11570	11.57	3.41076	3.49199	3.48189	3.46541	3.49473	3.44753
11580	11.58	3.41213	3.47683	3.49116	3.45496	3.49898	3.45087
11590	11.59	3.406	3.48475	3.49053	3.4561	3.49135	3.45183
11600	11.6	3.4137	3.49632	3.49344	3.45295	3.49427	3.44886
11610	11.61	3.40366	3.49884	3.49315	3.45031	3.49414	3.46319
11620	11.62	3.41425	3.49034	3.48431	3.4531	3.49691	3.46159
11630	11.63	3.4072	3.48848	3.48575	3.45608	3.49129	3.45038
11640	11.64	3.40955	3.48422	3.47817	3.44724	3.50065	3.45465
11650	11.65	3.40345	3.48382	3.48009	3.44707	3.49614	3.45083
11660	11.66	3.40217	3.47814	3.4856	3.44337	3.50822	3.46126
11670	11.67	3.40549	3.48076	3.47888	3.44579	3.50064	3.46764
11680	11.68	3.40096	3.48149	3.48898	3.44157	3.4997	3.46611
11690	11.69	3.40735	3.47533	3.47358	3.44816	3.49043	3.46275
11700	11.7	3.41485	3.47427	3.46605	3.45125	3.49849	3.46541
11710	11.71	3.41784	3.48121	3.46908	3.45576	3.50072	3.46832
11720	11.72	3.41003	3.48654	3.47566	3.45615	3.50336	3.46799
11730	11.73	3.41252	3.47542	3.46925	3.45565	3.49891	3.47085
11740	11.74	3.41531	3.47653	3.45794	3.46304	3.48883	3.46053
11750	11.75	3.40842	3.48287	3.4696	3.45076	3.49638	3.46841
11760	11.76	3.41014	3.4791	3.4605	3.46501	3.50369	3.47677
11770	11.77	3.41649	3.47487	3.45575	3.46439	3.50434	3.46543
11780	11.78	3.40701	3.47428	3.46878	3.46473	3.5091	3.47045
11790	11.79	3.4157	3.4682	3.46197	3.46531	3.50304	3.47194
11800	11.8	3.39981	3.48054	3.48131	3.4621	3.51084	3.47054
11810	11.81	3.40793	3.47603	3.48131	3.44816	3.51633	3.47064
11820	11.82	3.40675	3.48026	3.48206	3.45033	3.50449	3.47219
11830	11.83	3.40998	3.4706	3.47584	3.45579	3.51243	3.47464
11840	11.84	3.40467	3.47449	3.48147	3.45308	3.51067	3.46955
11850	11.85	3.4056	3.47488	3.48616	3.45723	3.51161	3.46123
11860	11.86	3.4054	3.47127	3.47456	3.4656	3.51073	3.46317
11870	11.87	3.41088	3.47165	3.47204	3.46358	3.50127	3.46417
11880	11.88	3.40795	3.47107	3.48077	3.45745	3.50176	3.4719
11890	11.89	3.40587	3.46351	3.48093	3.45938	3.50392	3.46491
11900	11.9	3.40667	3.47496	3.48946	3.44791	3.48961	3.4606
11910	11.91	3.40699	3.47607	3.48356	3.45228	3.50271	3.4571
11920	11.92	3.40241	3.48053	3.48694	3.45337	3.50123	3.46206
11930	11.93	3.4128	3.48506	3.48218	3.45603	3.49463	3.46383
11940	11.94	3.40277	3.48275	3.47841	3.45475	3.49702	3.46356
11950	11.95	3.40231	3.49296	3.48263	3.45178	3.48515	3.45935
11960	11.96	3.3927	3.49042	3.4865	3.45542	3.50132	3.46634
11970	11.97	3.40129	3.49524	3.48686	3.44434	3.48961	3.45738
11980	11.98	3.41094	3.48712	3.48089	3.44349	3.49217	3.4655
11990	11.99	3.40613	3.47827	3.48039	3.44274	3.49077	3.46859
12000	12	3.41316	3.48004	3.47823	3.44713	3.5072	3.45771
12010	12.01	3.4023	3.47853	3.47581	3.44666	3.50585	3.45913
12020	12.02	3.4029	3.48495	3.48372	3.45727	3.50738	3.46821
12030	12.03	3.39677	3.4864	3.46956	3.44962	3.50927	3.46823
12040	12.04	3.39082	3.48366	3.47636	3.44067	3.5047	3.46954
12050	12.05	3.39138	3.47806	3.48003	3.44624	3.51248	3.46832
12060	12.06	3.39118	3.48337	3.48085	3.44199	3.51242	3.46668
12070	12.07	3.40018	3.48418	3.48898	3.44214	3.51849	3.4708
12080	12.08	3.39507	3.4835	3.48539	3.43506	3.52355	3.46075
12090	12.09	3.38847	3.48132	3.47978	3.43734	3.51635	3.45322
12100	12.1	3.39123	3.47179	3.48631	3.43842	3.51662	3.46639
12110	12.11	3.39301	3.47805	3.4832	3.43323	3.51405	3.46629
12120	12.12	3.39919	3.47749	3.49181	3.4271	3.51427	3.47386
12130	12.13	3.40278	3.47847	3.49715	3.43411	3.52051	3.4549
12140	12.14	3.40683	3.47297	3.49239	3.43439	3.5212	3.4579
12150	12.15	3.40784	3.48003	3.49802	3.45053	3.51987	3.46142
12160	12.16	3.41271	3.4711	3.48637	3.43907	3.5238	3.46197
12170	12.17	3.41742	3.47469	3.48662	3.44235	3.51608	3.45785
12180	12.18	3.4129	3.47578	3.47994	3.45007	3.51171	3.45535
12190	12.19	3.4128	3.47392	3.48605	3.4387	3.51424	3.46763
12200	12.2	3.41337	3.48084	3.49585	3.44053	3.51772	3.47141
12210	12.21	3.41048	3.47515	3.49028	3.45005	3.51068	3.46512
12220	12.22	3.41595	3.47217	3.49576	3.44366	3.50922	3.4705
12230	12.23	3.4201	3.47288	3.49652	3.44828	3.51755	3.47915
12240	12.24	3.41062	3.48145	3.49996	3.44593	3.51012	3.47705
12250	12.25	3.41067	3.48538	3.49634	3.44561	3.50524	3.4795
12260	12.26	3.41198	3.48124	3.50031	3.43841	3.51119	3.48424
12270	12.27	3.40427	3.47267	3.50139	3.44554	3.50321	3.48184
12280	12.28	3.41734	3.47993	3.49378	3.44935	3.51061	3.48513
12290	12.29	3.41144	3.47563	3.49107	3.45406	3.50507	3.47664
12300	12.3	3.41589	3.48191	3.48836	3.45336	3.5042	3.48315
12310	12.31	3.42165	3.47702	3.49246	3.45416	3.50889	3.4802
12320	12.32	3.42265	3.47269	3.49552	3.44737	3.49729	3.47064
12330	12.33	3.42024	3.46197	3.49217	3.44489	3.50996	3.46668
12340	12.34	3.42585	3.45833	3.48474	3.44602	3.51031	3.46756
12350	12.35	3.42529	3.45328	3.47468	3.44896	3.50951	3.47447
12360	12.36	3.43595	3.46426	3.48151	3.44583	3.51587	3.46783
12370	12.37	3.42547	3.46188	3.48526	3.44774	3.51184	3.46126
12380	12.38	3.43184	3.46214	3.48586	3.454	3.51652	3.47501
12390	12.39	3.42564	3.46177	3.47289	3.45707	3.51083	3.47355
12400	12.4	3.42776	3.46307	3.47279	3.46128	3.51799	3.46865
12410	12.41	3.42524	3.46647	3.47798	3.45463	3.51093	3.47188
12420	12.42	3.43357	3.45749	3.47083	3.45154	3.50718	3.45285
12430	12.43	3.4331	3.45681	3.47665	3.4589	3.51416	3.45383
12440	12.44	3.43246	3.46053	3.47525	3.45765	3.50629	3.45689
12450	12.45	3.43283	3.46407	3.47215	3.46231	3.51393	3.46928
12460	12.46	3.43462	3.46004	3.45952	3.45661	3.51181	3.46846
12470	12.47	3.4334	3.46257	3.46137	3.45128	3.51749	3.46789
12480	12.48	3.43349	3.47342	3.45269	3.45204	3.52105	3.46455
12490	12.49	3.4402	3.47392	3.45935	3.45071	3.51568	3.4656
12500	12.5	3.43166	3.47134	3.45486	3.44927	3.50646	3.46973
12510	12.51	3.43548	3.47009	3.4561	3.44328	3.51084	3.47818
12520	12.52	3.432	3.47891	3.46137	3.44936	3.51325	3.47358
12530	12.53	3.43044	3.47898	3.4523	3.44153	3.50583	3.47049
12540	12.54	3.42209	3.49197	3.45553	3.44586	3.50719	3.46362
12550	12.55	3.42223	3.48655	3.45447	3.45021	3.5078	3.46355
12560	12.56	3.42967	3.48558	3.45347	3.45879	3.51713	3.46484
12570	12.57	3.42626	3.48962	3.4507	3.45643	3.51407	3.45882
12580	12.58	3.43007	3.48246	3.45946	3.45663	3.51621	3.46811
12590	12.59	3.43044	3.48446	3.45667	3.45373	3.51528	3.47149
12600	12.6	3.42909	3.47861	3.45009	3.44822	3.5151	3.46912
12610	12.61	3.43024	3.49167	3.45123	3.44493	3.51299	3.46558
12620	12.62	3.42793	3.48484	3.45061	3.44395	3.50566	3.4753
12630	12.63	3.43543	3.48024	3.44631	3.44064	3.49807	3.47174
12640	12.64	3.43072	3.47593	3.44512	3.44969	3.51622	3.47579
12650	12.65	3.43907	3.47938	3.44826	3.45365	3.50916	3.47996
12660	12.66	3.44131	3.48145	3.44449	3.45394	3.50958	3.48772
12670	12.67	3.43222	3.48627	3.45343	3.45158	3.51501	3.48244
12680	12.68	3.4379	3.48203	3.44752	3.45159	3.51197	3.48563
12690	12.69	3.43773	3.47822	3.44241	3.46114	3.51529	3.47627
12700	12.7	3.44177	3.47223	3.45846	3.45812	3.51702	3.47359
12710	12.71	3.43819	3.477	3.44374	3.45209	3.51034	3.47594
12720	12.72	3.43056	3.46887	3.46251	3.45308	3.50198	3.48455
12730	12.73	3.4278	3.47868	3.44941	3.46058	3.5182	3.48985
12740	12.74	3.42843	3.47902	3.44847	3.46072	3.51513	3.48542
12750	12.75	3.43174	3.48362	3.45329	3.45963	3.51699	3.48566
12760	12.76	3.4451	3.4846	3.45214	3.45347	3.51634	3.47681
12770	12.77	3.43998	3.48144	3.45678	3.46004	3.50754	3.49317
12780	12.78	3.44187	3.48435	3.46549	3.46761	3.50826	3.49428
12790	12.79	3.44699	3.48095	3.44636	3.45308	3.50621	3.48873
12800	12.8	3.43032	3.46874	3.44729	3.45226	3.50265	3.48848
12810	12.81	3.44468	3.46671	3.45473	3.45456	3.5036	3.49293
12820	12.82	3.43446	3.4674	3.4552	3.45633	3.50677	3.4788
12830	12.83	3.43619	3.46827	3.46528	3.44634	3.49994	3.48562
12840	12.84	3.44221	3.46643	3.4651	3.45092	3.50483	3.48989
12850	12.85	3.4341	3.47225	3.47006	3.46024	3.49159	3.48343
12860	12.86	3.43788	3.47024	3.46743	3.45887	3.49125	3.47868
12870	12.87	3.44183	3.47339	3.46362	3.4591	3.49102	3.48312
12880	12.88	3.43488	3.46808	3.45972	3.45979	3.48677	3.48783
12890	12.89	3.43477	3.47769	3.45342	3.45751	3.49612	3.48734
12900	12.9	3.42759	3.46167	3.45875	3.45856	3.49226	3.48998
12910	12.91	3.43322	3.46915	3.44987	3.46398	3.48443	3.49059
12920	12.92	3.42271	3.47198	3.44915	3.47125	3.48345	3.49005
12930	12.93	3.42692	3.46102	3.45032	3.45556	3.47604	3.50039
12940	12.94	3.42523	3.45704	3.44413	3.4692	3.48124	3.50506
12950	12.95	3.42879	3.4557	3.45992	3.47417	3.4816	3.49797
12960	12.96	3.42988	3.46815	3.46734	3.47505	3.48066	3.5001
12970	12.97	3.42419	3.45633	3.46348	3.47219	3.47248	3.51021
12980	12.98	3.415	3.45778	3.46675	3.4631	3.47637	3.50972
12990	12.99	3.41901	3.46299	3.46303	3.45511	3.47347	3.50276
13000	13	3.42061	3.46436	3.45991	3.46898	3.47108	3.49992
13010	13.01	3.41751	3.4599	3.4655	3.46049	3.4709	3.49791
13020	13.02	3.42215	3.45153	3.45796	3.45977	3.48303	3.50224
13030	13.03	3.42315	3.45885	3.46281	3.45427	3.48986	3.50869
13040	13.04	3.41084	3.46148	3.45289	3.45672	3.48831	3.50098
13050	13.05	3.40899	3.45721	3.46364	3.45434	3.48984	3.49698
13060	13.06	3.41592	3.45186	3.46471	3.45368	3.48701	3.49911
13070	13.07	3.41542	3.46001	3.45238	3.45596	3.48553	3.50567
13080	13.08	3.41945	3.46184	3.46703	3.45963	3.48545	3.50759
13090	13.09	3.42461	3.45867	3.46501	3.45595	3.49308	3.50654
13100	13.1	3.42515	3.45989	3.45478	3.45207	3.48816	3.50422
13110	13.11	3.42263	3.46213	3.47276	3.46385	3.48249	3.49635
13120	13.12	3.41323	3.4659	3.47081	3.4548	3.47974	3.50406
13130	13.13	3.42085	3.46933	3.47783	3.45982	3.48528	3.49596
13140	13.14	3.41775	3.46935	3.47331	3.45286	3.49558	3.51163
13150	13.15	3.4288	3.46519	3.48728	3.46742	3.49088	3.50423
13160	13.16	3.4292	3.47482	3.47713	3.45892	3.4929	3.50435
13170	13.17	3.41967	3.47509	3.48258	3.44996	3.49018	3.49585
13180	13.18	3.41554	3.47393	3.47526	3.45207	3.48982	3.49411
13190	13.19	3.41297	3.47731	3.46874	3.44082	3.49261	3.49635
13200	13.2	3.41078	3.48393	3.46993	3.45221	3.49391	3.49972
13210	13.21	3.41571	3.47972	3.46681	3.45138	3.48857	3.50594
13220	13.22	3.41345	3.47367	3.46882	3.44444	3.4859	3.49188
13230	13.23	3.41186	3.47015	3.48013	3.45263	3.49028	3.48659
13240	13.24	3.41553	3.4821	3.48445	3.44867	3.47676	3.49206
13250	13.25	3.41982	3.47754	3.48055	3.464	3.48242	3.49275
13260	13.26	3.41894	3.47079	3.4769	3.46019	3.47863	3.48871
13270	13.27	3.42156	3.46826	3.48005	3.4621	3.47989	3.49011
13280	13.28	3.42291	3.47364	3.48539	3.46032	3.4827	3.48461
13290	13.29	3.418	3.46704	3.47691	3.45648	3.48761	3.48714
13300	13.3	3.41674	3.47494	3.47965	3.46095	3.48762	3.48601
13310	13.31	3.41233	3.48582	3.48392	3.45671	3.47738	3.49609
13320	13.32	3.41235	3.47326	3.47451	3.44365	3.47169	3.49651
13330	13.33	3.41492	3.48063	3.47702	3.44863	3.47552	3.48808
13340	13.34	3.41456	3.47451	3.48222	3.4544	3.47829	3.49517
13350	13.35	3.40972	3.46729	3.47604	3.46072	3.48249	3.50104
13360	13.36	3.40657	3.47093	3.48369	3.45387	3.48333	3.49226
13370	13.37	3.41653	3.4775	3.47463	3.4553	3.48085	3.49532
13380	13.38	3.40548	3.46772	3.47251	3.46885	3.49114	3.4911
13390	13.39	3.40728	3.47329	3.47757	3.46233	3.47931	3.49352
13400	13.4	3.40356	3.47507	3.46937	3.47134	3.48072	3.49341
13410	13.41	3.41146	3.47941	3.46189	3.46751	3.48581	3.49616
13420	13.42	3.40942	3.4803	3.47003	3.47234	3.48955	3.50222
13430	13.43	3.41668	3.47352	3.4649	3.46408	3.48462	3.49195
13440	13.44	3.42157	3.47998	3.46321	3.46891	3.48591	3.49013
13450	13.45	3.41641	3.47673	3.45718	3.46105	3.48918	3.49078
13460	13.46	3.4197	3.4786	3.47692	3.46944	3.49538	3.48502
13470	13.47	3.40428	3.47911	3.47408	3.46166	3.49296	3.49331
13480	13.48	3.40795	3.48301	3.47299	3.46765	3.49675	3.47864
13490	13.49	3.40466	3.483	3.46743	3.46813	3.48683	3.49075
13500	13.5	3.40542	3.47739	3.46876	3.47025	3.49666	3.49089
13510	13.51	3.40638	3.47775	3.4658	3.47308	3.5034	3.49031
13520	13.52	3.40891	3.47329	3.47038	3.45869	3.49877	3.49561
13530	13.53	3.41328	3.47728	3.46762	3.46515	3.5061	3.49365
13540	13.54	3.41276	3.48139	3.46345	3.47806	3.5019	3.49783
13550	13.55	3.40757	3.46816	3.47263	3.47255	3.49232	3.49218
13560	13.56	3.40363	3.47281	3.4727	3.47219	3.49041	3.49615
13570	13.57	3.40532	3.48227	3.47121	3.4671	3.492	3.48777
13580	13.58	3.40933	3.47366	3.4733	3.45877	3.49111	3.4945
13590	13.59	3.40639	3.47834	3.47413	3.47108	3.49189	3.49212
13600	13.6	3.40931	3.48239	3.47879	3.47185	3.49587	3.48019
13610	13.61	3.40926	3.48141	3.47454	3.47165	3.4966	3.48639
13620	13.62	3.40815	3.47099	3.48134	3.47009	3.50095	3.48362
13630	13.63	3.40287	3.47489	3.48007	3.46742	3.49071	3.48718
13640	13.64	3.40266	3.47089	3.48394	3.47121	3.49668	3.49669
13650	13.65	3.41117	3.4733	3.4861	3.46319	3.49264	3.4995
13660	13.66	3.42005	3.47527	3.4734	3.47079	3.49019	3.49767
13670	13.67	3.40898	3.47017	3.46704	3.4631	3.49513	3.49445
13680	13.68	3.41786	3.47224	3.46163	3.46576	3.49029	3.49513
13690	13.69	3.41272	3.464	3.46195	3.46511	3.49006	3.50456
13700	13.7	3.41623	3.48335	3.47323	3.45573	3.48719	3.48606
13710	13.71	3.42621	3.47831	3.46725	3.45243	3.47935	3.49178
13720	13.72	3.42113	3.47815	3.46137	3.46252	3.4797	3.49051
13730	13.73	3.42547	3.47719	3.46203	3.46091	3.47767	3.49932
13740	13.74	3.42116	3.47884	3.45651	3.46684	3.47911	3.50182
13750	13.75	3.42823	3.47579	3.46303	3.46277	3.48583	3.5036
13760	13.76	3.42266	3.47675	3.46236	3.46888	3.47761	3.49832
13770	13.77	3.4207	3.47711	3.46064	3.46581	3.47725	3.50595
13780	13.78	3.41724	3.48241	3.46204	3.4655	3.48671	3.50263
13790	13.79	3.42036	3.48693	3.46222	3.47974	3.47843	3.50667
13800	13.8	3.42482	3.48429	3.4642	3.48118	3.47726	3.51017
13810	13.81	3.42069	3.48523	3.45792	3.48127	3.47716	3.50884
13820	13.82	3.42028	3.48008	3.46847	3.47823	3.4721	3.51069
13830	13.83	3.41689	3.47721	3.46669	3.47759	3.48143	3.50816
13840	13.84	3.42011	3.47094	3.46209	3.47603	3.48015	3.51567
13850	13.85	3.41219	3.46622	3.46644	3.48095	3.48315	3.50993
13860	13.86	3.41006	3.47206	3.47091	3.46768	3.48024	3.51205
13870	13.87	3.4246	3.46058	3.4709	3.47928	3.47844	3.5076
13880	13.88	3.42055	3.45541	3.46556	3.48649	3.49041	3.51897
13890	13.89	3.41731	3.45956	3.46166	3.48713	3.48942	3.51145
13900	13.9	3.4245	3.45678	3.46194	3.48303	3.48853	3.51223
13910	13.91	3.42706	3.46185	3.47367	3.48452	3.49239	3.50426
13920	13.92	3.42344	3.47746	3.47275	3.48802	3.50083	3.51111
13930	13.93	3.42521	3.46936	3.46664	3.48399	3.49304	3.50718
13940	13.94	3.41686	3.45955	3.46505	3.47537	3.5021	3.50132
13950	13.95	3.40935	3.46424	3.46822	3.47163	3.50047	3.50155
13960	13.96	3.41975	3.45516	3.45611	3.47781	3.49842	3.49861
13970	13.97	3.41381	3.45128	3.45492	3.47522	3.49074	3.50588
13980	13.98	3.41661	3.46346	3.46836	3.47231	3.4915	3.50502
13990	13.99	3.42295	3.46373	3.46224	3.47387	3.49391	3.49758
14000	14	3.42193	3.46161	3.4611	3.47961	3.49064	3.49351
14010	14.01	3.42017	3.46576	3.45966	3.47995	3.48393	3.50617
14020	14.02	3.41583	3.47301	3.46021	3.4778	3.4892	3.50551
14030	14.03	3.41404	3.45818	3.46101	3.46684	3.49188	3.50767
14040	14.04	3.42712	3.461	3.45838	3.47362	3.47943	3.49759
14050	14.05	3.42678	3.4563	3.45671	3.48068	3.47531	3.48735
14060	14.06	3.42443	3.45409	3.45877	3.48693	3.47225	3.48298
14070	14.07	3.41644	3.45794	3.45515	3.48537	3.49117	3.483
14080	14.08	3.41308	3.45531	3.45849	3.49912	3.48562	3.47668
14090	14.09	3.41823	3.45219	3.45572	3.4924	3.48703	3.47414
14100	14.1	3.42111	3.45385	3.47159	3.49799	3.48732	3.48224
14110	14.11	3.42071	3.45659	3.47657	3.49606	3.48351	3.48194
14120	14.12	3.42471	3.45211	3.46377	3.4931	3.48212	3.47314
14130	14.13	3.427	3.45812	3.466	3.49286	3.48979	3.48189
14140	14.14	3.42723	3.46816	3.47478	3.48325	3.48851	3.4823
14150	14.15	3.4178	3.46212	3.45996	3.48841	3.47336	3.48623
14160	14.16	3.42065	3.46062	3.46598	3.48768	3.47674	3.48217
14170	14.17	3.42516	3.45778	3.46975	3.48244	3.48119	3.48915
14180	14.18	3.43089	3.45476	3.45881	3.4769	3.48002	3.47851
14190	14.19	3.43507	3.4604	3.47075	3.4771	3.48724	3.4873
14200	14.2	3.42752	3.46158	3.47453	3.47038	3.47425	3.48353
14210	14.21	3.43433	3.46596	3.46567	3.4812	3.47321	3.47989
14220	14.22	3.43441	3.4705	3.46339	3.4764	3.47446	3.47887
14230	14.23	3.43826	3.46014	3.46576	3.48427	3.48207	3.4769
14240	14.24	3.43757	3.47108	3.46009	3.47942	3.48381	3.46797
14250	14.25	3.44001	3.48225	3.46236	3.4746	3.47728	3.4729
14260	14.26	3.4415	3.47489	3.45958	3.47156	3.47807	3.47466
14270	14.27	3.44105	3.47666	3.45804	3.46609	3.46627	3.46736
14280	14.28	3.44978	3.47916	3.46817	3.46374	3.47262	3.46711
14290	14.29	3.45985	3.47855	3.46076	3.46814	3.47803	3.47025
14300	14.3	3.45353	3.47671	3.44639	3.47696	3.47911	3.48128
14310	14.31	3.44594	3.47645	3.45377	3.47619	3.4771	3.47487
14320	14.32	3.45191	3.48478	3.45046	3.47549	3.47614	3.47981
14330	14.33	3.44575	3.48154	3.45152	3.47843	3.48381	3.48386
14340	14.34	3.45138	3.48031	3.44281	3.47296	3.48404	3.48352
14350	14.35	3.45287	3.48979	3.44699	3.48491	3.49125	3.49078
14360	14.36	3.46296	3.49644	3.45578	3.48544	3.48481	3.48702
14370	14.37	3.45749	3.49329	3.44732	3.47906	3.48114	3.49184
14380	14.38	3.43919	3.49502	3.4496	3.47462	3.49586	3.48492
14390	14.39	3.43901	3.49449	3.45596	3.48252	3.49173	3.48965
14400	14.4	3.44132	3.48972	3.45605	3.4848	3.4858	3.49236
14410	14.41	3.43724	3.48684	3.46395	3.48013	3.48689	3.49223
14420	14.42	3.43846	3.48688	3.4599	3.46475	3.48032	3.48128
14430	14.43	3.44454	3.49412	3.45868	3.46581	3.48709	3.49259
14440	14.44	3.43171	3.48697	3.4481	3.46857	3.48062	3.48832
14450	14.45	3.44475	3.48905	3.45559	3.47391	3.48127	3.48884
14460	14.46	3.44376	3.49082	3.45464	3.48002	3.49182	3.4927
14470	14.47	3.44286	3.48808	3.46071	3.47322	3.49365	3.49559
14480	14.48	3.44641	3.49731	3.45253	3.46846	3.48989	3.49031
14490	14.49	3.44714	3.48883	3.45183	3.46501	3.49206	3.47965
14500	14.5	3.44427	3.4873	3.44596	3.47223	3.4899	3.49508
14510	14.51	3.44091	3.4851	3.43878	3.47665	3.49764	3.49571
14520	14.52	3.44354	3.48407	3.44361	3.47229	3.4958	3.4964
14530	14.53	3.43547	3.4821	3.44753	3.47449	3.48554	3.50847
14540	14.54	3.43102	3.48001	3.45444	3.48023	3.4866	3.49934
14550	14.55	3.43988	3.47896	3.45718	3.46956	3.49546	3.50251
14560	14.56	3.44611	3.47724	3.45711	3.48709	3.48798	3.4983
14570	14.57	3.43572	3.48885	3.46288	3.48112	3.49972	3.49251
14580	14.58	3.4359	3.4847	3.46974	3.48721	3.49194	3.49736
14590	14.59	3.42857	3.48662	3.46841	3.48656	3.49725	3.49593
14600	14.6	3.42557	3.48833	3.46277	3.48917	3.50215	3.49179
14610	14.61	3.43515	3.48376	3.45897	3.49052	3.49683	3.48993
14620	14.62	3.43185	3.48337	3.45784	3.49259	3.4985	3.48547
14630	14.63	3.42389	3.46868	3.45322	3.49227	3.50158	3.49089
14640	14.64	3.42368	3.46815	3.44677	3.49386	3.49021	3.48865
14650	14.65	3.43239	3.47946	3.44742	3.49515	3.49805	3.48872
14660	14.66	3.43705	3.47887	3.44199	3.487	3.49973	3.49355
14670	14.67	3.43607	3.48767	3.45766	3.50011	3.50177	3.4937
14680	14.68	3.4355	3.49452	3.4523	3.48737	3.50325	3.50167
14690	14.69	3.43769	3.49536	3.44584	3.49702	3.49585	3.48786
14700	14.7	3.4368	3.49314	3.44171	3.48772	3.49036	3.49481
14710	14.71	3.43248	3.49586	3.44925	3.49583	3.48865	3.491
14720	14.72	3.43904	3.49369	3.44327	3.48459	3.49127	3.50162
14730	14.73	3.43191	3.48834	3.44178	3.48791	3.49418	3.4929
14740	14.74	3.43634	3.50321	3.44016	3.48225	3.49638	3.49478
14750	14.75	3.44847	3.49977	3.44612	3.4867	3.49781	3.48369
14760	14.76	3.44279	3.49929	3.44547	3.49089	3.49723	3.49138
14770	14.77	3.43956	3.50268	3.43936	3.49289	3.4947	3.48794
14780	14.78	3.43978	3.49699	3.4437	3.48961	3.49809	3.48613
14790	14.79	3.43525	3.50445	3.45552	3.48411	3.50036	3.4941
14800	14.8	3.44713	3.50848	3.45439	3.48012	3.49867	3.48968
14810	14.81	3.44521	3.49035	3.4509	3.47947	3.49376	3.48456
14820	14.82	3.45023	3.50184	3.45127	3.47775	3.49681	3.48249
14830	14.83	3.45613	3.50615	3.46032	3.48347	3.50162	3.47707
14840	14.84	3.45406	3.49798	3.45275	3.48847	3.50618	3.48625
14850	14.85	3.45654	3.49269	3.4689	3.4857	3.5029	3.47672
14860	14.86	3.45362	3.49809	3.46688	3.48516	3.4917	3.47055
14870	14.87	3.44348	3.49804	3.45835	3.47309	3.49859	3.46896
14880	14.88	3.4485	3.48577	3.46431	3.48044	3.50036	3.46326
14890	14.89	3.45503	3.48591	3.46479	3.46703	3.50458	3.4807
14900	14.9	3.44523	3.48847	3.4688	3.47613	3.50377	3.47491
14910	14.91	3.45071	3.48555	3.46543	3.47621	3.49618	3.47629
14920	14.92	3.45631	3.49392	3.46429	3.47998	3.49796	3.47869
14930	14.93	3.4472	3.49218	3.46375	3.47704	3.49664	3.48018
14940	14.94	3.4503	3.47919	3.46478	3.487	3.50276	3.47812
14950	14.95	3.45247	3.48012	3.45485	3.48275	3.4982	3.48334
14960	14.96	3.45412	3.47524	3.46782	3.47745	3.49803	3.47987
14970	14.97	3.45116	3.48537	3.46243	3.48176	3.50937	3.48913
14980	14.98	3.45976	3.49268	3.45906	3.49182	3.50209	3.48244
14990	14.99	3.45974	3.49203	3.46347	3.48906	3.49777	3.48285
15000	15	3.45936	3.48636	3.45421	3.4922	3.50099	3.48718
15010	15.01	3.45687	3.49391	3.45688	3.48179	3.50638	3.48662
15020	15.02	3.45033	3.49358	3.4647	3.47918	3.50581	3.48332
15030	15.03	3.45034	3.49238	3.46319	3.48218	3.50428	3.48938
15040	15.04	3.44603	3.48112	3.46474	3.47834	3.50547	3.49045
15050	15.05	3.45021	3.48817	3.47233	3.47642	3.50419	3.49381
15060	15.06	3.45067	3.4788	3.46365	3.48156	3.49771	3.48869
15070	15.07	3.44981	3.48525	3.47735	3.48961	3.50185	3.49925
15080	15.08	3.43912	3.48497	3.47405	3.48672	3.49119	3.48616
15090	15.09	3.44437	3.48459	3.46988	3.48048	3.49472	3.50134
15100	15.1	3.44734	3.49261	3.46403	3.47767	3.49671	3.50142
15110	15.11	3.45174	3.49592	3.46687	3.47679	3.49506	3.49186
15120	15.12	3.45174	3.49203	3.4585	3.48152	3.5057	3.48956
15130	15.13	3.4454	3.49455	3.45768	3.48304	3.50227	3.49703
15140	15.14	3.44679	3.50155	3.45655	3.49153	3.50604	3.49355
15150	15.15	3.4608	3.50386	3.46216	3.49628	3.50389	3.48818
15160	15.16	3.44648	3.50311	3.46819	3.48602	3.51254	3.49704
15170	15.17	3.45329	3.50177	3.47156	3.4842	3.49535	3.48412
15180	15.18	3.44968	3.50242	3.46804	3.47484	3.50316	3.49124
15190	15.19	3.44186	3.4881	3.46646	3.47277	3.51144	3.49249
15200	15.2	3.45202	3.49111	3.47346	3.4789	3.50512	3.49765
15210	15.21	3.4462	3.49969	3.46161	3.49309	3.49512	3.49758
15220	15.22	3.45266	3.49533	3.46368	3.48946	3.49767	3.4929
15230	15.23	3.44343	3.48951	3.47189	3.49033	3.49674	3.50194
15240	15.24	3.4465	3.4915	3.46922	3.4875	3.49996	3.49989
15250	15.25	3.45068	3.49233	3.45568	3.4903	3.50085	3.50666
15260	15.26	3.44601	3.49302	3.46324	3.48745	3.50481	3.50212
15270	15.27	3.45296	3.5037	3.46217	3.49148	3.50714	3.49162
15280	15.28	3.44883	3.50775	3.45954	3.4904	3.50166	3.49465
15290	15.29	3.44523	3.49952	3.46186	3.48538	3.50328	3.49196
15300	15.3	3.44478	3.49657	3.46402	3.48378	3.50257	3.49126
15310	15.31	3.4431	3.49957	3.46317	3.49239	3.51199	3.49645
15320	15.32	3.44141	3.49888	3.4613	3.48502	3.51476	3.49275
15330	15.33	3.45505	3.49557	3.45594	3.48557	3.49844	3.49628
15340	15.34	3.44303	3.4995	3.45983	3.49204	3.50846	3.48603
15350	15.35	3.45214	3.49182	3.46256	3.48692	3.51283	3.48278
15360	15.36	3.45031	3.49138	3.46268	3.49601	3.51249	3.48901
15370	15.37	3.44325	3.49198	3.46965	3.492	3.50174	3.47883
15380	15.38	3.44336	3.48053	3.46778	3.48714	3.50085	3.47519
15390	15.39	3.45577	3.48701	3.4582	3.49255	3.50823	3.48473
15400	15.4	3.45498	3.48868	3.4764	3.49346	3.51032	3.48369
15410	15.41	3.44772	3.49097	3.4764	3.49208	3.50558	3.48353
15420	15.42	3.4552	3.48275	3.47158	3.49129	3.50469	3.48313
15430	15.43	3.45156	3.48238	3.46409	3.49255	3.49852	3.48588
15440	15.44	3.43898	3.48571	3.45969	3.49989	3.49974	3.48276
15450	15.45	3.44337	3.47222	3.46225	3.49039	3.51143	3.49435
15460	15.46	3.45226	3.47345	3.46254	3.49548	3.50642	3.48822
15470	15.47	3.43872	3.47661	3.46776	3.50144	3.50491	3.47917
15480	15.48	3.44595	3.4791	3.46624	3.50166	3.51076	3.49672
15490	15.49	3.44606	3.482	3.46132	3.49608	3.51671	3.49765
15500	15.5	3.4436	3.48418	3.46937	3.48924	3.51226	3.49774
15510	15.51	3.44072	3.48247	3.47321	3.48251	3.51318	3.49617
15520	15.52	3.44354	3.48392	3.47423	3.47845	3.51286	3.50929
15530	15.53	3.45358	3.48424	3.46181	3.47541	3.50264	3.50967
15540	15.54	3.44648	3.48276	3.46054	3.48431	3.51008	3.50906
15550	15.55	3.44496	3.4751	3.46203	3.48704	3.50706	3.50756
15560	15.56	3.44807	3.48263	3.46882	3.49448	3.4971	3.49921
15570	15.57	3.44397	3.48037	3.463	3.497	3.4989	3.49945
15580	15.58	3.43236	3.48103	3.45491	3.49352	3.50325	3.4988
15590	15.59	3.43274	3.48068	3.46292	3.48929	3.50828	3.48832
15600	15.6	3.44203	3.48411	3.45111	3.48661	3.50798	3.49256
15610	15.61	3.43223	3.48022	3.44981	3.48382	3.50489	3.50074
15620	15.62	3.42247	3.47373	3.46503	3.48104	3.49349	3.49642
15630	15.63	3.42928	3.48713	3.46109	3.47515	3.49347	3.49929
15640	15.64	3.4411	3.48528	3.46263	3.47194	3.49394	3.50233
15650	15.65	3.44387	3.48767	3.46561	3.47274	3.50711	3.49719
15660	15.66	3.43274	3.48595	3.4561	3.46841	3.49925	3.49791
15670	15.67	3.43381	3.49852	3.47259	3.47343	3.4976	3.49568
15680	15.68	3.42646	3.49503	3.46303	3.46536	3.50271	3.50154
15690	15.69	3.43351	3.49295	3.4514	3.46872	3.4951	3.49108
15700	15.7	3.43594	3.48001	3.4605	3.46277	3.50081	3.49048
15710	15.71	3.44675	3.4718	3.45967	3.47588	3.49937	3.49137
15720	15.72	3.45121	3.47493	3.46563	3.47699	3.49454	3.49466
15730	15.73	3.43759	3.47052	3.46984	3.46397	3.49188	3.49352
15740	15.74	3.43192	3.4685	3.46348	3.46477	3.49224	3.49718
15750	15.75	3.44955	3.46145	3.46149	3.46818	3.48963	3.50373
15760	15.76	3.44535	3.46464	3.46456	3.4789	3.48956	3.50012
15770	15.77	3.45035	3.46134	3.47028	3.47452	3.5001	3.50833
15780	15.78	3.45064	3.47566	3.4682	3.47588	3.49445	3.49789
15790	15.79	3.44054	3.47389	3.46836	3.47731	3.50664	3.50179
15800	15.8	3.44554	3.4613	3.46848	3.47912	3.49712	3.4908
15810	15.81	3.44175	3.46097	3.46969	3.47975	3.49328	3.4922
15820	15.82	3.43952	3.46785	3.46198	3.47465	3.49914	3.49131
15830	15.83	3.43896	3.46993	3.46455	3.47372	3.49221	3.48461
15840	15.84	3.4395	3.46907	3.47003	3.47548	3.47775	3.48488
15850	15.85	3.44322	3.46042	3.47573	3.47421	3.48377	3.48419
15860	15.86	3.44609	3.47835	3.47125	3.47311	3.48459	3.49027
15870	15.87	3.44654	3.47933	3.4689	3.47009	3.49101	3.48086
15880	15.88	3.45635	3.48031	3.46683	3.46915	3.49089	3.48776
15890	15.89	3.44708	3.47565	3.46345	3.46658	3.49635	3.49135
15900	15.9	3.44747	3.48122	3.45855	3.45976	3.49727	3.48182
15910	15.91	3.44797	3.47485	3.45814	3.46601	3.49487	3.48599
15920	15.92	3.44876	3.48657	3.45915	3.45163	3.49717	3.47731
15930	15.93	3.4435	3.49318	3.45895	3.46812	3.48947	3.47659
15940	15.94	3.4414	3.47918	3.45615	3.47093	3.48948	3.47185
15950	15.95	3.44361	3.47877	3.4561	3.47018	3.48298	3.48038
15960	15.96	3.43757	3.4742	3.46547	3.46812	3.48603	3.49679
15970	15.97	3.439	3.46639	3.46356	3.46834	3.48005	3.49249
15980	15.98	3.43955	3.4758	3.4601	3.47503	3.497	3.49127
15990	15.99	3.44993	3.46563	3.45547	3.47496	3.49129	3.48544
16000	16	3.44493	3.46552	3.45382	3.46498	3.49272	3.48693
16010	16.01	3.44839	3.46148	3.45296	3.47074	3.4955	3.48327
16020	16.02	3.44346	3.45908	3.45629	3.47511	3.49969	3.48831
16030	16.03	3.44894	3.46432	3.45644	3.48227	3.50852	3.4871
16040	16.04	3.44175	3.46392	3.45759	3.49073	3.49344	3.48728
16050	16.05	3.44174	3.47276	3.46169	3.48319	3.5	3.48719
16060	16.06	3.44112	3.46724	3.46928	3.48235	3.49769	3.49246
16070	16.07	3.45019	3.48325	3.46285	3.47187	3.49103	3.49318
16080	16.08	3.44727	3.47049	3.46583	3.47308	3.50065	3.50341
16090	16.09	3.4519	3.47628	3.47057	3.46874	3.50281	3.50369
16100	16.1	3.45523	3.45948	3.46427	3.47066	3.5005	3.50707
16110	16.11	3.45842	3.46659	3.45913	3.45809	3.50343	3.49777
16120	16.12	3.45916	3.46164	3.45923	3.46332	3.4941	3.50194
16130	16.13	3.45405	3.45831	3.45914	3.45903	3.49445	3.49447
16140	16.14	3.44668	3.45635	3.47206	3.4606	3.49001	3.48346
16150	16.15	3.45461	3.45608	3.46919	3.45848	3.49564	3.48596
16160	16.16	3.45093	3.45887	3.46665	3.4613	3.48816	3.49272
16170	16.17	3.45727	3.46927	3.45201	3.46126	3.48818	3.50158
16180	16.18	3.45387	3.46603	3.44661	3.46622	3.49484	3.49442
16190	16.19	3.45534	3.46874	3.45072	3.46501	3.50314	3.49098
16200	16.2	3.45614	3.46797	3.45753	3.46939	3.49505	3.48544
16210	16.21	3.44344	3.47516	3.45581	3.47568	3.51205	3.48332
16220	16.22	3.45132	3.47638	3.4514	3.47118	3.50577	3.48733
16230	16.23	3.45663	3.48385	3.45839	3.45314	3.50786	3.4877
16240	16.24	3.44657	3.48552	3.46398	3.45096	3.50993	3.48091
16250	16.25	3.4425	3.47448	3.45898	3.45144	3.50892	3.48314
16260	16.26	3.44642	3.47694	3.45936	3.45337	3.51009	3.49361
16270	16.27	3.44468	3.472	3.46559	3.46057	3.50671	3.49373
16280	16.28	3.44815	3.46813	3.46992	3.44927	3.50547	3.49709
16290	16.29	3.45698	3.4703	3.47448	3.45467	3.50661	3.49399
16300	16.3	3.44956	3.46752	3.47396	3.45736	3.50471	3.48913
16310	16.31	3.45419	3.4679	3.45549	3.45762	3.50777	3.48924
16320	16.32	3.44961	3.46997	3.45997	3.44885	3.51168	3.49628
16330	16.33	3.44774	3.47884	3.45953	3.45765	3.50625	3.48717
16340	16.34	3.45062	3.47741	3.4559	3.45765	3.49749	3.49115
16350	16.35	3.45363	3.47928	3.46545	3.45402	3.50881	3.49685
16360	16.36	3.45172	3.47414	3.46912	3.4589	3.51449	3.49079
16370	16.37	3.45923	3.47532	3.45546	3.45847	3.51338	3.49164
16380	16.38	3.45578	3.48383	3.46011	3.46337	3.51249	3.49044
16390	16.39	3.45072	3.48235	3.46182	3.46085	3.50659	3.47555
16400	16.4	3.44648	3.4833	3.46771	3.46823	3.51072	3.4851
16410	16.41	3.43835	3.49246	3.45808	3.46254	3.5028	3.49379
16420	16.42	3.444	3.48967	3.45989	3.4592	3.50437	3.49055
16430	16.43	3.45568	3.49994	3.46502	3.46354	3.5013	3.48679
16440	16.44	3.4463	3.50943	3.46774	3.46021	3.50482	3.49758
16450	16.45	3.4476	3.51346	3.46095	3.46369	3.50513	3.49013
16460	16.46	3.45293	3.50457	3.47015	3.45741	3.50057	3.49193
16470	16.47	3.45481	3.51255	3.45516	3.45388	3.50114	3.48366
16480	16.48	3.45581	3.50231	3.45797	3.45511	3.50339	3.48301
16490	16.49	3.43784	3.51099	3.46552	3.4606	3.51807	3.4747
16500	16.5	3.44741	3.49974	3.46376	3.45898	3.50944	3.48072
16510	16.51	3.44867	3.49571	3.46839	3.46102	3.51612	3.48519
16520	16.52	3.45198	3.50091	3.45717	3.45709	3.51239	3.48736
16530	16.53	3.45117	3.49456	3.47223	3.4519	3.5168	3.48928
16540	16.54	3.44748	3.50063	3.47212	3.46287	3.51733	3.47918
16550	16.55	3.45226	3.50394	3.46734	3.45676	3.51975	3.48583
16560	16.56	3.45921	3.50113	3.4756	3.44619	3.51207	3.48634
16570	16.57	3.4597	3.50453	3.47209	3.45575	3.51055	3.48465
16580	16.58	3.44973	3.50201	3.46743	3.4484	3.51154	3.49131
16590	16.59	3.45532	3.49876	3.47874	3.45031	3.51098	3.48724
16600	16.6	3.44751	3.50229	3.47645	3.44787	3.5104	3.49125
16610	16.61	3.45368	3.49468	3.46667	3.45033	3.50202	3.48648
16620	16.62	3.45121	3.48492	3.46667	3.44887	3.5073	3.49759
16630	16.63	3.44543	3.49413	3.47585	3.44012	3.51191	3.49373
16640	16.64	3.44852	3.49491	3.46394	3.44554	3.51136	3.49728
16650	16.65	3.44481	3.49635	3.46273	3.44232	3.50148	3.50233
16660	16.66	3.44477	3.49403	3.45858	3.44308	3.51151	3.49984
16670	16.67	3.44454	3.49035	3.46883	3.43327	3.51171	3.49431
16680	16.68	3.44677	3.49378	3.47068	3.44384	3.50846	3.49523
16690	16.69	3.43801	3.49469	3.47231	3.44165	3.5149	3.4939
16700	16.7	3.45069	3.49715	3.47681	3.44351	3.50312	3.48986
16710	16.71	3.45057	3.50238	3.47325	3.44164	3.50694	3.48673
16720	16.72	3.45073	3.51393	3.45965	3.44985	3.50623	3.48339
16730	16.73	3.45428	3.51032	3.45819	3.44874	3.50766	3.48144
16740	16.74	3.45934	3.50929	3.46853	3.45598	3.51521	3.48757
16750	16.75	3.45192	3.50503	3.47731	3.46201	3.5135	3.49185
16760	16.76	3.45315	3.50431	3.4664	3.45481	3.50538	3.49245
16770	16.77	3.4579	3.50006	3.46523	3.45579	3.51254	3.49128
16780	16.78	3.45443	3.50074	3.46106	3.45616	3.50591	3.48893
16790	16.79	3.46287	3.51629	3.46638	3.44975	3.51144	3.48492
16800	16.8	3.45628	3.51054	3.4529	3.46197	3.5121	3.49365
16810	16.81	3.45721	3.51506	3.44859	3.45639	3.51463	3.49589
16820	16.82	3.46013	3.51691	3.46276	3.4539	3.51996	3.49664
16830	16.83	3.44942	3.50755	3.45613	3.4531	3.50733	3.48595
16840	16.84	3.45742	3.49862	3.45751	3.45144	3.51774	3.48542
16850	16.85	3.46317	3.51175	3.46191	3.45165	3.51802	3.47968
16860	16.86	3.46543	3.50828	3.45741	3.45961	3.51726	3.48616
16870	16.87	3.46093	3.50327	3.45331	3.45709	3.52006	3.47966
16880	16.88	3.46197	3.50862	3.46038	3.46104	3.52148	3.49192
16890	16.89	3.46473	3.51191	3.46025	3.4621	3.52223	3.48542
16900	16.9	3.46012	3.51414	3.45426	3.45017	3.5225	3.47459
16910	16.91	3.46107	3.5107	3.46609	3.46547	3.5198	3.48561
16920	16.92	3.45712	3.51319	3.4582	3.45976	3.52118	3.48313
16930	16.93	3.45733	3.51328	3.45186	3.45395	3.50836	3.49186
16940	16.94	3.4664	3.5151	3.45605	3.462	3.50975	3.49759
16950	16.95	3.46263	3.49765	3.45723	3.46554	3.51283	3.48896
16960	16.96	3.4651	3.50077	3.46539	3.46262	3.50748	3.4823
16970	16.97	3.46105	3.5002	3.46096	3.45699	3.51899	3.48766
16980	16.98	3.47079	3.49167	3.4614	3.4598	3.51327	3.48123
16990	16.99	3.46098	3.49338	3.47676	3.46316	3.51557	3.48358
17000	17	3.4727	3.49484	3.47798	3.45427	3.50743	3.47896
17010	17.01	3.46766	3.49872	3.47133	3.4508	3.51194	3.48064
17020	17.02	3.47489	3.49807	3.47747	3.45025	3.50982	3.48057
17030	17.03	3.47129	3.4978	3.47668	3.44921	3.51492	3.48357
17040	17.04	3.46333	3.4977	3.46768	3.46173	3.51488	3.48881
17050	17.05	3.47925	3.49595	3.47683	3.45312	3.51355	3.49246
17060	17.06	3.47502	3.48739	3.47613	3.45827	3.51659	3.48604
17070	17.07	3.47187	3.49639	3.47512	3.46101	3.51242	3.49005
17080	17.08	3.46629	3.48758	3.4689	3.45805	3.50528	3.48936
17090	17.09	3.46698	3.48703	3.46567	3.46872	3.51204	3.48264
17100	17.1	3.46367	3.48023	3.472	3.46869	3.50811	3.48455
17110	17.11	3.46484	3.48615	3.47539	3.46616	3.50998	3.48758
17120	17.12	3.45094	3.49554	3.46926	3.4629	3.51031	3.47472
17130	17.13	3.45168	3.49455	3.47323	3.47295	3.49167	3.48502
17140	17.14	3.45895	3.48556	3.47213	3.46767	3.49625	3.48471
17150	17.15	3.44897	3.47943	3.47754	3.47161	3.50754	3.47842
17160	17.16	3.44984	3.47878	3.47007	3.47839	3.50875	3.47568
17170	17.17	3.45337	3.47419	3.46756	3.47695	3.51991	3.47126
17180	17.18	3.45762	3.47275	3.47117	3.47045	3.51331	3.46368
17190	17.19	3.45208	3.48326	3.47021	3.47341	3.51369	3.46846
17200	17.2	3.44882	3.48262	3.47342	3.46938	3.51736	3.46564
17210	17.21	3.44714	3.47347	3.47173	3.46361	3.51118	3.46641
17220	17.22	3.44404	3.47515	3.47643	3.47023	3.51116	3.4683
17230	17.23	3.4434	3.48602	3.46749	3.4686	3.51179	3.47414
17240	17.24	3.45287	3.48433	3.4733	3.46279	3.51482	3.47389
17250	17.25	3.44514	3.47492	3.46798	3.46081	3.52098	3.46773
17260	17.26	3.45447	3.47324	3.462	3.45823	3.52175	3.46553
17270	17.27	3.45307	3.4747	3.46544	3.46446	3.52107	3.45971
17280	17.28	3.44683	3.47879	3.46432	3.46616	3.51879	3.4596
17290	17.29	3.44257	3.47579	3.47774	3.46651	3.52125	3.46052
17300	17.3	3.44417	3.47701	3.48426	3.46443	3.51814	3.46913
17310	17.31	3.44035	3.48586	3.47682	3.45374	3.5154	3.47489
17320	17.32	3.4448	3.47497	3.46971	3.46018	3.49955	3.47351
17330	17.33	3.45631	3.46624	3.48118	3.45137	3.50289	3.47115
17340	17.34	3.45318	3.46386	3.47434	3.46008	3.50363	3.47241
17350	17.35	3.44984	3.48042	3.47292	3.45251	3.5014	3.46177
17360	17.36	3.44572	3.48287	3.46606	3.45693	3.50388	3.47052
17370	17.37	3.43605	3.48609	3.4699	3.45503	3.49852	3.47325
17380	17.38	3.44103	3.47748	3.47149	3.46086	3.49829	3.48061
17390	17.39	3.43988	3.47849	3.47047	3.45597	3.50425	3.47969
17400	17.4	3.4527	3.48447	3.47106	3.46851	3.50801	3.47598
17410	17.41	3.44934	3.46811	3.48747	3.45131	3.50199	3.48472
17420	17.42	3.45052	3.46206	3.47951	3.45964	3.50713	3.48812
17430	17.43	3.44746	3.48396	3.4736	3.46541	3.50096	3.48388
17440	17.44	3.44946	3.48471	3.47891	3.4597	3.50078	3.48805
17450	17.45	3.45935	3.47615	3.47791	3.44768	3.49792	3.48303
17460	17.46	3.44884	3.49049	3.48057	3.4459	3.49283	3.48306
17470	17.47	3.45089	3.47143	3.48868	3.44433	3.50083	3.4692
17480	17.48	3.44819	3.46763	3.49872	3.449	3.49743	3.48007
17490	17.49	3.44602	3.48366	3.49584	3.4559	3.51265	3.4792
17500	17.5	3.44156	3.48132	3.49681	3.44493	3.50636	3.47401
17510	17.51	3.44481	3.48358	3.49113	3.45001	3.49724	3.47602
17520	17.52	3.44637	3.48111	3.49264	3.45912	3.50494	3.48654
17530	17.53	3.44246	3.47744	3.48539	3.45588	3.5055	3.4845
17540	17.54	3.4533	3.47285	3.48607	3.45769	3.50898	3.48734
17550	17.55	3.45231	3.48261	3.48154	3.45184	3.50886	3.48739
17560	17.56	3.46116	3.49283	3.48143	3.45319	3.49551	3.49132
17570	17.57	3.45474	3.48759	3.4745	3.44765	3.49095	3.48806
17580	17.58	3.45044	3.47425	3.47747	3.4463	3.493	3.48058
17590	17.59	3.45042	3.4863	3.48404	3.44183	3.49642	3.48488
17600	17.6	3.45972	3.48311	3.47286	3.44459	3.50152	3.48046
17610	17.61	3.46405	3.4673	3.474	3.44429	3.49663	3.49393
17620	17.62	3.46917	3.47676	3.47583	3.44908	3.49735	3.48835
17630	17.63	3.46418	3.48367	3.46245	3.45097	3.49983	3.48458
17640	17.64	3.46796	3.48743	3.47514	3.44928	3.49506	3.4884
17650	17.65	3.4654	3.47677	3.47031	3.4509	3.49615	3.48077
17660	17.66	3.45275	3.47725	3.46177	3.4504	3.49245	3.49059
17670	17.67	3.46224	3.47839	3.46333	3.45236	3.49972	3.48095
17680	17.68	3.46363	3.47955	3.46047	3.44469	3.49534	3.48367
17690	17.69	3.47066	3.47674	3.46965	3.44478	3.49051	3.4769
17700	17.7	3.46965	3.47018	3.45839	3.44177	3.49722	3.48269
17710	17.71	3.473	3.47194	3.46731	3.4411	3.50809	3.48812
17720	17.72	3.47517	3.474	3.46849	3.44863	3.49481	3.48417
17730	17.73	3.46763	3.4748	3.45682	3.44829	3.5071	3.47464
17740	17.74	3.46651	3.47016	3.45957	3.45744	3.49998	3.47697
17750	17.75	3.45935	3.47956	3.44884	3.44736	3.50435	3.46892
17760	17.76	3.46384	3.47149	3.45679	3.442	3.51165	3.47704
17770	17.77	3.46181	3.48668	3.4597	3.44765	3.49582	3.47546
17780	17.78	3.45645	3.47962	3.45813	3.43243	3.50357	3.47036
17790	17.79	3.46118	3.47432	3.46182	3.4441	3.50388	3.47239
17800	17.8	3.46586	3.48112	3.4685	3.4335	3.5009	3.47347
17810	17.81	3.47337	3.47239	3.46487	3.43442	3.49653	3.46656
17820	17.82	3.4572	3.47535	3.473	3.43316	3.50552	3.46702
17830	17.83	3.45714	3.4819	3.46719	3.43317	3.50887	3.46458
17840	17.84	3.46726	3.48211	3.46739	3.43929	3.51282	3.47184
17850	17.85	3.45542	3.49323	3.46995	3.43795	3.51657	3.46736
17860	17.86	3.46201	3.48864	3.47235	3.44336	3.51198	3.4678
17870	17.87	3.45756	3.49376	3.46167	3.44931	3.51313	3.47097
17880	17.88	3.4622	3.50016	3.46049	3.44947	3.50844	3.46781
17890	17.89	3.46312	3.4987	3.46282	3.43993	3.50642	3.45921
17900	17.9	3.47011	3.50316	3.47014	3.44663	3.51025	3.46179
17910	17.91	3.46241	3.49838	3.47498	3.44011	3.50722	3.47214
17920	17.92	3.45547	3.49963	3.48732	3.43796	3.50637	3.46507
17930	17.93	3.45805	3.50223	3.47502	3.44318	3.5087	3.4711
17940	17.94	3.45958	3.49846	3.4786	3.43907	3.51008	3.48135
17950	17.95	3.46414	3.49496	3.48329	3.4263	3.50537	3.46679
17960	17.96	3.45977	3.49349	3.47771	3.43065	3.50575	3.46569
17970	17.97	3.45818	3.50006	3.48185	3.43377	3.51376	3.46525
17980	17.98	3.45513	3.506	3.47502	3.43757	3.50196	3.46648
17990	17.99	3.45618	3.50499	3.4791	3.43621	3.52126	3.46901
18000	18	3.45889	3.50609	3.48187	3.43513	3.51296	3.45888
18010	18.01	3.4609	3.49398	3.48459	3.43249	3.52167	3.4564
18020	18.02	3.45524	3.49727	3.48203	3.43277	3.52958	3.45716
18030	18.03	3.4617	3.50105	3.47187	3.42613	3.52008	3.45357
18040	18.04	3.45415	3.49342	3.47439	3.43001	3.52008	3.46101
18050	18.05	3.45112	3.49714	3.47132	3.4321	3.52235	3.45581
18060	18.06	3.45796	3.49599	3.48329	3.42024	3.52462	3.46272
18070	18.07	3.45872	3.48775	3.48594	3.42203	3.51528	3.45568
18080	18.08	3.45748	3.49352	3.47927	3.41602	3.51399	3.45074
18090	18.09	3.46268	3.50399	3.48804	3.41454	3.5194	3.46016
18100	18.1	3.46075	3.49373	3.49388	3.41744	3.51608	3.46133
18110	18.11	3.46888	3.49682	3.48857	3.423	3.51214	3.4561
18120	18.12	3.46904	3.48863	3.48624	3.42545	3.51111	3.46442
18130	18.13	3.46694	3.49166	3.48971	3.41849	3.51774	3.45785
18140	18.14	3.46508	3.48799	3.48056	3.41484	3.51603	3.45805
18150	18.15	3.46276	3.49127	3.48824	3.42044	3.51146	3.46213
18160	18.16	3.46539	3.49371	3.47777	3.42684	3.52255	3.47401
18170	18.17	3.46258	3.49964	3.47797	3.43038	3.51985	3.47101
18180	18.18	3.46753	3.4969	3.48773	3.42784	3.52021	3.46314
18190	18.19	3.46126	3.49576	3.48273	3.43107	3.50994	3.46501
18200	18.2	3.47148	3.49393	3.48944	3.42868	3.51911	3.46601
18210	18.21	3.46667	3.49793	3.49289	3.42783	3.51538	3.46443
18220	18.22	3.46431	3.49824	3.49478	3.42799	3.51478	3.46568
18230	18.23	3.4546	3.49495	3.48373	3.4267	3.52199	3.465
18240	18.24	3.46308	3.48686	3.48691	3.42495	3.51318	3.45209
18250	18.25	3.45672	3.49141	3.48459	3.42924	3.51857	3.46519
18260	18.26	3.46538	3.49101	3.48444	3.42662	3.526	3.45912
18270	18.27	3.45975	3.48817	3.48196	3.42719	3.51673	3.45883
18280	18.28	3.44774	3.49777	3.48058	3.43222	3.52243	3.4485
18290	18.29	3.45622	3.49917	3.48582	3.42566	3.5182	3.45339
18300	18.3	3.45671	3.49703	3.48307	3.4218	3.52032	3.4558
18310	18.31	3.45482	3.4875	3.47966	3.41558	3.51496	3.46606
18320	18.32	3.46239	3.49034	3.48521	3.42554	3.51443	3.46175
18330	18.33	3.45526	3.49694	3.48155	3.42863	3.51773	3.46276
18340	18.34	3.44754	3.50134	3.49332	3.42323	3.51766	3.45672
18350	18.35	3.45333	3.50628	3.4943	3.42211	3.50696	3.44666
18360	18.36	3.44832	3.50557	3.4929	3.41541	3.51391	3.45426
18370	18.37	3.45169	3.50456	3.48736	3.42307	3.51513	3.46069
18380	18.38	3.45583	3.4971	3.49131	3.42322	3.51112	3.46361
18390	18.39	3.45001	3.50488	3.48561	3.40936	3.51087	3.4616
18400	18.4	3.45529	3.49519	3.48145	3.41906	3.52119	3.46799
18410	18.41	3.46457	3.49845	3.48368	3.41569	3.50956	3.46686
18420	18.42	3.45589	3.5103	3.48116	3.41349	3.51653	3.46032
18430	18.43	3.4581	3.50852	3.48285	3.40442	3.51603	3.45597
18440	18.44	3.46366	3.49447	3.47893	3.41333	3.51896	3.47002
18450	18.45	3.46759	3.484	3.48163	3.40866	3.51036	3.46589
18460	18.46	3.46621	3.49355	3.47194	3.41316	3.50932	3.46843
18470	18.47	3.46131	3.49445	3.47828	3.42126	3.5157	3.46075
18480	18.48	3.46321	3.49765	3.47535	3.41741	3.52286	3.4649
18490	18.49	3.46847	3.49556	3.47838	3.41142	3.51113	3.47015
18500	18.5	3.47249	3.49183	3.47564	3.42255	3.5197	3.47329
18510	18.51	3.47344	3.48405	3.47986	3.41259	3.51685	3.47779
18520	18.52	3.47161	3.48064	3.46984	3.41968	3.52308	3.47821
18530	18.53	3.47398	3.49074	3.46984	3.42033	3.52453	3.47927
18540	18.54	3.47625	3.48498	3.47529	3.42356	3.52857	3.47858
18550	18.55	3.48254	3.48511	3.48087	3.42796	3.5256	3.4801
18560	18.56	3.48179	3.48653	3.47342	3.42824	3.52046	3.47298
18570	18.57	3.48545	3.48771	3.47369	3.426	3.51976	3.47347
18580	18.58	3.48471	3.49152	3.47987	3.44532	3.52727	3.47113
18590	18.59	3.48158	3.48732	3.47145	3.44491	3.52404	3.47399
18600	18.6	3.47477	3.48293	3.47982	3.43333	3.511	3.4725
18610	18.61	3.47587	3.49389	3.47792	3.43719	3.51654	3.47817
18620	18.62	3.48586	3.50256	3.47446	3.44571	3.51716	3.4793
18630	18.63	3.48817	3.50368	3.47977	3.45301	3.51613	3.48373
18640	18.64	3.48002	3.49669	3.48521	3.44511	3.51264	3.47629
18650	18.65	3.48652	3.50093	3.4851	3.44958	3.51973	3.48591
18660	18.66	3.48561	3.50757	3.48286	3.44574	3.51437	3.46877
18670	18.67	3.47601	3.50668	3.47894	3.44764	3.5142	3.47507
18680	18.68	3.47854	3.49948	3.46916	3.45077	3.52086	3.47948
18690	18.69	3.46938	3.49534	3.46976	3.45103	3.5138	3.47849
18700	18.7	3.47322	3.50139	3.47263	3.45689	3.51354	3.46672
18710	18.71	3.46936	3.49585	3.48001	3.45652	3.52058	3.47286
18720	18.72	3.46917	3.48662	3.48221	3.45103	3.51596	3.47711
18730	18.73	3.46556	3.49765	3.48024	3.45332	3.5165	3.46753
18740	18.74	3.46375	3.50359	3.48395	3.46024	3.50682	3.47234
18750	18.75	3.46633	3.50669	3.48409	3.45551	3.51268	3.47571
18760	18.76	3.47181	3.50377	3.47237	3.44992	3.50419	3.47592
18770	18.77	3.46515	3.49191	3.47588	3.44721	3.51248	3.48617
18780	18.78	3.46092	3.49781	3.47343	3.44742	3.51856	3.47147
18790	18.79	3.46477	3.4928	3.47409	3.43689	3.51123	3.47716
18800	18.8	3.46872	3.49361	3.47956	3.44137	3.52051	3.48134
18810	18.81	3.46859	3.49012	3.47406	3.44949	3.51675	3.47503
18820	18.82	3.46684	3.49107	3.47475	3.458	3.52251	3.46624
18830	18.83	3.47165	3.49509	3.47356	3.45657	3.52007	3.47938
18840	18.84	3.46105	3.50791	3.4699	3.45804	3.52563	3.48231
18850	18.85	3.4666	3.50252	3.47115	3.45505	3.53312	3.47509
18860	18.86	3.45881	3.48597	3.47558	3.44199	3.53265	3.46975
18870	18.87	3.46202	3.48343	3.47882	3.44585	3.52282	3.47748
18880	18.88	3.4626	3.49171	3.48381	3.44837	3.53343	3.46545
18890	18.89	3.46589	3.48393	3.48607	3.44474	3.52987	3.46646
18900	18.9	3.45208	3.48658	3.47882	3.45399	3.51762	3.46044
18910	18.91	3.44954	3.48142	3.47886	3.45195	3.52696	3.46379
18920	18.92	3.45453	3.49001	3.47725	3.4646	3.51651	3.46844
18930	18.93	3.45754	3.49076	3.4837	3.46953	3.5259	3.47259
18940	18.94	3.44525	3.49024	3.47734	3.46832	3.52821	3.48667
18950	18.95	3.44406	3.49021	3.48662	3.47008	3.52249	3.47621
18960	18.96	3.43527	3.48953	3.49341	3.46701	3.52659	3.47656
18970	18.97	3.44067	3.49072	3.47801	3.46708	3.52847	3.48834
18980	18.98	3.43967	3.49097	3.47716	3.46661	3.53178	3.48136
18990	18.99	3.4408	3.4846	3.47011	3.47218	3.5344	3.47137
19000	19	3.4425	3.49088	3.48012	3.4672	3.53947	3.48451
19010	19.01	3.43857	3.4889	3.48422	3.47374	3.53511	3.47811
19020	19.02	3.43684	3.48481	3.47816	3.47381	3.52581	3.47792
19030	19.03	3.44159	3.47396	3.47432	3.46991	3.53238	3.47713
19040	19.04	3.43877	3.47582	3.47462	3.47462	3.53756	3.48375
19050	19.05	3.4415	3.47477	3.47719	3.47911	3.52756	3.47617
19060	19.06	3.43721	3.48165	3.48486	3.48129	3.53065	3.47265
19070	19.07	3.4312	3.49341	3.48594	3.4755	3.5268	3.47995
19080	19.08	3.43459	3.48639	3.47449	3.46783	3.52078	3.48693
19090	19.09	3.43376	3.48929	3.48521	3.47299	3.51911	3.47894
19100	19.1	3.43621	3.49143	3.47312	3.47728	3.51087	3.47855
19110	19.11	3.42535	3.48432	3.47078	3.47087	3.51054	3.47755
19120	19.12	3.43289	3.48439	3.47083	3.46256	3.49731	3.46875
19130	19.13	3.43546	3.48319	3.47479	3.46605	3.51014	3.47468
19140	19.14	3.43114	3.49034	3.46486	3.46988	3.51897	3.4695
19150	19.15	3.42851	3.48438	3.47196	3.46896	3.50493	3.46028
19160	19.16	3.43941	3.48626	3.47426	3.47105	3.50512	3.46512
19170	19.17	3.44451	3.49239	3.46532	3.47661	3.51084	3.46484
19180	19.18	3.43577	3.48649	3.4573	3.47409	3.52899	3.46545
19190	19.19	3.42936	3.48298	3.46713	3.47472	3.53022	3.46747
19200	19.2	3.43767	3.48718	3.46944	3.46634	3.53155	3.47071
19210	19.21	3.42626	3.49083	3.463	3.46753	3.53772	3.46491
19220	19.22	3.43194	3.48789	3.47238	3.4619	3.53153	3.47303
19230	19.23	3.42807	3.48411	3.46862	3.45749	3.53665	3.47659
19240	19.24	3.43067	3.48692	3.46668	3.46024	3.53272	3.47699
19250	19.25	3.43152	3.48271	3.456	3.46858	3.52933	3.47658
19260	19.26	3.43096	3.49397	3.45377	3.46245	3.53508	3.46723
19270	19.27	3.42609	3.49871	3.45807	3.46783	3.52838	3.4714
19280	19.28	3.43896	3.49091	3.45353	3.46315	3.52146	3.47801
19290	19.29	3.4326	3.49431	3.46434	3.47148	3.52627	3.47278
19300	19.3	3.44307	3.50457	3.46211	3.46634	3.53404	3.47221
19310	19.31	3.43117	3.49474	3.47275	3.45755	3.53786	3.47788
19320	19.32	3.42643	3.49592	3.47351	3.45712	3.52294	3.47046
19330	19.33	3.43616	3.49096	3.46593	3.46308	3.53198	3.47775
19340	19.34	3.43805	3.50001	3.46438	3.46595	3.5304	3.47483
19350	19.35	3.43902	3.49571	3.45816	3.46655	3.52542	3.47909
19360	19.36	3.42952	3.4998	3.46143	3.47401	3.52352	3.4692
19370	19.37	3.43198	3.4916	3.46335	3.4631	3.5305	3.48628
19380	19.38	3.44072	3.49227	3.46259	3.46682	3.52378	3.48135
19390	19.39	3.42866	3.48971	3.45883	3.46842	3.52955	3.47952
19400	19.4	3.42704	3.50283	3.47041	3.46806	3.52389	3.47552
19410	19.41	3.43468	3.49802	3.46692	3.46329	3.52506	3.47686
19420	19.42	3.43167	3.50248	3.46667	3.47094	3.51806	3.4751
19430	19.43	3.43441	3.49349	3.4665	3.46241	3.51741	3.47669
19440	19.44	3.4319	3.50094	3.47015	3.46959	3.52189	3.47322
19450	19.45	3.43621	3.49453	3.46486	3.46129	3.5266	3.47254
19460	19.46	3.43367	3.49188	3.46542	3.46091	3.52811	3.46433
19470	19.47	3.42573	3.49109	3.47294	3.46784	3.53533	3.46498
19480	19.48	3.42625	3.48539	3.46871	3.46212	3.52953	3.46627
19490	19.49	3.4298	3.48788	3.46556	3.46538	3.53353	3.47006
19500	19.5	3.43602	3.48647	3.47388	3.47429	3.53904	3.46268
19510	19.51	3.43291	3.48322	3.46927	3.47379	3.53413	3.47249
19520	19.52	3.42948	3.47972	3.46784	3.47077	3.53497	3.47174
19530	19.53	3.44031	3.48208	3.46868	3.47674	3.53255	3.47722
19540	19.54	3.44287	3.47108	3.46956	3.46895	3.52203	3.47323
19550	19.55	3.43892	3.48087	3.46954	3.47758	3.53249	3.46551
19560	19.56	3.44504	3.47	3.46484	3.47015	3.53175	3.47016
19570	19.57	3.44496	3.47075	3.45906	3.47263	3.52735	3.45707
19580	19.58	3.44162	3.46572	3.4597	3.47023	3.52864	3.45411
19590	19.59	3.44093	3.47774	3.45355	3.4721	3.53275	3.46164
19600	19.6	3.44516	3.47572	3.46118	3.47562	3.53533	3.45218
19610	19.61	3.43507	3.46802	3.45072	3.4654	3.53075	3.45284
19620	19.62	3.4424	3.47188	3.46028	3.47189	3.53019	3.4674
19630	19.63	3.44193	3.4759	3.46153	3.47023	3.52959	3.46434
19640	19.64	3.4358	3.47231	3.45704	3.47082	3.53193	3.4605
19650	19.65	3.44247	3.46986	3.47691	3.46392	3.53521	3.45944
19660	19.66	3.43968	3.47518	3.46906	3.46779	3.53641	3.44448
19670	19.67	3.4475	3.47293	3.46378	3.462	3.52916	3.45681
19680	19.68	3.43108	3.47598	3.4735	3.45433	3.52985	3.4618
19690	19.69	3.43187	3.47557	3.46504	3.4533	3.53391	3.45385
19700	19.7	3.42774	3.47011	3.47752	3.46056	3.52873	3.45469
19710	19.71	3.42805	3.47851	3.47647	3.45156	3.5402	3.45816
19720	19.72	3.43087	3.47264	3.472	3.44907	3.53064	3.45991
19730	19.73	3.43366	3.47343	3.47146	3.45017	3.53294	3.45016
19740	19.74	3.44067	3.47835	3.47701	3.45402	3.52452	3.44516
19750	19.75	3.44692	3.48418	3.47218	3.45778	3.51506	3.45145
19760	19.76	3.44474	3.48321	3.47498	3.45374	3.51762	3.45991
19770	19.77	3.44698	3.46902	3.47096	3.45791	3.52005	3.45665
19780	19.78	3.4443	3.47394	3.47558	3.46239	3.52037	3.46054
19790	19.79	3.45573	3.47712	3.48121	3.46294	3.53237	3.46478
19800	19.8	3.44644	3.47337	3.47323	3.46203	3.52454	3.45952
19810	19.81	3.45001	3.48108	3.47206	3.47071	3.52546	3.46306
19820	19.82	3.4497	3.48591	3.47773	3.46474	3.52439	3.47098
19830	19.83	3.44625	3.47275	3.47512	3.46079	3.52388	3.46289
19840	19.84	3.45273	3.47795	3.47126	3.46972	3.52056	3.46716
19850	19.85	3.44433	3.48141	3.478	3.46823	3.51541	3.46037
19860	19.86	3.44396	3.47899	3.4762	3.465	3.50858	3.46714
19870	19.87	3.45493	3.48843	3.47621	3.46277	3.50819	3.46881
19880	19.88	3.45673	3.48571	3.47859	3.46097	3.51315	3.46575
19890	19.89	3.44283	3.47336	3.47623	3.45636	3.51769	3.46113
19900	19.9	3.44287	3.47575	3.46546	3.45649	3.51156	3.45312
19910	19.91	3.43956	3.47604	3.47549	3.453	3.52264	3.4611
19920	19.92	3.44629	3.4795	3.47763	3.46198	3.51808	3.46548
19930	19.93	3.44561	3.48133	3.4774	3.47048	3.5191	3.46026
19940	19.94	3.44737	3.4828	3.48997	3.46412	3.51894	3.45457
19950	19.95	3.44524	3.48801	3.48023	3.45907	3.51429	3.45949
19960	19.96	3.44094	3.47568	3.47307	3.45203	3.5133	3.45739
19970	19.97	3.44454	3.47779	3.47556	3.4625	3.51275	3.46074
19980	19.98	3.44906	3.48183	3.47534	3.4651	3.51588	3.46432
[truncated: 18,002 more rows]

## Sheet: Mut1
Time (ps)	Time (ns)	Rg (Mut1)		3.43871
0	0	3.33347
10	0.01	3.39299
20	0.02	3.39804
30	0.03	3.39588
40	0.04	3.39462
50	0.05	3.39562
60	0.06	3.39609
70	0.07	3.41562
80	0.08	3.41251
90	0.09	3.41223
100	0.1	3.40931
110	0.11	3.41059
120	0.12	3.41208
130	0.13	3.41161
140	0.14	3.42394
150	0.15	3.41119
160	0.16	3.41255
170	0.17	3.40477
180	0.18	3.40839
190	0.19	3.4105
200	0.2	3.41281
210	0.21	3.39775
220	0.22	3.39841
230	0.23	3.41276
240	0.24	3.4067
250	0.25	3.41163
260	0.26	3.40807
270	0.27	3.41231
280	0.28	3.41946
290	0.29	3.42295
300	0.3	3.41974
310	0.31	3.42574
320	0.32	3.41012
330	0.33	3.40594
340	0.34	3.42055
350	0.35	3.42722
360	0.36	3.41445
370	0.37	3.41446
380	0.38	3.41837
390	0.39	3.4178
400	0.4	3.41595
410	0.41	3.41741
420	0.42	3.41326
430	0.43	3.41254
440	0.44	3.41362
450	0.45	3.4143
460	0.46	3.41321
470	0.47	3.41468
480	0.48	3.40023
490	0.49	3.39724
500	0.5	3.40514
510	0.51	3.40333
520	0.52	3.40811
530	0.53	3.40653
540	0.54	3.41455
550	0.55	3.40899
560	0.56	3.40765
570	0.57	3.39609
580	0.58	3.39543
590	0.59	3.39095
600	0.6	3.39648
610	0.61	3.40537
620	0.62	3.39994
630	0.63	3.40028
640	0.64	3.39442
650	0.65	3.40539
660	0.66	3.40287
670	0.67	3.40324
680	0.68	3.39714
690	0.69	3.40686
700	0.7	3.41131
710	0.71	3.40159
720	0.72	3.4113
730	0.73	3.40017
740	0.74	3.40011
750	0.75	3.40712
760	0.76	3.4069
770	0.77	3.40251
780	0.78	3.40605
790	0.79	3.41042
800	0.8	3.40893
810	0.81	3.40748
820	0.82	3.40208
830	0.83	3.40781
840	0.84	3.40484
850	0.85	3.40948
860	0.86	3.40225
870	0.87	3.41031
880	0.88	3.40899
890	0.89	3.41027
900	0.9	3.40673
910	0.91	3.41417
920	0.92	3.40569
930	0.93	3.40228
940	0.94	3.40381
950	0.95	3.40502
960	0.96	3.4104
970	0.97	3.41215
980	0.98	3.41056
990	0.99	3.42735
1000	1	3.40789
1010	1.01	3.40946
1020	1.02	3.41487
1030	1.03	3.42586
1040	1.04	3.41875
1050	1.05	3.41494
1060	1.06	3.41909
1070	1.07	3.42259
1080	1.08	3.42043
1090	1.09	3.42792
1100	1.1	3.42704
1110	1.11	3.43151
1120	1.12	3.44699
1130	1.13	3.43314
1140	1.14	3.42549
1150	1.15	3.42938
1160	1.16	3.43051
1170	1.17	3.43705
1180	1.18	3.42966
1190	1.19	3.43166
1200	1.2	3.41852
1210	1.21	3.42931
1220	1.22	3.42852
1230	1.23	3.42618
1240	1.24	3.41611
1250	1.25	3.42136
1260	1.26	3.41587
1270	1.27	3.42172
1280	1.28	3.42087
1290	1.29	3.42433
1300	1.3	3.41982
1310	1.31	3.42873
1320	1.32	3.42888
1330	1.33	3.43449
1340	1.34	3.43279
1350	1.35	3.42992
1360	1.36	3.42648
1370	1.37	3.42879
1380	1.38	3.43253
1390	1.39	3.43673
1400	1.4	3.44495
1410	1.41	3.44471
1420	1.42	3.43185
1430	1.43	3.44353
1440	1.44	3.44255
1450	1.45	3.43709
1460	1.46	3.43931
1470	1.47	3.44338
1480	1.48	3.43592
1490	1.49	3.43043
1500	1.5	3.4315
1510	1.51	3.43016
1520	1.52	3.42446
1530	1.53	3.43142
1540	1.54	3.43337
1550	1.55	3.42942
1560	1.56	3.4272
1570	1.57	3.41834
1580	1.58	3.42994
1590	1.59	3.43645
1600	1.6	3.43169
1610	1.61	3.44424
1620	1.62	3.43565
1630	1.63	3.43147
1640	1.64	3.44387
1650	1.65	3.44778
1660	1.66	3.44093
1670	1.67	3.43719
1680	1.68	3.44783
1690	1.69	3.43764
1700	1.7	3.4381
1710	1.71	3.44086
1720	1.72	3.4397
1730	1.73	3.44155
1740	1.74	3.44194
1750	1.75	3.44055
1760	1.76	3.44763
1770	1.77	3.44392
1780	1.78	3.44816
1790	1.79	3.44653
1800	1.8	3.44845
1810	1.81	3.44914
1820	1.82	3.44427
1830	1.83	3.44965
1840	1.84	3.45262
1850	1.85	3.44134
1860	1.86	3.43803
1870	1.87	3.43988
1880	1.88	3.43811
1890	1.89	3.42913
1900	1.9	3.43957
1910	1.91	3.44032
1920	1.92	3.4444
1930	1.93	3.44964
1940	1.94	3.44759
1950	1.95	3.44871
1960	1.96	3.44303
1970	1.97	3.44832
1980	1.98	3.44847
1990	1.99	3.44441
2000	2	3.44508
2010	2.01	3.45066
2020	2.02	3.45486
2030	2.03	3.44817
2040	2.04	3.4485
2050	2.05	3.44342
2060	2.06	3.45187
2070	2.07	3.43923
2080	2.08	3.45166
2090	2.09	3.44693
2100	2.1	3.44168
2110	2.11	3.45331
2120	2.12	3.45348
2130	2.13	3.44592
2140	2.14	3.43962
2150	2.15	3.44181
2160	2.16	3.44209
2170	2.17	3.44493
2180	2.18	3.44696
2190	2.19	3.44819
2200	2.2	3.46592
2210	2.21	3.45579
2220	2.22	3.45317
2230	2.23	3.4535
2240	2.24	3.45183
2250	2.25	3.4625
2260	2.26	3.46426
2270	2.27	3.46524
2280	2.28	3.45728
2290	2.29	3.45255
2300	2.3	3.46612
2310	2.31	3.45395
2320	2.32	3.46318
2330	2.33	3.46505
2340	2.34	3.47419
2350	2.35	3.46901
2360	2.36	3.46016
2370	2.37	3.46952
2380	2.38	3.47006
2390	2.39	3.4792
2400	2.4	3.46947
2410	2.41	3.47107
2420	2.42	3.47134
2430	2.43	3.46932
2440	2.44	3.47144
2450	2.45	3.46905
2460	2.46	3.46972
2470	2.47	3.46614
2480	2.48	3.46429
2490	2.49	3.46738
2500	2.5	3.46501
2510	2.51	3.46851
2520	2.52	3.45863
2530	2.53	3.45474
2540	2.54	3.45235
2550	2.55	3.46098
2560	2.56	3.46555
2570	2.57	3.4596
2580	2.58	3.46512
2590	2.59	3.46628
2600	2.6	3.46775
2610	2.61	3.46686
2620	2.62	3.46804
2630	2.63	3.46577
2640	2.64	3.47056
2650	2.65	3.46613
2660	2.66	3.47799
2670	2.67	3.46751
2680	2.68	3.47501
2690	2.69	3.47488
2700	2.7	3.48039
2710	2.71	3.47697
2720	2.72	3.48328
2730	2.73	3.48504
2740	2.74	3.47688
2750	2.75	3.4767
2760	2.76	3.47064
2770	2.77	3.46725
2780	2.78	3.46866
2790	2.79	3.48188
2800	2.8	3.47675
2810	2.81	3.47436
2820	2.82	3.47602
2830	2.83	3.47177
2840	2.84	3.47426
2850	2.85	3.47496
2860	2.86	3.48502
2870	2.87	3.48053
2880	2.88	3.47484
2890	2.89	3.46583
2900	2.9	3.46565
2910	2.91	3.47339
2920	2.92	3.47304
2930	2.93	3.48274
2940	2.94	3.48399
2950	2.95	3.47718
2960	2.96	3.48572
2970	2.97	3.47198
2980	2.98	3.47749
2990	2.99	3.4856
3000	3	3.48623
3010	3.01	3.46807
3020	3.02	3.48153
3030	3.03	3.47874
3040	3.04	3.47679
3050	3.05	3.484
3060	3.06	3.47454
3070	3.07	3.48133
3080	3.08	3.4676
3090	3.09	3.46634
3100	3.1	3.46271
3110	3.11	3.47614
3120	3.12	3.47493
3130	3.13	3.47677
3140	3.14	3.46831
3150	3.15	3.46823
3160	3.16	3.47334
3170	3.17	3.47266
3180	3.18	3.48201
3190	3.19	3.47911
3200	3.2	3.48033
3210	3.21	3.4764
3220	3.22	3.47498
3230	3.23	3.46473
3240	3.24	3.46765
3250	3.25	3.46416
3260	3.26	3.46219
3270	3.27	3.46441
3280	3.28	3.46477
3290	3.29	3.4528
3300	3.3	3.46483
3310	3.31	3.47583
3320	3.32	3.47909
3330	3.33	3.47418
3340	3.34	3.46803
3350	3.35	3.46504
3360	3.36	3.4616
3370	3.37	3.46599
3380	3.38	3.47102
3390	3.39	3.47338
3400	3.4	3.46973
3410	3.41	3.47282
3420	3.42	3.48583
3430	3.43	3.47661
3440	3.44	3.47252
3450	3.45	3.46816
3460	3.46	3.47192
3470	3.47	3.47158
3480	3.48	3.47716
3490	3.49	3.4754
3500	3.5	3.47145
3510	3.51	3.46607
3520	3.52	3.46857
3530	3.53	3.46306
3540	3.54	3.47268
3550	3.55	3.46715
3560	3.56	3.46757
3570	3.57	3.46928
3580	3.58	3.46575
3590	3.59	3.46152
3600	3.6	3.47289
3610	3.61	3.46231
3620	3.62	3.46802
3630	3.63	3.46194
3640	3.64	3.46155
3650	3.65	3.45674
3660	3.66	3.46798
3670	3.67	3.46123
3680	3.68	3.45965
3690	3.69	3.46139
3700	3.7	3.46191
3710	3.71	3.45133
3720	3.72	3.45806
3730	3.73	3.4605
3740	3.74	3.46299
3750	3.75	3.456
3760	3.76	3.4638
3770	3.77	3.46902
3780	3.78	3.46692
3790	3.79	3.45734
3800	3.8	3.45684
3810	3.81	3.45438
3820	3.82	3.45536
3830	3.83	3.45521
3840	3.84	3.45008
3850	3.85	3.45063
3860	3.86	3.44925
3870	3.87	3.46353
3880	3.88	3.46547
3890	3.89	3.46274
3900	3.9	3.45744
3910	3.91	3.46368
3920	3.92	3.46171
3930	3.93	3.45262
3940	3.94	3.44825
3950	3.95	3.46247
3960	3.96	3.47428
3970	3.97	3.47373
3980	3.98	3.46218
3990	3.99	3.46278
4000	4	3.45572
4010	4.01	3.46832
4020	4.02	3.46558
4030	4.03	3.46825
4040	4.04	3.4689
4050	4.05	3.46819
4060	4.06	3.4683
4070	4.07	3.46947
4080	4.08	3.47075
4090	4.09	3.47197
4100	4.1	3.47642
4110	4.11	3.4712
4120	4.12	3.46422
4130	4.13	3.47395
4140	4.14	3.47926
4150	4.15	3.47855
4160	4.16	3.47333
4170	4.17	3.47929
4180	4.18	3.47143
4190	4.19	3.47541
4200	4.2	3.47816
4210	4.21	3.48584
4220	4.22	3.47764
4230	4.23	3.47569
4240	4.24	3.48029
4250	4.25	3.48384
4260	4.26	3.48244
4270	4.27	3.48094
4280	4.28	3.48099
4290	4.29	3.48262
4300	4.3	3.4895
4310	4.31	3.47879
4320	4.32	3.4799
4330	4.33	3.47476
4340	4.34	3.47913
4350	4.35	3.48495
4360	4.36	3.48528
4370	4.37	3.48215
4380	4.38	3.48046
4390	4.39	3.48363
4400	4.4	3.47885
4410	4.41	3.48845
4420	4.42	3.49101
4430	4.43	3.49398
4440	4.44	3.48354
4450	4.45	3.4884
4460	4.46	3.48734
4470	4.47	3.4819
4480	4.48	3.49618
4490	4.49	3.4902
4500	4.5	3.47833
4510	4.51	3.49168
4520	4.52	3.4981
4530	4.53	3.4841
4540	4.54	3.49042
4550	4.55	3.47995
4560	4.56	3.49157
4570	4.57	3.49199
4580	4.58	3.48291
4590	4.59	3.48823
4600	4.6	3.48744
4610	4.61	3.4842
4620	4.62	3.47904
4630	4.63	3.48371
4640	4.64	3.48108
4650	4.65	3.47644
4660	4.66	3.46872
4670	4.67	3.48054
4680	4.68	3.47494
4690	4.69	3.4748
4700	4.7	3.47095
4710	4.71	3.46766
4720	4.72	3.46928
4730	4.73	3.4706
4740	4.74	3.45836
4750	4.75	3.4583
4760	4.76	3.47517
4770	4.77	3.46938
4780	4.78	3.46636
4790	4.79	3.47134
4800	4.8	3.47353
4810	4.81	3.46912
4820	4.82	3.46035
4830	4.83	3.46994
4840	4.84	3.46676
4850	4.85	3.46774
4860	4.86	3.46772
4870	4.87	3.46851
4880	4.88	3.47379
4890	4.89	3.46797
4900	4.9	3.47259
4910	4.91	3.47098
4920	4.92	3.4562
4930	4.93	3.4613
4940	4.94	3.46426
4950	4.95	3.46072
4960	4.96	3.46608
4970	4.97	3.4623
4980	4.98	3.4605
4990	4.99	3.45494
5000	5	3.46007
5010	5.01	3.46115
5020	5.02	3.45263
5030	5.03	3.44728
5040	5.04	3.46256
5050	5.05	3.45313
5060	5.06	3.4547
5070	5.07	3.45469
5080	5.08	3.45958
5090	5.09	3.46109
5100	5.1	3.45478
5110	5.11	3.45248
5120	5.12	3.47181
5130	5.13	3.46963
5140	5.14	3.47126
5150	5.15	3.46283
5160	5.16	3.45731
5170	5.17	3.45984
5180	5.18	3.46763
5190	5.19	3.47599
5200	5.2	3.46201
5210	5.21	3.45746
5220	5.22	3.46272
5230	5.23	3.45772
5240	5.24	3.46089
5250	5.25	3.46613
5260	5.26	3.46871
5270	5.27	3.47099
5280	5.28	3.47172
5290	5.29	3.46858
5300	5.3	3.46279
5310	5.31	3.46804
5320	5.32	3.47465
5330	5.33	3.47745
5340	5.34	3.47567
5350	5.35	3.46656
5360	5.36	3.46158
5370	5.37	3.46175
5380	5.38	3.46758
5390	5.39	3.45477
5400	5.4	3.454
5410	5.41	3.46673
5420	5.42	3.47038
5430	5.43	3.46966
5440	5.44	3.46994
5450	5.45	3.47627
5460	5.46	3.4675
5470	5.47	3.46167
5480	5.48	3.46208
5490	5.49	3.45827
5500	5.5	3.47637
5510	5.51	3.47181
5520	5.52	3.4793
5530	5.53	3.47181
5540	5.54	3.48336
5550	5.55	3.48265
5560	5.56	3.48723
5570	5.57	3.47528
5580	5.58	3.47793
5590	5.59	3.46775
5600	5.6	3.47154
5610	5.61	3.47234
5620	5.62	3.47935
5630	5.63	3.48267
5640	5.64	3.4907
5650	5.65	3.48016
5660	5.66	3.47961
5670	5.67	3.47253
5680	5.68	3.47174
5690	5.69	3.47277
5700	5.7	3.47314
5710	5.71	3.47228
5720	5.72	3.46234
5730	5.73	3.46235
5740	5.74	3.46268
5750	5.75	3.45346
5760	5.76	3.46763
5770	5.77	3.47679
5780	5.78	3.475
5790	5.79	3.47416
5800	5.8	3.46478
5810	5.81	3.45634
5820	5.82	3.46358
5830	5.83	3.46559
5840	5.84	3.45785
5850	5.85	3.45843
5860	5.86	3.4542
5870	5.87	3.45354
5880	5.88	3.44852
5890	5.89	3.44979
5900	5.9	3.45075
5910	5.91	3.45653
5920	5.92	3.45618
5930	5.93	3.4571
5940	5.94	3.45767
5950	5.95	3.45234
5960	5.96	3.45626
5970	5.97	3.46251
5980	5.98	3.46307
5990	5.99	3.46491
6000	6	3.46327
6010	6.01	3.47051
6020	6.02	3.45825
6030	6.03	3.46316
6040	6.04	3.46572
6050	6.05	3.46909
6060	6.06	3.46474
6070	6.07	3.47783
6080	6.08	3.46402
6090	6.09	3.47112
6100	6.1	3.4602
6110	6.11	3.45857
6120	6.12	3.46381
6130	6.13	3.46654
6140	6.14	3.47014
6150	6.15	3.4617
6160	6.16	3.4749
6170	6.17	3.48584
6180	6.18	3.47971
6190	6.19	3.48152
6200	6.2	3.48161
6210	6.21	3.47623
6220	6.22	3.48168
6230	6.23	3.48248
6240	6.24	3.47812
6250	6.25	3.47766
6260	6.26	3.4867
6270	6.27	3.49102
6280	6.28	3.49114
6290	6.29	3.49033
6300	6.3	3.49257
6310	6.31	3.4875
6320	6.32	3.48562
6330	6.33	3.48032
6340	6.34	3.48493
6350	6.35	3.4891
6360	6.36	3.49525
6370	6.37	3.48338
6380	6.38	3.48328
6390	6.39	3.49119
6400	6.4	3.48975
6410	6.41	3.48704
6420	6.42	3.49116
6430	6.43	3.48694
6440	6.44	3.48847
6450	6.45	3.48366
6460	6.46	3.47038
6470	6.47	3.48541
6480	6.48	3.48165
6490	6.49	3.48711
6500	6.5	3.48664
6510	6.51	3.48677
6520	6.52	3.49892
6530	6.53	3.50077
6540	6.54	3.49986
6550	6.55	3.49468
6560	6.56	3.49449
6570	6.57	3.49613
6580	6.58	3.4952
6590	6.59	3.49649
6600	6.6	3.49282
6610	6.61	3.49475
6620	6.62	3.49608
6630	6.63	3.49725
6640	6.64	3.48973
6650	6.65	3.50654
6660	6.66	3.50056
6670	6.67	3.49019
6680	6.68	3.50406
6690	6.69	3.49725
6700	6.7	3.49591
6710	6.71	3.5
6720	6.72	3.4958
6730	6.73	3.49799
6740	6.74	3.49294
6750	6.75	3.50327
6760	6.76	3.49032
6770	6.77	3.50056
6780	6.78	3.49759
6790	6.79	3.49357
6800	6.8	3.49016
6810	6.81	3.48632
6820	6.82	3.48538
6830	6.83	3.4817
6840	6.84	3.48363
6850	6.85	3.46376
6860	6.86	3.46493
6870	6.87	3.46789
6880	6.88	3.4657
6890	6.89	3.46105
6900	6.9	3.47083
6910	6.91	3.46693
6920	6.92	3.46219
6930	6.93	3.45468
6940	6.94	3.45599
6950	6.95	3.45999
6960	6.96	3.45132
6970	6.97	3.45335
6980	6.98	3.43921
6990	6.99	3.44842
7000	7	3.45819
7010	7.01	3.44277
7020	7.02	3.45033
7030	7.03	3.44663
7040	7.04	3.45009
7050	7.05	3.45366
7060	7.06	3.45148
7070	7.07	3.44917
7080	7.08	3.4539
7090	7.09	3.44963
7100	7.1	3.45139
7110	7.11	3.46093
7120	7.12	3.4553
7130	7.13	3.45878
7140	7.14	3.45887
7150	7.15	3.4511
7160	7.16	3.45907
7170	7.17	3.45837
7180	7.18	3.4596
7190	7.19	3.46991
7200	7.2	3.45584
7210	7.21	3.46223
7220	7.22	3.46461
7230	7.23	3.46408
7240	7.24	3.46728
7250	7.25	3.46986
7260	7.26	3.46539
7270	7.27	3.4571
7280	7.28	3.46566
7290	7.29	3.46321
7300	7.3	3.4629
7310	7.31	3.46988
7320	7.32	3.45969
7330	7.33	3.46968
7340	7.34	3.46062
7350	7.35	3.46837
7360	7.36	3.45604
7370	7.37	3.44959
7380	7.38	3.4506
7390	7.39	3.44913
7400	7.4	3.4532
7410	7.41	3.44829
7420	7.42	3.44486
7430	7.43	3.44106
7440	7.44	3.44601
7450	7.45	3.45414
7460	7.46	3.44749
7470	7.47	3.44127
7480	7.48	3.44638
7490	7.49	3.4574
7500	7.5	3.45543
7510	7.51	3.45447
7520	7.52	3.44941
7530	7.53	3.45576
7540	7.54	3.44995
7550	7.55	3.45653
7560	7.56	3.45805
7570	7.57	3.46471
7580	7.58	3.46122
7590	7.59	3.46745
7600	7.6	3.46161
7610	7.61	3.46001
7620	7.62	3.45772
7630	7.63	3.46409
7640	7.64	3.46201
7650	7.65	3.46513
7660	7.66	3.46148
7670	7.67	3.45875
7680	7.68	3.45734
7690	7.69	3.45843
7700	7.7	3.45534
7710	7.71	3.46416
7720	7.72	3.44763
7730	7.73	3.45092
7740	7.74	3.44776
7750	7.75	3.44646
7760	7.76	3.4532
7770	7.77	3.45015
7780	7.78	3.45108
7790	7.79	3.44821
7800	7.8	3.45026
7810	7.81	3.45259
7820	7.82	3.44205
7830	7.83	3.44881
7840	7.84	3.45594
7850	7.85	3.45411
7860	7.86	3.4514
7870	7.87	3.44671
7880	7.88	3.43829
7890	7.89	3.44642
7900	7.9	3.45304
7910	7.91	3.45591
7920	7.92	3.45255
7930	7.93	3.45602
7940	7.94	3.4585
7950	7.95	3.45301
7960	7.96	3.45277
7970	7.97	3.4457
7980	7.98	3.44119
7990	7.99	3.43755
8000	8	3.43945
8010	8.01	3.44262
8020	8.02	3.45098
8030	8.03	3.44991
8040	8.04	3.45041
8050	8.05	3.4505
8060	8.06	3.44074
8070	8.07	3.4447
8080	8.08	3.44421
8090	8.09	3.44941
8100	8.1	3.44857
8110	8.11	3.45141
8120	8.12	3.44407
8130	8.13	3.44175
8140	8.14	3.44996
8150	8.15	3.44485
8160	8.16	3.43657
8170	8.17	3.4504
8180	8.18	3.45244
8190	8.19	3.45552
8200	8.2	3.44761
8210	8.21	3.45501
8220	8.22	3.45513
8230	8.23	3.45095
8240	8.24	3.44997
8250	8.25	3.44829
8260	8.26	3.45706
8270	8.27	3.45459
8280	8.28	3.44968
8290	8.29	3.45203
8300	8.3	3.46254
8310	8.31	3.45516
8320	8.32	3.45366
8330	8.33	3.44867
8340	8.34	3.4459
8350	8.35	3.45101
8360	8.36	3.4485
8370	8.37	3.45572
8380	8.38	3.45506
8390	8.39	3.45213
8400	8.4	3.45711
8410	8.41	3.4492
8420	8.42	3.45378
8430	8.43	3.45524
8440	8.44	3.45272
8450	8.45	3.44985
8460	8.46	3.45763
8470	8.47	3.45737
8480	8.48	3.45157
8490	8.49	3.46126
8500	8.5	3.44286
8510	8.51	3.44749
8520	8.52	3.45168
8530	8.53	3.4482
8540	8.54	3.46216
8550	8.55	3.45372
8560	8.56	3.46332
8570	8.57	3.45359
8580	8.58	3.45231
8590	8.59	3.44878
8600	8.6	3.45459
8610	8.61	3.44826
8620	8.62	3.45503
8630	8.63	3.4523
8640	8.64	3.45939
8650	8.65	3.46627
8660	8.66	3.47091
8670	8.67	3.46062
8680	8.68	3.45947
8690	8.69	3.45628
8700	8.7	3.46532
8710	8.71	3.45509
8720	8.72	3.45241
8730	8.73	3.45165
8740	8.74	3.45117
8750	8.75	3.4572
8760	8.76	3.45889
8770	8.77	3.46061
8780	8.78	3.45787
8790	8.79	3.46593
8800	8.8	3.46728
8810	8.81	3.47026
8820	8.82	3.46637
8830	8.83	3.46459
8840	8.84	3.47422
8850	8.85	3.46789
8860	8.86	3.46718
8870	8.87	3.47444
8880	8.88	3.47741
8890	8.89	3.4725
8900	8.9	3.47482
8910	8.91	3.47583
8920	8.92	3.48658
8930	8.93	3.47822
8940	8.94	3.4761
8950	8.95	3.48659
8960	8.96	3.47845
8970	8.97	3.48262
8980	8.98	3.47752
8990	8.99	3.47592
9000	9	3.47745
9010	9.01	3.4764
9020	9.02	3.47298
9030	9.03	3.46045
9040	9.04	3.47149
9050	9.05	3.4661
9060	9.06	3.46377
9070	9.07	3.45987
9080	9.08	3.45933
9090	9.09	3.4626
9100	9.1	3.45141
9110	9.11	3.45157
9120	9.12	3.45581
9130	9.13	3.46256
9140	9.14	3.45914
9150	9.15	3.45082
9160	9.16	3.44801
9170	9.17	3.44347
9180	9.18	3.452
9190	9.19	3.45618
9200	9.2	3.449
9210	9.21	3.44795
9220	9.22	3.45549
9230	9.23	3.44187
9240	9.24	3.46027
9250	9.25	3.45967
9260	9.26	3.45544
9270	9.27	3.44818
9280	9.28	3.44927
9290	9.29	3.46151
9300	9.3	3.45711
9310	9.31	3.45146
9320	9.32	3.45216
9330	9.33	3.44276
9340	9.34	3.44209
9350	9.35	3.43948
9360	9.36	3.44638
9370	9.37	3.44125
9380	9.38	3.45218
9390	9.39	3.45451
9400	9.4	3.44563
9410	9.41	3.45289
9420	9.42	3.4513
9430	9.43	3.44821
9440	9.44	3.43213
9450	9.45	3.43519
9460	9.46	3.44136
9470	9.47	3.44826
9480	9.48	3.43707
9490	9.49	3.44363
9500	9.5	3.44843
9510	9.51	3.44543
9520	9.52	3.45439
9530	9.53	3.45674
9540	9.54	3.45126
9550	9.55	3.44306
9560	9.56	3.43431
9570	9.57	3.4463
9580	9.58	3.44529
9590	9.59	3.45156
9600	9.6	3.44875
9610	9.61	3.44709
9620	9.62	3.46519
9630	9.63	3.46281
9640	9.64	3.45736
9650	9.65	3.46314
9660	9.66	3.46066
9670	9.67	3.45764
9680	9.68	3.46886
9690	9.69	3.46302
9700	9.7	3.47335
9710	9.71	3.47208
9720	9.72	3.45953
9730	9.73	3.46272
9740	9.74	3.46701
9750	9.75	3.46652
9760	9.76	3.46844
9770	9.77	3.45893
9780	9.78	3.4649
9790	9.79	3.47465
9800	9.8	3.46224
9810	9.81	3.46354
9820	9.82	3.47133
9830	9.83	3.47359
9840	9.84	3.47877
9850	9.85	3.47491
9860	9.86	3.48013
9870	9.87	3.47392
9880	9.88	3.46877
9890	9.89	3.46885
9900	9.9	3.46013
9910	9.91	3.45926
9920	9.92	3.46177
9930	9.93	3.45963
9940	9.94	3.46578
9950	9.95	3.4663
9960	9.96	3.47494
9970	9.97	3.47087
9980	9.98	3.48067
9990	9.99	3.47734
10000	10	3.46696
10010	10.01	3.48025
10020	10.02	3.47679
10030	10.03	3.48017
10040	10.04	3.48683
10050	10.05	3.47066
10060	10.06	3.48572
10070	10.07	3.47865
10080	10.08	3.47532
10090	10.09	3.47717
10100	10.1	3.46751
10110	10.11	3.45698
10120	10.12	3.46649
10130	10.13	3.46512
10140	10.14	3.47125
10150	10.15	3.46699
10160	10.16	3.46333
10170	10.17	3.46698
10180	10.18	3.46996
10190	10.19	3.48716
10200	10.2	3.48939
10210	10.21	3.47963
10220	10.22	3.48225
10230	10.23	3.4833
10240	10.24	3.48455
10250	10.25	3.48295
10260	10.26	3.48394
10270	10.27	3.4846
10280	10.28	3.47532
10290	10.29	3.47576
10300	10.3	3.49157
10310	10.31	3.48829
10320	10.32	3.48054
10330	10.33	3.49104
10340	10.34	3.49654
10350	10.35	3.4875
10360	10.36	3.49719
10370	10.37	3.48574
10380	10.38	3.49233
10390	10.39	3.47676
10400	10.4	3.46036
10410	10.41	3.46244
10420	10.42	3.47743
10430	10.43	3.48013
10440	10.44	3.47706
10450	10.45	3.48136
10460	10.46	3.46891
10470	10.47	3.47295
10480	10.48	3.47611
10490	10.49	3.4798
10500	10.5	3.47761
10510	10.51	3.4816
10520	10.52	3.47942
10530	10.53	3.48042
10540	10.54	3.47334
10550	10.55	3.4825
10560	10.56	3.49167
10570	10.57	3.48743
10580	10.58	3.48128
10590	10.59	3.48699
10600	10.6	3.48416
10610	10.61	3.48086
10620	10.62	3.47009
10630	10.63	3.46959
10640	10.64	3.47531
10650	10.65	3.47883
10660	10.66	3.4742
10670	10.67	3.47787
10680	10.68	3.47765
10690	10.69	3.46543
10700	10.7	3.46574
10710	10.71	3.45834
10720	10.72	3.4657
10730	10.73	3.47233
10740	10.74	3.47249
10750	10.75	3.47619
10760	10.76	3.47868
10770	10.77	3.4762
10780	10.78	3.47027
10790	10.79	3.46415
10800	10.8	3.46736
10810	10.81	3.46545
10820	10.82	3.47155
10830	10.83	3.45934
10840	10.84	3.46805
10850	10.85	3.47666
10860	10.86	3.4749
10870	10.87	3.47284
10880	10.88	3.47237
10890	10.89	3.46786
10900	10.9	3.46791
10910	10.91	3.46623
10920	10.92	3.46265
10930	10.93	3.47264
10940	10.94	3.47016
10950	10.95	3.46252
10960	10.96	3.45918
10970	10.97	3.46269
10980	10.98	3.45572
10990	10.99	3.46918
11000	11	3.46294
11010	11.01	3.45702
11020	11.02	3.45587
11030	11.03	3.45346
11040	11.04	3.46007
11050	11.05	3.4659
11060	11.06	3.46719
11070	11.07	3.46014
11080	11.08	3.45995
11090	11.09	3.46853
11100	11.1	3.46826
11110	11.11	3.46758
11120	11.12	3.46554
11130	11.13	3.46391
11140	11.14	3.45564
11150	11.15	3.46827
11160	11.16	3.46811
11170	11.17	3.47062
11180	11.18	3.46734
11190	11.19	3.46952
11200	11.2	3.46773
11210	11.21	3.46953
11220	11.22	3.47523
11230	11.23	3.47453
11240	11.24	3.46742
11250	11.25	3.45468
11260	11.26	3.4577
11270	11.27	3.45629
11280	11.28	3.45546
11290	11.29	3.45926
11300	11.3	3.46306
11310	11.31	3.4579
11320	11.32	3.4604
11330	11.33	3.45686
11340	11.34	3.47503
11350	11.35	3.46526
11360	11.36	3.46804
11370	11.37	3.46921
11380	11.38	3.4645
11390	11.39	3.47624
11400	11.4	3.46639
11410	11.41	3.47347
11420	11.42	3.47656
11430	11.43	3.4906
11440	11.44	3.49156
11450	11.45	3.48613
11460	11.46	3.49157
11470	11.47	3.48049
11480	11.48	3.4882
11490	11.49	3.48841
11500	11.5	3.49223
11510	11.51	3.49003
11520	11.52	3.48651
11530	11.53	3.48161
11540	11.54	3.48571
11550	11.55	3.49378
11560	11.56	3.49286
11570	11.57	3.49199
11580	11.58	3.47683
11590	11.59	3.48475
11600	11.6	3.49632
11610	11.61	3.49884
11620	11.62	3.49034
11630	11.63	3.48848
11640	11.64	3.48422
11650	11.65	3.48382
11660	11.66	3.47814
11670	11.67	3.48076
11680	11.68	3.48149
11690	11.69	3.47533
11700	11.7	3.47427
11710	11.71	3.48121
11720	11.72	3.48654
11730	11.73	3.47542
11740	11.74	3.47653
11750	11.75	3.48287
11760	11.76	3.4791
11770	11.77	3.47487
11780	11.78	3.47428
11790	11.79	3.4682
11800	11.8	3.48054
11810	11.81	3.47603
11820	11.82	3.48026
11830	11.83	3.4706
11840	11.84	3.47449
11850	11.85	3.47488
11860	11.86	3.47127
11870	11.87	3.47165
11880	11.88	3.47107
11890	11.89	3.46351
11900	11.9	3.47496
11910	11.91	3.47607
11920	11.92	3.48053
11930	11.93	3.48506
11940	11.94	3.48275
11950	11.95	3.49296
11960	11.96	3.49042
11970	11.97	3.49524
11980	11.98	3.48712
11990	11.99	3.47827
12000	12	3.48004
12010	12.01	3.47853
12020	12.02	3.48495
12030	12.03	3.4864
12040	12.04	3.48366
12050	12.05	3.47806
12060	12.06	3.48337
12070	12.07	3.48418
12080	12.08	3.4835
12090	12.09	3.48132
12100	12.1	3.47179
12110	12.11	3.47805
12120	12.12	3.47749
12130	12.13	3.47847
12140	12.14	3.47297
12150	12.15	3.48003
12160	12.16	3.4711
12170	12.17	3.47469
12180	12.18	3.47578
12190	12.19	3.47392
12200	12.2	3.48084
12210	12.21	3.47515
12220	12.22	3.47217
12230	12.23	3.47288
12240	12.24	3.48145
12250	12.25	3.48538
12260	12.26	3.48124
12270	12.27	3.47267
12280	12.28	3.47993
12290	12.29	3.47563
12300	12.3	3.48191
12310	12.31	3.47702
12320	12.32	3.47269
12330	12.33	3.46197
12340	12.34	3.45833
12350	12.35	3.45328
12360	12.36	3.46426
12370	12.37	3.46188
12380	12.38	3.46214
12390	12.39	3.46177
12400	12.4	3.46307
12410	12.41	3.46647
12420	12.42	3.45749
12430	12.43	3.45681
12440	12.44	3.46053
12450	12.45	3.46407
12460	12.46	3.46004
12470	12.47	3.46257
12480	12.48	3.47342
12490	12.49	3.47392
12500	12.5	3.47134
12510	12.51	3.47009
12520	12.52	3.47891
12530	12.53	3.47898
12540	12.54	3.49197
12550	12.55	3.48655
12560	12.56	3.48558
12570	12.57	3.48962
12580	12.58	3.48246
12590	12.59	3.48446
12600	12.6	3.47861
12610	12.61	3.49167
12620	12.62	3.48484
12630	12.63	3.48024
12640	12.64	3.47593
12650	12.65	3.47938
12660	12.66	3.48145
12670	12.67	3.48627
12680	12.68	3.48203
12690	12.69	3.47822
12700	12.7	3.47223
12710	12.71	3.477
12720	12.72	3.46887
12730	12.73	3.47868
12740	12.74	3.47902
12750	12.75	3.48362
12760	12.76	3.4846
12770	12.77	3.48144
12780	12.78	3.48435
12790	12.79	3.48095
12800	12.8	3.46874
12810	12.81	3.46671
12820	12.82	3.4674
12830	12.83	3.46827
12840	12.84	3.46643
12850	12.85	3.47225
12860	12.86	3.47024
12870	12.87	3.47339
12880	12.88	3.46808
12890	12.89	3.47769
12900	12.9	3.46167
12910	12.91	3.46915
12920	12.92	3.47198
12930	12.93	3.46102
12940	12.94	3.45704
12950	12.95	3.4557
12960	12.96	3.46815
12970	12.97	3.45633
12980	12.98	3.45778
12990	12.99	3.46299
13000	13	3.46436
13010	13.01	3.4599
13020	13.02	3.45153
13030	13.03	3.45885
13040	13.04	3.46148
13050	13.05	3.45721
13060	13.06	3.45186
13070	13.07	3.46001
13080	13.08	3.46184
13090	13.09	3.45867
13100	13.1	3.45989
13110	13.11	3.46213
13120	13.12	3.4659
13130	13.13	3.46933
13140	13.14	3.46935
13150	13.15	3.46519
13160	13.16	3.47482
13170	13.17	3.47509
13180	13.18	3.47393
13190	13.19	3.47731
13200	13.2	3.48393
13210	13.21	3.47972
13220	13.22	3.47367
13230	13.23	3.47015
13240	13.24	3.4821
13250	13.25	3.47754
13260	13.26	3.47079
13270	13.27	3.46826
13280	13.28	3.47364
13290	13.29	3.46704
13300	13.3	3.47494
13310	13.31	3.48582
13320	13.32	3.47326
13330	13.33	3.48063
13340	13.34	3.47451
13350	13.35	3.46729
13360	13.36	3.47093
13370	13.37	3.4775
13380	13.38	3.46772
13390	13.39	3.47329
13400	13.4	3.47507
13410	13.41	3.47941
13420	13.42	3.4803
13430	13.43	3.47352
13440	13.44	3.47998
13450	13.45	3.47673
13460	13.46	3.4786
13470	13.47	3.47911
13480	13.48	3.48301
13490	13.49	3.483
13500	13.5	3.47739
13510	13.51	3.47775
13520	13.52	3.47329
13530	13.53	3.47728
13540	13.54	3.48139
13550	13.55	3.46816
13560	13.56	3.47281
13570	13.57	3.48227
13580	13.58	3.47366
13590	13.59	3.47834
13600	13.6	3.48239
13610	13.61	3.48141
13620	13.62	3.47099
13630	13.63	3.47489
13640	13.64	3.47089
13650	13.65	3.4733
13660	13.66	3.47527
13670	13.67	3.47017
13680	13.68	3.47224
13690	13.69	3.464
13700	13.7	3.48335
13710	13.71	3.47831
13720	13.72	3.47815
13730	13.73	3.47719
13740	13.74	3.47884
13750	13.75	3.47579
13760	13.76	3.47675
13770	13.77	3.47711
13780	13.78	3.48241
13790	13.79	3.48693
13800	13.8	3.48429
13810	13.81	3.48523
13820	13.82	3.48008
13830	13.83	3.47721
13840	13.84	3.47094
13850	13.85	3.46622
13860	13.86	3.47206
13870	13.87	3.46058
13880	13.88	3.45541
13890	13.89	3.45956
13900	13.9	3.45678
13910	13.91	3.46185
13920	13.92	3.47746
13930	13.93	3.46936
13940	13.94	3.45955
13950	13.95	3.46424
13960	13.96	3.45516
13970	13.97	3.45128
13980	13.98	3.46346
13990	13.99	3.46373
14000	14	3.46161
14010	14.01	3.46576
14020	14.02	3.47301
14030	14.03	3.45818
14040	14.04	3.461
14050	14.05	3.4563
14060	14.06	3.45409
14070	14.07	3.45794
14080	14.08	3.45531
14090	14.09	3.45219
14100	14.1	3.45385
14110	14.11	3.45659
14120	14.12	3.45211
14130	14.13	3.45812
14140	14.14	3.46816
14150	14.15	3.46212
14160	14.16	3.46062
14170	14.17	3.45778
14180	14.18	3.45476
14190	14.19	3.4604
14200	14.2	3.46158
14210	14.21	3.46596
14220	14.22	3.4705
14230	14.23	3.46014
14240	14.24	3.47108
14250	14.25	3.48225
14260	14.26	3.47489
14270	14.27	3.47666
14280	14.28	3.47916
14290	14.29	3.47855
14300	14.3	3.47671
14310	14.31	3.47645
14320	14.32	3.48478
14330	14.33	3.48154
14340	14.34	3.48031
14350	14.35	3.48979
14360	14.36	3.49644
14370	14.37	3.49329
14380	14.38	3.49502
14390	14.39	3.49449
14400	14.4	3.48972
14410	14.41	3.48684
14420	14.42	3.48688
14430	14.43	3.49412
14440	14.44	3.48697
14450	14.45	3.48905
14460	14.46	3.49082
14470	14.47	3.48808
14480	14.48	3.49731
14490	14.49	3.48883
14500	14.5	3.4873
14510	14.51	3.4851
14520	14.52	3.48407
14530	14.53	3.4821
14540	14.54	3.48001
14550	14.55	3.47896
14560	14.56	3.47724
14570	14.57	3.48885
14580	14.58	3.4847
14590	14.59	3.48662
14600	14.6	3.48833
14610	14.61	3.48376
14620	14.62	3.48337
14630	14.63	3.46868
14640	14.64	3.46815
14650	14.65	3.47946
14660	14.66	3.47887
14670	14.67	3.48767
14680	14.68	3.49452
14690	14.69	3.49536
14700	14.7	3.49314
14710	14.71	3.49586
14720	14.72	3.49369
14730	14.73	3.48834
14740	14.74	3.50321
14750	14.75	3.49977
14760	14.76	3.49929
14770	14.77	3.50268
14780	14.78	3.49699
14790	14.79	3.50445
14800	14.8	3.50848
14810	14.81	3.49035
14820	14.82	3.50184
14830	14.83	3.50615
14840	14.84	3.49798
14850	14.85	3.49269
14860	14.86	3.49809
14870	14.87	3.49804
14880	14.88	3.48577
14890	14.89	3.48591
14900	14.9	3.48847
14910	14.91	3.48555
14920	14.92	3.49392
14930	14.93	3.49218
14940	14.94	3.47919
14950	14.95	3.48012
14960	14.96	3.47524
14970	14.97	3.48537
14980	14.98	3.49268
14990	14.99	3.49203
15000	15	3.48636
15010	15.01	3.49391
15020	15.02	3.49358
15030	15.03	3.49238
15040	15.04	3.48112
15050	15.05	3.48817
15060	15.06	3.4788
15070	15.07	3.48525
15080	15.08	3.48497
15090	15.09	3.48459
15100	15.1	3.49261
15110	15.11	3.49592
15120	15.12	3.49203
15130	15.13	3.49455
15140	15.14	3.50155
15150	15.15	3.50386
15160	15.16	3.50311
15170	15.17	3.50177
15180	15.18	3.50242
15190	15.19	3.4881
15200	15.2	3.49111
15210	15.21	3.49969
15220	15.22	3.49533
15230	15.23	3.48951
15240	15.24	3.4915
15250	15.25	3.49233
15260	15.26	3.49302
15270	15.27	3.5037
15280	15.28	3.50775
15290	15.29	3.49952
15300	15.3	3.49657
15310	15.31	3.49957
15320	15.32	3.49888
15330	15.33	3.49557
15340	15.34	3.4995
15350	15.35	3.49182
15360	15.36	3.49138
15370	15.37	3.49198
15380	15.38	3.48053
15390	15.39	3.48701
15400	15.4	3.48868
15410	15.41	3.49097
15420	15.42	3.48275
15430	15.43	3.48238
15440	15.44	3.48571
15450	15.45	3.47222
15460	15.46	3.47345
15470	15.47	3.47661
15480	15.48	3.4791
15490	15.49	3.482
15500	15.5	3.48418
15510	15.51	3.48247
15520	15.52	3.48392
15530	15.53	3.48424
15540	15.54	3.48276
15550	15.55	3.4751
15560	15.56	3.48263
15570	15.57	3.48037
15580	15.58	3.48103
15590	15.59	3.48068
15600	15.6	3.48411
15610	15.61	3.48022
15620	15.62	3.47373
15630	15.63	3.48713
15640	15.64	3.48528
15650	15.65	3.48767
15660	15.66	3.48595
15670	15.67	3.49852
15680	15.68	3.49503
15690	15.69	3.49295
15700	15.7	3.48001
15710	15.71	3.4718
15720	15.72	3.47493
15730	15.73	3.47052
15740	15.74	3.4685
15750	15.75	3.46145
15760	15.76	3.46464
15770	15.77	3.46134
15780	15.78	3.47566
15790	15.79	3.47389
15800	15.8	3.4613
15810	15.81	3.46097
15820	15.82	3.46785
15830	15.83	3.46993
15840	15.84	3.46907
15850	15.85	3.46042
15860	15.86	3.47835
15870	15.87	3.47933
15880	15.88	3.48031
15890	15.89	3.47565
15900	15.9	3.48122
15910	15.91	3.47485
15920	15.92	3.48657
15930	15.93	3.49318
15940	15.94	3.47918
15950	15.95	3.47877
15960	15.96	3.4742
15970	15.97	3.46639
15980	15.98	3.4758
15990	15.99	3.46563
16000	16	3.46552
16010	16.01	3.46148
16020	16.02	3.45908
16030	16.03	3.46432
16040	16.04	3.46392
16050	16.05	3.47276
16060	16.06	3.46724
16070	16.07	3.48325
16080	16.08	3.47049
16090	16.09	3.47628
16100	16.1	3.45948
16110	16.11	3.46659
16120	16.12	3.46164
16130	16.13	3.45831
16140	16.14	3.45635
16150	16.15	3.45608
16160	16.16	3.45887
16170	16.17	3.46927
16180	16.18	3.46603
16190	16.19	3.46874
16200	16.2	3.46797
16210	16.21	3.47516
16220	16.22	3.47638
16230	16.23	3.48385
16240	16.24	3.48552
16250	16.25	3.47448
16260	16.26	3.47694
16270	16.27	3.472
16280	16.28	3.46813
16290	16.29	3.4703
16300	16.3	3.46752
16310	16.31	3.4679
16320	16.32	3.46997
16330	16.33	3.47884
16340	16.34	3.47741
16350	16.35	3.47928
16360	16.36	3.47414
16370	16.37	3.47532
16380	16.38	3.48383
16390	16.39	3.48235
16400	16.4	3.4833
16410	16.41	3.49246
16420	16.42	3.48967
16430	16.43	3.49994
16440	16.44	3.50943
16450	16.45	3.51346
16460	16.46	3.50457
16470	16.47	3.51255
16480	16.48	3.50231
16490	16.49	3.51099
16500	16.5	3.49974
16510	16.51	3.49571
16520	16.52	3.50091
16530	16.53	3.49456
16540	16.54	3.50063
16550	16.55	3.50394
16560	16.56	3.50113
16570	16.57	3.50453
16580	16.58	3.50201
16590	16.59	3.49876
16600	16.6	3.50229
16610	16.61	3.49468
16620	16.62	3.48492
16630	16.63	3.49413
16640	16.64	3.49491
16650	16.65	3.49635
16660	16.66	3.49403
16670	16.67	3.49035
16680	16.68	3.49378
16690	16.69	3.49469
16700	16.7	3.49715
16710	16.71	3.50238
16720	16.72	3.51393
16730	16.73	3.51032
16740	16.74	3.50929
16750	16.75	3.50503
16760	16.76	3.50431
16770	16.77	3.50006
16780	16.78	3.50074
16790	16.79	3.51629
16800	16.8	3.51054
16810	16.81	3.51506
16820	16.82	3.51691
16830	16.83	3.50755
16840	16.84	3.49862
16850	16.85	3.51175
16860	16.86	3.50828
16870	16.87	3.50327
16880	16.88	3.50862
16890	16.89	3.51191
16900	16.9	3.51414
16910	16.91	3.5107
16920	16.92	3.51319
16930	16.93	3.51328
16940	16.94	3.5151
16950	16.95	3.49765
16960	16.96	3.50077
16970	16.97	3.5002
16980	16.98	3.49167
16990	16.99	3.49338
17000	17	3.49484
17010	17.01	3.49872
17020	17.02	3.49807
17030	17.03	3.4978
17040	17.04	3.4977
17050	17.05	3.49595
17060	17.06	3.48739
17070	17.07	3.49639
17080	17.08	3.48758
17090	17.09	3.48703
17100	17.1	3.48023
17110	17.11	3.48615
17120	17.12	3.49554
17130	17.13	3.49455
17140	17.14	3.48556
17150	17.15	3.47943
17160	17.16	3.47878
17170	17.17	3.47419
17180	17.18	3.47275
17190	17.19	3.48326
17200	17.2	3.48262
17210	17.21	3.47347
17220	17.22	3.47515
17230	17.23	3.48602
17240	17.24	3.48433
17250	17.25	3.47492
17260	17.26	3.47324
17270	17.27	3.4747
17280	17.28	3.47879
17290	17.29	3.47579
17300	17.3	3.47701
17310	17.31	3.48586
17320	17.32	3.47497
17330	17.33	3.46624
17340	17.34	3.46386
17350	17.35	3.48042
17360	17.36	3.48287
17370	17.37	3.48609
17380	17.38	3.47748
17390	17.39	3.47849
17400	17.4	3.48447
17410	17.41	3.46811
17420	17.42	3.46206
17430	17.43	3.48396
17440	17.44	3.48471
17450	17.45	3.47615
17460	17.46	3.49049
17470	17.47	3.47143
17480	17.48	3.46763
17490	17.49	3.48366
17500	17.5	3.48132
17510	17.51	3.48358
17520	17.52	3.48111
17530	17.53	3.47744
17540	17.54	3.47285
17550	17.55	3.48261
17560	17.56	3.49283
17570	17.57	3.48759
17580	17.58	3.47425
17590	17.59	3.4863
17600	17.6	3.48311
17610	17.61	3.4673
17620	17.62	3.47676
17630	17.63	3.48367
17640	17.64	3.48743
17650	17.65	3.47677
17660	17.66	3.47725
17670	17.67	3.47839
17680	17.68	3.47955
17690	17.69	3.47674
17700	17.7	3.47018
17710	17.71	3.47194
17720	17.72	3.474
17730	17.73	3.4748
17740	17.74	3.47016
17750	17.75	3.47956
17760	17.76	3.47149
17770	17.77	3.48668
17780	17.78	3.47962
17790	17.79	3.47432
17800	17.8	3.48112
17810	17.81	3.47239
17820	17.82	3.47535
17830	17.83	3.4819
17840	17.84	3.48211
17850	17.85	3.49323
17860	17.86	3.48864
17870	17.87	3.49376
17880	17.88	3.50016
17890	17.89	3.4987
17900	17.9	3.50316
17910	17.91	3.49838
17920	17.92	3.49963
17930	17.93	3.50223
17940	17.94	3.49846
17950	17.95	3.49496
17960	17.96	3.49349
17970	17.97	3.50006
17980	17.98	3.506
17990	17.99	3.50499
18000	18	3.50609
18010	18.01	3.49398
18020	18.02	3.49727
18030	18.03	3.50105
18040	18.04	3.49342
18050	18.05	3.49714
18060	18.06	3.49599
18070	18.07	3.48775
18080	18.08	3.49352
18090	18.09	3.50399
18100	18.1	3.49373
18110	18.11	3.49682
18120	18.12	3.48863
18130	18.13	3.49166
18140	18.14	3.48799
18150	18.15	3.49127
18160	18.16	3.49371
18170	18.17	3.49964
18180	18.18	3.4969
18190	18.19	3.49576
18200	18.2	3.49393
18210	18.21	3.49793
18220	18.22	3.49824
18230	18.23	3.49495
18240	18.24	3.48686
18250	18.25	3.49141
18260	18.26	3.49101
18270	18.27	3.48817
18280	18.28	3.49777
18290	18.29	3.49917
18300	18.3	3.49703
18310	18.31	3.4875
18320	18.32	3.49034
18330	18.33	3.49694
18340	18.34	3.50134
18350	18.35	3.50628
18360	18.36	3.50557
18370	18.37	3.50456
18380	18.38	3.4971
18390	18.39	3.50488
18400	18.4	3.49519
18410	18.41	3.49845
18420	18.42	3.5103
18430	18.43	3.50852
18440	18.44	3.49447
18450	18.45	3.484
18460	18.46	3.49355
18470	18.47	3.49445
18480	18.48	3.49765
18490	18.49	3.49556
18500	18.5	3.49183
18510	18.51	3.48405
18520	18.52	3.48064
18530	18.53	3.49074
18540	18.54	3.48498
18550	18.55	3.48511
18560	18.56	3.48653
18570	18.57	3.48771
18580	18.58	3.49152
18590	18.59	3.48732
18600	18.6	3.48293
18610	18.61	3.49389
18620	18.62	3.50256
18630	18.63	3.50368
18640	18.64	3.49669
18650	18.65	3.50093
18660	18.66	3.50757
18670	18.67	3.50668
18680	18.68	3.49948
18690	18.69	3.49534
18700	18.7	3.50139
18710	18.71	3.49585
18720	18.72	3.48662
18730	18.73	3.49765
18740	18.74	3.50359
18750	18.75	3.50669
18760	18.76	3.50377
18770	18.77	3.49191
18780	18.78	3.49781
18790	18.79	3.4928
18800	18.8	3.49361
18810	18.81	3.49012
18820	18.82	3.49107
18830	18.83	3.49509
18840	18.84	3.50791
18850	18.85	3.50252
18860	18.86	3.48597
18870	18.87	3.48343
18880	18.88	3.49171
18890	18.89	3.48393
18900	18.9	3.48658
18910	18.91	3.48142
18920	18.92	3.49001
18930	18.93	3.49076
18940	18.94	3.49024
18950	18.95	3.49021
18960	18.96	3.48953
18970	18.97	3.49072
18980	18.98	3.49097
18990	18.99	3.4846
19000	19	3.49088
19010	19.01	3.4889
19020	19.02	3.48481
19030	19.03	3.47396
19040	19.04	3.47582
19050	19.05	3.47477
19060	19.06	3.48165
19070	19.07	3.49341
19080	19.08	3.48639
19090	19.09	3.48929
19100	19.1	3.49143
19110	19.11	3.48432
19120	19.12	3.48439
19130	19.13	3.48319
19140	19.14	3.49034
19150	19.15	3.48438
19160	19.16	3.48626
19170	19.17	3.49239
19180	19.18	3.48649
19190	19.19	3.48298
19200	19.2	3.48718
19210	19.21	3.49083
19220	19.22	3.48789
19230	19.23	3.48411
19240	19.24	3.48692
19250	19.25	3.48271
19260	19.26	3.49397
19270	19.27	3.49871
19280	19.28	3.49091
19290	19.29	3.49431
19300	19.3	3.50457
19310	19.31	3.49474
19320	19.32	3.49592
19330	19.33	3.49096
19340	19.34	3.50001
19350	19.35	3.49571
19360	19.36	3.4998
19370	19.37	3.4916
19380	19.38	3.49227
19390	19.39	3.48971
19400	19.4	3.50283
19410	19.41	3.49802
19420	19.42	3.50248
19430	19.43	3.49349
19440	19.44	3.50094
19450	19.45	3.49453
19460	19.46	3.49188
19470	19.47	3.49109
19480	19.48	3.48539
19490	19.49	3.48788
19500	19.5	3.48647
19510	19.51	3.48322
19520	19.52	3.47972
19530	19.53	3.48208
19540	19.54	3.47108
19550	19.55	3.48087
19560	19.56	3.47
19570	19.57	3.47075
19580	19.58	3.46572
19590	19.59	3.47774
19600	19.6	3.47572
19610	19.61	3.46802
19620	19.62	3.47188
19630	19.63	3.4759
19640	19.64	3.47231
19650	19.65	3.46986
19660	19.66	3.47518
19670	19.67	3.47293
19680	19.68	3.47598
19690	19.69	3.47557
19700	19.7	3.47011
19710	19.71	3.47851
19720	19.72	3.47264
19730	19.73	3.47343
19740	19.74	3.47835
19750	19.75	3.48418
19760	19.76	3.48321
19770	19.77	3.46902
19780	19.78	3.47394
19790	19.79	3.47712
19800	19.8	3.47337
19810	19.81	3.48108
19820	19.82	3.48591
19830	19.83	3.47275
19840	19.84	3.47795
19850	19.85	3.48141
19860	19.86	3.47899
19870	19.87	3.48843
19880	19.88	3.48571
19890	19.89	3.47336
19900	19.9	3.47575
19910	19.91	3.47604
19920	19.92	3.4795
19930	19.93	3.48133
19940	19.94	3.4828
19950	19.95	3.48801
19960	19.96	3.47568
19970	19.97	3.47779
19980	19.98	3.48183
[truncated: 18,002 more rows]

## Sheet: Mut2
Time (ps)	Time (ns)	Rg (Mut2)		3.41863
0	0	3.3324
10	0.01	3.38405
20	0.02	3.37609
30	0.03	3.37639
40	0.04	3.3839
50	0.05	3.38388
60	0.06	3.37777
70	0.07	3.39422
80	0.08	3.39484
90	0.09	3.39621
100	0.1	3.39327
110	0.11	3.39896
120	0.12	3.40623
130	0.13	3.39369
140	0.14	3.39441
150	0.15	3.38922
160	0.16	3.39593
170	0.17	3.40148
180	0.18	3.41152
190	0.19	3.40975
200	0.2	3.40946
210	0.21	3.41196
220	0.22	3.41022
230	0.23	3.41293
240	0.24	3.41252
250	0.25	3.42386
260	0.26	3.42299
270	0.27	3.428
280	0.28	3.42606
290	0.29	3.4289
300	0.3	3.43739
310	0.31	3.44164
320	0.32	3.44634
330	0.33	3.44184
340	0.34	3.45173
350	0.35	3.43854
360	0.36	3.44602
370	0.37	3.44357
380	0.38	3.4304
390	0.39	3.43636
400	0.4	3.43253
410	0.41	3.43903
420	0.42	3.43817
430	0.43	3.42869
440	0.44	3.4377
450	0.45	3.45626
460	0.46	3.44719
470	0.47	3.44836
480	0.48	3.45005
490	0.49	3.44703
500	0.5	3.4512
510	0.51	3.44648
520	0.52	3.44584
530	0.53	3.4427
540	0.54	3.45464
550	0.55	3.45824
560	0.56	3.45966
570	0.57	3.45569
580	0.58	3.45768
590	0.59	3.45182
600	0.6	3.45671
610	0.61	3.45488
620	0.62	3.44974
630	0.63	3.44702
640	0.64	3.45929
650	0.65	3.45826
660	0.66	3.46863
670	0.67	3.46011
680	0.68	3.45481
690	0.69	3.46164
700	0.7	3.46258
710	0.71	3.46474
720	0.72	3.45759
730	0.73	3.45474
740	0.74	3.46805
750	0.75	3.45916
760	0.76	3.46457
770	0.77	3.46063
780	0.78	3.46087
790	0.79	3.46722
800	0.8	3.45102
810	0.81	3.45665
820	0.82	3.45612
830	0.83	3.45159
840	0.84	3.45395
850	0.85	3.46037
860	0.86	3.45561
870	0.87	3.45016
880	0.88	3.454
890	0.89	3.45422
900	0.9	3.4598
910	0.91	3.45404
920	0.92	3.46183
930	0.93	3.45366
940	0.94	3.45019
950	0.95	3.45329
960	0.96	3.45723
970	0.97	3.44497
980	0.98	3.45138
990	0.99	3.45974
1000	1	3.46212
1010	1.01	3.44805
1020	1.02	3.45118
1030	1.03	3.44516
1040	1.04	3.44734
1050	1.05	3.45529
1060	1.06	3.45534
1070	1.07	3.45131
1080	1.08	3.45959
1090	1.09	3.45361
1100	1.1	3.46542
1110	1.11	3.46793
1120	1.12	3.46838
1130	1.13	3.46521
1140	1.14	3.47081
1150	1.15	3.46874
1160	1.16	3.4581
1170	1.17	3.47373
1180	1.18	3.47208
1190	1.19	3.46099
1200	1.2	3.47505
1210	1.21	3.47479
1220	1.22	3.47189
1230	1.23	3.46764
1240	1.24	3.46922
1250	1.25	3.46532
1260	1.26	3.47435
1270	1.27	3.46581
1280	1.28	3.47173
1290	1.29	3.47274
1300	1.3	3.47359
1310	1.31	3.47554
1320	1.32	3.48054
1330	1.33	3.47224
1340	1.34	3.48162
1350	1.35	3.47898
1360	1.36	3.48312
1370	1.37	3.49012
1380	1.38	3.4892
1390	1.39	3.47979
1400	1.4	3.47587
1410	1.41	3.47779
1420	1.42	3.47894
1430	1.43	3.47541
1440	1.44	3.49317
1450	1.45	3.47163
1460	1.46	3.47618
1470	1.47	3.48647
1480	1.48	3.48155
1490	1.49	3.48048
1500	1.5	3.48535
1510	1.51	3.48102
1520	1.52	3.48436
1530	1.53	3.48771
1540	1.54	3.48459
1550	1.55	3.4909
1560	1.56	3.4897
1570	1.57	3.48545
1580	1.58	3.48252
1590	1.59	3.489
1600	1.6	3.48848
1610	1.61	3.49745
1620	1.62	3.49255
1630	1.63	3.50107
1640	1.64	3.49237
1650	1.65	3.49478
1660	1.66	3.49179
1670	1.67	3.49536
1680	1.68	3.48584
1690	1.69	3.48124
1700	1.7	3.48065
1710	1.71	3.48599
1720	1.72	3.47357
1730	1.73	3.48095
1740	1.74	3.48039
1750	1.75	3.48146
1760	1.76	3.47555
1770	1.77	3.48413
1780	1.78	3.48346
1790	1.79	3.48868
1800	1.8	3.49403
1810	1.81	3.48083
1820	1.82	3.47537
1830	1.83	3.46925
1840	1.84	3.48185
1850	1.85	3.4778
1860	1.86	3.47631
1870	1.87	3.47809
1880	1.88	3.48006
1890	1.89	3.48253
1900	1.9	3.48185
1910	1.91	3.48418
1920	1.92	3.48832
1930	1.93	3.48431
1940	1.94	3.48465
1950	1.95	3.47667
1960	1.96	3.48316
1970	1.97	3.48873
1980	1.98	3.47833
1990	1.99	3.48452
2000	2	3.4849
2010	2.01	3.48295
2020	2.02	3.48429
2030	2.03	3.48919
2040	2.04	3.47575
2050	2.05	3.47031
2060	2.06	3.473
2070	2.07	3.47094
2080	2.08	3.4779
2090	2.09	3.47629
2100	2.1	3.47393
2110	2.11	3.47185
2120	2.12	3.47835
2130	2.13	3.48316
2140	2.14	3.48003
2150	2.15	3.48398
2160	2.16	3.48658
2170	2.17	3.50117
2180	2.18	3.5065
2190	2.19	3.50059
2200	2.2	3.50436
2210	2.21	3.49459
2220	2.22	3.48426
2230	2.23	3.49282
2240	2.24	3.4989
2250	2.25	3.49126
2260	2.26	3.49917
2270	2.27	3.5015
2280	2.28	3.5015
2290	2.29	3.50377
2300	2.3	3.50986
2310	2.31	3.50888
2320	2.32	3.50129
2330	2.33	3.50689
2340	2.34	3.50493
2350	2.35	3.50143
2360	2.36	3.49013
2370	2.37	3.50739
2380	2.38	3.49722
2390	2.39	3.50627
2400	2.4	3.50911
2410	2.41	3.4966
2420	2.42	3.49962
2430	2.43	3.50867
2440	2.44	3.51049
2450	2.45	3.50674
2460	2.46	3.51593
2470	2.47	3.51539
2480	2.48	3.51142
2490	2.49	3.51542
2500	2.5	3.49883
2510	2.51	3.50074
2520	2.52	3.50471
2530	2.53	3.50595
2540	2.54	3.50328
2550	2.55	3.51063
2560	2.56	3.50766
2570	2.57	3.51121
2580	2.58	3.50726
2590	2.59	3.50804
2600	2.6	3.49728
2610	2.61	3.49628
2620	2.62	3.50884
2630	2.63	3.50591
2640	2.64	3.50335
2650	2.65	3.49464
2660	2.66	3.49647
2670	2.67	3.49926
2680	2.68	3.49448
2690	2.69	3.50986
2700	2.7	3.51233
2710	2.71	3.50933
2720	2.72	3.49884
2730	2.73	3.50761
2740	2.74	3.49685
2750	2.75	3.50034
2760	2.76	3.50965
2770	2.77	3.49901
2780	2.78	3.50019
2790	2.79	3.49882
2800	2.8	3.49951
2810	2.81	3.50708
2820	2.82	3.51433
2830	2.83	3.5125
2840	2.84	3.51417
2850	2.85	3.50956
2860	2.86	3.51142
2870	2.87	3.51199
2880	2.88	3.51138
2890	2.89	3.50818
2900	2.9	3.49893
2910	2.91	3.50147
2920	2.92	3.50693
2930	2.93	3.51485
2940	2.94	3.5286
2950	2.95	3.51699
2960	2.96	3.51805
2970	2.97	3.52274
2980	2.98	3.51864
2990	2.99	3.5192
3000	3	3.51924
3010	3.01	3.51428
3020	3.02	3.51425
3030	3.03	3.52727
3040	3.04	3.52023
3050	3.05	3.51646
3060	3.06	3.51613
3070	3.07	3.52045
3080	3.08	3.51267
3090	3.09	3.51101
3100	3.1	3.51698
3110	3.11	3.52025
3120	3.12	3.52239
3130	3.13	3.51459
3140	3.14	3.51728
3150	3.15	3.52008
3160	3.16	3.52422
3170	3.17	3.51823
3180	3.18	3.52208
3190	3.19	3.51317
3200	3.2	3.51352
3210	3.21	3.50503
3220	3.22	3.51295
3230	3.23	3.51215
3240	3.24	3.50936
3250	3.25	3.50665
3260	3.26	3.50543
3270	3.27	3.50427
3280	3.28	3.50375
3290	3.29	3.51591
3300	3.3	3.50715
3310	3.31	3.51267
3320	3.32	3.51172
3330	3.33	3.51409
3340	3.34	3.51981
3350	3.35	3.51551
3360	3.36	3.5192
3370	3.37	3.52326
3380	3.38	3.51452
3390	3.39	3.5235
3400	3.4	3.51804
3410	3.41	3.51735
3420	3.42	3.52425
3430	3.43	3.51626
3440	3.44	3.5282
3450	3.45	3.53053
3460	3.46	3.53573
3470	3.47	3.51941
3480	3.48	3.51328
3490	3.49	3.51726
3500	3.5	3.52776
3510	3.51	3.52247
3520	3.52	3.52693
3530	3.53	3.53049
3540	3.54	3.53352
3550	3.55	3.51716
3560	3.56	3.51685
3570	3.57	3.51357
3580	3.58	3.51752
3590	3.59	3.50534
3600	3.6	3.51709
3610	3.61	3.51713
3620	3.62	3.51478
3630	3.63	3.5152
3640	3.64	3.53757
3650	3.65	3.52855
3660	3.66	3.52712
3670	3.67	3.52765
3680	3.68	3.53243
3690	3.69	3.53059
3700	3.7	3.52701
3710	3.71	3.51852
3720	3.72	3.52749
3730	3.73	3.53228
3740	3.74	3.52027
3750	3.75	3.53112
3760	3.76	3.53421
3770	3.77	3.5297
3780	3.78	3.52322
3790	3.79	3.5262
3800	3.8	3.51978
3810	3.81	3.52603
3820	3.82	3.52073
3830	3.83	3.51816
3840	3.84	3.51175
3850	3.85	3.51911
3860	3.86	3.52449
3870	3.87	3.51853
3880	3.88	3.50564
3890	3.89	3.50928
3900	3.9	3.51129
3910	3.91	3.50244
3920	3.92	3.50089
3930	3.93	3.5099
3940	3.94	3.51515
3950	3.95	3.50572
3960	3.96	3.51175
3970	3.97	3.5153
3980	3.98	3.51906
3990	3.99	3.51551
4000	4	3.50195
4010	4.01	3.50652
4020	4.02	3.50811
4030	4.03	3.51048
4040	4.04	3.51267
4050	4.05	3.50604
4060	4.06	3.50408
4070	4.07	3.50887
4080	4.08	3.49472
4090	4.09	3.50183
4100	4.1	3.50717
4110	4.11	3.50693
4120	4.12	3.50246
4130	4.13	3.50281
4140	4.14	3.49924
4150	4.15	3.50072
4160	4.16	3.50534
4170	4.17	3.50284
4180	4.18	3.50304
4190	4.19	3.51038
4200	4.2	3.51225
4210	4.21	3.50576
4220	4.22	3.50586
4230	4.23	3.49761
4240	4.24	3.50183
4250	4.25	3.50056
4260	4.26	3.49885
4270	4.27	3.49658
4280	4.28	3.49824
4290	4.29	3.48946
4300	4.3	3.48576
4310	4.31	3.48344
4320	4.32	3.48606
4330	4.33	3.49002
4340	4.34	3.49775
4350	4.35	3.49879
4360	4.36	3.49765
4370	4.37	3.49521
4380	4.38	3.49266
4390	4.39	3.49952
4400	4.4	3.50015
4410	4.41	3.50011
4420	4.42	3.5028
4430	4.43	3.5072
4440	4.44	3.4961
4450	4.45	3.508
4460	4.46	3.5027
4470	4.47	3.50229
4480	4.48	3.50719
4490	4.49	3.50408
4500	4.5	3.50227
4510	4.51	3.49344
4520	4.52	3.49094
4530	4.53	3.48483
4540	4.54	3.49298
4550	4.55	3.48373
4560	4.56	3.48856
4570	4.57	3.4859
4580	4.58	3.49582
4590	4.59	3.50705
4600	4.6	3.50183
4610	4.61	3.50767
4620	4.62	3.49583
4630	4.63	3.50306
4640	4.64	3.50654
4650	4.65	3.5001
4660	4.66	3.50037
4670	4.67	3.49936
4680	4.68	3.50065
4690	4.69	3.49984
4700	4.7	3.50175
4710	4.71	3.50175
4720	4.72	3.50545
4730	4.73	3.49978
4740	4.74	3.4905
4750	4.75	3.49457
4760	4.76	3.49918
4770	4.77	3.49282
4780	4.78	3.50105
4790	4.79	3.50596
4800	4.8	3.50983
4810	4.81	3.5047
4820	4.82	3.49688
4830	4.83	3.49464
4840	4.84	3.50335
4850	4.85	3.5027
4860	4.86	3.4964
4870	4.87	3.49408
4880	4.88	3.50228
4890	4.89	3.49256
4900	4.9	3.49002
4910	4.91	3.47838
4920	4.92	3.48747
4930	4.93	3.48919
4940	4.94	3.48532
4950	4.95	3.49926
4960	4.96	3.48433
4970	4.97	3.4806
4980	4.98	3.48916
4990	4.99	3.49064
5000	5	3.49388
5010	5.01	3.49753
5020	5.02	3.4972
5030	5.03	3.49354
5040	5.04	3.50703
5050	5.05	3.49826
5060	5.06	3.49283
5070	5.07	3.50511
5080	5.08	3.5061
5090	5.09	3.49984
5100	5.1	3.49933
5110	5.11	3.50449
5120	5.12	3.4944
5130	5.13	3.5011
5140	5.14	3.50593
5150	5.15	3.49657
5160	5.16	3.49791
5170	5.17	3.49269
5180	5.18	3.49885
5190	5.19	3.50091
5200	5.2	3.49457
5210	5.21	3.50581
5220	5.22	3.49928
5230	5.23	3.50137
5240	5.24	3.49061
5250	5.25	3.49116
5260	5.26	3.48833
5270	5.27	3.48536
5280	5.28	3.48682
5290	5.29	3.4872
5300	5.3	3.4929
5310	5.31	3.49555
5320	5.32	3.49032
5330	5.33	3.49783
5340	5.34	3.5003
5350	5.35	3.48555
5360	5.36	3.48918
5370	5.37	3.50041
5380	5.38	3.48788
5390	5.39	3.48672
5400	5.4	3.49313
5410	5.41	3.50029
5420	5.42	3.49374
5430	5.43	3.48252
5440	5.44	3.48726
5450	5.45	3.49154
5460	5.46	3.48543
5470	5.47	3.48223
5480	5.48	3.48234
5490	5.49	3.48733
5500	5.5	3.48835
5510	5.51	3.49139
5520	5.52	3.49179
5530	5.53	3.48628
5540	5.54	3.49437
5550	5.55	3.48934
5560	5.56	3.4876
5570	5.57	3.48856
5580	5.58	3.49397
5590	5.59	3.49689
5600	5.6	3.49659
5610	5.61	3.50113
5620	5.62	3.49679
5630	5.63	3.50668
5640	5.64	3.5183
5650	5.65	3.51979
5660	5.66	3.51538
5670	5.67	3.51701
5680	5.68	3.51546
5690	5.69	3.51698
5700	5.7	3.51522
5710	5.71	3.51301
5720	5.72	3.52172
5730	5.73	3.50618
5740	5.74	3.50314
5750	5.75	3.5128
5760	5.76	3.50412
5770	5.77	3.50697
5780	5.78	3.49534
5790	5.79	3.49562
5800	5.8	3.49099
5810	5.81	3.49632
5820	5.82	3.49533
5830	5.83	3.4967
5840	5.84	3.49492
5850	5.85	3.49356
5860	5.86	3.49285
5870	5.87	3.48936
5880	5.88	3.49873
5890	5.89	3.49675
5900	5.9	3.49835
5910	5.91	3.50759
5920	5.92	3.49492
5930	5.93	3.50636
5940	5.94	3.48754
5950	5.95	3.49842
5960	5.96	3.49426
5970	5.97	3.49125
5980	5.98	3.49397
5990	5.99	3.49758
6000	6	3.49256
6010	6.01	3.49762
6020	6.02	3.48541
6030	6.03	3.48211
6040	6.04	3.47911
6050	6.05	3.48232
6060	6.06	3.4875
6070	6.07	3.48736
6080	6.08	3.49508
6090	6.09	3.50197
6100	6.1	3.48313
6110	6.11	3.49893
6120	6.12	3.49876
6130	6.13	3.49753
6140	6.14	3.50061
6150	6.15	3.50684
6160	6.16	3.50285
6170	6.17	3.49881
6180	6.18	3.5044
6190	6.19	3.50141
6200	6.2	3.5069
6210	6.21	3.51089
6220	6.22	3.50479
6230	6.23	3.50325
6240	6.24	3.50384
6250	6.25	3.5005
6260	6.26	3.49511
6270	6.27	3.49144
6280	6.28	3.48885
6290	6.29	3.48923
6300	6.3	3.48729
6310	6.31	3.49756
6320	6.32	3.50011
6330	6.33	3.4913
6340	6.34	3.49527
6350	6.35	3.50098
6360	6.36	3.50201
6370	6.37	3.49834
6380	6.38	3.49568
6390	6.39	3.48514
6400	6.4	3.48316
6410	6.41	3.48256
6420	6.42	3.48978
6430	6.43	3.48548
6440	6.44	3.47936
6450	6.45	3.47714
6460	6.46	3.48323
6470	6.47	3.47566
6480	6.48	3.48619
6490	6.49	3.48813
6500	6.5	3.48643
6510	6.51	3.47478
6520	6.52	3.4742
6530	6.53	3.47526
6540	6.54	3.47412
6550	6.55	3.47314
6560	6.56	3.48089
6570	6.57	3.47551
6580	6.58	3.47662
6590	6.59	3.47631
6600	6.6	3.47213
6610	6.61	3.46697
6620	6.62	3.47783
6630	6.63	3.46497
6640	6.64	3.47237
6650	6.65	3.45572
6660	6.66	3.4542
6670	6.67	3.46258
6680	6.68	3.46106
6690	6.69	3.45566
6700	6.7	3.45882
6710	6.71	3.46985
6720	6.72	3.45988
6730	6.73	3.46047
6740	6.74	3.45583
6750	6.75	3.46051
6760	6.76	3.45528
6770	6.77	3.44538
6780	6.78	3.45534
6790	6.79	3.44371
6800	6.8	3.45775
6810	6.81	3.45359
6820	6.82	3.45452
6830	6.83	3.44664
6840	6.84	3.45232
6850	6.85	3.46207
6860	6.86	3.46111
6870	6.87	3.47472
6880	6.88	3.47641
6890	6.89	3.46775
6900	6.9	3.47001
6910	6.91	3.46974
6920	6.92	3.45757
6930	6.93	3.45514
6940	6.94	3.463
6950	6.95	3.46272
6960	6.96	3.46196
6970	6.97	3.45537
6980	6.98	3.45239
6990	6.99	3.45817
7000	7	3.45015
7010	7.01	3.46061
7020	7.02	3.45872
7030	7.03	3.45473
7040	7.04	3.45613
7050	7.05	3.45088
7060	7.06	3.45159
7070	7.07	3.45825
7080	7.08	3.45436
7090	7.09	3.45011
7100	7.1	3.46657
7110	7.11	3.46147
7120	7.12	3.4603
7130	7.13	3.46692
7140	7.14	3.46439
7150	7.15	3.45608
7160	7.16	3.46519
7170	7.17	3.45966
7180	7.18	3.46275
7190	7.19	3.46468
7200	7.2	3.46253
7210	7.21	3.46321
7220	7.22	3.4593
7230	7.23	3.45124
7240	7.24	3.45186
7250	7.25	3.44877
7260	7.26	3.45175
7270	7.27	3.44811
7280	7.28	3.44527
7290	7.29	3.45674
7300	7.3	3.45619
7310	7.31	3.45957
7320	7.32	3.45569
7330	7.33	3.45692
7340	7.34	3.45006
7350	7.35	3.44201
7360	7.36	3.4443
7370	7.37	3.45165
7380	7.38	3.44625
7390	7.39	3.44134
7400	7.4	3.44227
7410	7.41	3.4502
7420	7.42	3.45612
7430	7.43	3.46739
7440	7.44	3.4588
7450	7.45	3.46462
7460	7.46	3.46382
7470	7.47	3.45631
7480	7.48	3.45735
7490	7.49	3.44876
7500	7.5	3.43955
7510	7.51	3.44115
7520	7.52	3.43951
7530	7.53	3.43895
7540	7.54	3.43988
7550	7.55	3.43635
7560	7.56	3.43154
7570	7.57	3.42758
7580	7.58	3.43726
7590	7.59	3.43286
7600	7.6	3.43416
7610	7.61	3.42845
7620	7.62	3.42808
7630	7.63	3.4322
7640	7.64	3.42758
7650	7.65	3.43624
7660	7.66	3.43477
7670	7.67	3.42307
7680	7.68	3.42727
7690	7.69	3.41233
7700	7.7	3.42757
7710	7.71	3.42062
7720	7.72	3.42606
7730	7.73	3.41952
7740	7.74	3.41992
7750	7.75	3.42319
7760	7.76	3.41794
7770	7.77	3.41198
7780	7.78	3.41763
7790	7.79	3.41512
7800	7.8	3.41994
7810	7.81	3.42004
7820	7.82	3.41277
7830	7.83	3.42128
7840	7.84	3.42459
7850	7.85	3.42427
7860	7.86	3.42946
7870	7.87	3.43583
7880	7.88	3.4235
7890	7.89	3.42714
7900	7.9	3.43376
7910	7.91	3.43533
7920	7.92	3.44055
7930	7.93	3.44736
7940	7.94	3.44412
7950	7.95	3.44485
7960	7.96	3.44721
7970	7.97	3.4556
7980	7.98	3.46059
7990	7.99	3.46524
8000	8	3.46711
8010	8.01	3.46106
8020	8.02	3.45247
8030	8.03	3.45163
8040	8.04	3.44492
8050	8.05	3.45337
8060	8.06	3.44853
8070	8.07	3.44058
8080	8.08	3.44414
8090	8.09	3.446
8100	8.1	3.4481
8110	8.11	3.44416
8120	8.12	3.43794
8130	8.13	3.43405
8140	8.14	3.43444
8150	8.15	3.44103
8160	8.16	3.42969
8170	8.17	3.43519
8180	8.18	3.42501
8190	8.19	3.43088
8200	8.2	3.43024
8210	8.21	3.42954
8220	8.22	3.43088
8230	8.23	3.4417
8240	8.24	3.43931
8250	8.25	3.42948
8260	8.26	3.42928
8270	8.27	3.43036
8280	8.28	3.42902
8290	8.29	3.42831
8300	8.3	3.42495
8310	8.31	3.42787
8320	8.32	3.43085
8330	8.33	3.42904
8340	8.34	3.43198
8350	8.35	3.43125
8360	8.36	3.43522
8370	8.37	3.43092
8380	8.38	3.42943
8390	8.39	3.42453
8400	8.4	3.41872
8410	8.41	3.41828
8420	8.42	3.4209
8430	8.43	3.43005
8440	8.44	3.43129
8450	8.45	3.43138
8460	8.46	3.42654
8470	8.47	3.43312
8480	8.48	3.42507
8490	8.49	3.42337
8500	8.5	3.42363
8510	8.51	3.42929
8520	8.52	3.43226
8530	8.53	3.42746
8540	8.54	3.42577
8550	8.55	3.43654
8560	8.56	3.43821
8570	8.57	3.43878
8580	8.58	3.43463
8590	8.59	3.42487
8600	8.6	3.43212
8610	8.61	3.43081
8620	8.62	3.42838
8630	8.63	3.42697
8640	8.64	3.42977
8650	8.65	3.43371
8660	8.66	3.4389
8670	8.67	3.42888
8680	8.68	3.43618
8690	8.69	3.43953
8700	8.7	3.45143
8710	8.71	3.43694
8720	8.72	3.44449
8730	8.73	3.44592
8740	8.74	3.43674
8750	8.75	3.43159
8760	8.76	3.44059
8770	8.77	3.44391
8780	8.78	3.43772
8790	8.79	3.45169
8800	8.8	3.45633
8810	8.81	3.44676
8820	8.82	3.44589
8830	8.83	3.44722
8840	8.84	3.45067
8850	8.85	3.4563
8860	8.86	3.45582
8870	8.87	3.45379
8880	8.88	3.44518
8890	8.89	3.45095
8900	8.9	3.45203
8910	8.91	3.45065
8920	8.92	3.44391
8930	8.93	3.44812
8940	8.94	3.45379
8950	8.95	3.45108
8960	8.96	3.45526
8970	8.97	3.4563
8980	8.98	3.45322
8990	8.99	3.45673
9000	9	3.45323
9010	9.01	3.46146
9020	9.02	3.46174
9030	9.03	3.45973
9040	9.04	3.4603
9050	9.05	3.45805
9060	9.06	3.46969
9070	9.07	3.4771
9080	9.08	3.47724
9090	9.09	3.4757
9100	9.1	3.47909
9110	9.11	3.47765
9120	9.12	3.47695
9130	9.13	3.46502
9140	9.14	3.46361
9150	9.15	3.46394
9160	9.16	3.46274
9170	9.17	3.46303
9180	9.18	3.45689
9190	9.19	3.45228
9200	9.2	3.45239
9210	9.21	3.45798
9220	9.22	3.46175
9230	9.23	3.47243
9240	9.24	3.46274
9250	9.25	3.47279
9260	9.26	3.47745
9270	9.27	3.47879
9280	9.28	3.47308
9290	9.29	3.48465
9300	9.3	3.48157
9310	9.31	3.48294
9320	9.32	3.48048
9330	9.33	3.47082
9340	9.34	3.47282
9350	9.35	3.46365
9360	9.36	3.46636
9370	9.37	3.46586
9380	9.38	3.46151
9390	9.39	3.45615
9400	9.4	3.46305
9410	9.41	3.46049
9420	9.42	3.45677
9430	9.43	3.4652
9440	9.44	3.46965
9450	9.45	3.47011
9460	9.46	3.46936
9470	9.47	3.47301
9480	9.48	3.46803
9490	9.49	3.46538
9500	9.5	3.47335
9510	9.51	3.46764
9520	9.52	3.46521
9530	9.53	3.46909
9540	9.54	3.46808
9550	9.55	3.46789
9560	9.56	3.46166
9570	9.57	3.45583
9580	9.58	3.46187
9590	9.59	3.47407
9600	9.6	3.46838
9610	9.61	3.46544
9620	9.62	3.47335
9630	9.63	3.46207
9640	9.64	3.46591
9650	9.65	3.46232
9660	9.66	3.46089
9670	9.67	3.4576
9680	9.68	3.45995
9690	9.69	3.46157
9700	9.7	3.45523
9710	9.71	3.45522
9720	9.72	3.46009
9730	9.73	3.45779
9740	9.74	3.45533
9750	9.75	3.46202
9760	9.76	3.45695
9770	9.77	3.46802
9780	9.78	3.4586
9790	9.79	3.46149
9800	9.8	3.4603
9810	9.81	3.46022
9820	9.82	3.46652
9830	9.83	3.45551
9840	9.84	3.45582
9850	9.85	3.44663
9860	9.86	3.46591
9870	9.87	3.45664
9880	9.88	3.44643
9890	9.89	3.45045
9900	9.9	3.46022
9910	9.91	3.45579
9920	9.92	3.4533
9930	9.93	3.44893
9940	9.94	3.44483
9950	9.95	3.45179
9960	9.96	3.44395
9970	9.97	3.45116
9980	9.98	3.45832
9990	9.99	3.45204
10000	10	3.45253
10010	10.01	3.44911
10020	10.02	3.44467
10030	10.03	3.45276
10040	10.04	3.44961
10050	10.05	3.4495
10060	10.06	3.45273
10070	10.07	3.46494
10080	10.08	3.46938
10090	10.09	3.46633
10100	10.1	3.45223
10110	10.11	3.45249
10120	10.12	3.45437
10130	10.13	3.46755
10140	10.14	3.46037
10150	10.15	3.4745
10160	10.16	3.47066
10170	10.17	3.47482
10180	10.18	3.47574
10190	10.19	3.46926
10200	10.2	3.46518
10210	10.21	3.46345
10220	10.22	3.47299
10230	10.23	3.46329
10240	10.24	3.47083
10250	10.25	3.47432
10260	10.26	3.47702
10270	10.27	3.48129
10280	10.28	3.47028
10290	10.29	3.47332
10300	10.3	3.4743
10310	10.31	3.47539
10320	10.32	3.47038
10330	10.33	3.47196
10340	10.34	3.47822
10350	10.35	3.4842
10360	10.36	3.48922
10370	10.37	3.48036
10380	10.38	3.48706
10390	10.39	3.48865
10400	10.4	3.49116
10410	10.41	3.4903
10420	10.42	3.4808
10430	10.43	3.48821
10440	10.44	3.47996
10450	10.45	3.48083
10460	10.46	3.47359
10470	10.47	3.46697
10480	10.48	3.45904
10490	10.49	3.46095
10500	10.5	3.46862
10510	10.51	3.46919
10520	10.52	3.47928
10530	10.53	3.47702
10540	10.54	3.47305
10550	10.55	3.4722
10560	10.56	3.46982
10570	10.57	3.48366
10580	10.58	3.47834
10590	10.59	3.4799
10600	10.6	3.47908
10610	10.61	3.47929
10620	10.62	3.48424
10630	10.63	3.4867
10640	10.64	3.48901
10650	10.65	3.49038
10660	10.66	3.4829
10670	10.67	3.4928
10680	10.68	3.48801
10690	10.69	3.49467
10700	10.7	3.48315
10710	10.71	3.49116
10720	10.72	3.48705
10730	10.73	3.48131
10740	10.74	3.4864
10750	10.75	3.50007
10760	10.76	3.48451
10770	10.77	3.48102
10780	10.78	3.47796
10790	10.79	3.46623
10800	10.8	3.47348
10810	10.81	3.48797
10820	10.82	3.47694
10830	10.83	3.48257
10840	10.84	3.48521
10850	10.85	3.49132
10860	10.86	3.48085
10870	10.87	3.47114
10880	10.88	3.47245
10890	10.89	3.47299
10900	10.9	3.46439
10910	10.91	3.47094
10920	10.92	3.47048
10930	10.93	3.47522
10940	10.94	3.48257
10950	10.95	3.47126
10960	10.96	3.47973
10970	10.97	3.47766
10980	10.98	3.47704
10990	10.99	3.4727
11000	11	3.47623
11010	11.01	3.4786
11020	11.02	3.48439
11030	11.03	3.48332
11040	11.04	3.48013
11050	11.05	3.48199
11060	11.06	3.4834
11070	11.07	3.48369
11080	11.08	3.48495
11090	11.09	3.48365
11100	11.1	3.4915
11110	11.11	3.49651
11120	11.12	3.48767
11130	11.13	3.48923
11140	11.14	3.49584
11150	11.15	3.48881
11160	11.16	3.4965
11170	11.17	3.50511
11180	11.18	3.49261
11190	11.19	3.48473
11200	11.2	3.47732
11210	11.21	3.48326
11220	11.22	3.48361
11230	11.23	3.49687
11240	11.24	3.50174
11250	11.25	3.49315
11260	11.26	3.49116
11270	11.27	3.48348
11280	11.28	3.48114
11290	11.29	3.48913
11300	11.3	3.48386
11310	11.31	3.48918
11320	11.32	3.49131
11330	11.33	3.49943
11340	11.34	3.50257
11350	11.35	3.49818
11360	11.36	3.49796
11370	11.37	3.5012
11380	11.38	3.49556
11390	11.39	3.4904
11400	11.4	3.49185
11410	11.41	3.49941
11420	11.42	3.48641
11430	11.43	3.48735
11440	11.44	3.48753
11450	11.45	3.48795
11460	11.46	3.48298
11470	11.47	3.47533
11480	11.48	3.47831
11490	11.49	3.48999
11500	11.5	3.49399
11510	11.51	3.49363
11520	11.52	3.49596
11530	11.53	3.48169
11540	11.54	3.48582
11550	11.55	3.49063
11560	11.56	3.49515
11570	11.57	3.48189
11580	11.58	3.49116
11590	11.59	3.49053
11600	11.6	3.49344
11610	11.61	3.49315
11620	11.62	3.48431
11630	11.63	3.48575
11640	11.64	3.47817
11650	11.65	3.48009
11660	11.66	3.4856
11670	11.67	3.47888
11680	11.68	3.48898
11690	11.69	3.47358
11700	11.7	3.46605
11710	11.71	3.46908
11720	11.72	3.47566
11730	11.73	3.46925
11740	11.74	3.45794
11750	11.75	3.4696
11760	11.76	3.4605
11770	11.77	3.45575
11780	11.78	3.46878
11790	11.79	3.46197
11800	11.8	3.48131
11810	11.81	3.48131
11820	11.82	3.48206
11830	11.83	3.47584
11840	11.84	3.48147
11850	11.85	3.48616
11860	11.86	3.47456
11870	11.87	3.47204
11880	11.88	3.48077
11890	11.89	3.48093
11900	11.9	3.48946
11910	11.91	3.48356
11920	11.92	3.48694
11930	11.93	3.48218
11940	11.94	3.47841
11950	11.95	3.48263
11960	11.96	3.4865
11970	11.97	3.48686
11980	11.98	3.48089
11990	11.99	3.48039
12000	12	3.47823
12010	12.01	3.47581
12020	12.02	3.48372
12030	12.03	3.46956
12040	12.04	3.47636
12050	12.05	3.48003
12060	12.06	3.48085
12070	12.07	3.48898
12080	12.08	3.48539
12090	12.09	3.47978
12100	12.1	3.48631
12110	12.11	3.4832
12120	12.12	3.49181
12130	12.13	3.49715
12140	12.14	3.49239
12150	12.15	3.49802
12160	12.16	3.48637
12170	12.17	3.48662
12180	12.18	3.47994
12190	12.19	3.48605
12200	12.2	3.49585
12210	12.21	3.49028
12220	12.22	3.49576
12230	12.23	3.49652
12240	12.24	3.49996
12250	12.25	3.49634
12260	12.26	3.50031
12270	12.27	3.50139
12280	12.28	3.49378
12290	12.29	3.49107
12300	12.3	3.48836
12310	12.31	3.49246
12320	12.32	3.49552
12330	12.33	3.49217
12340	12.34	3.48474
12350	12.35	3.47468
12360	12.36	3.48151
12370	12.37	3.48526
12380	12.38	3.48586
12390	12.39	3.47289
12400	12.4	3.47279
12410	12.41	3.47798
12420	12.42	3.47083
12430	12.43	3.47665
12440	12.44	3.47525
12450	12.45	3.47215
12460	12.46	3.45952
12470	12.47	3.46137
12480	12.48	3.45269
12490	12.49	3.45935
12500	12.5	3.45486
12510	12.51	3.4561
12520	12.52	3.46137
12530	12.53	3.4523
12540	12.54	3.45553
12550	12.55	3.45447
12560	12.56	3.45347
12570	12.57	3.4507
12580	12.58	3.45946
12590	12.59	3.45667
12600	12.6	3.45009
12610	12.61	3.45123
12620	12.62	3.45061
12630	12.63	3.44631
12640	12.64	3.44512
12650	12.65	3.44826
12660	12.66	3.44449
12670	12.67	3.45343
12680	12.68	3.44752
12690	12.69	3.44241
12700	12.7	3.45846
12710	12.71	3.44374
12720	12.72	3.46251
12730	12.73	3.44941
12740	12.74	3.44847
12750	12.75	3.45329
12760	12.76	3.45214
12770	12.77	3.45678
12780	12.78	3.46549
12790	12.79	3.44636
12800	12.8	3.44729
12810	12.81	3.45473
12820	12.82	3.4552
12830	12.83	3.46528
12840	12.84	3.4651
12850	12.85	3.47006
12860	12.86	3.46743
12870	12.87	3.46362
12880	12.88	3.45972
12890	12.89	3.45342
12900	12.9	3.45875
12910	12.91	3.44987
12920	12.92	3.44915
12930	12.93	3.45032
12940	12.94	3.44413
12950	12.95	3.45992
12960	12.96	3.46734
12970	12.97	3.46348
12980	12.98	3.46675
12990	12.99	3.46303
13000	13	3.45991
13010	13.01	3.4655
13020	13.02	3.45796
13030	13.03	3.46281
13040	13.04	3.45289
13050	13.05	3.46364
13060	13.06	3.46471
13070	13.07	3.45238
13080	13.08	3.46703
13090	13.09	3.46501
13100	13.1	3.45478
13110	13.11	3.47276
13120	13.12	3.47081
13130	13.13	3.47783
13140	13.14	3.47331
13150	13.15	3.48728
13160	13.16	3.47713
13170	13.17	3.48258
13180	13.18	3.47526
13190	13.19	3.46874
13200	13.2	3.46993
13210	13.21	3.46681
13220	13.22	3.46882
13230	13.23	3.48013
13240	13.24	3.48445
13250	13.25	3.48055
13260	13.26	3.4769
13270	13.27	3.48005
13280	13.28	3.48539
13290	13.29	3.47691
13300	13.3	3.47965
13310	13.31	3.48392
13320	13.32	3.47451
13330	13.33	3.47702
13340	13.34	3.48222
13350	13.35	3.47604
13360	13.36	3.48369
13370	13.37	3.47463
13380	13.38	3.47251
13390	13.39	3.47757
13400	13.4	3.46937
13410	13.41	3.46189
13420	13.42	3.47003
13430	13.43	3.4649
13440	13.44	3.46321
13450	13.45	3.45718
13460	13.46	3.47692
13470	13.47	3.47408
13480	13.48	3.47299
13490	13.49	3.46743
13500	13.5	3.46876
13510	13.51	3.4658
13520	13.52	3.47038
13530	13.53	3.46762
13540	13.54	3.46345
13550	13.55	3.47263
13560	13.56	3.4727
13570	13.57	3.47121
13580	13.58	3.4733
13590	13.59	3.47413
13600	13.6	3.47879
13610	13.61	3.47454
13620	13.62	3.48134
13630	13.63	3.48007
13640	13.64	3.48394
13650	13.65	3.4861
13660	13.66	3.4734
13670	13.67	3.46704
13680	13.68	3.46163
13690	13.69	3.46195
13700	13.7	3.47323
13710	13.71	3.46725
13720	13.72	3.46137
13730	13.73	3.46203
13740	13.74	3.45651
13750	13.75	3.46303
13760	13.76	3.46236
13770	13.77	3.46064
13780	13.78	3.46204
13790	13.79	3.46222
13800	13.8	3.4642
13810	13.81	3.45792
13820	13.82	3.46847
13830	13.83	3.46669
13840	13.84	3.46209
13850	13.85	3.46644
13860	13.86	3.47091
13870	13.87	3.4709
13880	13.88	3.46556
13890	13.89	3.46166
13900	13.9	3.46194
13910	13.91	3.47367
13920	13.92	3.47275
13930	13.93	3.46664
13940	13.94	3.46505
13950	13.95	3.46822
13960	13.96	3.45611
13970	13.97	3.45492
13980	13.98	3.46836
13990	13.99	3.46224
14000	14	3.4611
14010	14.01	3.45966
14020	14.02	3.46021
14030	14.03	3.46101
14040	14.04	3.45838
14050	14.05	3.45671
14060	14.06	3.45877
14070	14.07	3.45515
14080	14.08	3.45849
14090	14.09	3.45572
14100	14.1	3.47159
14110	14.11	3.47657
14120	14.12	3.46377
14130	14.13	3.466
14140	14.14	3.47478
14150	14.15	3.45996
14160	14.16	3.46598
14170	14.17	3.46975
14180	14.18	3.45881
14190	14.19	3.47075
14200	14.2	3.47453
14210	14.21	3.46567
14220	14.22	3.46339
14230	14.23	3.46576
14240	14.24	3.46009
14250	14.25	3.46236
14260	14.26	3.45958
14270	14.27	3.45804
14280	14.28	3.46817
14290	14.29	3.46076
14300	14.3	3.44639
14310	14.31	3.45377
14320	14.32	3.45046
14330	14.33	3.45152
14340	14.34	3.44281
14350	14.35	3.44699
14360	14.36	3.45578
14370	14.37	3.44732
14380	14.38	3.4496
14390	14.39	3.45596
14400	14.4	3.45605
14410	14.41	3.46395
14420	14.42	3.4599
14430	14.43	3.45868
14440	14.44	3.4481
14450	14.45	3.45559
14460	14.46	3.45464
14470	14.47	3.46071
14480	14.48	3.45253
14490	14.49	3.45183
14500	14.5	3.44596
14510	14.51	3.43878
14520	14.52	3.44361
14530	14.53	3.44753
14540	14.54	3.45444
14550	14.55	3.45718
14560	14.56	3.45711
14570	14.57	3.46288
14580	14.58	3.46974
14590	14.59	3.46841
14600	14.6	3.46277
14610	14.61	3.45897
14620	14.62	3.45784
14630	14.63	3.45322
14640	14.64	3.44677
14650	14.65	3.44742
14660	14.66	3.44199
14670	14.67	3.45766
14680	14.68	3.4523
14690	14.69	3.44584
14700	14.7	3.44171
14710	14.71	3.44925
14720	14.72	3.44327
14730	14.73	3.44178
14740	14.74	3.44016
14750	14.75	3.44612
14760	14.76	3.44547
14770	14.77	3.43936
14780	14.78	3.4437
14790	14.79	3.45552
14800	14.8	3.45439
14810	14.81	3.4509
14820	14.82	3.45127
14830	14.83	3.46032
14840	14.84	3.45275
14850	14.85	3.4689
14860	14.86	3.46688
14870	14.87	3.45835
14880	14.88	3.46431
14890	14.89	3.46479
14900	14.9	3.4688
14910	14.91	3.46543
14920	14.92	3.46429
14930	14.93	3.46375
14940	14.94	3.46478
14950	14.95	3.45485
14960	14.96	3.46782
14970	14.97	3.46243
14980	14.98	3.45906
14990	14.99	3.46347
15000	15	3.45421
15010	15.01	3.45688
15020	15.02	3.4647
15030	15.03	3.46319
15040	15.04	3.46474
15050	15.05	3.47233
15060	15.06	3.46365
15070	15.07	3.47735
15080	15.08	3.47405
15090	15.09	3.46988
15100	15.1	3.46403
15110	15.11	3.46687
15120	15.12	3.4585
15130	15.13	3.45768
15140	15.14	3.45655
15150	15.15	3.46216
15160	15.16	3.46819
15170	15.17	3.47156
15180	15.18	3.46804
15190	15.19	3.46646
15200	15.2	3.47346
15210	15.21	3.46161
15220	15.22	3.46368
15230	15.23	3.47189
15240	15.24	3.46922
15250	15.25	3.45568
15260	15.26	3.46324
15270	15.27	3.46217
15280	15.28	3.45954
15290	15.29	3.46186
15300	15.3	3.46402
15310	15.31	3.46317
15320	15.32	3.4613
15330	15.33	3.45594
15340	15.34	3.45983
15350	15.35	3.46256
15360	15.36	3.46268
15370	15.37	3.46965
15380	15.38	3.46778
15390	15.39	3.4582
15400	15.4	3.4764
15410	15.41	3.4764
15420	15.42	3.47158
15430	15.43	3.46409
15440	15.44	3.45969
15450	15.45	3.46225
15460	15.46	3.46254
15470	15.47	3.46776
15480	15.48	3.46624
15490	15.49	3.46132
15500	15.5	3.46937
15510	15.51	3.47321
15520	15.52	3.47423
15530	15.53	3.46181
15540	15.54	3.46054
15550	15.55	3.46203
15560	15.56	3.46882
15570	15.57	3.463
15580	15.58	3.45491
15590	15.59	3.46292
15600	15.6	3.45111
15610	15.61	3.44981
15620	15.62	3.46503
15630	15.63	3.46109
15640	15.64	3.46263
15650	15.65	3.46561
15660	15.66	3.4561
15670	15.67	3.47259
15680	15.68	3.46303
15690	15.69	3.4514
15700	15.7	3.4605
15710	15.71	3.45967
15720	15.72	3.46563
15730	15.73	3.46984
15740	15.74	3.46348
15750	15.75	3.46149
15760	15.76	3.46456
15770	15.77	3.47028
15780	15.78	3.4682
15790	15.79	3.46836
15800	15.8	3.46848
15810	15.81	3.46969
15820	15.82	3.46198
15830	15.83	3.46455
15840	15.84	3.47003
15850	15.85	3.47573
15860	15.86	3.47125
15870	15.87	3.4689
15880	15.88	3.46683
15890	15.89	3.46345
15900	15.9	3.45855
15910	15.91	3.45814
15920	15.92	3.45915
15930	15.93	3.45895
15940	15.94	3.45615
15950	15.95	3.4561
15960	15.96	3.46547
15970	15.97	3.46356
15980	15.98	3.4601
15990	15.99	3.45547
16000	16	3.45382
16010	16.01	3.45296
16020	16.02	3.45629
16030	16.03	3.45644
16040	16.04	3.45759
16050	16.05	3.46169
16060	16.06	3.46928
16070	16.07	3.46285
16080	16.08	3.46583
16090	16.09	3.47057
16100	16.1	3.46427
16110	16.11	3.45913
16120	16.12	3.45923
16130	16.13	3.45914
16140	16.14	3.47206
16150	16.15	3.46919
16160	16.16	3.46665
16170	16.17	3.45201
16180	16.18	3.44661
16190	16.19	3.45072
16200	16.2	3.45753
16210	16.21	3.45581
16220	16.22	3.4514
16230	16.23	3.45839
16240	16.24	3.46398
16250	16.25	3.45898
16260	16.26	3.45936
16270	16.27	3.46559
16280	16.28	3.46992
16290	16.29	3.47448
16300	16.3	3.47396
16310	16.31	3.45549
16320	16.32	3.45997
16330	16.33	3.45953
16340	16.34	3.4559
16350	16.35	3.46545
16360	16.36	3.46912
16370	16.37	3.45546
16380	16.38	3.46011
16390	16.39	3.46182
16400	16.4	3.46771
16410	16.41	3.45808
16420	16.42	3.45989
16430	16.43	3.46502
16440	16.44	3.46774
16450	16.45	3.46095
16460	16.46	3.47015
16470	16.47	3.45516
16480	16.48	3.45797
16490	16.49	3.46552
16500	16.5	3.46376
16510	16.51	3.46839
16520	16.52	3.45717
16530	16.53	3.47223
16540	16.54	3.47212
16550	16.55	3.46734
16560	16.56	3.4756
16570	16.57	3.47209
16580	16.58	3.46743
16590	16.59	3.47874
16600	16.6	3.47645
16610	16.61	3.46667
16620	16.62	3.46667
16630	16.63	3.47585
16640	16.64	3.46394
16650	16.65	3.46273
16660	16.66	3.45858
16670	16.67	3.46883
16680	16.68	3.47068
16690	16.69	3.47231
16700	16.7	3.47681
16710	16.71	3.47325
16720	16.72	3.45965
16730	16.73	3.45819
16740	16.74	3.46853
16750	16.75	3.47731
16760	16.76	3.4664
16770	16.77	3.46523
16780	16.78	3.46106
16790	16.79	3.46638
16800	16.8	3.4529
16810	16.81	3.44859
16820	16.82	3.46276
16830	16.83	3.45613
16840	16.84	3.45751
16850	16.85	3.46191
16860	16.86	3.45741
16870	16.87	3.45331
16880	16.88	3.46038
16890	16.89	3.46025
16900	16.9	3.45426
16910	16.91	3.46609
16920	16.92	3.4582
16930	16.93	3.45186
16940	16.94	3.45605
16950	16.95	3.45723
16960	16.96	3.46539
16970	16.97	3.46096
16980	16.98	3.4614
16990	16.99	3.47676
17000	17	3.47798
17010	17.01	3.47133
17020	17.02	3.47747
17030	17.03	3.47668
17040	17.04	3.46768
17050	17.05	3.47683
17060	17.06	3.47613
17070	17.07	3.47512
17080	17.08	3.4689
17090	17.09	3.46567
17100	17.1	3.472
17110	17.11	3.47539
17120	17.12	3.46926
17130	17.13	3.47323
17140	17.14	3.47213
17150	17.15	3.47754
17160	17.16	3.47007
17170	17.17	3.46756
17180	17.18	3.47117
17190	17.19	3.47021
17200	17.2	3.47342
17210	17.21	3.47173
17220	17.22	3.47643
17230	17.23	3.46749
17240	17.24	3.4733
17250	17.25	3.46798
17260	17.26	3.462
17270	17.27	3.46544
17280	17.28	3.46432
17290	17.29	3.47774
17300	17.3	3.48426
17310	17.31	3.47682
17320	17.32	3.46971
17330	17.33	3.48118
17340	17.34	3.47434
17350	17.35	3.47292
17360	17.36	3.46606
17370	17.37	3.4699
17380	17.38	3.47149
17390	17.39	3.47047
17400	17.4	3.47106
17410	17.41	3.48747
17420	17.42	3.47951
17430	17.43	3.4736
17440	17.44	3.47891
17450	17.45	3.47791
17460	17.46	3.48057
17470	17.47	3.48868
17480	17.48	3.49872
17490	17.49	3.49584
17500	17.5	3.49681
17510	17.51	3.49113
17520	17.52	3.49264
17530	17.53	3.48539
17540	17.54	3.48607
17550	17.55	3.48154
17560	17.56	3.48143
17570	17.57	3.4745
17580	17.58	3.47747
17590	17.59	3.48404
17600	17.6	3.47286
17610	17.61	3.474
17620	17.62	3.47583
17630	17.63	3.46245
17640	17.64	3.47514
17650	17.65	3.47031
17660	17.66	3.46177
17670	17.67	3.46333
17680	17.68	3.46047
17690	17.69	3.46965
17700	17.7	3.45839
17710	17.71	3.46731
17720	17.72	3.46849
17730	17.73	3.45682
17740	17.74	3.45957
17750	17.75	3.44884
17760	17.76	3.45679
17770	17.77	3.4597
17780	17.78	3.45813
17790	17.79	3.46182
17800	17.8	3.4685
17810	17.81	3.46487
17820	17.82	3.473
17830	17.83	3.46719
17840	17.84	3.46739
17850	17.85	3.46995
17860	17.86	3.47235
17870	17.87	3.46167
17880	17.88	3.46049
17890	17.89	3.46282
17900	17.9	3.47014
17910	17.91	3.47498
17920	17.92	3.48732
17930	17.93	3.47502
17940	17.94	3.4786
17950	17.95	3.48329
17960	17.96	3.47771
17970	17.97	3.48185
17980	17.98	3.47502
17990	17.99	3.4791
18000	18	3.48187
18010	18.01	3.48459
18020	18.02	3.48203
18030	18.03	3.47187
18040	18.04	3.47439
18050	18.05	3.47132
18060	18.06	3.48329
18070	18.07	3.48594
18080	18.08	3.47927
18090	18.09	3.48804
18100	18.1	3.49388
18110	18.11	3.48857
18120	18.12	3.48624
18130	18.13	3.48971
18140	18.14	3.48056
18150	18.15	3.48824
18160	18.16	3.47777
18170	18.17	3.47797
18180	18.18	3.48773
18190	18.19	3.48273
18200	18.2	3.48944
18210	18.21	3.49289
18220	18.22	3.49478
18230	18.23	3.48373
18240	18.24	3.48691
18250	18.25	3.48459
18260	18.26	3.48444
18270	18.27	3.48196
18280	18.28	3.48058
18290	18.29	3.48582
18300	18.3	3.48307
18310	18.31	3.47966
18320	18.32	3.48521
18330	18.33	3.48155
18340	18.34	3.49332
18350	18.35	3.4943
18360	18.36	3.4929
18370	18.37	3.48736
18380	18.38	3.49131
18390	18.39	3.48561
18400	18.4	3.48145
18410	18.41	3.48368
18420	18.42	3.48116
18430	18.43	3.48285
18440	18.44	3.47893
18450	18.45	3.48163
18460	18.46	3.47194
18470	18.47	3.47828
18480	18.48	3.47535
18490	18.49	3.47838
18500	18.5	3.47564
18510	18.51	3.47986
18520	18.52	3.46984
18530	18.53	3.46984
18540	18.54	3.47529
18550	18.55	3.48087
18560	18.56	3.47342
18570	18.57	3.47369
18580	18.58	3.47987
18590	18.59	3.47145
18600	18.6	3.47982
18610	18.61	3.47792
18620	18.62	3.47446
18630	18.63	3.47977
18640	18.64	3.48521
18650	18.65	3.4851
18660	18.66	3.48286
18670	18.67	3.47894
18680	18.68	3.46916
18690	18.69	3.46976
18700	18.7	3.47263
18710	18.71	3.48001
18720	18.72	3.48221
18730	18.73	3.48024
18740	18.74	3.48395
18750	18.75	3.48409
18760	18.76	3.47237
18770	18.77	3.47588
18780	18.78	3.47343
18790	18.79	3.47409
18800	18.8	3.47956
18810	18.81	3.47406
18820	18.82	3.47475
18830	18.83	3.47356
18840	18.84	3.4699
18850	18.85	3.47115
18860	18.86	3.47558
18870	18.87	3.47882
18880	18.88	3.48381
18890	18.89	3.48607
18900	18.9	3.47882
18910	18.91	3.47886
18920	18.92	3.47725
18930	18.93	3.4837
18940	18.94	3.47734
18950	18.95	3.48662
18960	18.96	3.49341
18970	18.97	3.47801
18980	18.98	3.47716
18990	18.99	3.47011
19000	19	3.48012
19010	19.01	3.48422
19020	19.02	3.47816
19030	19.03	3.47432
19040	19.04	3.47462
19050	19.05	3.47719
19060	19.06	3.48486
19070	19.07	3.48594
19080	19.08	3.47449
19090	19.09	3.48521
19100	19.1	3.47312
19110	19.11	3.47078
19120	19.12	3.47083
19130	19.13	3.47479
19140	19.14	3.46486
19150	19.15	3.47196
19160	19.16	3.47426
19170	19.17	3.46532
19180	19.18	3.4573
19190	19.19	3.46713
19200	19.2	3.46944
19210	19.21	3.463
19220	19.22	3.47238
19230	19.23	3.46862
19240	19.24	3.46668
19250	19.25	3.456
19260	19.26	3.45377
19270	19.27	3.45807
19280	19.28	3.45353
19290	19.29	3.46434
19300	19.3	3.46211
19310	19.31	3.47275
19320	19.32	3.47351
19330	19.33	3.46593
19340	19.34	3.46438
19350	19.35	3.45816
19360	19.36	3.46143
19370	19.37	3.46335
19380	19.38	3.46259
19390	19.39	3.45883
19400	19.4	3.47041
19410	19.41	3.46692
19420	19.42	3.46667
19430	19.43	3.4665
19440	19.44	3.47015
19450	19.45	3.46486
19460	19.46	3.46542
19470	19.47	3.47294
19480	19.48	3.46871
19490	19.49	3.46556
19500	19.5	3.47388
19510	19.51	3.46927
19520	19.52	3.46784
19530	19.53	3.46868
19540	19.54	3.46956
19550	19.55	3.46954
19560	19.56	3.46484
19570	19.57	3.45906
19580	19.58	3.4597
19590	19.59	3.45355
19600	19.6	3.46118
19610	19.61	3.45072
19620	19.62	3.46028
19630	19.63	3.46153
19640	19.64	3.45704
19650	19.65	3.47691
19660	19.66	3.46906
19670	19.67	3.46378
19680	19.68	3.4735
19690	19.69	3.46504
19700	19.7	3.47752
19710	19.71	3.47647
19720	19.72	3.472
19730	19.73	3.47146
19740	19.74	3.47701
19750	19.75	3.47218
19760	19.76	3.47498
19770	19.77	3.47096
19780	19.78	3.47558
19790	19.79	3.48121
19800	19.8	3.47323
19810	19.81	3.47206
19820	19.82	3.47773
19830	19.83	3.47512
19840	19.84	3.47126
19850	19.85	3.478
19860	19.86	3.4762
19870	19.87	3.47621
19880	19.88	3.47859
19890	19.89	3.47623
19900	19.9	3.46546
19910	19.91	3.47549
19920	19.92	3.47763
19930	19.93	3.4774
19940	19.94	3.48997
19950	19.95	3.48023
19960	19.96	3.47307
19970	19.97	3.47556
19980	19.98	3.47534
[truncated: 18,002 more rows]

## Sheet: Mut3
Time (ps)	Time (ns)	Rg (Mut3)		3.42075
0	0	3.33211
10	0.01	3.38553
20	0.02	3.39598
30	0.03	3.40256
40	0.04	3.40369
50	0.05	3.40152
60	0.06	3.40734
70	0.07	3.41038
80	0.08	3.40498
90	0.09	3.40762
100	0.1	3.409
110	0.11	3.4036
120	0.12	3.40123
130	0.13	3.4012
140	0.14	3.38387
150	0.15	3.3797
160	0.16	3.38448
170	0.17	3.39155
180	0.18	3.38886
190	0.19	3.39751
200	0.2	3.40058
210	0.21	3.38785
220	0.22	3.39102
230	0.23	3.39758
240	0.24	3.40124
250	0.25	3.38732
260	0.26	3.39981
270	0.27	3.39269
280	0.28	3.39211
290	0.29	3.39256
300	0.3	3.39634
310	0.31	3.39812
320	0.32	3.40726
330	0.33	3.42273
340	0.34	3.42938
350	0.35	3.42374
360	0.36	3.42543
370	0.37	3.41797
380	0.38	3.42105
390	0.39	3.42918
400	0.4	3.42314
410	0.41	3.42598
420	0.42	3.42955
430	0.43	3.43109
440	0.44	3.42194
450	0.45	3.41897
460	0.46	3.42338
470	0.47	3.4188
480	0.48	3.42632
490	0.49	3.4168
500	0.5	3.41673
510	0.51	3.41638
520	0.52	3.42211
530	0.53	3.42265
540	0.54	3.43016
550	0.55	3.42888
560	0.56	3.43384
570	0.57	3.43103
580	0.58	3.42684
590	0.59	3.42318
600	0.6	3.42349
610	0.61	3.41534
620	0.62	3.41034
630	0.63	3.41777
640	0.64	3.41706
650	0.65	3.42544
660	0.66	3.42613
670	0.67	3.42369
680	0.68	3.42926
690	0.69	3.42972
700	0.7	3.42714
710	0.71	3.42255
720	0.72	3.41475
730	0.73	3.41912
740	0.74	3.40996
750	0.75	3.42685
760	0.76	3.42256
770	0.77	3.42017
780	0.78	3.41724
790	0.79	3.40417
800	0.8	3.41451
810	0.81	3.41442
820	0.82	3.42048
830	0.83	3.41809
840	0.84	3.4126
850	0.85	3.41931
860	0.86	3.42251
870	0.87	3.41924
880	0.88	3.42223
890	0.89	3.41976
900	0.9	3.42139
910	0.91	3.42373
920	0.92	3.42022
930	0.93	3.42352
940	0.94	3.41181
950	0.95	3.41184
960	0.96	3.42316
970	0.97	3.41282
980	0.98	3.4142
990	0.99	3.41866
1000	1	3.41489
1010	1.01	3.42191
1020	1.02	3.42483
1030	1.03	3.43318
1040	1.04	3.42814
1050	1.05	3.43593
1060	1.06	3.4238
1070	1.07	3.42496
1080	1.08	3.41538
1090	1.09	3.42303
1100	1.1	3.41854
1110	1.11	3.41864
1120	1.12	3.40787
1130	1.13	3.40606
1140	1.14	3.41969
1150	1.15	3.40788
1160	1.16	3.415
1170	1.17	3.40907
1180	1.18	3.41185
1190	1.19	3.42011
1200	1.2	3.41304
1210	1.21	3.42096
1220	1.22	3.41729
1230	1.23	3.42562
1240	1.24	3.42499
1250	1.25	3.43456
1260	1.26	3.42614
1270	1.27	3.42116
1280	1.28	3.42738
1290	1.29	3.42417
1300	1.3	3.42584
1310	1.31	3.42922
1320	1.32	3.42868
1330	1.33	3.43342
1340	1.34	3.42382
1350	1.35	3.42987
1360	1.36	3.42601
1370	1.37	3.43201
1380	1.38	3.43321
1390	1.39	3.43423
1400	1.4	3.42967
1410	1.41	3.42634
1420	1.42	3.43104
1430	1.43	3.4297
1440	1.44	3.4293
1450	1.45	3.43172
1460	1.46	3.44133
1470	1.47	3.43254
1480	1.48	3.43384
1490	1.49	3.42667
1500	1.5	3.4271
1510	1.51	3.4325
1520	1.52	3.43126
1530	1.53	3.42947
1540	1.54	3.43694
1550	1.55	3.4379
1560	1.56	3.43263
1570	1.57	3.4417
1580	1.58	3.43884
1590	1.59	3.4285
1600	1.6	3.43838
1610	1.61	3.43894
1620	1.62	3.44058
1630	1.63	3.43476
1640	1.64	3.43991
1650	1.65	3.44641
1660	1.66	3.44681
1670	1.67	3.44888
1680	1.68	3.44243
1690	1.69	3.44727
1700	1.7	3.44907
1710	1.71	3.4368
1720	1.72	3.43895
1730	1.73	3.4402
1740	1.74	3.44149
1750	1.75	3.43101
1760	1.76	3.44745
1770	1.77	3.44101
1780	1.78	3.43234
1790	1.79	3.44017
1800	1.8	3.43793
1810	1.81	3.44328
1820	1.82	3.43997
1830	1.83	3.43768
1840	1.84	3.43657
1850	1.85	3.43433
1860	1.86	3.43739
1870	1.87	3.43326
1880	1.88	3.44414
1890	1.89	3.43866
1900	1.9	3.44565
1910	1.91	3.44123
1920	1.92	3.44755
1930	1.93	3.44942
1940	1.94	3.44792
1950	1.95	3.43407
1960	1.96	3.44335
1970	1.97	3.45126
1980	1.98	3.4494
1990	1.99	3.44359
2000	2	3.44156
2010	2.01	3.4331
2020	2.02	3.43978
2030	2.03	3.43759
2040	2.04	3.43963
2050	2.05	3.43831
2060	2.06	3.43457
2070	2.07	3.43125
2080	2.08	3.42821
2090	2.09	3.42714
2100	2.1	3.43316
2110	2.11	3.42928
2120	2.12	3.43089
2130	2.13	3.42525
2140	2.14	3.43247
2150	2.15	3.426
2160	2.16	3.4192
2170	2.17	3.42158
2180	2.18	3.42208
2190	2.19	3.42543
2200	2.2	3.42183
2210	2.21	3.42183
2220	2.22	3.41901
2230	2.23	3.42419
2240	2.24	3.4375
2250	2.25	3.42656
2260	2.26	3.43678
2270	2.27	3.43651
2280	2.28	3.44049
2290	2.29	3.44329
2300	2.3	3.44743
2310	2.31	3.44542
2320	2.32	3.43756
2330	2.33	3.44256
2340	2.34	3.43669
2350	2.35	3.43441
2360	2.36	3.42986
2370	2.37	3.4393
2380	2.38	3.43566
2390	2.39	3.43603
2400	2.4	3.44044
2410	2.41	3.43596
2420	2.42	3.44544
2430	2.43	3.44667
2440	2.44	3.44668
2450	2.45	3.44106
2460	2.46	3.44835
2470	2.47	3.4531
2480	2.48	3.45005
2490	2.49	3.45861
2500	2.5	3.45821
2510	2.51	3.45438
2520	2.52	3.4542
2530	2.53	3.46107
2540	2.54	3.45895
2550	2.55	3.44919
2560	2.56	3.44828
2570	2.57	3.44513
2580	2.58	3.43145
2590	2.59	3.44043
2600	2.6	3.43782
2610	2.61	3.43502
2620	2.62	3.44547
2630	2.63	3.44692
2640	2.64	3.44847
2650	2.65	3.45517
2660	2.66	3.44704
2670	2.67	3.44166
2680	2.68	3.45489
2690	2.69	3.44837
2700	2.7	3.45002
2710	2.71	3.44967
2720	2.72	3.43951
2730	2.73	3.4457
2740	2.74	3.44258
2750	2.75	3.43941
2760	2.76	3.43555
2770	2.77	3.44131
2780	2.78	3.43718
2790	2.79	3.43741
2800	2.8	3.42621
2810	2.81	3.42972
2820	2.82	3.44218
2830	2.83	3.44425
2840	2.84	3.43917
2850	2.85	3.4357
2860	2.86	3.43203
2870	2.87	3.43722
2880	2.88	3.43414
2890	2.89	3.43451
2900	2.9	3.43262
2910	2.91	3.43199
2920	2.92	3.43822
2930	2.93	3.43084
2940	2.94	3.43486
2950	2.95	3.43
2960	2.96	3.4391
2970	2.97	3.44736
2980	2.98	3.43728
2990	2.99	3.43394
3000	3	3.43575
3010	3.01	3.43942
3020	3.02	3.44275
3030	3.03	3.44838
3040	3.04	3.44587
3050	3.05	3.44644
3060	3.06	3.45513
3070	3.07	3.44618
3080	3.08	3.46008
3090	3.09	3.45
3100	3.1	3.45628
3110	3.11	3.45637
3120	3.12	3.45825
3130	3.13	3.45126
3140	3.14	3.45156
3150	3.15	3.45077
3160	3.16	3.43974
3170	3.17	3.4445
3180	3.18	3.43862
3190	3.19	3.45483
3200	3.2	3.44899
3210	3.21	3.44743
3220	3.22	3.45436
3230	3.23	3.43726
3240	3.24	3.44471
3250	3.25	3.44456
3260	3.26	3.45043
3270	3.27	3.44945
3280	3.28	3.44618
3290	3.29	3.45548
3300	3.3	3.44671
3310	3.31	3.4471
3320	3.32	3.44695
3330	3.33	3.44667
3340	3.34	3.44809
3350	3.35	3.4603
3360	3.36	3.44536
3370	3.37	3.44423
3380	3.38	3.44888
3390	3.39	3.44157
3400	3.4	3.43667
3410	3.41	3.43712
3420	3.42	3.44549
3430	3.43	3.44925
3440	3.44	3.44828
3450	3.45	3.44222
3460	3.46	3.45106
3470	3.47	3.44683
3480	3.48	3.44982
3490	3.49	3.44391
3500	3.5	3.44495
3510	3.51	3.44238
3520	3.52	3.4377
3530	3.53	3.44009
3540	3.54	3.44048
3550	3.55	3.44184
3560	3.56	3.44362
3570	3.57	3.45508
3580	3.58	3.44804
3590	3.59	3.44622
3600	3.6	3.43725
3610	3.61	3.43662
3620	3.62	3.44402
3630	3.63	3.4402
3640	3.64	3.43893
3650	3.65	3.43614
3660	3.66	3.4427
3670	3.67	3.44253
3680	3.68	3.44169
3690	3.69	3.4406
3700	3.7	3.43535
3710	3.71	3.44064
3720	3.72	3.43314
3730	3.73	3.43864
3740	3.74	3.45213
3750	3.75	3.43772
3760	3.76	3.44519
3770	3.77	3.44855
3780	3.78	3.44943
3790	3.79	3.43471
3800	3.8	3.43597
3810	3.81	3.43483
3820	3.82	3.43508
3830	3.83	3.44344
3840	3.84	3.44168
3850	3.85	3.44883
3860	3.86	3.45039
3870	3.87	3.44476
3880	3.88	3.44906
3890	3.89	3.45037
3900	3.9	3.4431
3910	3.91	3.4406
3920	3.92	3.44343
3930	3.93	3.43778
3940	3.94	3.4401
3950	3.95	3.43877
3960	3.96	3.43527
3970	3.97	3.43738
3980	3.98	3.43345
3990	3.99	3.43346
4000	4	3.43162
4010	4.01	3.4324
4020	4.02	3.43601
4030	4.03	3.43064
4040	4.04	3.43604
4050	4.05	3.43888
4060	4.06	3.43282
4070	4.07	3.42595
4080	4.08	3.42727
4090	4.09	3.43707
4100	4.1	3.43422
4110	4.11	3.44568
4120	4.12	3.44911
4130	4.13	3.43518
4140	4.14	3.42897
4150	4.15	3.43785
4160	4.16	3.43218
4170	4.17	3.43818
4180	4.18	3.44023
4190	4.19	3.44427
4200	4.2	3.44674
4210	4.21	3.44264
4220	4.22	3.44208
4230	4.23	3.43082
4240	4.24	3.43529
4250	4.25	3.4407
4260	4.26	3.43084
4270	4.27	3.43425
4280	4.28	3.43713
4290	4.29	3.44254
4300	4.3	3.43645
4310	4.31	3.44264
4320	4.32	3.44643
4330	4.33	3.44748
4340	4.34	3.44212
4350	4.35	3.44201
4360	4.36	3.45004
4370	4.37	3.44204
4380	4.38	3.44214
4390	4.39	3.44817
4400	4.4	3.44027
4410	4.41	3.44265
4420	4.42	3.44445
4430	4.43	3.45177
4440	4.44	3.44224
4450	4.45	3.44317
4460	4.46	3.45343
4470	4.47	3.4448
4480	4.48	3.44763
4490	4.49	3.43876
4500	4.5	3.43416
4510	4.51	3.43254
4520	4.52	3.4363
4530	4.53	3.43117
4540	4.54	3.43359
4550	4.55	3.4427
4560	4.56	3.43076
4570	4.57	3.43862
4580	4.58	3.43987
4590	4.59	3.44227
4600	4.6	3.44308
4610	4.61	3.43192
4620	4.62	3.43025
4630	4.63	3.43374
4640	4.64	3.43359
4650	4.65	3.43411
4660	4.66	3.4382
4670	4.67	3.43131
4680	4.68	3.43552
4690	4.69	3.43197
4700	4.7	3.44631
4710	4.71	3.43564
4720	4.72	3.42783
4730	4.73	3.42741
4740	4.74	3.42998
4750	4.75	3.42318
4760	4.76	3.43985
4770	4.77	3.42984
4780	4.78	3.42969
4790	4.79	3.44472
4800	4.8	3.44352
4810	4.81	3.44308
4820	4.82	3.44259
4830	4.83	3.4346
4840	4.84	3.44056
4850	4.85	3.43633
4860	4.86	3.42971
4870	4.87	3.44523
4880	4.88	3.4362
4890	4.89	3.44217
4900	4.9	3.43758
4910	4.91	3.4536
4920	4.92	3.44823
4930	4.93	3.44142
4940	4.94	3.43606
4950	4.95	3.43803
4960	4.96	3.42724
4970	4.97	3.42715
4980	4.98	3.4386
4990	4.99	3.43843
5000	5	3.44597
5010	5.01	3.45749
5020	5.02	3.44723
5030	5.03	3.45009
5040	5.04	3.44835
5050	5.05	3.45486
5060	5.06	3.44793
5070	5.07	3.44311
5080	5.08	3.44613
5090	5.09	3.45269
5100	5.1	3.44946
5110	5.11	3.45254
5120	5.12	3.45027
5130	5.13	3.4573
5140	5.14	3.45979
5150	5.15	3.45892
5160	5.16	3.46322
5170	5.17	3.46411
5180	5.18	3.45419
5190	5.19	3.4626
5200	5.2	3.45912
5210	5.21	3.4527
5220	5.22	3.44821
5230	5.23	3.44676
5240	5.24	3.45162
5250	5.25	3.4544
5260	5.26	3.44784
5270	5.27	3.44055
5280	5.28	3.44374
5290	5.29	3.45137
5300	5.3	3.44936
5310	5.31	3.45373
5320	5.32	3.44659
5330	5.33	3.4432
5340	5.34	3.44677
5350	5.35	3.44974
5360	5.36	3.44871
5370	5.37	3.43801
5380	5.38	3.44376
5390	5.39	3.43649
5400	5.4	3.43492
5410	5.41	3.44173
5420	5.42	3.44759
5430	5.43	3.44987
5440	5.44	3.46058
5450	5.45	3.44986
5460	5.46	3.45613
5470	5.47	3.45252
5480	5.48	3.45604
5490	5.49	3.4478
5500	5.5	3.45616
5510	5.51	3.44583
5520	5.52	3.44304
5530	5.53	3.44692
5540	5.54	3.44908
5550	5.55	3.44368
5560	5.56	3.44541
5570	5.57	3.4472
5580	5.58	3.44116
5590	5.59	3.44765
5600	5.6	3.46306
5610	5.61	3.46212
5620	5.62	3.45259
5630	5.63	3.45375
5640	5.64	3.45469
5650	5.65	3.45687
5660	5.66	3.46613
5670	5.67	3.46972
5680	5.68	3.47522
5690	5.69	3.46729
5700	5.7	3.46945
5710	5.71	3.47206
5720	5.72	3.47071
5730	5.73	3.4763
5740	5.74	3.4754
5750	5.75	3.47327
5760	5.76	3.47851
5770	5.77	3.4771
5780	5.78	3.46168
5790	5.79	3.4662
5800	5.8	3.46168
5810	5.81	3.46636
5820	5.82	3.4689
5830	5.83	3.47616
5840	5.84	3.4674
5850	5.85	3.46921
5860	5.86	3.46246
5870	5.87	3.47115
5880	5.88	3.46139
5890	5.89	3.45893
5900	5.9	3.47334
5910	5.91	3.47821
5920	5.92	3.47313
5930	5.93	3.47124
5940	5.94	3.46972
5950	5.95	3.47235
5960	5.96	3.46983
5970	5.97	3.46427
5980	5.98	3.47112
5990	5.99	3.47556
6000	6	3.47591
6010	6.01	3.47754
6020	6.02	3.47813
6030	6.03	3.4771
6040	6.04	3.47927
6050	6.05	3.47849
6060	6.06	3.47481
6070	6.07	3.47437
6080	6.08	3.48008
6090	6.09	3.47147
6100	6.1	3.47172
6110	6.11	3.46029
6120	6.12	3.46579
6130	6.13	3.46697
6140	6.14	3.46316
6150	6.15	3.46916
6160	6.16	3.47059
6170	6.17	3.4742
6180	6.18	3.4779
6190	6.19	3.47854
6200	6.2	3.4772
6210	6.21	3.47622
6220	6.22	3.47855
6230	6.23	3.47242
6240	6.24	3.46285
6250	6.25	3.47254
6260	6.26	3.47166
6270	6.27	3.46382
6280	6.28	3.46613
6290	6.29	3.45838
6300	6.3	3.46352
6310	6.31	3.46921
6320	6.32	3.46981
6330	6.33	3.46813
6340	6.34	3.46721
6350	6.35	3.47247
6360	6.36	3.47521
6370	6.37	3.4702
6380	6.38	3.46527
6390	6.39	3.47665
6400	6.4	3.47485
6410	6.41	3.48445
6420	6.42	3.48504
6430	6.43	3.49254
6440	6.44	3.48463
6450	6.45	3.47404
6460	6.46	3.48336
6470	6.47	3.4887
6480	6.48	3.48334
6490	6.49	3.47606
6500	6.5	3.4727
6510	6.51	3.47266
6520	6.52	3.47096
6530	6.53	3.46964
6540	6.54	3.48396
6550	6.55	3.48207
6560	6.56	3.4764
6570	6.57	3.47605
6580	6.58	3.47648
6590	6.59	3.46686
6600	6.6	3.47431
6610	6.61	3.46563
6620	6.62	3.47612
6630	6.63	3.46821
6640	6.64	3.4671
6650	6.65	3.46821
6660	6.66	3.47326
6670	6.67	3.47825
6680	6.68	3.48486
6690	6.69	3.47989
6700	6.7	3.47752
6710	6.71	3.47917
6720	6.72	3.47751
6730	6.73	3.48104
6740	6.74	3.48137
6750	6.75	3.46831
6760	6.76	3.48098
6770	6.77	3.47762
6780	6.78	3.48703
6790	6.79	3.48506
6800	6.8	3.47358
6810	6.81	3.48357
6820	6.82	3.48575
6830	6.83	3.48679
6840	6.84	3.48943
6850	6.85	3.49014
6860	6.86	3.493
6870	6.87	3.49317
6880	6.88	3.49291
6890	6.89	3.4931
6900	6.9	3.49124
6910	6.91	3.49185
6920	6.92	3.49225
6930	6.93	3.48862
6940	6.94	3.47779
6950	6.95	3.47914
6960	6.96	3.47635
6970	6.97	3.4815
6980	6.98	3.4746
6990	6.99	3.48187
7000	7	3.4881
7010	7.01	3.47477
7020	7.02	3.48139
7030	7.03	3.49186
7040	7.04	3.48317
7050	7.05	3.47618
7060	7.06	3.49379
7070	7.07	3.48521
7080	7.08	3.4897
7090	7.09	3.48821
7100	7.1	3.48141
7110	7.11	3.48394
7120	7.12	3.48469
7130	7.13	3.48623
7140	7.14	3.49104
7150	7.15	3.48469
7160	7.16	3.48949
7170	7.17	3.48576
7180	7.18	3.48657
7190	7.19	3.49452
7200	7.2	3.49045
7210	7.21	3.48528
7220	7.22	3.4771
7230	7.23	3.47713
7240	7.24	3.46844
7250	7.25	3.47087
7260	7.26	3.47906
7270	7.27	3.47292
7280	7.28	3.47518
7290	7.29	3.46327
7300	7.3	3.47817
7310	7.31	3.4766
7320	7.32	3.4645
7330	7.33	3.46745
7340	7.34	3.46411
7350	7.35	3.46027
7360	7.36	3.46162
7370	7.37	3.46047
7380	7.38	3.46543
7390	7.39	3.47286
7400	7.4	3.47373
7410	7.41	3.46745
7420	7.42	3.46709
7430	7.43	3.46509
7440	7.44	3.46702
7450	7.45	3.46283
7460	7.46	3.47131
7470	7.47	3.46873
7480	7.48	3.46055
7490	7.49	3.45955
7500	7.5	3.46552
7510	7.51	3.45999
7520	7.52	3.46094
7530	7.53	3.46372
7540	7.54	3.46221
7550	7.55	3.46099
7560	7.56	3.4605
7570	7.57	3.45804
7580	7.58	3.45974
7590	7.59	3.46058
7600	7.6	3.45484
7610	7.61	3.45303
7620	7.62	3.45509
7630	7.63	3.45357
7640	7.64	3.45083
7650	7.65	3.45259
7660	7.66	3.46343
7670	7.67	3.46773
7680	7.68	3.46247
7690	7.69	3.46678
7700	7.7	3.46486
7710	7.71	3.47195
7720	7.72	3.4695
7730	7.73	3.47595
7740	7.74	3.46624
7750	7.75	3.46307
7760	7.76	3.46791
7770	7.77	3.46813
7780	7.78	3.46491
7790	7.79	3.45639
7800	7.8	3.45377
7810	7.81	3.46275
7820	7.82	3.46692
7830	7.83	3.46249
7840	7.84	3.46662
7850	7.85	3.46716
7860	7.86	3.46864
7870	7.87	3.46829
7880	7.88	3.47866
7890	7.89	3.47536
7900	7.9	3.47282
7910	7.91	3.468
7920	7.92	3.46636
7930	7.93	3.46558
7940	7.94	3.46672
7950	7.95	3.46509
7960	7.96	3.46352
7970	7.97	3.46871
7980	7.98	3.47125
7990	7.99	3.479
8000	8	3.4717
8010	8.01	3.46731
8020	8.02	3.46023
8030	8.03	3.46898
8040	8.04	3.46298
8050	8.05	3.45216
8060	8.06	3.46602
8070	8.07	3.47194
8080	8.08	3.47536
8090	8.09	3.46503
8100	8.1	3.46516
8110	8.11	3.46821
8120	8.12	3.4647
8130	8.13	3.46043
8140	8.14	3.45986
8150	8.15	3.46786
8160	8.16	3.46437
8170	8.17	3.46849
8180	8.18	3.4743
8190	8.19	3.46683
8200	8.2	3.46087
8210	8.21	3.46165
8220	8.22	3.45983
8230	8.23	3.47199
8240	8.24	3.4773
8250	8.25	3.47389
8260	8.26	3.46414
8270	8.27	3.47541
8280	8.28	3.45816
8290	8.29	3.46296
8300	8.3	3.46089
8310	8.31	3.45945
8320	8.32	3.45391
8330	8.33	3.46084
8340	8.34	3.45037
8350	8.35	3.45712
8360	8.36	3.45946
8370	8.37	3.44946
8380	8.38	3.44943
8390	8.39	3.46046
8400	8.4	3.45591
8410	8.41	3.44366
8420	8.42	3.44617
8430	8.43	3.46194
8440	8.44	3.4722
8450	8.45	3.47178
8460	8.46	3.47607
8470	8.47	3.47504
8480	8.48	3.4719
8490	8.49	3.46519
8500	8.5	3.46759
8510	8.51	3.46882
8520	8.52	3.47158
8530	8.53	3.45887
8540	8.54	3.46955
8550	8.55	3.46676
8560	8.56	3.47759
8570	8.57	3.47446
8580	8.58	3.46694
8590	8.59	3.46763
8600	8.6	3.47699
8610	8.61	3.46618
8620	8.62	3.46771
8630	8.63	3.47257
8640	8.64	3.46733
8650	8.65	3.46609
8660	8.66	3.46736
8670	8.67	3.47363
8680	8.68	3.47645
8690	8.69	3.4732
8700	8.7	3.47234
8710	8.71	3.47273
8720	8.72	3.47719
8730	8.73	3.47496
8740	8.74	3.46532
8750	8.75	3.46368
8760	8.76	3.46586
8770	8.77	3.47502
8780	8.78	3.47202
8790	8.79	3.48116
8800	8.8	3.47075
8810	8.81	3.46689
8820	8.82	3.47892
8830	8.83	3.46816
8840	8.84	3.47108
8850	8.85	3.47938
8860	8.86	3.47622
8870	8.87	3.46371
8880	8.88	3.47359
8890	8.89	3.4592
8900	8.9	3.46544
8910	8.91	3.4634
8920	8.92	3.47535
8930	8.93	3.47959
8940	8.94	3.4686
8950	8.95	3.47138
8960	8.96	3.47681
8970	8.97	3.48034
8980	8.98	3.47801
8990	8.99	3.479
9000	9	3.48261
9010	9.01	3.49095
9020	9.02	3.47881
9030	9.03	3.48054
9040	9.04	3.47642
9050	9.05	3.48366
9060	9.06	3.48042
9070	9.07	3.47859
9080	9.08	3.48011
9090	9.09	3.48832
9100	9.1	3.47463
9110	9.11	3.48108
9120	9.12	3.47339
9130	9.13	3.48938
9140	9.14	3.48104
9150	9.15	3.48295
9160	9.16	3.47352
9170	9.17	3.48133
9180	9.18	3.47682
9190	9.19	3.47314
9200	9.2	3.47197
9210	9.21	3.47553
9220	9.22	3.47104
9230	9.23	3.47053
9240	9.24	3.4636
9250	9.25	3.47875
9260	9.26	3.47131
9270	9.27	3.46312
9280	9.28	3.46836
9290	9.29	3.46765
9300	9.3	3.45349
9310	9.31	3.4554
9320	9.32	3.47171
9330	9.33	3.46083
9340	9.34	3.46402
9350	9.35	3.47317
9360	9.36	3.46338
9370	9.37	3.46129
9380	9.38	3.46299
9390	9.39	3.46421
9400	9.4	3.46051
9410	9.41	3.46593
9420	9.42	3.47063
9430	9.43	3.48349
9440	9.44	3.47635
9450	9.45	3.47583
9460	9.46	3.46599
9470	9.47	3.46626
9480	9.48	3.47353
9490	9.49	3.47444
9500	9.5	3.46397
9510	9.51	3.46749
9520	9.52	3.4594
9530	9.53	3.46408
9540	9.54	3.45916
9550	9.55	3.45993
9560	9.56	3.46677
9570	9.57	3.46185
9580	9.58	3.46249
9590	9.59	3.47185
9600	9.6	3.46485
9610	9.61	3.4649
9620	9.62	3.46317
9630	9.63	3.45638
9640	9.64	3.46221
9650	9.65	3.47386
9660	9.66	3.46628
9670	9.67	3.47378
9680	9.68	3.47001
9690	9.69	3.46729
9700	9.7	3.46758
9710	9.71	3.46767
9720	9.72	3.46019
9730	9.73	3.46475
9740	9.74	3.45861
9750	9.75	3.46678
9760	9.76	3.47935
9770	9.77	3.48093
9780	9.78	3.48263
9790	9.79	3.47793
9800	9.8	3.47423
9810	9.81	3.48091
9820	9.82	3.4743
9830	9.83	3.4733
9840	9.84	3.4855
9850	9.85	3.48053
9860	9.86	3.47935
9870	9.87	3.47712
9880	9.88	3.47771
9890	9.89	3.47689
9900	9.9	3.48314
9910	9.91	3.47724
9920	9.92	3.47886
9930	9.93	3.47844
9940	9.94	3.48611
9950	9.95	3.48478
9960	9.96	3.48034
9970	9.97	3.47863
9980	9.98	3.47765
9990	9.99	3.47979
10000	10	3.48393
10010	10.01	3.47701
10020	10.02	3.47424
10030	10.03	3.47154
10040	10.04	3.47222
10050	10.05	3.4788
10060	10.06	3.47994
10070	10.07	3.46827
10080	10.08	3.4733
10090	10.09	3.46688
10100	10.1	3.46529
10110	10.11	3.46985
10120	10.12	3.46944
10130	10.13	3.4736
10140	10.14	3.46644
10150	10.15	3.4676
10160	10.16	3.47613
10170	10.17	3.47916
10180	10.18	3.47871
10190	10.19	3.48523
10200	10.2	3.47631
10210	10.21	3.47596
10220	10.22	3.48041
10230	10.23	3.4733
10240	10.24	3.47375
10250	10.25	3.46991
10260	10.26	3.46603
10270	10.27	3.45507
10280	10.28	3.45878
10290	10.29	3.45901
10300	10.3	3.44844
10310	10.31	3.44717
10320	10.32	3.4526
10330	10.33	3.46067
10340	10.34	3.45531
10350	10.35	3.45533
10360	10.36	3.45652
10370	10.37	3.44223
10380	10.38	3.45358
10390	10.39	3.45039
10400	10.4	3.45472
10410	10.41	3.456
10420	10.42	3.45592
10430	10.43	3.45126
10440	10.44	3.44973
10450	10.45	3.44989
10460	10.46	3.45236
10470	10.47	3.44241
10480	10.48	3.44247
10490	10.49	3.44488
10500	10.5	3.43808
10510	10.51	3.45559
10520	10.52	3.45352
10530	10.53	3.45694
10540	10.54	3.46146
10550	10.55	3.46431
10560	10.56	3.46743
10570	10.57	3.46143
10580	10.58	3.46257
10590	10.59	3.46398
10600	10.6	3.4725
10610	10.61	3.46402
10620	10.62	3.46294
10630	10.63	3.45688
10640	10.64	3.46204
10650	10.65	3.45851
10660	10.66	3.4587
10670	10.67	3.46282
10680	10.68	3.45531
10690	10.69	3.4688
10700	10.7	3.45931
10710	10.71	3.45705
10720	10.72	3.45459
10730	10.73	3.45318
10740	10.74	3.44937
10750	10.75	3.44715
10760	10.76	3.45874
10770	10.77	3.44735
10780	10.78	3.44259
10790	10.79	3.44141
10800	10.8	3.4396
10810	10.81	3.44327
10820	10.82	3.4449
10830	10.83	3.4471
10840	10.84	3.45401
10850	10.85	3.4507
10860	10.86	3.44957
10870	10.87	3.45058
10880	10.88	3.43527
10890	10.89	3.43642
10900	10.9	3.43989
10910	10.91	3.44391
10920	10.92	3.43635
10930	10.93	3.44288
10940	10.94	3.44081
10950	10.95	3.45324
10960	10.96	3.45803
10970	10.97	3.45357
10980	10.98	3.45416
10990	10.99	3.45162
11000	11	3.45893
11010	11.01	3.46472
11020	11.02	3.46952
11030	11.03	3.46261
11040	11.04	3.45121
11050	11.05	3.45126
11060	11.06	3.45438
11070	11.07	3.45863
11080	11.08	3.44683
11090	11.09	3.46093
11100	11.1	3.45751
11110	11.11	3.46379
11120	11.12	3.46379
11130	11.13	3.46166
11140	11.14	3.4531
11150	11.15	3.45833
11160	11.16	3.45082
11170	11.17	3.44365
11180	11.18	3.45604
11190	11.19	3.45537
11200	11.2	3.45348
11210	11.21	3.45602
11220	11.22	3.46305
11230	11.23	3.4649
11240	11.24	3.46007
11250	11.25	3.46539
11260	11.26	3.45728
11270	11.27	3.47084
11280	11.28	3.45809
11290	11.29	3.46686
11300	11.3	3.46266
11310	11.31	3.46255
11320	11.32	3.45707
11330	11.33	3.45937
11340	11.34	3.4575
11350	11.35	3.45726
11360	11.36	3.46293
11370	11.37	3.46126
11380	11.38	3.46551
11390	11.39	3.45987
11400	11.4	3.46375
11410	11.41	3.46174
11420	11.42	3.46286
11430	11.43	3.47164
11440	11.44	3.4707
11450	11.45	3.46235
11460	11.46	3.46156
11470	11.47	3.46656
11480	11.48	3.46943
11490	11.49	3.46777
11500	11.5	3.47138
11510	11.51	3.48146
11520	11.52	3.47706
11530	11.53	3.47639
11540	11.54	3.47404
11550	11.55	3.46377
11560	11.56	3.46477
11570	11.57	3.46541
11580	11.58	3.45496
11590	11.59	3.4561
11600	11.6	3.45295
11610	11.61	3.45031
11620	11.62	3.4531
11630	11.63	3.45608
11640	11.64	3.44724
11650	11.65	3.44707
11660	11.66	3.44337
11670	11.67	3.44579
11680	11.68	3.44157
11690	11.69	3.44816
11700	11.7	3.45125
11710	11.71	3.45576
11720	11.72	3.45615
11730	11.73	3.45565
11740	11.74	3.46304
11750	11.75	3.45076
11760	11.76	3.46501
11770	11.77	3.46439
11780	11.78	3.46473
11790	11.79	3.46531
11800	11.8	3.4621
11810	11.81	3.44816
11820	11.82	3.45033
11830	11.83	3.45579
11840	11.84	3.45308
11850	11.85	3.45723
11860	11.86	3.4656
11870	11.87	3.46358
11880	11.88	3.45745
11890	11.89	3.45938
11900	11.9	3.44791
11910	11.91	3.45228
11920	11.92	3.45337
11930	11.93	3.45603
11940	11.94	3.45475
11950	11.95	3.45178
11960	11.96	3.45542
11970	11.97	3.44434
11980	11.98	3.44349
11990	11.99	3.44274
12000	12	3.44713
12010	12.01	3.44666
12020	12.02	3.45727
12030	12.03	3.44962
12040	12.04	3.44067
12050	12.05	3.44624
12060	12.06	3.44199
12070	12.07	3.44214
12080	12.08	3.43506
12090	12.09	3.43734
12100	12.1	3.43842
12110	12.11	3.43323
12120	12.12	3.4271
12130	12.13	3.43411
12140	12.14	3.43439
12150	12.15	3.45053
12160	12.16	3.43907
12170	12.17	3.44235
12180	12.18	3.45007
12190	12.19	3.4387
12200	12.2	3.44053
12210	12.21	3.45005
12220	12.22	3.44366
12230	12.23	3.44828
12240	12.24	3.44593
12250	12.25	3.44561
12260	12.26	3.43841
12270	12.27	3.44554
12280	12.28	3.44935
12290	12.29	3.45406
12300	12.3	3.45336
12310	12.31	3.45416
12320	12.32	3.44737
12330	12.33	3.44489
12340	12.34	3.44602
12350	12.35	3.44896
12360	12.36	3.44583
12370	12.37	3.44774
12380	12.38	3.454
12390	12.39	3.45707
12400	12.4	3.46128
12410	12.41	3.45463
12420	12.42	3.45154
12430	12.43	3.4589
12440	12.44	3.45765
12450	12.45	3.46231
12460	12.46	3.45661
12470	12.47	3.45128
12480	12.48	3.45204
12490	12.49	3.45071
12500	12.5	3.44927
12510	12.51	3.44328
12520	12.52	3.44936
12530	12.53	3.44153
12540	12.54	3.44586
12550	12.55	3.45021
12560	12.56	3.45879
12570	12.57	3.45643
12580	12.58	3.45663
12590	12.59	3.45373
12600	12.6	3.44822
12610	12.61	3.44493
12620	12.62	3.44395
12630	12.63	3.44064
12640	12.64	3.44969
12650	12.65	3.45365
12660	12.66	3.45394
12670	12.67	3.45158
12680	12.68	3.45159
12690	12.69	3.46114
12700	12.7	3.45812
12710	12.71	3.45209
12720	12.72	3.45308
12730	12.73	3.46058
12740	12.74	3.46072
12750	12.75	3.45963
12760	12.76	3.45347
12770	12.77	3.46004
12780	12.78	3.46761
12790	12.79	3.45308
12800	12.8	3.45226
12810	12.81	3.45456
12820	12.82	3.45633
12830	12.83	3.44634
12840	12.84	3.45092
12850	12.85	3.46024
12860	12.86	3.45887
12870	12.87	3.4591
12880	12.88	3.45979
12890	12.89	3.45751
12900	12.9	3.45856
12910	12.91	3.46398
12920	12.92	3.47125
12930	12.93	3.45556
12940	12.94	3.4692
12950	12.95	3.47417
12960	12.96	3.47505
12970	12.97	3.47219
12980	12.98	3.4631
12990	12.99	3.45511
13000	13	3.46898
13010	13.01	3.46049
13020	13.02	3.45977
13030	13.03	3.45427
13040	13.04	3.45672
13050	13.05	3.45434
13060	13.06	3.45368
13070	13.07	3.45596
13080	13.08	3.45963
13090	13.09	3.45595
13100	13.1	3.45207
13110	13.11	3.46385
13120	13.12	3.4548
13130	13.13	3.45982
13140	13.14	3.45286
13150	13.15	3.46742
13160	13.16	3.45892
13170	13.17	3.44996
13180	13.18	3.45207
13190	13.19	3.44082
13200	13.2	3.45221
13210	13.21	3.45138
13220	13.22	3.44444
13230	13.23	3.45263
13240	13.24	3.44867
13250	13.25	3.464
13260	13.26	3.46019
13270	13.27	3.4621
13280	13.28	3.46032
13290	13.29	3.45648
13300	13.3	3.46095
13310	13.31	3.45671
13320	13.32	3.44365
13330	13.33	3.44863
13340	13.34	3.4544
13350	13.35	3.46072
13360	13.36	3.45387
13370	13.37	3.4553
13380	13.38	3.46885
13390	13.39	3.46233
13400	13.4	3.47134
13410	13.41	3.46751
13420	13.42	3.47234
13430	13.43	3.46408
13440	13.44	3.46891
13450	13.45	3.46105
13460	13.46	3.46944
13470	13.47	3.46166
13480	13.48	3.46765
13490	13.49	3.46813
13500	13.5	3.47025
13510	13.51	3.47308
13520	13.52	3.45869
13530	13.53	3.46515
13540	13.54	3.47806
13550	13.55	3.47255
13560	13.56	3.47219
13570	13.57	3.4671
13580	13.58	3.45877
13590	13.59	3.47108
13600	13.6	3.47185
13610	13.61	3.47165
13620	13.62	3.47009
13630	13.63	3.46742
13640	13.64	3.47121
13650	13.65	3.46319
13660	13.66	3.47079
13670	13.67	3.4631
13680	13.68	3.46576
13690	13.69	3.46511
13700	13.7	3.45573
13710	13.71	3.45243
13720	13.72	3.46252
13730	13.73	3.46091
13740	13.74	3.46684
13750	13.75	3.46277
13760	13.76	3.46888
13770	13.77	3.46581
13780	13.78	3.4655
13790	13.79	3.47974
13800	13.8	3.48118
13810	13.81	3.48127
13820	13.82	3.47823
13830	13.83	3.47759
13840	13.84	3.47603
13850	13.85	3.48095
13860	13.86	3.46768
13870	13.87	3.47928
13880	13.88	3.48649
13890	13.89	3.48713
13900	13.9	3.48303
13910	13.91	3.48452
13920	13.92	3.48802
13930	13.93	3.48399
13940	13.94	3.47537
13950	13.95	3.47163
13960	13.96	3.47781
13970	13.97	3.47522
13980	13.98	3.47231
13990	13.99	3.47387
14000	14	3.47961
14010	14.01	3.47995
14020	14.02	3.4778
14030	14.03	3.46684
14040	14.04	3.47362
14050	14.05	3.48068
14060	14.06	3.48693
14070	14.07	3.48537
14080	14.08	3.49912
14090	14.09	3.4924
14100	14.1	3.49799
14110	14.11	3.49606
14120	14.12	3.4931
14130	14.13	3.49286
14140	14.14	3.48325
14150	14.15	3.48841
14160	14.16	3.48768
14170	14.17	3.48244
14180	14.18	3.4769
14190	14.19	3.4771
14200	14.2	3.47038
14210	14.21	3.4812
14220	14.22	3.4764
14230	14.23	3.48427
14240	14.24	3.47942
14250	14.25	3.4746
14260	14.26	3.47156
14270	14.27	3.46609
14280	14.28	3.46374
14290	14.29	3.46814
14300	14.3	3.47696
14310	14.31	3.47619
14320	14.32	3.47549
14330	14.33	3.47843
14340	14.34	3.47296
14350	14.35	3.48491
14360	14.36	3.48544
14370	14.37	3.47906
14380	14.38	3.47462
14390	14.39	3.48252
14400	14.4	3.4848
14410	14.41	3.48013
14420	14.42	3.46475
14430	14.43	3.46581
14440	14.44	3.46857
14450	14.45	3.47391
14460	14.46	3.48002
14470	14.47	3.47322
14480	14.48	3.46846
14490	14.49	3.46501
14500	14.5	3.47223
14510	14.51	3.47665
14520	14.52	3.47229
14530	14.53	3.47449
14540	14.54	3.48023
14550	14.55	3.46956
14560	14.56	3.48709
14570	14.57	3.48112
14580	14.58	3.48721
14590	14.59	3.48656
14600	14.6	3.48917
14610	14.61	3.49052
14620	14.62	3.49259
14630	14.63	3.49227
14640	14.64	3.49386
14650	14.65	3.49515
14660	14.66	3.487
14670	14.67	3.50011
14680	14.68	3.48737
14690	14.69	3.49702
14700	14.7	3.48772
14710	14.71	3.49583
14720	14.72	3.48459
14730	14.73	3.48791
14740	14.74	3.48225
14750	14.75	3.4867
14760	14.76	3.49089
14770	14.77	3.49289
14780	14.78	3.48961
14790	14.79	3.48411
14800	14.8	3.48012
14810	14.81	3.47947
14820	14.82	3.47775
14830	14.83	3.48347
14840	14.84	3.48847
14850	14.85	3.4857
14860	14.86	3.48516
14870	14.87	3.47309
14880	14.88	3.48044
14890	14.89	3.46703
14900	14.9	3.47613
14910	14.91	3.47621
14920	14.92	3.47998
14930	14.93	3.47704
14940	14.94	3.487
14950	14.95	3.48275
14960	14.96	3.47745
14970	14.97	3.48176
14980	14.98	3.49182
14990	14.99	3.48906
15000	15	3.4922
15010	15.01	3.48179
15020	15.02	3.47918
15030	15.03	3.48218
15040	15.04	3.47834
15050	15.05	3.47642
15060	15.06	3.48156
15070	15.07	3.48961
15080	15.08	3.48672
15090	15.09	3.48048
15100	15.1	3.47767
15110	15.11	3.47679
15120	15.12	3.48152
15130	15.13	3.48304
15140	15.14	3.49153
15150	15.15	3.49628
15160	15.16	3.48602
15170	15.17	3.4842
15180	15.18	3.47484
15190	15.19	3.47277
15200	15.2	3.4789
15210	15.21	3.49309
15220	15.22	3.48946
15230	15.23	3.49033
15240	15.24	3.4875
15250	15.25	3.4903
15260	15.26	3.48745
15270	15.27	3.49148
15280	15.28	3.4904
15290	15.29	3.48538
15300	15.3	3.48378
15310	15.31	3.49239
15320	15.32	3.48502
15330	15.33	3.48557
15340	15.34	3.49204
15350	15.35	3.48692
15360	15.36	3.49601
15370	15.37	3.492
15380	15.38	3.48714
15390	15.39	3.49255
15400	15.4	3.49346
15410	15.41	3.49208
15420	15.42	3.49129
15430	15.43	3.49255
15440	15.44	3.49989
15450	15.45	3.49039
15460	15.46	3.49548
15470	15.47	3.50144
15480	15.48	3.50166
15490	15.49	3.49608
15500	15.5	3.48924
15510	15.51	3.48251
15520	15.52	3.47845
15530	15.53	3.47541
15540	15.54	3.48431
15550	15.55	3.48704
15560	15.56	3.49448
15570	15.57	3.497
15580	15.58	3.49352
15590	15.59	3.48929
15600	15.6	3.48661
15610	15.61	3.48382
15620	15.62	3.48104
15630	15.63	3.47515
15640	15.64	3.47194
15650	15.65	3.47274
15660	15.66	3.46841
15670	15.67	3.47343
15680	15.68	3.46536
15690	15.69	3.46872
15700	15.7	3.46277
15710	15.71	3.47588
15720	15.72	3.47699
15730	15.73	3.46397
15740	15.74	3.46477
15750	15.75	3.46818
15760	15.76	3.4789
15770	15.77	3.47452
15780	15.78	3.47588
15790	15.79	3.47731
15800	15.8	3.47912
15810	15.81	3.47975
15820	15.82	3.47465
15830	15.83	3.47372
15840	15.84	3.47548
15850	15.85	3.47421
15860	15.86	3.47311
15870	15.87	3.47009
15880	15.88	3.46915
15890	15.89	3.46658
15900	15.9	3.45976
15910	15.91	3.46601
15920	15.92	3.45163
15930	15.93	3.46812
15940	15.94	3.47093
15950	15.95	3.47018
15960	15.96	3.46812
15970	15.97	3.46834
15980	15.98	3.47503
15990	15.99	3.47496
16000	16	3.46498
16010	16.01	3.47074
16020	16.02	3.47511
16030	16.03	3.48227
16040	16.04	3.49073
16050	16.05	3.48319
16060	16.06	3.48235
16070	16.07	3.47187
16080	16.08	3.47308
16090	16.09	3.46874
16100	16.1	3.47066
16110	16.11	3.45809
16120	16.12	3.46332
16130	16.13	3.45903
16140	16.14	3.4606
16150	16.15	3.45848
16160	16.16	3.4613
16170	16.17	3.46126
16180	16.18	3.46622
16190	16.19	3.46501
16200	16.2	3.46939
16210	16.21	3.47568
16220	16.22	3.47118
16230	16.23	3.45314
16240	16.24	3.45096
16250	16.25	3.45144
16260	16.26	3.45337
16270	16.27	3.46057
16280	16.28	3.44927
16290	16.29	3.45467
16300	16.3	3.45736
16310	16.31	3.45762
16320	16.32	3.44885
16330	16.33	3.45765
16340	16.34	3.45765
16350	16.35	3.45402
16360	16.36	3.4589
16370	16.37	3.45847
16380	16.38	3.46337
16390	16.39	3.46085
16400	16.4	3.46823
16410	16.41	3.46254
16420	16.42	3.4592
16430	16.43	3.46354
16440	16.44	3.46021
16450	16.45	3.46369
16460	16.46	3.45741
16470	16.47	3.45388
16480	16.48	3.45511
16490	16.49	3.4606
16500	16.5	3.45898
16510	16.51	3.46102
16520	16.52	3.45709
16530	16.53	3.4519
16540	16.54	3.46287
16550	16.55	3.45676
16560	16.56	3.44619
16570	16.57	3.45575
16580	16.58	3.4484
16590	16.59	3.45031
16600	16.6	3.44787
16610	16.61	3.45033
16620	16.62	3.44887
16630	16.63	3.44012
16640	16.64	3.44554
16650	16.65	3.44232
16660	16.66	3.44308
16670	16.67	3.43327
16680	16.68	3.44384
16690	16.69	3.44165
16700	16.7	3.44351
16710	16.71	3.44164
16720	16.72	3.44985
16730	16.73	3.44874
16740	16.74	3.45598
16750	16.75	3.46201
16760	16.76	3.45481
16770	16.77	3.45579
16780	16.78	3.45616
16790	16.79	3.44975
16800	16.8	3.46197
16810	16.81	3.45639
16820	16.82	3.4539
16830	16.83	3.4531
16840	16.84	3.45144
16850	16.85	3.45165
16860	16.86	3.45961
16870	16.87	3.45709
16880	16.88	3.46104
16890	16.89	3.4621
16900	16.9	3.45017
16910	16.91	3.46547
16920	16.92	3.45976
16930	16.93	3.45395
16940	16.94	3.462
16950	16.95	3.46554
16960	16.96	3.46262
16970	16.97	3.45699
16980	16.98	3.4598
16990	16.99	3.46316
17000	17	3.45427
17010	17.01	3.4508
17020	17.02	3.45025
17030	17.03	3.44921
17040	17.04	3.46173
17050	17.05	3.45312
17060	17.06	3.45827
17070	17.07	3.46101
17080	17.08	3.45805
17090	17.09	3.46872
17100	17.1	3.46869
17110	17.11	3.46616
17120	17.12	3.4629
17130	17.13	3.47295
17140	17.14	3.46767
17150	17.15	3.47161
17160	17.16	3.47839
17170	17.17	3.47695
17180	17.18	3.47045
17190	17.19	3.47341
17200	17.2	3.46938
17210	17.21	3.46361
17220	17.22	3.47023
17230	17.23	3.4686
17240	17.24	3.46279
17250	17.25	3.46081
17260	17.26	3.45823
17270	17.27	3.46446
17280	17.28	3.46616
17290	17.29	3.46651
17300	17.3	3.46443
17310	17.31	3.45374
17320	17.32	3.46018
17330	17.33	3.45137
17340	17.34	3.46008
17350	17.35	3.45251
17360	17.36	3.45693
17370	17.37	3.45503
17380	17.38	3.46086
17390	17.39	3.45597
17400	17.4	3.46851
17410	17.41	3.45131
17420	17.42	3.45964
17430	17.43	3.46541
17440	17.44	3.4597
17450	17.45	3.44768
17460	17.46	3.4459
17470	17.47	3.44433
17480	17.48	3.449
17490	17.49	3.4559
17500	17.5	3.44493
17510	17.51	3.45001
17520	17.52	3.45912
17530	17.53	3.45588
17540	17.54	3.45769
17550	17.55	3.45184
17560	17.56	3.45319
17570	17.57	3.44765
17580	17.58	3.4463
17590	17.59	3.44183
17600	17.6	3.44459
17610	17.61	3.44429
17620	17.62	3.44908
17630	17.63	3.45097
17640	17.64	3.44928
17650	17.65	3.4509
17660	17.66	3.4504
17670	17.67	3.45236
17680	17.68	3.44469
17690	17.69	3.44478
17700	17.7	3.44177
17710	17.71	3.4411
17720	17.72	3.44863
17730	17.73	3.44829
17740	17.74	3.45744
17750	17.75	3.44736
17760	17.76	3.442
17770	17.77	3.44765
17780	17.78	3.43243
17790	17.79	3.4441
17800	17.8	3.4335
17810	17.81	3.43442
17820	17.82	3.43316
17830	17.83	3.43317
17840	17.84	3.43929
17850	17.85	3.43795
17860	17.86	3.44336
17870	17.87	3.44931
17880	17.88	3.44947
17890	17.89	3.43993
17900	17.9	3.44663
17910	17.91	3.44011
17920	17.92	3.43796
17930	17.93	3.44318
17940	17.94	3.43907
17950	17.95	3.4263
17960	17.96	3.43065
17970	17.97	3.43377
17980	17.98	3.43757
17990	17.99	3.43621
18000	18	3.43513
18010	18.01	3.43249
18020	18.02	3.43277
18030	18.03	3.42613
18040	18.04	3.43001
18050	18.05	3.4321
18060	18.06	3.42024
18070	18.07	3.42203
18080	18.08	3.41602
18090	18.09	3.41454
18100	18.1	3.41744
18110	18.11	3.423
18120	18.12	3.42545
18130	18.13	3.41849
18140	18.14	3.41484
18150	18.15	3.42044
18160	18.16	3.42684
18170	18.17	3.43038
18180	18.18	3.42784
18190	18.19	3.43107
18200	18.2	3.42868
18210	18.21	3.42783
18220	18.22	3.42799
18230	18.23	3.4267
18240	18.24	3.42495
18250	18.25	3.42924
18260	18.26	3.42662
18270	18.27	3.42719
18280	18.28	3.43222
18290	18.29	3.42566
18300	18.3	3.4218
18310	18.31	3.41558
18320	18.32	3.42554
18330	18.33	3.42863
18340	18.34	3.42323
18350	18.35	3.42211
18360	18.36	3.41541
18370	18.37	3.42307
18380	18.38	3.42322
18390	18.39	3.40936
18400	18.4	3.41906
18410	18.41	3.41569
18420	18.42	3.41349
18430	18.43	3.40442
18440	18.44	3.41333
18450	18.45	3.40866
18460	18.46	3.41316
18470	18.47	3.42126
18480	18.48	3.41741
18490	18.49	3.41142
18500	18.5	3.42255
18510	18.51	3.41259
18520	18.52	3.41968
18530	18.53	3.42033
18540	18.54	3.42356
18550	18.55	3.42796
18560	18.56	3.42824
18570	18.57	3.426
18580	18.58	3.44532
18590	18.59	3.44491
18600	18.6	3.43333
18610	18.61	3.43719
18620	18.62	3.44571
18630	18.63	3.45301
18640	18.64	3.44511
18650	18.65	3.44958
18660	18.66	3.44574
18670	18.67	3.44764
18680	18.68	3.45077
18690	18.69	3.45103
18700	18.7	3.45689
18710	18.71	3.45652
18720	18.72	3.45103
18730	18.73	3.45332
18740	18.74	3.46024
18750	18.75	3.45551
18760	18.76	3.44992
18770	18.77	3.44721
18780	18.78	3.44742
18790	18.79	3.43689
18800	18.8	3.44137
18810	18.81	3.44949
18820	18.82	3.458
18830	18.83	3.45657
18840	18.84	3.45804
18850	18.85	3.45505
18860	18.86	3.44199
18870	18.87	3.44585
18880	18.88	3.44837
18890	18.89	3.44474
18900	18.9	3.45399
18910	18.91	3.45195
18920	18.92	3.4646
18930	18.93	3.46953
18940	18.94	3.46832
18950	18.95	3.47008
18960	18.96	3.46701
18970	18.97	3.46708
18980	18.98	3.46661
18990	18.99	3.47218
19000	19	3.4672
19010	19.01	3.47374
19020	19.02	3.47381
19030	19.03	3.46991
19040	19.04	3.47462
19050	19.05	3.47911
19060	19.06	3.48129
19070	19.07	3.4755
19080	19.08	3.46783
19090	19.09	3.47299
19100	19.1	3.47728
19110	19.11	3.47087
19120	19.12	3.46256
19130	19.13	3.46605
19140	19.14	3.46988
19150	19.15	3.46896
19160	19.16	3.47105
19170	19.17	3.47661
19180	19.18	3.47409
19190	19.19	3.47472
19200	19.2	3.46634
19210	19.21	3.46753
19220	19.22	3.4619
19230	19.23	3.45749
19240	19.24	3.46024
19250	19.25	3.46858
19260	19.26	3.46245
19270	19.27	3.46783
19280	19.28	3.46315
19290	19.29	3.47148
19300	19.3	3.46634
19310	19.31	3.45755
19320	19.32	3.45712
19330	19.33	3.46308
19340	19.34	3.46595
19350	19.35	3.46655
19360	19.36	3.47401
19370	19.37	3.4631
19380	19.38	3.46682
19390	19.39	3.46842
19400	19.4	3.46806
19410	19.41	3.46329
19420	19.42	3.47094
19430	19.43	3.46241
19440	19.44	3.46959
19450	19.45	3.46129
19460	19.46	3.46091
19470	19.47	3.46784
19480	19.48	3.46212
19490	19.49	3.46538
19500	19.5	3.47429
19510	19.51	3.47379
19520	19.52	3.47077
19530	19.53	3.47674
19540	19.54	3.46895
19550	19.55	3.47758
19560	19.56	3.47015
19570	19.57	3.47263
19580	19.58	3.47023
19590	19.59	3.4721
19600	19.6	3.47562
19610	19.61	3.4654
19620	19.62	3.47189
19630	19.63	3.47023
19640	19.64	3.47082
19650	19.65	3.46392
19660	19.66	3.46779
19670	19.67	3.462
19680	19.68	3.45433
19690	19.69	3.4533
19700	19.7	3.46056
19710	19.71	3.45156
19720	19.72	3.44907
19730	19.73	3.45017
19740	19.74	3.45402
19750	19.75	3.45778
19760	19.76	3.45374
19770	19.77	3.45791
19780	19.78	3.46239
19790	19.79	3.46294
19800	19.8	3.46203
19810	19.81	3.47071
19820	19.82	3.46474
19830	19.83	3.46079
19840	19.84	3.46972
19850	19.85	3.46823
19860	19.86	3.465
19870	19.87	3.46277
19880	19.88	3.46097
19890	19.89	3.45636
19900	19.9	3.45649
19910	19.91	3.453
19920	19.92	3.46198
19930	19.93	3.47048
19940	19.94	3.46412
19950	19.95	3.45907
19960	19.96	3.45203
19970	19.97	3.4625
19980	19.98	3.4651
[truncated: 18,002 more rows]

## Sheet: Mut4
Time (ps)	Time (ns)	Rg (Mut4)		3.5118
0	0	3.32967
10	0.01	3.3803
20	0.02	3.38764
30	0.03	3.39967
40	0.04	3.39144
50	0.05	3.39413
60	0.06	3.39159
70	0.07	3.39076
80	0.08	3.39399
90	0.09	3.40091
100	0.1	3.40183
110	0.11	3.41235
120	0.12	3.41943
130	0.13	3.41809
140	0.14	3.42961
150	0.15	3.43294
160	0.16	3.43382
170	0.17	3.42728
180	0.18	3.43451
190	0.19	3.4256
200	0.2	3.42243
210	0.21	3.4298
220	0.22	3.42898
230	0.23	3.4396
240	0.24	3.43718
250	0.25	3.43129
260	0.26	3.43144
270	0.27	3.43307
280	0.28	3.44736
290	0.29	3.44603
300	0.3	3.44958
310	0.31	3.43909
320	0.32	3.43541
330	0.33	3.44244
340	0.34	3.44865
350	0.35	3.45414
360	0.36	3.45371
370	0.37	3.45095
380	0.38	3.46017
390	0.39	3.45301
400	0.4	3.45223
410	0.41	3.44197
420	0.42	3.45223
430	0.43	3.45432
440	0.44	3.46006
450	0.45	3.45569
460	0.46	3.46898
470	0.47	3.46286
480	0.48	3.45953
490	0.49	3.45324
500	0.5	3.45906
510	0.51	3.4558
520	0.52	3.46086
530	0.53	3.46517
540	0.54	3.46589
550	0.55	3.46626
560	0.56	3.4655
570	0.57	3.47346
580	0.58	3.47295
590	0.59	3.48163
600	0.6	3.48451
610	0.61	3.483
620	0.62	3.47502
630	0.63	3.476
640	0.64	3.47507
650	0.65	3.48283
660	0.66	3.4689
670	0.67	3.47892
680	0.68	3.47077
690	0.69	3.47967
700	0.7	3.4796
710	0.71	3.47583
720	0.72	3.4742
730	0.73	3.46813
740	0.74	3.4775
750	0.75	3.47241
760	0.76	3.47915
770	0.77	3.48116
780	0.78	3.47116
790	0.79	3.47802
800	0.8	3.47438
810	0.81	3.48466
820	0.82	3.48374
830	0.83	3.47826
840	0.84	3.47995
850	0.85	3.47855
860	0.86	3.4735
870	0.87	3.46431
880	0.88	3.47453
890	0.89	3.4641
900	0.9	3.46652
910	0.91	3.46923
920	0.92	3.47789
930	0.93	3.47127
940	0.94	3.47955
950	0.95	3.47605
960	0.96	3.47969
970	0.97	3.48434
980	0.98	3.48769
990	0.99	3.48537
1000	1	3.48015
1010	1.01	3.48895
1020	1.02	3.49689
1030	1.03	3.48946
1040	1.04	3.50296
1050	1.05	3.50367
1060	1.06	3.49357
1070	1.07	3.49394
1080	1.08	3.48511
1090	1.09	3.48874
1100	1.1	3.47926
1110	1.11	3.4757
1120	1.12	3.48638
1130	1.13	3.48474
1140	1.14	3.46662
1150	1.15	3.4773
1160	1.16	3.47712
1170	1.17	3.48194
1180	1.18	3.4728
1190	1.19	3.47078
1200	1.2	3.47946
1210	1.21	3.47179
1220	1.22	3.47033
1230	1.23	3.47804
1240	1.24	3.47672
1250	1.25	3.48218
1260	1.26	3.48042
1270	1.27	3.47321
1280	1.28	3.48487
1290	1.29	3.48619
1300	1.3	3.49848
1310	1.31	3.49411
1320	1.32	3.49252
1330	1.33	3.49467
1340	1.34	3.49262
1350	1.35	3.49807
1360	1.36	3.49743
1370	1.37	3.4984
1380	1.38	3.49368
1390	1.39	3.4915
1400	1.4	3.49082
1410	1.41	3.49244
1420	1.42	3.48453
1430	1.43	3.4854
1440	1.44	3.48659
1450	1.45	3.49149
1460	1.46	3.49336
1470	1.47	3.49005
1480	1.48	3.48625
1490	1.49	3.48956
1500	1.5	3.49543
1510	1.51	3.4956
1520	1.52	3.48959
1530	1.53	3.49398
1540	1.54	3.49124
1550	1.55	3.49554
1560	1.56	3.48991
1570	1.57	3.48398
1580	1.58	3.48633
1590	1.59	3.4896
1600	1.6	3.48694
1610	1.61	3.47428
1620	1.62	3.47322
1630	1.63	3.47238
1640	1.64	3.47135
1650	1.65	3.47778
1660	1.66	3.47212
1670	1.67	3.47772
1680	1.68	3.47379
1690	1.69	3.48782
1700	1.7	3.47895
1710	1.71	3.47478
1720	1.72	3.48764
1730	1.73	3.48024
1740	1.74	3.47612
1750	1.75	3.47297
1760	1.76	3.47051
1770	1.77	3.47602
1780	1.78	3.47665
1790	1.79	3.48005
1800	1.8	3.48186
1810	1.81	3.48391
1820	1.82	3.48678
1830	1.83	3.48969
1840	1.84	3.48558
1850	1.85	3.49122
1860	1.86	3.49294
1870	1.87	3.4855
1880	1.88	3.4806
1890	1.89	3.47892
1900	1.9	3.47918
1910	1.91	3.48676
1920	1.92	3.48165
1930	1.93	3.48663
1940	1.94	3.49023
1950	1.95	3.48401
1960	1.96	3.47789
1970	1.97	3.47968
1980	1.98	3.49637
1990	1.99	3.49418
2000	2	3.48778
2010	2.01	3.4876
2020	2.02	3.49098
2030	2.03	3.48333
2040	2.04	3.49234
2050	2.05	3.50297
2060	2.06	3.49565
2070	2.07	3.49532
2080	2.08	3.49377
2090	2.09	3.49403
2100	2.1	3.49313
2110	2.11	3.4882
2120	2.12	3.49607
2130	2.13	3.48309
2140	2.14	3.48329
2150	2.15	3.49115
2160	2.16	3.48969
2170	2.17	3.48742
2180	2.18	3.48989
2190	2.19	3.48959
2200	2.2	3.48262
2210	2.21	3.48638
2220	2.22	3.49199
2230	2.23	3.49774
2240	2.24	3.49019
2250	2.25	3.49284
2260	2.26	3.4973
2270	2.27	3.50462
2280	2.28	3.50515
2290	2.29	3.49725
2300	2.3	3.50577
2310	2.31	3.50617
2320	2.32	3.5064
2330	2.33	3.50267
2340	2.34	3.49929
2350	2.35	3.49325
2360	2.36	3.49888
2370	2.37	3.50163
2380	2.38	3.49424
2390	2.39	3.49895
2400	2.4	3.49252
2410	2.41	3.49698
2420	2.42	3.49906
2430	2.43	3.50516
2440	2.44	3.51134
2450	2.45	3.50699
2460	2.46	3.51669
2470	2.47	3.52568
2480	2.48	3.52403
2490	2.49	3.50853
2500	2.5	3.51614
2510	2.51	3.51476
2520	2.52	3.51346
2530	2.53	3.50729
2540	2.54	3.5175
2550	2.55	3.5153
2560	2.56	3.5122
2570	2.57	3.50276
2580	2.58	3.51293
2590	2.59	3.51734
2600	2.6	3.52305
2610	2.61	3.52028
2620	2.62	3.52352
2630	2.63	3.53055
2640	2.64	3.53406
2650	2.65	3.52405
2660	2.66	3.534
2670	2.67	3.53054
2680	2.68	3.53326
2690	2.69	3.54137
2700	2.7	3.53357
2710	2.71	3.53931
2720	2.72	3.53783
2730	2.73	3.54108
2740	2.74	3.52773
2750	2.75	3.52396
2760	2.76	3.52426
2770	2.77	3.51392
2780	2.78	3.52685
2790	2.79	3.51377
2800	2.8	3.52209
2810	2.81	3.51524
2820	2.82	3.51599
2830	2.83	3.52918
2840	2.84	3.52121
2850	2.85	3.52113
2860	2.86	3.52273
2870	2.87	3.52536
2880	2.88	3.51814
2890	2.89	3.52191
2900	2.9	3.52017
2910	2.91	3.51898
2920	2.92	3.50418
2930	2.93	3.50599
2940	2.94	3.50466
2950	2.95	3.5077
2960	2.96	3.51637
2970	2.97	3.51959
2980	2.98	3.51708
2990	2.99	3.51739
3000	3	3.5146
3010	3.01	3.50591
3020	3.02	3.50381
3030	3.03	3.50939
3040	3.04	3.51353
3050	3.05	3.5098
3060	3.06	3.51684
3070	3.07	3.50807
3080	3.08	3.50772
3090	3.09	3.51646
3100	3.1	3.52053
3110	3.11	3.51362
3120	3.12	3.51452
3130	3.13	3.51215
3140	3.14	3.51147
3150	3.15	3.50632
3160	3.16	3.50279
3170	3.17	3.5083
3180	3.18	3.50682
3190	3.19	3.51403
3200	3.2	3.51381
3210	3.21	3.51262
3220	3.22	3.5023
3230	3.23	3.50842
3240	3.24	3.50029
3250	3.25	3.50684
3260	3.26	3.50544
3270	3.27	3.50603
3280	3.28	3.50014
3290	3.29	3.50048
3300	3.3	3.49388
3310	3.31	3.49891
3320	3.32	3.50146
3330	3.33	3.4867
3340	3.34	3.49685
3350	3.35	3.49927
3360	3.36	3.50353
3370	3.37	3.49969
3380	3.38	3.50256
3390	3.39	3.49663
3400	3.4	3.50338
3410	3.41	3.49189
3420	3.42	3.48865
3430	3.43	3.49206
3440	3.44	3.49632
3450	3.45	3.49506
3460	3.46	3.48828
3470	3.47	3.48915
3480	3.48	3.49297
3490	3.49	3.49757
3500	3.5	3.50086
3510	3.51	3.49898
3520	3.52	3.50482
3530	3.53	3.50787
3540	3.54	3.50339
3550	3.55	3.50438
3560	3.56	3.50241
3570	3.57	3.50122
3580	3.58	3.49526
3590	3.59	3.49847
3600	3.6	3.49698
3610	3.61	3.4981
3620	3.62	3.50468
3630	3.63	3.49947
3640	3.64	3.4968
3650	3.65	3.49279
3660	3.66	3.4796
3670	3.67	3.48876
3680	3.68	3.49118
3690	3.69	3.49618
3700	3.7	3.50195
3710	3.71	3.50533
3720	3.72	3.50009
3730	3.73	3.49282
3740	3.74	3.49263
3750	3.75	3.49523
3760	3.76	3.49589
3770	3.77	3.49562
3780	3.78	3.50104
3790	3.79	3.5022
3800	3.8	3.4956
3810	3.81	3.48396
3820	3.82	3.48714
3830	3.83	3.48424
3840	3.84	3.48472
3850	3.85	3.48407
3860	3.86	3.4969
3870	3.87	3.49748
3880	3.88	3.4968
3890	3.89	3.49191
3900	3.9	3.49578
3910	3.91	3.48962
3920	3.92	3.48524
3930	3.93	3.48166
3940	3.94	3.48021
3950	3.95	3.48683
3960	3.96	3.47704
3970	3.97	3.47166
3980	3.98	3.46936
3990	3.99	3.46952
4000	4	3.46045
4010	4.01	3.46859
4020	4.02	3.45843
4030	4.03	3.46243
4040	4.04	3.46616
4050	4.05	3.47893
4060	4.06	3.46468
4070	4.07	3.47034
4080	4.08	3.46875
4090	4.09	3.47643
4100	4.1	3.46895
4110	4.11	3.46945
4120	4.12	3.48132
4130	4.13	3.48357
4140	4.14	3.49022
4150	4.15	3.48742
4160	4.16	3.4808
4170	4.17	3.48642
4180	4.18	3.48534
4190	4.19	3.48761
4200	4.2	3.48362
4210	4.21	3.4896
4220	4.22	3.48953
4230	4.23	3.4863
4240	4.24	3.4907
4250	4.25	3.4809
4260	4.26	3.49091
4270	4.27	3.48781
4280	4.28	3.48886
4290	4.29	3.49394
4300	4.3	3.49239
4310	4.31	3.49764
4320	4.32	3.49088
4330	4.33	3.48398
4340	4.34	3.49449
4350	4.35	3.48425
4360	4.36	3.47999
4370	4.37	3.47827
4380	4.38	3.48786
4390	4.39	3.49398
4400	4.4	3.49006
4410	4.41	3.48202
4420	4.42	3.49575
4430	4.43	3.49343
4440	4.44	3.4883
4450	4.45	3.49272
4460	4.46	3.49119
4470	4.47	3.4887
4480	4.48	3.49502
4490	4.49	3.49141
4500	4.5	3.50291
4510	4.51	3.4938
4520	4.52	3.49328
4530	4.53	3.48444
4540	4.54	3.48588
4550	4.55	3.49197
4560	4.56	3.49378
4570	4.57	3.48909
4580	4.58	3.49404
4590	4.59	3.49045
4600	4.6	3.49368
4610	4.61	3.48673
4620	4.62	3.49712
4630	4.63	3.49477
4640	4.64	3.49769
4650	4.65	3.49013
4660	4.66	3.49355
4670	4.67	3.49284
4680	4.68	3.48766
4690	4.69	3.48567
4700	4.7	3.48682
4710	4.71	3.47736
4720	4.72	3.48521
4730	4.73	3.48299
4740	4.74	3.48151
4750	4.75	3.48719
4760	4.76	3.47667
4770	4.77	3.48157
4780	4.78	3.48661
4790	4.79	3.49197
4800	4.8	3.49354
4810	4.81	3.49401
4820	4.82	3.48566
4830	4.83	3.48982
4840	4.84	3.4867
4850	4.85	3.48221
4860	4.86	3.48786
4870	4.87	3.48301
4880	4.88	3.48741
4890	4.89	3.48004
4900	4.9	3.48149
4910	4.91	3.47803
4920	4.92	3.47685
4930	4.93	3.48036
4940	4.94	3.48652
4950	4.95	3.48334
4960	4.96	3.47505
4970	4.97	3.48361
4980	4.98	3.48585
4990	4.99	3.48224
5000	5	3.48403
5010	5.01	3.47762
5020	5.02	3.49118
5030	5.03	3.48667
5040	5.04	3.47638
5050	5.05	3.49301
5060	5.06	3.48729
5070	5.07	3.47965
5080	5.08	3.47189
5090	5.09	3.47898
5100	5.1	3.48163
5110	5.11	3.47517
5120	5.12	3.48196
5130	5.13	3.48276
5140	5.14	3.47756
5150	5.15	3.47906
5160	5.16	3.47207
5170	5.17	3.47091
5180	5.18	3.46059
5190	5.19	3.46485
5200	5.2	3.46577
5210	5.21	3.46767
5220	5.22	3.47038
5230	5.23	3.45754
5240	5.24	3.45862
5250	5.25	3.46204
5260	5.26	3.47619
5270	5.27	3.46915
5280	5.28	3.46492
5290	5.29	3.46375
5300	5.3	3.47047
5310	5.31	3.46432
5320	5.32	3.47026
5330	5.33	3.47243
5340	5.34	3.47707
5350	5.35	3.47431
5360	5.36	3.47153
5370	5.37	3.46654
5380	5.38	3.45939
5390	5.39	3.46322
5400	5.4	3.46828
5410	5.41	3.46766
5420	5.42	3.46735
5430	5.43	3.4609
5440	5.44	3.46152
5450	5.45	3.45958
5460	5.46	3.46507
5470	5.47	3.46623
5480	5.48	3.47787
5490	5.49	3.4642
5500	5.5	3.47071
5510	5.51	3.46841
5520	5.52	3.46579
5530	5.53	3.45893
5540	5.54	3.45568
5550	5.55	3.45305
5560	5.56	3.4586
5570	5.57	3.4709
5580	5.58	3.46339
5590	5.59	3.45723
5600	5.6	3.4661
5610	5.61	3.46847
5620	5.62	3.46477
5630	5.63	3.4709
5640	5.64	3.4667
5650	5.65	3.46497
5660	5.66	3.46851
5670	5.67	3.46216
5680	5.68	3.46313
5690	5.69	3.46136
5700	5.7	3.4699
5710	5.71	3.4671
5720	5.72	3.47216
5730	5.73	3.47109
5740	5.74	3.46239
5750	5.75	3.47435
5760	5.76	3.47539
5770	5.77	3.47296
5780	5.78	3.47362
5790	5.79	3.46893
5800	5.8	3.47118
5810	5.81	3.46777
5820	5.82	3.47433
5830	5.83	3.46823
5840	5.84	3.46503
5850	5.85	3.46259
5860	5.86	3.46464
5870	5.87	3.45922
5880	5.88	3.4654
5890	5.89	3.47422
5900	5.9	3.47326
5910	5.91	3.47223
5920	5.92	3.47582
5930	5.93	3.47801
5940	5.94	3.46255
5950	5.95	3.46771
5960	5.96	3.46994
5970	5.97	3.46745
5980	5.98	3.46939
5990	5.99	3.46796
6000	6	3.46965
6010	6.01	3.4672
6020	6.02	3.47149
6030	6.03	3.47287
6040	6.04	3.4757
6050	6.05	3.47378
6060	6.06	3.47343
6070	6.07	3.47425
6080	6.08	3.47736
6090	6.09	3.47153
6100	6.1	3.46953
6110	6.11	3.469
6120	6.12	3.46157
6130	6.13	3.45702
6140	6.14	3.46691
6150	6.15	3.46383
6160	6.16	3.4744
6170	6.17	3.46684
6180	6.18	3.46577
6190	6.19	3.46132
6200	6.2	3.46516
6210	6.21	3.45838
6220	6.22	3.45124
6230	6.23	3.456
6240	6.24	3.46
6250	6.25	3.45283
6260	6.26	3.469
6270	6.27	3.46141
6280	6.28	3.46212
6290	6.29	3.45824
6300	6.3	3.45133
6310	6.31	3.45157
6320	6.32	3.45034
6330	6.33	3.44352
6340	6.34	3.44642
6350	6.35	3.44492
6360	6.36	3.4519
6370	6.37	3.44871
6380	6.38	3.45042
6390	6.39	3.45128
6400	6.4	3.45426
6410	6.41	3.4568
6420	6.42	3.45624
6430	6.43	3.45151
6440	6.44	3.45683
6450	6.45	3.45549
6460	6.46	3.45992
6470	6.47	3.45421
6480	6.48	3.44806
6490	6.49	3.4591
6500	6.5	3.45396
6510	6.51	3.44918
6520	6.52	3.45659
6530	6.53	3.45305
6540	6.54	3.44953
6550	6.55	3.45139
6560	6.56	3.4453
6570	6.57	3.44274
6580	6.58	3.43787
6590	6.59	3.44121
6600	6.6	3.44
6610	6.61	3.44587
6620	6.62	3.45631
6630	6.63	3.44798
6640	6.64	3.45195
6650	6.65	3.45378
6660	6.66	3.45186
6670	6.67	3.45171
6680	6.68	3.44277
6690	6.69	3.44526
6700	6.7	3.43924
6710	6.71	3.4423
6720	6.72	3.44388
6730	6.73	3.44477
6740	6.74	3.44898
6750	6.75	3.45171
6760	6.76	3.45491
6770	6.77	3.4527
6780	6.78	3.45353
6790	6.79	3.46108
6800	6.8	3.45679
6810	6.81	3.45478
6820	6.82	3.44709
6830	6.83	3.44311
6840	6.84	3.44774
6850	6.85	3.4576
6860	6.86	3.45961
6870	6.87	3.4509
6880	6.88	3.4649
6890	6.89	3.46215
6900	6.9	3.46435
6910	6.91	3.45987
6920	6.92	3.46356
6930	6.93	3.45746
6940	6.94	3.45513
6950	6.95	3.45749
6960	6.96	3.46063
6970	6.97	3.46368
6980	6.98	3.47148
6990	6.99	3.4613
7000	7	3.46307
7010	7.01	3.4693
7020	7.02	3.47786
7030	7.03	3.46654
7040	7.04	3.46018
7050	7.05	3.45611
7060	7.06	3.45331
7070	7.07	3.45302
7080	7.08	3.45322
7090	7.09	3.46132
7100	7.1	3.46413
7110	7.11	3.46682
7120	7.12	3.46865
7130	7.13	3.46177
7140	7.14	3.46112
7150	7.15	3.46253
7160	7.16	3.46397
7170	7.17	3.46029
7180	7.18	3.46004
7190	7.19	3.47061
7200	7.2	3.4645
7210	7.21	3.46389
7220	7.22	3.47134
7230	7.23	3.46048
7240	7.24	3.4603
7250	7.25	3.4665
7260	7.26	3.46627
7270	7.27	3.4656
7280	7.28	3.4722
7290	7.29	3.47277
7300	7.3	3.46137
7310	7.31	3.46469
7320	7.32	3.46807
7330	7.33	3.46563
7340	7.34	3.4657
7350	7.35	3.4663
7360	7.36	3.45863
7370	7.37	3.46394
7380	7.38	3.46293
7390	7.39	3.47445
7400	7.4	3.47213
7410	7.41	3.47799
7420	7.42	3.46794
7430	7.43	3.47131
7440	7.44	3.48095
7450	7.45	3.47933
7460	7.46	3.48059
7470	7.47	3.48796
7480	7.48	3.47943
7490	7.49	3.47991
7500	7.5	3.47231
7510	7.51	3.47567
7520	7.52	3.47773
7530	7.53	3.4752
7540	7.54	3.47626
7550	7.55	3.47631
7560	7.56	3.4831
7570	7.57	3.49681
7580	7.58	3.4944
7590	7.59	3.49303
7600	7.6	3.48993
7610	7.61	3.48148
7620	7.62	3.49601
7630	7.63	3.48436
7640	7.64	3.47232
7650	7.65	3.4788
7660	7.66	3.46912
7670	7.67	3.47475
7680	7.68	3.47797
7690	7.69	3.49168
7700	7.7	3.49201
7710	7.71	3.47739
7720	7.72	3.48669
7730	7.73	3.48813
7740	7.74	3.48709
7750	7.75	3.4863
7760	7.76	3.4934
7770	7.77	3.48448
7780	7.78	3.48782
7790	7.79	3.4855
7800	7.8	3.47139
7810	7.81	3.47369
7820	7.82	3.47616
7830	7.83	3.47252
7840	7.84	3.47361
7850	7.85	3.46967
7860	7.86	3.47128
7870	7.87	3.4723
7880	7.88	3.47997
7890	7.89	3.46948
7900	7.9	3.4714
7910	7.91	3.46956
7920	7.92	3.47833
7930	7.93	3.47928
7940	7.94	3.46775
7950	7.95	3.46665
7960	7.96	3.47552
7970	7.97	3.46867
7980	7.98	3.47894
7990	7.99	3.48513
8000	8	3.47578
8010	8.01	3.48324
8020	8.02	3.48198
8030	8.03	3.48168
8040	8.04	3.48726
8050	8.05	3.48199
8060	8.06	3.48577
8070	8.07	3.48707
8080	8.08	3.48731
8090	8.09	3.48665
8100	8.1	3.48839
8110	8.11	3.48707
8120	8.12	3.49366
8130	8.13	3.49407
8140	8.14	3.48873
8150	8.15	3.4928
8160	8.16	3.48761
8170	8.17	3.47909
8180	8.18	3.48023
8190	8.19	3.48548
8200	8.2	3.48139
8210	8.21	3.48267
8220	8.22	3.48262
8230	8.23	3.48233
8240	8.24	3.48272
8250	8.25	3.48186
8260	8.26	3.48807
8270	8.27	3.47868
8280	8.28	3.4908
8290	8.29	3.48316
8300	8.3	3.48148
8310	8.31	3.48411
8320	8.32	3.48458
8330	8.33	3.49671
8340	8.34	3.47586
8350	8.35	3.48607
8360	8.36	3.47902
8370	8.37	3.47838
8380	8.38	3.4868
8390	8.39	3.48899
8400	8.4	3.47748
8410	8.41	3.49175
8420	8.42	3.48612
8430	8.43	3.49149
8440	8.44	3.48545
8450	8.45	3.48617
8460	8.46	3.47237
8470	8.47	3.46963
8480	8.48	3.48199
8490	8.49	3.47957
8500	8.5	3.48081
8510	8.51	3.47409
8520	8.52	3.47887
8530	8.53	3.47189
8540	8.54	3.47259
8550	8.55	3.4805
8560	8.56	3.48615
8570	8.57	3.48745
8580	8.58	3.48944
8590	8.59	3.47742
8600	8.6	3.48205
8610	8.61	3.4725
8620	8.62	3.46579
8630	8.63	3.47254
8640	8.64	3.47824
8650	8.65	3.48279
8660	8.66	3.48415
8670	8.67	3.47851
8680	8.68	3.48092
8690	8.69	3.47479
8700	8.7	3.47121
8710	8.71	3.4803
8720	8.72	3.47589
8730	8.73	3.47491
8740	8.74	3.47882
8750	8.75	3.47608
8760	8.76	3.48689
8770	8.77	3.48481
8780	8.78	3.47383
8790	8.79	3.4707
8800	8.8	3.47336
8810	8.81	3.46919
8820	8.82	3.47503
8830	8.83	3.48313
8840	8.84	3.47493
8850	8.85	3.4749
8860	8.86	3.48041
8870	8.87	3.48219
8880	8.88	3.472
8890	8.89	3.46937
8900	8.9	3.46636
8910	8.91	3.48024
8920	8.92	3.47877
8930	8.93	3.47843
8940	8.94	3.48326
8950	8.95	3.47849
8960	8.96	3.47663
8970	8.97	3.47774
8980	8.98	3.4786
8990	8.99	3.47449
9000	9	3.46713
9010	9.01	3.46464
9020	9.02	3.45541
9030	9.03	3.45854
9040	9.04	3.45719
9050	9.05	3.45765
9060	9.06	3.46382
9070	9.07	3.46013
9080	9.08	3.46302
9090	9.09	3.45834
9100	9.1	3.45659
9110	9.11	3.4653
9120	9.12	3.45813
9130	9.13	3.46173
9140	9.14	3.46824
9150	9.15	3.47068
9160	9.16	3.46547
9170	9.17	3.46074
9180	9.18	3.46224
9190	9.19	3.45941
9200	9.2	3.4665
9210	9.21	3.46391
9220	9.22	3.4647
9230	9.23	3.46137
9240	9.24	3.4551
9250	9.25	3.46489
9260	9.26	3.46637
9270	9.27	3.45507
9280	9.28	3.4481
9290	9.29	3.46029
9300	9.3	3.4581
9310	9.31	3.45605
9320	9.32	3.45669
9330	9.33	3.44719
9340	9.34	3.45276
9350	9.35	3.46816
9360	9.36	3.46337
9370	9.37	3.46741
9380	9.38	3.46647
9390	9.39	3.46463
9400	9.4	3.47454
9410	9.41	3.46665
9420	9.42	3.47257
9430	9.43	3.4573
9440	9.44	3.45297
9450	9.45	3.45669
9460	9.46	3.45854
9470	9.47	3.46575
9480	9.48	3.47753
9490	9.49	3.46091
9500	9.5	3.46848
9510	9.51	3.46624
9520	9.52	3.46423
9530	9.53	3.46828
9540	9.54	3.46907
9550	9.55	3.47038
9560	9.56	3.45969
9570	9.57	3.46812
9580	9.58	3.46895
9590	9.59	3.46131
9600	9.6	3.459
9610	9.61	3.46119
9620	9.62	3.46355
9630	9.63	3.45818
9640	9.64	3.46582
9650	9.65	3.44917
9660	9.66	3.45637
9670	9.67	3.4573
9680	9.68	3.45723
9690	9.69	3.46209
9700	9.7	3.47163
9710	9.71	3.47055
9720	9.72	3.46338
9730	9.73	3.46619
9740	9.74	3.46873
9750	9.75	3.46746
9760	9.76	3.46431
9770	9.77	3.46026
9780	9.78	3.46567
9790	9.79	3.46907
9800	9.8	3.478
9810	9.81	3.47732
9820	9.82	3.47805
9830	9.83	3.46286
9840	9.84	3.47377
9850	9.85	3.46813
9860	9.86	3.47132
9870	9.87	3.46598
9880	9.88	3.46399
9890	9.89	3.47025
9900	9.9	3.45738
9910	9.91	3.4596
9920	9.92	3.4656
9930	9.93	3.47254
9940	9.94	3.46397
9950	9.95	3.46901
9960	9.96	3.46204
9970	9.97	3.46608
9980	9.98	3.4754
9990	9.99	3.47194
10000	10	3.4703
10010	10.01	3.47473
10020	10.02	3.4683
10030	10.03	3.47327
10040	10.04	3.47745
10050	10.05	3.47021
10060	10.06	3.4653
10070	10.07	3.4786
10080	10.08	3.485
10090	10.09	3.48056
10100	10.1	3.48189
10110	10.11	3.48188
10120	10.12	3.48247
10130	10.13	3.478
10140	10.14	3.48277
10150	10.15	3.47766
10160	10.16	3.48119
10170	10.17	3.48146
10180	10.18	3.48883
10190	10.19	3.47716
10200	10.2	3.48459
10210	10.21	3.49196
10220	10.22	3.48511
10230	10.23	3.48679
10240	10.24	3.48162
10250	10.25	3.48761
10260	10.26	3.48311
10270	10.27	3.48612
10280	10.28	3.49459
10290	10.29	3.48575
10300	10.3	3.49444
10310	10.31	3.50084
10320	10.32	3.49332
10330	10.33	3.48137
10340	10.34	3.48027
10350	10.35	3.48655
10360	10.36	3.47267
10370	10.37	3.47202
10380	10.38	3.48496
10390	10.39	3.48968
10400	10.4	3.48481
10410	10.41	3.47658
10420	10.42	3.48016
10430	10.43	3.47609
10440	10.44	3.4787
10450	10.45	3.47926
10460	10.46	3.47125
10470	10.47	3.48413
10480	10.48	3.48306
10490	10.49	3.48409
10500	10.5	3.47894
10510	10.51	3.47531
10520	10.52	3.47341
10530	10.53	3.47302
10540	10.54	3.48322
10550	10.55	3.49057
10560	10.56	3.48565
10570	10.57	3.47612
10580	10.58	3.47903
10590	10.59	3.46937
10600	10.6	3.46747
10610	10.61	3.46157
10620	10.62	3.47054
10630	10.63	3.47307
10640	10.64	3.47284
10650	10.65	3.47581
10660	10.66	3.47651
10670	10.67	3.48363
10680	10.68	3.47691
10690	10.69	3.47487
10700	10.7	3.47815
10710	10.71	3.47673
10720	10.72	3.4756
10730	10.73	3.47541
10740	10.74	3.47557
10750	10.75	3.46702
10760	10.76	3.4624
10770	10.77	3.47146
10780	10.78	3.45975
10790	10.79	3.46379
10800	10.8	3.47047
10810	10.81	3.47557
10820	10.82	3.46824
10830	10.83	3.47507
10840	10.84	3.48429
10850	10.85	3.47994
10860	10.86	3.47553
10870	10.87	3.47549
10880	10.88	3.47957
10890	10.89	3.47977
10900	10.9	3.47983
10910	10.91	3.48654
10920	10.92	3.48768
10930	10.93	3.48246
10940	10.94	3.48117
10950	10.95	3.48349
10960	10.96	3.48633
10970	10.97	3.47935
10980	10.98	3.47931
10990	10.99	3.47281
11000	11	3.47159
11010	11.01	3.48493
11020	11.02	3.47749
11030	11.03	3.4694
11040	11.04	3.4725
11050	11.05	3.47696
11060	11.06	3.47856
11070	11.07	3.47871
11080	11.08	3.47772
11090	11.09	3.48795
11100	11.1	3.49599
11110	11.11	3.49681
11120	11.12	3.50059
11130	11.13	3.49235
11140	11.14	3.48852
11150	11.15	3.49529
11160	11.16	3.49253
11170	11.17	3.49397
11180	11.18	3.49228
11190	11.19	3.49307
11200	11.2	3.49188
11210	11.21	3.48622
11220	11.22	3.48747
11230	11.23	3.48818
11240	11.24	3.4904
11250	11.25	3.48874
11260	11.26	3.48691
11270	11.27	3.49176
11280	11.28	3.49507
11290	11.29	3.48902
11300	11.3	3.48679
11310	11.31	3.49167
11320	11.32	3.4864
11330	11.33	3.49064
11340	11.34	3.49424
11350	11.35	3.48824
11360	11.36	3.48709
11370	11.37	3.49226
11380	11.38	3.4873
11390	11.39	3.48847
11400	11.4	3.50069
11410	11.41	3.49693
11420	11.42	3.50394
11430	11.43	3.4988
11440	11.44	3.5024
11450	11.45	3.5053
11460	11.46	3.4999
11470	11.47	3.49838
11480	11.48	3.49136
11490	11.49	3.49576
11500	11.5	3.49104
11510	11.51	3.48945
11520	11.52	3.49368
11530	11.53	3.49662
11540	11.54	3.49363
11550	11.55	3.49197
11560	11.56	3.49925
11570	11.57	3.49473
11580	11.58	3.49898
11590	11.59	3.49135
11600	11.6	3.49427
11610	11.61	3.49414
11620	11.62	3.49691
11630	11.63	3.49129
11640	11.64	3.50065
11650	11.65	3.49614
11660	11.66	3.50822
11670	11.67	3.50064
11680	11.68	3.4997
11690	11.69	3.49043
11700	11.7	3.49849
11710	11.71	3.50072
11720	11.72	3.50336
11730	11.73	3.49891
11740	11.74	3.48883
11750	11.75	3.49638
11760	11.76	3.50369
11770	11.77	3.50434
11780	11.78	3.5091
11790	11.79	3.50304
11800	11.8	3.51084
11810	11.81	3.51633
11820	11.82	3.50449
11830	11.83	3.51243
11840	11.84	3.51067
11850	11.85	3.51161
11860	11.86	3.51073
11870	11.87	3.50127
11880	11.88	3.50176
11890	11.89	3.50392
11900	11.9	3.48961
11910	11.91	3.50271
11920	11.92	3.50123
11930	11.93	3.49463
11940	11.94	3.49702
11950	11.95	3.48515
11960	11.96	3.50132
11970	11.97	3.48961
11980	11.98	3.49217
11990	11.99	3.49077
12000	12	3.5072
12010	12.01	3.50585
12020	12.02	3.50738
12030	12.03	3.50927
12040	12.04	3.5047
12050	12.05	3.51248
12060	12.06	3.51242
12070	12.07	3.51849
12080	12.08	3.52355
12090	12.09	3.51635
12100	12.1	3.51662
12110	12.11	3.51405
12120	12.12	3.51427
12130	12.13	3.52051
12140	12.14	3.5212
12150	12.15	3.51987
12160	12.16	3.5238
12170	12.17	3.51608
12180	12.18	3.51171
12190	12.19	3.51424
12200	12.2	3.51772
12210	12.21	3.51068
12220	12.22	3.50922
12230	12.23	3.51755
12240	12.24	3.51012
12250	12.25	3.50524
12260	12.26	3.51119
12270	12.27	3.50321
12280	12.28	3.51061
12290	12.29	3.50507
12300	12.3	3.5042
12310	12.31	3.50889
12320	12.32	3.49729
12330	12.33	3.50996
12340	12.34	3.51031
12350	12.35	3.50951
12360	12.36	3.51587
12370	12.37	3.51184
12380	12.38	3.51652
12390	12.39	3.51083
12400	12.4	3.51799
12410	12.41	3.51093
12420	12.42	3.50718
12430	12.43	3.51416
12440	12.44	3.50629
12450	12.45	3.51393
12460	12.46	3.51181
12470	12.47	3.51749
12480	12.48	3.52105
12490	12.49	3.51568
12500	12.5	3.50646
12510	12.51	3.51084
12520	12.52	3.51325
12530	12.53	3.50583
12540	12.54	3.50719
12550	12.55	3.5078
12560	12.56	3.51713
12570	12.57	3.51407
12580	12.58	3.51621
12590	12.59	3.51528
12600	12.6	3.5151
12610	12.61	3.51299
12620	12.62	3.50566
12630	12.63	3.49807
12640	12.64	3.51622
12650	12.65	3.50916
12660	12.66	3.50958
12670	12.67	3.51501
12680	12.68	3.51197
12690	12.69	3.51529
12700	12.7	3.51702
12710	12.71	3.51034
12720	12.72	3.50198
12730	12.73	3.5182
12740	12.74	3.51513
12750	12.75	3.51699
12760	12.76	3.51634
12770	12.77	3.50754
12780	12.78	3.50826
12790	12.79	3.50621
12800	12.8	3.50265
12810	12.81	3.5036
12820	12.82	3.50677
12830	12.83	3.49994
12840	12.84	3.50483
12850	12.85	3.49159
12860	12.86	3.49125
12870	12.87	3.49102
12880	12.88	3.48677
12890	12.89	3.49612
12900	12.9	3.49226
12910	12.91	3.48443
12920	12.92	3.48345
12930	12.93	3.47604
12940	12.94	3.48124
12950	12.95	3.4816
12960	12.96	3.48066
12970	12.97	3.47248
12980	12.98	3.47637
12990	12.99	3.47347
13000	13	3.47108
13010	13.01	3.4709
13020	13.02	3.48303
13030	13.03	3.48986
13040	13.04	3.48831
13050	13.05	3.48984
13060	13.06	3.48701
13070	13.07	3.48553
13080	13.08	3.48545
13090	13.09	3.49308
13100	13.1	3.48816
13110	13.11	3.48249
13120	13.12	3.47974
13130	13.13	3.48528
13140	13.14	3.49558
13150	13.15	3.49088
13160	13.16	3.4929
13170	13.17	3.49018
13180	13.18	3.48982
13190	13.19	3.49261
13200	13.2	3.49391
13210	13.21	3.48857
13220	13.22	3.4859
13230	13.23	3.49028
13240	13.24	3.47676
13250	13.25	3.48242
13260	13.26	3.47863
13270	13.27	3.47989
13280	13.28	3.4827
13290	13.29	3.48761
13300	13.3	3.48762
13310	13.31	3.47738
13320	13.32	3.47169
13330	13.33	3.47552
13340	13.34	3.47829
13350	13.35	3.48249
13360	13.36	3.48333
13370	13.37	3.48085
13380	13.38	3.49114
13390	13.39	3.47931
13400	13.4	3.48072
13410	13.41	3.48581
13420	13.42	3.48955
13430	13.43	3.48462
13440	13.44	3.48591
13450	13.45	3.48918
13460	13.46	3.49538
13470	13.47	3.49296
13480	13.48	3.49675
13490	13.49	3.48683
13500	13.5	3.49666
13510	13.51	3.5034
13520	13.52	3.49877
13530	13.53	3.5061
13540	13.54	3.5019
13550	13.55	3.49232
13560	13.56	3.49041
13570	13.57	3.492
13580	13.58	3.49111
13590	13.59	3.49189
13600	13.6	3.49587
13610	13.61	3.4966
13620	13.62	3.50095
13630	13.63	3.49071
13640	13.64	3.49668
13650	13.65	3.49264
13660	13.66	3.49019
13670	13.67	3.49513
13680	13.68	3.49029
13690	13.69	3.49006
13700	13.7	3.48719
13710	13.71	3.47935
13720	13.72	3.4797
13730	13.73	3.47767
13740	13.74	3.47911
13750	13.75	3.48583
13760	13.76	3.47761
13770	13.77	3.47725
13780	13.78	3.48671
13790	13.79	3.47843
13800	13.8	3.47726
13810	13.81	3.47716
13820	13.82	3.4721
13830	13.83	3.48143
13840	13.84	3.48015
13850	13.85	3.48315
13860	13.86	3.48024
13870	13.87	3.47844
13880	13.88	3.49041
13890	13.89	3.48942
13900	13.9	3.48853
13910	13.91	3.49239
13920	13.92	3.50083
13930	13.93	3.49304
13940	13.94	3.5021
13950	13.95	3.50047
13960	13.96	3.49842
13970	13.97	3.49074
13980	13.98	3.4915
13990	13.99	3.49391
14000	14	3.49064
14010	14.01	3.48393
14020	14.02	3.4892
14030	14.03	3.49188
14040	14.04	3.47943
14050	14.05	3.47531
14060	14.06	3.47225
14070	14.07	3.49117
14080	14.08	3.48562
14090	14.09	3.48703
14100	14.1	3.48732
14110	14.11	3.48351
14120	14.12	3.48212
14130	14.13	3.48979
14140	14.14	3.48851
14150	14.15	3.47336
14160	14.16	3.47674
14170	14.17	3.48119
14180	14.18	3.48002
14190	14.19	3.48724
14200	14.2	3.47425
14210	14.21	3.47321
14220	14.22	3.47446
14230	14.23	3.48207
14240	14.24	3.48381
14250	14.25	3.47728
14260	14.26	3.47807
14270	14.27	3.46627
14280	14.28	3.47262
14290	14.29	3.47803
14300	14.3	3.47911
14310	14.31	3.4771
14320	14.32	3.47614
14330	14.33	3.48381
14340	14.34	3.48404
14350	14.35	3.49125
14360	14.36	3.48481
14370	14.37	3.48114
14380	14.38	3.49586
14390	14.39	3.49173
14400	14.4	3.4858
14410	14.41	3.48689
14420	14.42	3.48032
14430	14.43	3.48709
14440	14.44	3.48062
14450	14.45	3.48127
14460	14.46	3.49182
14470	14.47	3.49365
14480	14.48	3.48989
14490	14.49	3.49206
14500	14.5	3.4899
14510	14.51	3.49764
14520	14.52	3.4958
14530	14.53	3.48554
14540	14.54	3.4866
14550	14.55	3.49546
14560	14.56	3.48798
14570	14.57	3.49972
14580	14.58	3.49194
14590	14.59	3.49725
14600	14.6	3.50215
14610	14.61	3.49683
14620	14.62	3.4985
14630	14.63	3.50158
14640	14.64	3.49021
14650	14.65	3.49805
14660	14.66	3.49973
14670	14.67	3.50177
14680	14.68	3.50325
14690	14.69	3.49585
14700	14.7	3.49036
14710	14.71	3.48865
14720	14.72	3.49127
14730	14.73	3.49418
14740	14.74	3.49638
14750	14.75	3.49781
14760	14.76	3.49723
14770	14.77	3.4947
14780	14.78	3.49809
14790	14.79	3.50036
14800	14.8	3.49867
14810	14.81	3.49376
14820	14.82	3.49681
14830	14.83	3.50162
14840	14.84	3.50618
14850	14.85	3.5029
14860	14.86	3.4917
14870	14.87	3.49859
14880	14.88	3.50036
14890	14.89	3.50458
14900	14.9	3.50377
14910	14.91	3.49618
14920	14.92	3.49796
14930	14.93	3.49664
14940	14.94	3.50276
14950	14.95	3.4982
14960	14.96	3.49803
14970	14.97	3.50937
14980	14.98	3.50209
14990	14.99	3.49777
15000	15	3.50099
15010	15.01	3.50638
15020	15.02	3.50581
15030	15.03	3.50428
15040	15.04	3.50547
15050	15.05	3.50419
15060	15.06	3.49771
15070	15.07	3.50185
15080	15.08	3.49119
15090	15.09	3.49472
15100	15.1	3.49671
15110	15.11	3.49506
15120	15.12	3.5057
15130	15.13	3.50227
15140	15.14	3.50604
15150	15.15	3.50389
15160	15.16	3.51254
15170	15.17	3.49535
15180	15.18	3.50316
15190	15.19	3.51144
15200	15.2	3.50512
15210	15.21	3.49512
15220	15.22	3.49767
15230	15.23	3.49674
15240	15.24	3.49996
15250	15.25	3.50085
15260	15.26	3.50481
15270	15.27	3.50714
15280	15.28	3.50166
15290	15.29	3.50328
15300	15.3	3.50257
15310	15.31	3.51199
15320	15.32	3.51476
15330	15.33	3.49844
15340	15.34	3.50846
15350	15.35	3.51283
15360	15.36	3.51249
15370	15.37	3.50174
15380	15.38	3.50085
15390	15.39	3.50823
15400	15.4	3.51032
15410	15.41	3.50558
15420	15.42	3.50469
15430	15.43	3.49852
15440	15.44	3.49974
15450	15.45	3.51143
15460	15.46	3.50642
15470	15.47	3.50491
15480	15.48	3.51076
15490	15.49	3.51671
15500	15.5	3.51226
15510	15.51	3.51318
15520	15.52	3.51286
15530	15.53	3.50264
15540	15.54	3.51008
15550	15.55	3.50706
15560	15.56	3.4971
15570	15.57	3.4989
15580	15.58	3.50325
15590	15.59	3.50828
15600	15.6	3.50798
15610	15.61	3.50489
15620	15.62	3.49349
15630	15.63	3.49347
15640	15.64	3.49394
15650	15.65	3.50711
15660	15.66	3.49925
15670	15.67	3.4976
15680	15.68	3.50271
15690	15.69	3.4951
15700	15.7	3.50081
15710	15.71	3.49937
15720	15.72	3.49454
15730	15.73	3.49188
15740	15.74	3.49224
15750	15.75	3.48963
15760	15.76	3.48956
15770	15.77	3.5001
15780	15.78	3.49445
15790	15.79	3.50664
15800	15.8	3.49712
15810	15.81	3.49328
15820	15.82	3.49914
15830	15.83	3.49221
15840	15.84	3.47775
15850	15.85	3.48377
15860	15.86	3.48459
15870	15.87	3.49101
15880	15.88	3.49089
15890	15.89	3.49635
15900	15.9	3.49727
15910	15.91	3.49487
15920	15.92	3.49717
15930	15.93	3.48947
15940	15.94	3.48948
15950	15.95	3.48298
15960	15.96	3.48603
15970	15.97	3.48005
15980	15.98	3.497
15990	15.99	3.49129
16000	16	3.49272
16010	16.01	3.4955
16020	16.02	3.49969
16030	16.03	3.50852
16040	16.04	3.49344
16050	16.05	3.5
16060	16.06	3.49769
16070	16.07	3.49103
16080	16.08	3.50065
16090	16.09	3.50281
16100	16.1	3.5005
16110	16.11	3.50343
16120	16.12	3.4941
16130	16.13	3.49445
16140	16.14	3.49001
16150	16.15	3.49564
16160	16.16	3.48816
16170	16.17	3.48818
16180	16.18	3.49484
16190	16.19	3.50314
16200	16.2	3.49505
16210	16.21	3.51205
16220	16.22	3.50577
16230	16.23	3.50786
16240	16.24	3.50993
16250	16.25	3.50892
16260	16.26	3.51009
16270	16.27	3.50671
16280	16.28	3.50547
16290	16.29	3.50661
16300	16.3	3.50471
16310	16.31	3.50777
16320	16.32	3.51168
16330	16.33	3.50625
16340	16.34	3.49749
16350	16.35	3.50881
16360	16.36	3.51449
16370	16.37	3.51338
16380	16.38	3.51249
16390	16.39	3.50659
16400	16.4	3.51072
16410	16.41	3.5028
16420	16.42	3.50437
16430	16.43	3.5013
16440	16.44	3.50482
16450	16.45	3.50513
16460	16.46	3.50057
16470	16.47	3.50114
16480	16.48	3.50339
16490	16.49	3.51807
16500	16.5	3.50944
16510	16.51	3.51612
16520	16.52	3.51239
16530	16.53	3.5168
16540	16.54	3.51733
16550	16.55	3.51975
16560	16.56	3.51207
16570	16.57	3.51055
16580	16.58	3.51154
16590	16.59	3.51098
16600	16.6	3.5104
16610	16.61	3.50202
16620	16.62	3.5073
16630	16.63	3.51191
16640	16.64	3.51136
16650	16.65	3.50148
16660	16.66	3.51151
16670	16.67	3.51171
16680	16.68	3.50846
16690	16.69	3.5149
16700	16.7	3.50312
16710	16.71	3.50694
16720	16.72	3.50623
16730	16.73	3.50766
16740	16.74	3.51521
16750	16.75	3.5135
16760	16.76	3.50538
16770	16.77	3.51254
16780	16.78	3.50591
16790	16.79	3.51144
16800	16.8	3.5121
16810	16.81	3.51463
16820	16.82	3.51996
16830	16.83	3.50733
16840	16.84	3.51774
16850	16.85	3.51802
16860	16.86	3.51726
16870	16.87	3.52006
16880	16.88	3.52148
16890	16.89	3.52223
16900	16.9	3.5225
16910	16.91	3.5198
16920	16.92	3.52118
16930	16.93	3.50836
16940	16.94	3.50975
16950	16.95	3.51283
16960	16.96	3.50748
16970	16.97	3.51899
16980	16.98	3.51327
16990	16.99	3.51557
17000	17	3.50743
17010	17.01	3.51194
17020	17.02	3.50982
17030	17.03	3.51492
17040	17.04	3.51488
17050	17.05	3.51355
17060	17.06	3.51659
17070	17.07	3.51242
17080	17.08	3.50528
17090	17.09	3.51204
17100	17.1	3.50811
17110	17.11	3.50998
17120	17.12	3.51031
17130	17.13	3.49167
17140	17.14	3.49625
17150	17.15	3.50754
17160	17.16	3.50875
17170	17.17	3.51991
17180	17.18	3.51331
17190	17.19	3.51369
17200	17.2	3.51736
17210	17.21	3.51118
17220	17.22	3.51116
17230	17.23	3.51179
17240	17.24	3.51482
17250	17.25	3.52098
17260	17.26	3.52175
17270	17.27	3.52107
17280	17.28	3.51879
17290	17.29	3.52125
17300	17.3	3.51814
17310	17.31	3.5154
17320	17.32	3.49955
17330	17.33	3.50289
17340	17.34	3.50363
17350	17.35	3.5014
17360	17.36	3.50388
17370	17.37	3.49852
17380	17.38	3.49829
17390	17.39	3.50425
17400	17.4	3.50801
17410	17.41	3.50199
17420	17.42	3.50713
17430	17.43	3.50096
17440	17.44	3.50078
17450	17.45	3.49792
17460	17.46	3.49283
17470	17.47	3.50083
17480	17.48	3.49743
17490	17.49	3.51265
17500	17.5	3.50636
17510	17.51	3.49724
17520	17.52	3.50494
17530	17.53	3.5055
17540	17.54	3.50898
17550	17.55	3.50886
17560	17.56	3.49551
17570	17.57	3.49095
17580	17.58	3.493
17590	17.59	3.49642
17600	17.6	3.50152
17610	17.61	3.49663
17620	17.62	3.49735
17630	17.63	3.49983
17640	17.64	3.49506
17650	17.65	3.49615
17660	17.66	3.49245
17670	17.67	3.49972
17680	17.68	3.49534
17690	17.69	3.49051
17700	17.7	3.49722
17710	17.71	3.50809
17720	17.72	3.49481
17730	17.73	3.5071
17740	17.74	3.49998
17750	17.75	3.50435
17760	17.76	3.51165
17770	17.77	3.49582
17780	17.78	3.50357
17790	17.79	3.50388
17800	17.8	3.5009
17810	17.81	3.49653
17820	17.82	3.50552
17830	17.83	3.50887
17840	17.84	3.51282
17850	17.85	3.51657
17860	17.86	3.51198
17870	17.87	3.51313
17880	17.88	3.50844
17890	17.89	3.50642
17900	17.9	3.51025
17910	17.91	3.50722
17920	17.92	3.50637
17930	17.93	3.5087
17940	17.94	3.51008
17950	17.95	3.50537
17960	17.96	3.50575
17970	17.97	3.51376
17980	17.98	3.50196
17990	17.99	3.52126
18000	18	3.51296
18010	18.01	3.52167
18020	18.02	3.52958
18030	18.03	3.52008
18040	18.04	3.52008
18050	18.05	3.52235
18060	18.06	3.52462
18070	18.07	3.51528
18080	18.08	3.51399
18090	18.09	3.5194
18100	18.1	3.51608
18110	18.11	3.51214
18120	18.12	3.51111
18130	18.13	3.51774
18140	18.14	3.51603
18150	18.15	3.51146
18160	18.16	3.52255
18170	18.17	3.51985
18180	18.18	3.52021
18190	18.19	3.50994
18200	18.2	3.51911
18210	18.21	3.51538
18220	18.22	3.51478
18230	18.23	3.52199
18240	18.24	3.51318
18250	18.25	3.51857
18260	18.26	3.526
18270	18.27	3.51673
18280	18.28	3.52243
18290	18.29	3.5182
18300	18.3	3.52032
18310	18.31	3.51496
18320	18.32	3.51443
18330	18.33	3.51773
18340	18.34	3.51766
18350	18.35	3.50696
18360	18.36	3.51391
18370	18.37	3.51513
18380	18.38	3.51112
18390	18.39	3.51087
18400	18.4	3.52119
18410	18.41	3.50956
18420	18.42	3.51653
18430	18.43	3.51603
18440	18.44	3.51896
18450	18.45	3.51036
18460	18.46	3.50932
18470	18.47	3.5157
18480	18.48	3.52286
18490	18.49	3.51113
18500	18.5	3.5197
18510	18.51	3.51685
18520	18.52	3.52308
18530	18.53	3.52453
18540	18.54	3.52857
18550	18.55	3.5256
18560	18.56	3.52046
18570	18.57	3.51976
18580	18.58	3.52727
18590	18.59	3.52404
18600	18.6	3.511
18610	18.61	3.51654
18620	18.62	3.51716
18630	18.63	3.51613
18640	18.64	3.51264
18650	18.65	3.51973
18660	18.66	3.51437
18670	18.67	3.5142
18680	18.68	3.52086
18690	18.69	3.5138
18700	18.7	3.51354
18710	18.71	3.52058
18720	18.72	3.51596
18730	18.73	3.5165
18740	18.74	3.50682
18750	18.75	3.51268
18760	18.76	3.50419
18770	18.77	3.51248
18780	18.78	3.51856
18790	18.79	3.51123
18800	18.8	3.52051
18810	18.81	3.51675
18820	18.82	3.52251
18830	18.83	3.52007
18840	18.84	3.52563
18850	18.85	3.53312
18860	18.86	3.53265
18870	18.87	3.52282
18880	18.88	3.53343
18890	18.89	3.52987
18900	18.9	3.51762
18910	18.91	3.52696
18920	18.92	3.51651
18930	18.93	3.5259
18940	18.94	3.52821
18950	18.95	3.52249
18960	18.96	3.52659
18970	18.97	3.52847
18980	18.98	3.53178
18990	18.99	3.5344
19000	19	3.53947
19010	19.01	3.53511
19020	19.02	3.52581
19030	19.03	3.53238
19040	19.04	3.53756
19050	19.05	3.52756
19060	19.06	3.53065
19070	19.07	3.5268
19080	19.08	3.52078
19090	19.09	3.51911
19100	19.1	3.51087
19110	19.11	3.51054
19120	19.12	3.49731
19130	19.13	3.51014
19140	19.14	3.51897
19150	19.15	3.50493
19160	19.16	3.50512
19170	19.17	3.51084
19180	19.18	3.52899
19190	19.19	3.53022
19200	19.2	3.53155
19210	19.21	3.53772
19220	19.22	3.53153
19230	19.23	3.53665
19240	19.24	3.53272
19250	19.25	3.52933
19260	19.26	3.53508
19270	19.27	3.52838
19280	19.28	3.52146
19290	19.29	3.52627
19300	19.3	3.53404
19310	19.31	3.53786
19320	19.32	3.52294
19330	19.33	3.53198
19340	19.34	3.5304
19350	19.35	3.52542
19360	19.36	3.52352
19370	19.37	3.5305
19380	19.38	3.52378
19390	19.39	3.52955
19400	19.4	3.52389
19410	19.41	3.52506
19420	19.42	3.51806
19430	19.43	3.51741
19440	19.44	3.52189
19450	19.45	3.5266
19460	19.46	3.52811
19470	19.47	3.53533
19480	19.48	3.52953
19490	19.49	3.53353
19500	19.5	3.53904
19510	19.51	3.53413
19520	19.52	3.53497
19530	19.53	3.53255
19540	19.54	3.52203
19550	19.55	3.53249
19560	19.56	3.53175
19570	19.57	3.52735
19580	19.58	3.52864
19590	19.59	3.53275
19600	19.6	3.53533
19610	19.61	3.53075
19620	19.62	3.53019
19630	19.63	3.52959
19640	19.64	3.53193
19650	19.65	3.53521
19660	19.66	3.53641
19670	19.67	3.52916
19680	19.68	3.52985
19690	19.69	3.53391
19700	19.7	3.52873
19710	19.71	3.5402
19720	19.72	3.53064
19730	19.73	3.53294
19740	19.74	3.52452
19750	19.75	3.51506
19760	19.76	3.51762
19770	19.77	3.52005
19780	19.78	3.52037
19790	19.79	3.53237
19800	19.8	3.52454
19810	19.81	3.52546
19820	19.82	3.52439
19830	19.83	3.52388
19840	19.84	3.52056
19850	19.85	3.51541
19860	19.86	3.50858
19870	19.87	3.50819
19880	19.88	3.51315
19890	19.89	3.51769
19900	19.9	3.51156
19910	19.91	3.52264
19920	19.92	3.51808
19930	19.93	3.5191
19940	19.94	3.51894
19950	19.95	3.51429
19960	19.96	3.5133
19970	19.97	3.51275
19980	19.98	3.51588
[truncated: 18,002 more rows]

## Sheet: Mut5
Time (ps)	Time (ns)	Rg (Mut5)		3.48957
0	0	3.3331
10	0.01	3.39611
20	0.02	3.40184
30	0.03	3.40698
40	0.04	3.41094
50	0.05	3.41854
60	0.06	3.41253
70	0.07	3.41078
80	0.08	3.41009
90	0.09	3.41068
100	0.1	3.41209
110	0.11	3.41416
120	0.12	3.41541
130	0.13	3.41632
140	0.14	3.4117
150	0.15	3.42194
160	0.16	3.42053
170	0.17	3.4232
180	0.18	3.42007
190	0.19	3.41742
200	0.2	3.42074
210	0.21	3.43341
220	0.22	3.42683
230	0.23	3.42882
240	0.24	3.41528
250	0.25	3.42451
260	0.26	3.4226
270	0.27	3.42434
280	0.28	3.42854
290	0.29	3.42745
300	0.3	3.41856
310	0.31	3.43175
320	0.32	3.43365
330	0.33	3.43202
340	0.34	3.42815
350	0.35	3.4339
360	0.36	3.4364
370	0.37	3.42948
380	0.38	3.41871
390	0.39	3.42174
400	0.4	3.42443
410	0.41	3.42652
420	0.42	3.43839
430	0.43	3.4435
440	0.44	3.43618
450	0.45	3.42657
460	0.46	3.42994
470	0.47	3.43712
480	0.48	3.43601
490	0.49	3.42555
500	0.5	3.43471
510	0.51	3.42359
520	0.52	3.43294
530	0.53	3.42275
540	0.54	3.41874
550	0.55	3.42989
560	0.56	3.43418
570	0.57	3.4326
580	0.58	3.43792
590	0.59	3.43609
600	0.6	3.43607
610	0.61	3.43473
620	0.62	3.43015
630	0.63	3.43379
640	0.64	3.44356
650	0.65	3.44577
660	0.66	3.42988
670	0.67	3.43951
680	0.68	3.43795
690	0.69	3.44208
700	0.7	3.44227
710	0.71	3.43942
720	0.72	3.44093
730	0.73	3.43835
740	0.74	3.43973
750	0.75	3.4557
760	0.76	3.45473
770	0.77	3.45353
780	0.78	3.45217
790	0.79	3.45353
800	0.8	3.45525
810	0.81	3.4556
820	0.82	3.45115
830	0.83	3.45243
840	0.84	3.45631
850	0.85	3.45864
860	0.86	3.456
870	0.87	3.4648
880	0.88	3.45992
890	0.89	3.45744
900	0.9	3.46615
910	0.91	3.46339
920	0.92	3.46551
930	0.93	3.45267
940	0.94	3.44635
950	0.95	3.44058
960	0.96	3.44614
970	0.97	3.45898
980	0.98	3.45881
990	0.99	3.44486
1000	1	3.4517
1010	1.01	3.45924
1020	1.02	3.45158
1030	1.03	3.4425
1040	1.04	3.45406
1050	1.05	3.44599
1060	1.06	3.45868
1070	1.07	3.46272
1080	1.08	3.45604
1090	1.09	3.45322
1100	1.1	3.45173
1110	1.11	3.45717
1120	1.12	3.44968
1130	1.13	3.45491
1140	1.14	3.45395
1150	1.15	3.45724
1160	1.16	3.45355
1170	1.17	3.45545
1180	1.18	3.46338
1190	1.19	3.46648
1200	1.2	3.45778
1210	1.21	3.45888
1220	1.22	3.46579
1230	1.23	3.45569
1240	1.24	3.46131
1250	1.25	3.45233
1260	1.26	3.46205
1270	1.27	3.45968
1280	1.28	3.45681
1290	1.29	3.45936
1300	1.3	3.46024
1310	1.31	3.4541
1320	1.32	3.4593
1330	1.33	3.44904
1340	1.34	3.45239
1350	1.35	3.45176
1360	1.36	3.45674
1370	1.37	3.45364
1380	1.38	3.4551
1390	1.39	3.45241
1400	1.4	3.45758
1410	1.41	3.44987
1420	1.42	3.44503
1430	1.43	3.45173
1440	1.44	3.45109
1450	1.45	3.4529
1460	1.46	3.45797
1470	1.47	3.45344
1480	1.48	3.44986
1490	1.49	3.45454
1500	1.5	3.45382
1510	1.51	3.45125
1520	1.52	3.45539
1530	1.53	3.45749
1540	1.54	3.45929
1550	1.55	3.46335
1560	1.56	3.45739
1570	1.57	3.45775
1580	1.58	3.45296
1590	1.59	3.46145
1600	1.6	3.45449
1610	1.61	3.45329
1620	1.62	3.45955
1630	1.63	3.4512
1640	1.64	3.45839
1650	1.65	3.46453
1660	1.66	3.46294
1670	1.67	3.45695
1680	1.68	3.45894
1690	1.69	3.46012
1700	1.7	3.46346
1710	1.71	3.45856
1720	1.72	3.45503
1730	1.73	3.4564
1740	1.74	3.46011
1750	1.75	3.46308
1760	1.76	3.45143
1770	1.77	3.45366
1780	1.78	3.45375
1790	1.79	3.45732
1800	1.8	3.4472
1810	1.81	3.44952
1820	1.82	3.44544
1830	1.83	3.45242
1840	1.84	3.44075
1850	1.85	3.45329
1860	1.86	3.4468
1870	1.87	3.44694
1880	1.88	3.44725
1890	1.89	3.44206
1900	1.9	3.44239
1910	1.91	3.4464
1920	1.92	3.43946
1930	1.93	3.44252
1940	1.94	3.43335
1950	1.95	3.43974
1960	1.96	3.43834
1970	1.97	3.44065
1980	1.98	3.44156
1990	1.99	3.44361
2000	2	3.4397
2010	2.01	3.44609
2020	2.02	3.44133
2030	2.03	3.43963
2040	2.04	3.44687
2050	2.05	3.4542
2060	2.06	3.44591
2070	2.07	3.45489
2080	2.08	3.46109
2090	2.09	3.45787
2100	2.1	3.45937
2110	2.11	3.45164
2120	2.12	3.44227
2130	2.13	3.43765
2140	2.14	3.44365
2150	2.15	3.44565
2160	2.16	3.44503
2170	2.17	3.4361
2180	2.18	3.43504
2190	2.19	3.43124
2200	2.2	3.43755
2210	2.21	3.43545
2220	2.22	3.43937
2230	2.23	3.43396
2240	2.24	3.43795
2250	2.25	3.43443
2260	2.26	3.43344
2270	2.27	3.43492
2280	2.28	3.43545
2290	2.29	3.4392
2300	2.3	3.43671
2310	2.31	3.43782
2320	2.32	3.43679
2330	2.33	3.42031
2340	2.34	3.42058
2350	2.35	3.42574
2360	2.36	3.42814
2370	2.37	3.42777
2380	2.38	3.43236
2390	2.39	3.43358
2400	2.4	3.43466
2410	2.41	3.43674
2420	2.42	3.44387
2430	2.43	3.44033
2440	2.44	3.43911
2450	2.45	3.44311
2460	2.46	3.4401
2470	2.47	3.44462
2480	2.48	3.43971
2490	2.49	3.44669
2500	2.5	3.45255
2510	2.51	3.46822
2520	2.52	3.46341
2530	2.53	3.45925
2540	2.54	3.45785
2550	2.55	3.45891
2560	2.56	3.45871
2570	2.57	3.45064
2580	2.58	3.44459
2590	2.59	3.45381
2600	2.6	3.45441
2610	2.61	3.45732
2620	2.62	3.4553
2630	2.63	3.44679
2640	2.64	3.44972
2650	2.65	3.45108
2660	2.66	3.44731
2670	2.67	3.45126
2680	2.68	3.44883
2690	2.69	3.44478
2700	2.7	3.4509
2710	2.71	3.44282
2720	2.72	3.45026
2730	2.73	3.45047
2740	2.74	3.4535
2750	2.75	3.45971
2760	2.76	3.47039
2770	2.77	3.46261
2780	2.78	3.46003
2790	2.79	3.45522
2800	2.8	3.4588
2810	2.81	3.45913
2820	2.82	3.45782
2830	2.83	3.45537
2840	2.84	3.45647
2850	2.85	3.45831
2860	2.86	3.45789
2870	2.87	3.45519
2880	2.88	3.45868
2890	2.89	3.46313
2900	2.9	3.44958
2910	2.91	3.44606
2920	2.92	3.45048
2930	2.93	3.45002
2940	2.94	3.45245
2950	2.95	3.4524
2960	2.96	3.44863
2970	2.97	3.45102
2980	2.98	3.45375
2990	2.99	3.44686
3000	3	3.45141
3010	3.01	3.44844
3020	3.02	3.45058
3030	3.03	3.45513
3040	3.04	3.44781
3050	3.05	3.4531
3060	3.06	3.45116
3070	3.07	3.45716
3080	3.08	3.45382
3090	3.09	3.45429
3100	3.1	3.45401
3110	3.11	3.45767
3120	3.12	3.45591
3130	3.13	3.45718
3140	3.14	3.45804
3150	3.15	3.46145
3160	3.16	3.4609
3170	3.17	3.45533
3180	3.18	3.46147
3190	3.19	3.46498
3200	3.2	3.4732
3210	3.21	3.46821
3220	3.22	3.47526
3230	3.23	3.47755
3240	3.24	3.47364
3250	3.25	3.47275
3260	3.26	3.47314
3270	3.27	3.46445
3280	3.28	3.46778
3290	3.29	3.47242
3300	3.3	3.47632
3310	3.31	3.47786
3320	3.32	3.48759
3330	3.33	3.48324
3340	3.34	3.49027
3350	3.35	3.48971
3360	3.36	3.47862
3370	3.37	3.48134
3380	3.38	3.48287
3390	3.39	3.48226
3400	3.4	3.47046
3410	3.41	3.48195
3420	3.42	3.47901
3430	3.43	3.47078
3440	3.44	3.4752
3450	3.45	3.47128
3460	3.46	3.47264
3470	3.47	3.47164
3480	3.48	3.46018
3490	3.49	3.47329
3500	3.5	3.48216
3510	3.51	3.48154
3520	3.52	3.47699
3530	3.53	3.47803
3540	3.54	3.48413
3550	3.55	3.47644
3560	3.56	3.4818
3570	3.57	3.48099
3580	3.58	3.49164
3590	3.59	3.48504
3600	3.6	3.49211
3610	3.61	3.47684
3620	3.62	3.48304
3630	3.63	3.48109
3640	3.64	3.47128
3650	3.65	3.47338
3660	3.66	3.47344
3670	3.67	3.47102
3680	3.68	3.47797
3690	3.69	3.47788
3700	3.7	3.48135
3710	3.71	3.48138
3720	3.72	3.47141
3730	3.73	3.47059
3740	3.74	3.4724
3750	3.75	3.46367
3760	3.76	3.46242
3770	3.77	3.46481
3780	3.78	3.45985
3790	3.79	3.46453
3800	3.8	3.47044
3810	3.81	3.46246
3820	3.82	3.46077
3830	3.83	3.46478
3840	3.84	3.4717
3850	3.85	3.45961
3860	3.86	3.45574
3870	3.87	3.45917
3880	3.88	3.46498
3890	3.89	3.47617
3900	3.9	3.46872
3910	3.91	3.45925
3920	3.92	3.46731
3930	3.93	3.47368
3940	3.94	3.46169
3950	3.95	3.44981
3960	3.96	3.45681
3970	3.97	3.45719
3980	3.98	3.46072
3990	3.99	3.46058
4000	4	3.46396
4010	4.01	3.45794
4020	4.02	3.47386
4030	4.03	3.46668
4040	4.04	3.46511
4050	4.05	3.45557
4060	4.06	3.45177
4070	4.07	3.45229
4080	4.08	3.45965
4090	4.09	3.46996
4100	4.1	3.46705
4110	4.11	3.46609
4120	4.12	3.46764
4130	4.13	3.47182
4140	4.14	3.46431
4150	4.15	3.46596
4160	4.16	3.46365
4170	4.17	3.46516
4180	4.18	3.46726
4190	4.19	3.45852
4200	4.2	3.45999
4210	4.21	3.46436
4220	4.22	3.45651
4230	4.23	3.46665
4240	4.24	3.4703
4250	4.25	3.46363
4260	4.26	3.46312
4270	4.27	3.4715
4280	4.28	3.46952
4290	4.29	3.4669
4300	4.3	3.46737
4310	4.31	3.46889
4320	4.32	3.46422
4330	4.33	3.45295
4340	4.34	3.44383
4350	4.35	3.45419
4360	4.36	3.45291
4370	4.37	3.45624
4380	4.38	3.45454
4390	4.39	3.44806
4400	4.4	3.45905
4410	4.41	3.45349
4420	4.42	3.45729
4430	4.43	3.4659
4440	4.44	3.45968
4450	4.45	3.45866
4460	4.46	3.46453
4470	4.47	3.46238
4480	4.48	3.46481
4490	4.49	3.45865
4500	4.5	3.4658
4510	4.51	3.4582
4520	4.52	3.46341
4530	4.53	3.46639
4540	4.54	3.45989
4550	4.55	3.46226
4560	4.56	3.46567
4570	4.57	3.47723
4580	4.58	3.47634
4590	4.59	3.47055
4600	4.6	3.46667
4610	4.61	3.46608
4620	4.62	3.47012
4630	4.63	3.46979
4640	4.64	3.47
4650	4.65	3.47326
4660	4.66	3.47154
4670	4.67	3.47807
4680	4.68	3.47583
4690	4.69	3.48142
4700	4.7	3.47698
4710	4.71	3.47469
4720	4.72	3.47096
4730	4.73	3.47474
4740	4.74	3.48082
4750	4.75	3.48178
4760	4.76	3.48635
4770	4.77	3.49642
4780	4.78	3.48182
4790	4.79	3.48098
4800	4.8	3.4753
4810	4.81	3.48203
4820	4.82	3.47783
4830	4.83	3.48585
4840	4.84	3.47638
4850	4.85	3.48243
4860	4.86	3.47642
4870	4.87	3.48318
4880	4.88	3.4799
4890	4.89	3.48035
4900	4.9	3.47761
4910	4.91	3.47602
4920	4.92	3.47591
4930	4.93	3.468
4940	4.94	3.47261
4950	4.95	3.46417
4960	4.96	3.4806
4970	4.97	3.47521
4980	4.98	3.47868
4990	4.99	3.47242
5000	5	3.47007
5010	5.01	3.48332
5020	5.02	3.47033
5030	5.03	3.47799
5040	5.04	3.47652
5050	5.05	3.47884
5060	5.06	3.48847
5070	5.07	3.48395
5080	5.08	3.47119
5090	5.09	3.47788
5100	5.1	3.4659
5110	5.11	3.46825
5120	5.12	3.47728
5130	5.13	3.48338
5140	5.14	3.47784
5150	5.15	3.47161
5160	5.16	3.46882
5170	5.17	3.47121
5180	5.18	3.47372
5190	5.19	3.47935
5200	5.2	3.47916
5210	5.21	3.47617
5220	5.22	3.475
5230	5.23	3.48685
5240	5.24	3.47305
5250	5.25	3.47922
5260	5.26	3.46924
5270	5.27	3.47464
5280	5.28	3.47527
5290	5.29	3.47269
5300	5.3	3.47714
5310	5.31	3.48268
5320	5.32	3.49394
5330	5.33	3.49133
5340	5.34	3.49665
5350	5.35	3.4861
5360	5.36	3.49469
5370	5.37	3.48834
5380	5.38	3.49463
5390	5.39	3.49044
5400	5.4	3.49391
5410	5.41	3.48358
5420	5.42	3.49568
5430	5.43	3.48346
5440	5.44	3.47582
5450	5.45	3.47444
5460	5.46	3.47239
5470	5.47	3.47231
5480	5.48	3.48477
5490	5.49	3.47292
5500	5.5	3.49057
5510	5.51	3.48387
5520	5.52	3.48786
5530	5.53	3.48546
5540	5.54	3.48113
5550	5.55	3.47325
5560	5.56	3.4799
5570	5.57	3.49102
5580	5.58	3.48256
5590	5.59	3.47592
5600	5.6	3.49023
5610	5.61	3.47632
5620	5.62	3.48119
5630	5.63	3.4797
5640	5.64	3.47536
5650	5.65	3.47897
5660	5.66	3.47036
5670	5.67	3.47436
5680	5.68	3.47266
5690	5.69	3.47668
5700	5.7	3.48149
5710	5.71	3.48798
5720	5.72	3.47799
5730	5.73	3.48039
5740	5.74	3.48795
5750	5.75	3.48735
5760	5.76	3.49055
5770	5.77	3.48343
5780	5.78	3.48924
5790	5.79	3.49579
5800	5.8	3.49564
5810	5.81	3.47976
5820	5.82	3.4785
5830	5.83	3.48595
5840	5.84	3.48161
5850	5.85	3.47628
5860	5.86	3.48124
5870	5.87	3.48754
5880	5.88	3.48851
5890	5.89	3.49108
5900	5.9	3.4948
5910	5.91	3.48768
5920	5.92	3.4927
5930	5.93	3.49901
5940	5.94	3.49016
5950	5.95	3.50362
5960	5.96	3.50342
5970	5.97	3.50008
5980	5.98	3.50366
5990	5.99	3.50213
6000	6	3.50031
6010	6.01	3.498
6020	6.02	3.49217
6030	6.03	3.4884
6040	6.04	3.49146
6050	6.05	3.4887
6060	6.06	3.49882
6070	6.07	3.5047
6080	6.08	3.50256
6090	6.09	3.5032
6100	6.1	3.50505
6110	6.11	3.50056
6120	6.12	3.4978
6130	6.13	3.49103
6140	6.14	3.50021
6150	6.15	3.4991
6160	6.16	3.48868
6170	6.17	3.50743
6180	6.18	3.49669
6190	6.19	3.50235
6200	6.2	3.50917
6210	6.21	3.51175
6220	6.22	3.50562
6230	6.23	3.50483
6240	6.24	3.50546
6250	6.25	3.50326
6260	6.26	3.50062
6270	6.27	3.50361
6280	6.28	3.49958
6290	6.29	3.49758
6300	6.3	3.49633
6310	6.31	3.48867
6320	6.32	3.4905
6330	6.33	3.48682
6340	6.34	3.48928
6350	6.35	3.49086
6360	6.36	3.49097
6370	6.37	3.48488
6380	6.38	3.49621
6390	6.39	3.4969
6400	6.4	3.48551
6410	6.41	3.48294
6420	6.42	3.48772
6430	6.43	3.49568
6440	6.44	3.49094
6450	6.45	3.50095
6460	6.46	3.4991
6470	6.47	3.49858
6480	6.48	3.50134
6490	6.49	3.49469
6500	6.5	3.49542
6510	6.51	3.48988
6520	6.52	3.506
6530	6.53	3.5041
6540	6.54	3.49918
6550	6.55	3.49486
6560	6.56	3.48624
6570	6.57	3.4893
6580	6.58	3.48882
6590	6.59	3.49342
6600	6.6	3.50119
6610	6.61	3.49464
6620	6.62	3.49383
6630	6.63	3.49573
6640	6.64	3.49067
6650	6.65	3.48738
6660	6.66	3.48602
6670	6.67	3.48299
6680	6.68	3.48255
6690	6.69	3.48652
6700	6.7	3.48496
6710	6.71	3.4751
6720	6.72	3.48578
6730	6.73	3.48348
6740	6.74	3.48232
6750	6.75	3.48113
6760	6.76	3.48326
6770	6.77	3.48211
6780	6.78	3.48357
6790	6.79	3.48187
6800	6.8	3.47889
6810	6.81	3.49064
6820	6.82	3.47453
6830	6.83	3.48643
6840	6.84	3.47726
6850	6.85	3.48357
6860	6.86	3.47862
6870	6.87	3.48801
6880	6.88	3.4896
6890	6.89	3.49128
6900	6.9	3.48711
6910	6.91	3.49418
6920	6.92	3.49938
6930	6.93	3.48691
6940	6.94	3.47996
6950	6.95	3.47041
6960	6.96	3.47334
6970	6.97	3.48197
6980	6.98	3.48333
6990	6.99	3.48653
7000	7	3.48205
7010	7.01	3.46989
7020	7.02	3.46695
7030	7.03	3.46387
7040	7.04	3.4645
7050	7.05	3.46114
7060	7.06	3.46415
7070	7.07	3.47348
7080	7.08	3.46252
7090	7.09	3.46058
7100	7.1	3.45926
7110	7.11	3.46584
7120	7.12	3.46262
7130	7.13	3.47685
7140	7.14	3.46333
7150	7.15	3.47063
7160	7.16	3.46445
7170	7.17	3.47017
7180	7.18	3.47421
7190	7.19	3.46919
7200	7.2	3.46903
7210	7.21	3.46571
7220	7.22	3.47635
7230	7.23	3.47213
7240	7.24	3.46852
7250	7.25	3.48272
7260	7.26	3.48573
7270	7.27	3.47575
7280	7.28	3.47498
7290	7.29	3.48179
7300	7.3	3.47691
7310	7.31	3.47726
7320	7.32	3.47257
7330	7.33	3.47487
7340	7.34	3.46894
7350	7.35	3.47289
7360	7.36	3.47618
7370	7.37	3.48833
7380	7.38	3.47395
7390	7.39	3.47458
7400	7.4	3.48133
7410	7.41	3.48933
7420	7.42	3.49019
7430	7.43	3.48688
7440	7.44	3.47785
7450	7.45	3.47484
7460	7.46	3.47906
7470	7.47	3.48403
7480	7.48	3.47397
7490	7.49	3.47061
7500	7.5	3.4703
7510	7.51	3.46323
7520	7.52	3.46985
7530	7.53	3.4724
7540	7.54	3.47073
7550	7.55	3.47422
7560	7.56	3.4719
7570	7.57	3.47985
7580	7.58	3.4737
7590	7.59	3.47185
7600	7.6	3.47154
7610	7.61	3.46551
7620	7.62	3.4624
7630	7.63	3.46416
7640	7.64	3.46801
7650	7.65	3.46513
7660	7.66	3.4598
7670	7.67	3.46917
7680	7.68	3.46166
7690	7.69	3.4653
7700	7.7	3.4675
7710	7.71	3.46456
7720	7.72	3.46134
7730	7.73	3.46378
7740	7.74	3.45891
7750	7.75	3.45109
7760	7.76	3.45755
7770	7.77	3.45701
7780	7.78	3.45631
7790	7.79	3.44585
7800	7.8	3.4661
7810	7.81	3.46427
7820	7.82	3.46272
7830	7.83	3.46203
7840	7.84	3.46817
7850	7.85	3.46769
7860	7.86	3.46475
7870	7.87	3.46376
7880	7.88	3.47244
7890	7.89	3.47109
7900	7.9	3.47533
7910	7.91	3.46927
7920	7.92	3.47077
7930	7.93	3.46984
7940	7.94	3.46664
7950	7.95	3.47289
7960	7.96	3.47709
7970	7.97	3.46581
7980	7.98	3.46699
7990	7.99	3.45729
8000	8	3.46247
8010	8.01	3.45245
8020	8.02	3.45268
8030	8.03	3.45847
8040	8.04	3.45085
8050	8.05	3.45106
8060	8.06	3.45232
8070	8.07	3.45901
8080	8.08	3.45014
8090	8.09	3.45338
8100	8.1	3.45087
8110	8.11	3.44887
8120	8.12	3.45624
8130	8.13	3.45776
8140	8.14	3.46618
8150	8.15	3.46087
8160	8.16	3.4643
8170	8.17	3.46154
8180	8.18	3.46306
8190	8.19	3.46917
8200	8.2	3.47926
8210	8.21	3.48211
8220	8.22	3.47196
8230	8.23	3.46909
8240	8.24	3.46256
8250	8.25	3.45811
8260	8.26	3.4611
8270	8.27	3.45939
8280	8.28	3.45924
8290	8.29	3.45884
8300	8.3	3.46005
8310	8.31	3.4529
8320	8.32	3.45503
8330	8.33	3.45678
8340	8.34	3.45205
8350	8.35	3.45316
8360	8.36	3.44797
8370	8.37	3.44665
8380	8.38	3.45916
8390	8.39	3.44791
8400	8.4	3.44558
8410	8.41	3.43966
8420	8.42	3.44582
8430	8.43	3.44183
8440	8.44	3.44263
8450	8.45	3.43495
8460	8.46	3.44244
8470	8.47	3.45311
8480	8.48	3.43757
8490	8.49	3.44494
8500	8.5	3.43316
8510	8.51	3.44533
8520	8.52	3.44595
8530	8.53	3.44443
8540	8.54	3.44127
8550	8.55	3.44539
8560	8.56	3.44101
8570	8.57	3.43861
8580	8.58	3.45304
8590	8.59	3.44133
8600	8.6	3.44593
8610	8.61	3.44547
8620	8.62	3.45093
8630	8.63	3.44935
8640	8.64	3.45254
8650	8.65	3.46102
8660	8.66	3.45372
8670	8.67	3.46199
8680	8.68	3.46104
8690	8.69	3.45405
8700	8.7	3.46614
8710	8.71	3.46039
8720	8.72	3.46825
8730	8.73	3.4789
8740	8.74	3.46434
8750	8.75	3.47202
8760	8.76	3.47918
8770	8.77	3.47103
8780	8.78	3.48319
8790	8.79	3.47787
8800	8.8	3.48161
8810	8.81	3.47076
8820	8.82	3.47037
8830	8.83	3.47781
8840	8.84	3.47019
8850	8.85	3.47766
8860	8.86	3.47625
8870	8.87	3.47521
8880	8.88	3.47337
8890	8.89	3.47219
8900	8.9	3.46359
8910	8.91	3.45609
8920	8.92	3.45987
8930	8.93	3.44956
8940	8.94	3.45233
8950	8.95	3.44807
8960	8.96	3.45327
8970	8.97	3.44644
8980	8.98	3.45211
8990	8.99	3.44851
9000	9	3.44498
9010	9.01	3.45561
9020	9.02	3.46561
9030	9.03	3.46803
9040	9.04	3.4596
9050	9.05	3.46147
9060	9.06	3.45614
9070	9.07	3.45509
9080	9.08	3.45567
9090	9.09	3.4506
9100	9.1	3.45851
9110	9.11	3.45624
9120	9.12	3.45375
9130	9.13	3.46932
9140	9.14	3.45523
9150	9.15	3.46278
9160	9.16	3.45933
9170	9.17	3.46708
9180	9.18	3.4699
9190	9.19	3.45888
9200	9.2	3.45441
9210	9.21	3.46534
9220	9.22	3.46277
9230	9.23	3.45905
9240	9.24	3.45019
9250	9.25	3.45705
9260	9.26	3.45162
9270	9.27	3.45664
9280	9.28	3.45764
9290	9.29	3.46519
9300	9.3	3.46147
9310	9.31	3.45345
9320	9.32	3.45914
9330	9.33	3.45895
9340	9.34	3.46431
9350	9.35	3.47351
9360	9.36	3.46174
9370	9.37	3.45438
9380	9.38	3.46661
9390	9.39	3.46379
9400	9.4	3.47005
9410	9.41	3.46767
9420	9.42	3.47024
9430	9.43	3.47108
9440	9.44	3.46021
9450	9.45	3.45943
9460	9.46	3.46228
9470	9.47	3.46029
9480	9.48	3.46041
9490	9.49	3.45422
9500	9.5	3.45519
9510	9.51	3.46021
9520	9.52	3.46202
9530	9.53	3.44959
9540	9.54	3.45152
9550	9.55	3.45122
9560	9.56	3.45027
9570	9.57	3.45955
9580	9.58	3.47019
9590	9.59	3.46681
9600	9.6	3.46113
9610	9.61	3.46185
9620	9.62	3.46734
9630	9.63	3.45873
9640	9.64	3.46419
9650	9.65	3.45973
9660	9.66	3.45758
9670	9.67	3.46147
9680	9.68	3.46063
9690	9.69	3.46191
9700	9.7	3.46234
9710	9.71	3.46941
9720	9.72	3.46435
9730	9.73	3.4604
9740	9.74	3.45984
9750	9.75	3.46042
9760	9.76	3.46249
9770	9.77	3.46488
9780	9.78	3.4659
9790	9.79	3.45841
9800	9.8	3.44844
9810	9.81	3.45344
9820	9.82	3.45798
9830	9.83	3.46402
9840	9.84	3.46309
9850	9.85	3.46387
9860	9.86	3.46736
9870	9.87	3.4719
9880	9.88	3.46118
9890	9.89	3.4638
9900	9.9	3.45896
9910	9.91	3.46285
9920	9.92	3.46364
9930	9.93	3.45128
9940	9.94	3.45367
9950	9.95	3.45058
9960	9.96	3.45467
9970	9.97	3.45274
9980	9.98	3.45232
9990	9.99	3.4543
10000	10	3.46648
10010	10.01	3.4614
10020	10.02	3.46579
10030	10.03	3.46689
10040	10.04	3.47262
10050	10.05	3.47667
10060	10.06	3.46974
10070	10.07	3.46796
10080	10.08	3.46734
10090	10.09	3.46504
10100	10.1	3.46285
10110	10.11	3.46188
10120	10.12	3.45531
10130	10.13	3.45136
10140	10.14	3.44723
10150	10.15	3.4417
10160	10.16	3.45279
10170	10.17	3.45096
10180	10.18	3.43785
10190	10.19	3.4463
10200	10.2	3.4335
10210	10.21	3.45588
10220	10.22	3.45414
10230	10.23	3.45061
10240	10.24	3.45257
10250	10.25	3.45656
10260	10.26	3.46701
10270	10.27	3.46816
10280	10.28	3.46259
10290	10.29	3.4601
10300	10.3	3.46839
10310	10.31	3.46629
10320	10.32	3.45943
10330	10.33	3.45361
10340	10.34	3.46305
10350	10.35	3.46635
10360	10.36	3.46459
10370	10.37	3.4616
10380	10.38	3.46074
10390	10.39	3.45868
10400	10.4	3.46498
10410	10.41	3.47175
10420	10.42	3.46486
10430	10.43	3.46218
10440	10.44	3.46086
10450	10.45	3.46563
10460	10.46	3.46658
10470	10.47	3.47216
10480	10.48	3.47145
10490	10.49	3.46714
10500	10.5	3.46729
10510	10.51	3.47218
10520	10.52	3.46171
10530	10.53	3.46949
10540	10.54	3.46059
10550	10.55	3.45975
10560	10.56	3.4577
10570	10.57	3.46042
10580	10.58	3.45979
10590	10.59	3.45964
10600	10.6	3.45537
10610	10.61	3.46346
10620	10.62	3.45819
10630	10.63	3.45291
10640	10.64	3.4486
10650	10.65	3.44929
10660	10.66	3.4497
10670	10.67	3.45272
10680	10.68	3.45058
10690	10.69	3.44241
10700	10.7	3.45257
10710	10.71	3.46316
10720	10.72	3.45869
10730	10.73	3.45429
10740	10.74	3.45501
10750	10.75	3.46586
10760	10.76	3.46403
10770	10.77	3.46112
10780	10.78	3.4535
10790	10.79	3.46027
10800	10.8	3.45775
10810	10.81	3.44932
10820	10.82	3.45144
10830	10.83	3.45895
10840	10.84	3.46633
10850	10.85	3.46098
10860	10.86	3.46192
10870	10.87	3.45256
10880	10.88	3.45634
10890	10.89	3.45717
10900	10.9	3.44607
10910	10.91	3.4567
10920	10.92	3.46051
10930	10.93	3.45764
10940	10.94	3.45416
10950	10.95	3.46049
10960	10.96	3.45269
10970	10.97	3.44957
10980	10.98	3.44721
10990	10.99	3.451
11000	11	3.44016
11010	11.01	3.45351
11020	11.02	3.45808
11030	11.03	3.46494
11040	11.04	3.459
11050	11.05	3.46525
11060	11.06	3.44989
11070	11.07	3.45603
11080	11.08	3.45242
11090	11.09	3.45946
11100	11.1	3.47058
11110	11.11	3.46406
11120	11.12	3.46509
11130	11.13	3.46308
11140	11.14	3.46833
11150	11.15	3.46172
11160	11.16	3.46169
11170	11.17	3.45443
11180	11.18	3.46236
11190	11.19	3.45882
11200	11.2	3.46239
11210	11.21	3.46394
11220	11.22	3.46776
11230	11.23	3.4718
11240	11.24	3.46203
11250	11.25	3.46599
11260	11.26	3.47316
11270	11.27	3.47257
11280	11.28	3.47311
11290	11.29	3.47205
11300	11.3	3.4692
11310	11.31	3.4687
11320	11.32	3.4634
11330	11.33	3.47288
11340	11.34	3.46326
11350	11.35	3.4689
11360	11.36	3.48246
11370	11.37	3.46217
11380	11.38	3.46584
11390	11.39	3.46168
11400	11.4	3.46045
11410	11.41	3.46715
11420	11.42	3.46329
11430	11.43	3.46247
11440	11.44	3.46414
11450	11.45	3.46845
11460	11.46	3.46213
11470	11.47	3.46368
11480	11.48	3.47307
11490	11.49	3.46989
11500	11.5	3.47322
11510	11.51	3.46932
11520	11.52	3.45964
11530	11.53	3.45503
11540	11.54	3.4526
11550	11.55	3.45536
11560	11.56	3.4531
11570	11.57	3.44753
11580	11.58	3.45087
11590	11.59	3.45183
11600	11.6	3.44886
11610	11.61	3.46319
11620	11.62	3.46159
11630	11.63	3.45038
11640	11.64	3.45465
11650	11.65	3.45083
11660	11.66	3.46126
11670	11.67	3.46764
11680	11.68	3.46611
11690	11.69	3.46275
11700	11.7	3.46541
11710	11.71	3.46832
11720	11.72	3.46799
11730	11.73	3.47085
11740	11.74	3.46053
11750	11.75	3.46841
11760	11.76	3.47677
11770	11.77	3.46543
11780	11.78	3.47045
11790	11.79	3.47194
11800	11.8	3.47054
11810	11.81	3.47064
11820	11.82	3.47219
11830	11.83	3.47464
11840	11.84	3.46955
11850	11.85	3.46123
11860	11.86	3.46317
11870	11.87	3.46417
11880	11.88	3.4719
11890	11.89	3.46491
11900	11.9	3.4606
11910	11.91	3.4571
11920	11.92	3.46206
11930	11.93	3.46383
11940	11.94	3.46356
11950	11.95	3.45935
11960	11.96	3.46634
11970	11.97	3.45738
11980	11.98	3.4655
11990	11.99	3.46859
12000	12	3.45771
12010	12.01	3.45913
12020	12.02	3.46821
12030	12.03	3.46823
12040	12.04	3.46954
12050	12.05	3.46832
12060	12.06	3.46668
12070	12.07	3.4708
12080	12.08	3.46075
12090	12.09	3.45322
12100	12.1	3.46639
12110	12.11	3.46629
12120	12.12	3.47386
12130	12.13	3.4549
12140	12.14	3.4579
12150	12.15	3.46142
12160	12.16	3.46197
12170	12.17	3.45785
12180	12.18	3.45535
12190	12.19	3.46763
12200	12.2	3.47141
12210	12.21	3.46512
12220	12.22	3.4705
12230	12.23	3.47915
12240	12.24	3.47705
12250	12.25	3.4795
12260	12.26	3.48424
12270	12.27	3.48184
12280	12.28	3.48513
12290	12.29	3.47664
12300	12.3	3.48315
12310	12.31	3.4802
12320	12.32	3.47064
12330	12.33	3.46668
12340	12.34	3.46756
12350	12.35	3.47447
12360	12.36	3.46783
12370	12.37	3.46126
12380	12.38	3.47501
12390	12.39	3.47355
12400	12.4	3.46865
12410	12.41	3.47188
12420	12.42	3.45285
12430	12.43	3.45383
12440	12.44	3.45689
12450	12.45	3.46928
12460	12.46	3.46846
12470	12.47	3.46789
12480	12.48	3.46455
12490	12.49	3.4656
12500	12.5	3.46973
12510	12.51	3.47818
12520	12.52	3.47358
12530	12.53	3.47049
12540	12.54	3.46362
12550	12.55	3.46355
12560	12.56	3.46484
12570	12.57	3.45882
12580	12.58	3.46811
12590	12.59	3.47149
12600	12.6	3.46912
12610	12.61	3.46558
12620	12.62	3.4753
12630	12.63	3.47174
12640	12.64	3.47579
12650	12.65	3.47996
12660	12.66	3.48772
12670	12.67	3.48244
12680	12.68	3.48563
12690	12.69	3.47627
12700	12.7	3.47359
12710	12.71	3.47594
12720	12.72	3.48455
12730	12.73	3.48985
12740	12.74	3.48542
12750	12.75	3.48566
12760	12.76	3.47681
12770	12.77	3.49317
12780	12.78	3.49428
12790	12.79	3.48873
12800	12.8	3.48848
12810	12.81	3.49293
12820	12.82	3.4788
12830	12.83	3.48562
12840	12.84	3.48989
12850	12.85	3.48343
12860	12.86	3.47868
12870	12.87	3.48312
12880	12.88	3.48783
12890	12.89	3.48734
12900	12.9	3.48998
12910	12.91	3.49059
12920	12.92	3.49005
12930	12.93	3.50039
12940	12.94	3.50506
12950	12.95	3.49797
12960	12.96	3.5001
12970	12.97	3.51021
12980	12.98	3.50972
12990	12.99	3.50276
13000	13	3.49992
13010	13.01	3.49791
13020	13.02	3.50224
13030	13.03	3.50869
13040	13.04	3.50098
13050	13.05	3.49698
13060	13.06	3.49911
13070	13.07	3.50567
13080	13.08	3.50759
13090	13.09	3.50654
13100	13.1	3.50422
13110	13.11	3.49635
13120	13.12	3.50406
13130	13.13	3.49596
13140	13.14	3.51163
13150	13.15	3.50423
13160	13.16	3.50435
13170	13.17	3.49585
13180	13.18	3.49411
13190	13.19	3.49635
13200	13.2	3.49972
13210	13.21	3.50594
13220	13.22	3.49188
13230	13.23	3.48659
13240	13.24	3.49206
13250	13.25	3.49275
13260	13.26	3.48871
13270	13.27	3.49011
13280	13.28	3.48461
13290	13.29	3.48714
13300	13.3	3.48601
13310	13.31	3.49609
13320	13.32	3.49651
13330	13.33	3.48808
13340	13.34	3.49517
13350	13.35	3.50104
13360	13.36	3.49226
13370	13.37	3.49532
13380	13.38	3.4911
13390	13.39	3.49352
13400	13.4	3.49341
13410	13.41	3.49616
13420	13.42	3.50222
13430	13.43	3.49195
13440	13.44	3.49013
13450	13.45	3.49078
13460	13.46	3.48502
13470	13.47	3.49331
13480	13.48	3.47864
13490	13.49	3.49075
13500	13.5	3.49089
13510	13.51	3.49031
13520	13.52	3.49561
13530	13.53	3.49365
13540	13.54	3.49783
13550	13.55	3.49218
13560	13.56	3.49615
13570	13.57	3.48777
13580	13.58	3.4945
13590	13.59	3.49212
13600	13.6	3.48019
13610	13.61	3.48639
13620	13.62	3.48362
13630	13.63	3.48718
13640	13.64	3.49669
13650	13.65	3.4995
13660	13.66	3.49767
13670	13.67	3.49445
13680	13.68	3.49513
13690	13.69	3.50456
13700	13.7	3.48606
13710	13.71	3.49178
13720	13.72	3.49051
13730	13.73	3.49932
13740	13.74	3.50182
13750	13.75	3.5036
13760	13.76	3.49832
13770	13.77	3.50595
13780	13.78	3.50263
13790	13.79	3.50667
13800	13.8	3.51017
13810	13.81	3.50884
13820	13.82	3.51069
13830	13.83	3.50816
13840	13.84	3.51567
13850	13.85	3.50993
13860	13.86	3.51205
13870	13.87	3.5076
13880	13.88	3.51897
13890	13.89	3.51145
13900	13.9	3.51223
13910	13.91	3.50426
13920	13.92	3.51111
13930	13.93	3.50718
13940	13.94	3.50132
13950	13.95	3.50155
13960	13.96	3.49861
13970	13.97	3.50588
13980	13.98	3.50502
13990	13.99	3.49758
14000	14	3.49351
14010	14.01	3.50617
14020	14.02	3.50551
14030	14.03	3.50767
14040	14.04	3.49759
14050	14.05	3.48735
14060	14.06	3.48298
14070	14.07	3.483
14080	14.08	3.47668
14090	14.09	3.47414
14100	14.1	3.48224
14110	14.11	3.48194
14120	14.12	3.47314
14130	14.13	3.48189
14140	14.14	3.4823
14150	14.15	3.48623
14160	14.16	3.48217
14170	14.17	3.48915
14180	14.18	3.47851
14190	14.19	3.4873
14200	14.2	3.48353
14210	14.21	3.47989
14220	14.22	3.47887
14230	14.23	3.4769
14240	14.24	3.46797
14250	14.25	3.4729
14260	14.26	3.47466
14270	14.27	3.46736
14280	14.28	3.46711
14290	14.29	3.47025
14300	14.3	3.48128
14310	14.31	3.47487
14320	14.32	3.47981
14330	14.33	3.48386
14340	14.34	3.48352
14350	14.35	3.49078
14360	14.36	3.48702
14370	14.37	3.49184
14380	14.38	3.48492
14390	14.39	3.48965
14400	14.4	3.49236
14410	14.41	3.49223
14420	14.42	3.48128
14430	14.43	3.49259
14440	14.44	3.48832
14450	14.45	3.48884
14460	14.46	3.4927
14470	14.47	3.49559
14480	14.48	3.49031
14490	14.49	3.47965
14500	14.5	3.49508
14510	14.51	3.49571
14520	14.52	3.4964
14530	14.53	3.50847
14540	14.54	3.49934
14550	14.55	3.50251
14560	14.56	3.4983
14570	14.57	3.49251
14580	14.58	3.49736
14590	14.59	3.49593
14600	14.6	3.49179
14610	14.61	3.48993
14620	14.62	3.48547
14630	14.63	3.49089
14640	14.64	3.48865
14650	14.65	3.48872
14660	14.66	3.49355
14670	14.67	3.4937
14680	14.68	3.50167
14690	14.69	3.48786
14700	14.7	3.49481
14710	14.71	3.491
14720	14.72	3.50162
14730	14.73	3.4929
14740	14.74	3.49478
14750	14.75	3.48369
14760	14.76	3.49138
14770	14.77	3.48794
14780	14.78	3.48613
14790	14.79	3.4941
14800	14.8	3.48968
14810	14.81	3.48456
14820	14.82	3.48249
14830	14.83	3.47707
14840	14.84	3.48625
14850	14.85	3.47672
14860	14.86	3.47055
14870	14.87	3.46896
14880	14.88	3.46326
14890	14.89	3.4807
14900	14.9	3.47491
14910	14.91	3.47629
14920	14.92	3.47869
14930	14.93	3.48018
14940	14.94	3.47812
14950	14.95	3.48334
14960	14.96	3.47987
14970	14.97	3.48913
14980	14.98	3.48244
14990	14.99	3.48285
15000	15	3.48718
15010	15.01	3.48662
15020	15.02	3.48332
15030	15.03	3.48938
15040	15.04	3.49045
15050	15.05	3.49381
15060	15.06	3.48869
15070	15.07	3.49925
15080	15.08	3.48616
15090	15.09	3.50134
15100	15.1	3.50142
15110	15.11	3.49186
15120	15.12	3.48956
15130	15.13	3.49703
15140	15.14	3.49355
15150	15.15	3.48818
15160	15.16	3.49704
15170	15.17	3.48412
15180	15.18	3.49124
15190	15.19	3.49249
15200	15.2	3.49765
15210	15.21	3.49758
15220	15.22	3.4929
15230	15.23	3.50194
15240	15.24	3.49989
15250	15.25	3.50666
15260	15.26	3.50212
15270	15.27	3.49162
15280	15.28	3.49465
15290	15.29	3.49196
15300	15.3	3.49126
15310	15.31	3.49645
15320	15.32	3.49275
15330	15.33	3.49628
15340	15.34	3.48603
15350	15.35	3.48278
15360	15.36	3.48901
15370	15.37	3.47883
15380	15.38	3.47519
15390	15.39	3.48473
15400	15.4	3.48369
15410	15.41	3.48353
15420	15.42	3.48313
15430	15.43	3.48588
15440	15.44	3.48276
15450	15.45	3.49435
15460	15.46	3.48822
15470	15.47	3.47917
15480	15.48	3.49672
15490	15.49	3.49765
15500	15.5	3.49774
15510	15.51	3.49617
15520	15.52	3.50929
15530	15.53	3.50967
15540	15.54	3.50906
15550	15.55	3.50756
15560	15.56	3.49921
15570	15.57	3.49945
15580	15.58	3.4988
15590	15.59	3.48832
15600	15.6	3.49256
15610	15.61	3.50074
15620	15.62	3.49642
15630	15.63	3.49929
15640	15.64	3.50233
15650	15.65	3.49719
15660	15.66	3.49791
15670	15.67	3.49568
15680	15.68	3.50154
15690	15.69	3.49108
15700	15.7	3.49048
15710	15.71	3.49137
15720	15.72	3.49466
15730	15.73	3.49352
15740	15.74	3.49718
15750	15.75	3.50373
15760	15.76	3.50012
15770	15.77	3.50833
15780	15.78	3.49789
15790	15.79	3.50179
15800	15.8	3.4908
15810	15.81	3.4922
15820	15.82	3.49131
15830	15.83	3.48461
15840	15.84	3.48488
15850	15.85	3.48419
15860	15.86	3.49027
15870	15.87	3.48086
15880	15.88	3.48776
15890	15.89	3.49135
15900	15.9	3.48182
15910	15.91	3.48599
15920	15.92	3.47731
15930	15.93	3.47659
15940	15.94	3.47185
15950	15.95	3.48038
15960	15.96	3.49679
15970	15.97	3.49249
15980	15.98	3.49127
15990	15.99	3.48544
16000	16	3.48693
16010	16.01	3.48327
16020	16.02	3.48831
16030	16.03	3.4871
16040	16.04	3.48728
16050	16.05	3.48719
16060	16.06	3.49246
16070	16.07	3.49318
16080	16.08	3.50341
16090	16.09	3.50369
16100	16.1	3.50707
16110	16.11	3.49777
16120	16.12	3.50194
16130	16.13	3.49447
16140	16.14	3.48346
16150	16.15	3.48596
16160	16.16	3.49272
16170	16.17	3.50158
16180	16.18	3.49442
16190	16.19	3.49098
16200	16.2	3.48544
16210	16.21	3.48332
16220	16.22	3.48733
16230	16.23	3.4877
16240	16.24	3.48091
16250	16.25	3.48314
16260	16.26	3.49361
16270	16.27	3.49373
16280	16.28	3.49709
16290	16.29	3.49399
16300	16.3	3.48913
16310	16.31	3.48924
16320	16.32	3.49628
16330	16.33	3.48717
16340	16.34	3.49115
16350	16.35	3.49685
16360	16.36	3.49079
16370	16.37	3.49164
16380	16.38	3.49044
16390	16.39	3.47555
16400	16.4	3.4851
16410	16.41	3.49379
16420	16.42	3.49055
16430	16.43	3.48679
16440	16.44	3.49758
16450	16.45	3.49013
16460	16.46	3.49193
16470	16.47	3.48366
16480	16.48	3.48301
16490	16.49	3.4747
16500	16.5	3.48072
16510	16.51	3.48519
16520	16.52	3.48736
16530	16.53	3.48928
16540	16.54	3.47918
16550	16.55	3.48583
16560	16.56	3.48634
16570	16.57	3.48465
16580	16.58	3.49131
16590	16.59	3.48724
16600	16.6	3.49125
16610	16.61	3.48648
16620	16.62	3.49759
16630	16.63	3.49373
16640	16.64	3.49728
16650	16.65	3.50233
16660	16.66	3.49984
16670	16.67	3.49431
16680	16.68	3.49523
16690	16.69	3.4939
16700	16.7	3.48986
16710	16.71	3.48673
16720	16.72	3.48339
16730	16.73	3.48144
16740	16.74	3.48757
16750	16.75	3.49185
16760	16.76	3.49245
16770	16.77	3.49128
16780	16.78	3.48893
16790	16.79	3.48492
16800	16.8	3.49365
16810	16.81	3.49589
16820	16.82	3.49664
16830	16.83	3.48595
16840	16.84	3.48542
16850	16.85	3.47968
16860	16.86	3.48616
16870	16.87	3.47966
16880	16.88	3.49192
16890	16.89	3.48542
16900	16.9	3.47459
16910	16.91	3.48561
16920	16.92	3.48313
16930	16.93	3.49186
16940	16.94	3.49759
16950	16.95	3.48896
16960	16.96	3.4823
16970	16.97	3.48766
16980	16.98	3.48123
16990	16.99	3.48358
17000	17	3.47896
17010	17.01	3.48064
17020	17.02	3.48057
17030	17.03	3.48357
17040	17.04	3.48881
17050	17.05	3.49246
17060	17.06	3.48604
17070	17.07	3.49005
17080	17.08	3.48936
17090	17.09	3.48264
17100	17.1	3.48455
17110	17.11	3.48758
17120	17.12	3.47472
17130	17.13	3.48502
17140	17.14	3.48471
17150	17.15	3.47842
17160	17.16	3.47568
17170	17.17	3.47126
17180	17.18	3.46368
17190	17.19	3.46846
17200	17.2	3.46564
17210	17.21	3.46641
17220	17.22	3.4683
17230	17.23	3.47414
17240	17.24	3.47389
17250	17.25	3.46773
17260	17.26	3.46553
17270	17.27	3.45971
17280	17.28	3.4596
17290	17.29	3.46052
17300	17.3	3.46913
17310	17.31	3.47489
17320	17.32	3.47351
17330	17.33	3.47115
17340	17.34	3.47241
17350	17.35	3.46177
17360	17.36	3.47052
17370	17.37	3.47325
17380	17.38	3.48061
17390	17.39	3.47969
17400	17.4	3.47598
17410	17.41	3.48472
17420	17.42	3.48812
17430	17.43	3.48388
17440	17.44	3.48805
17450	17.45	3.48303
17460	17.46	3.48306
17470	17.47	3.4692
17480	17.48	3.48007
17490	17.49	3.4792
17500	17.5	3.47401
17510	17.51	3.47602
17520	17.52	3.48654
17530	17.53	3.4845
17540	17.54	3.48734
17550	17.55	3.48739
17560	17.56	3.49132
17570	17.57	3.48806
17580	17.58	3.48058
17590	17.59	3.48488
17600	17.6	3.48046
17610	17.61	3.49393
17620	17.62	3.48835
17630	17.63	3.48458
17640	17.64	3.4884
17650	17.65	3.48077
17660	17.66	3.49059
17670	17.67	3.48095
17680	17.68	3.48367
17690	17.69	3.4769
17700	17.7	3.48269
17710	17.71	3.48812
17720	17.72	3.48417
17730	17.73	3.47464
17740	17.74	3.47697
17750	17.75	3.46892
17760	17.76	3.47704
17770	17.77	3.47546
17780	17.78	3.47036
17790	17.79	3.47239
17800	17.8	3.47347
17810	17.81	3.46656
17820	17.82	3.46702
17830	17.83	3.46458
17840	17.84	3.47184
17850	17.85	3.46736
17860	17.86	3.4678
17870	17.87	3.47097
17880	17.88	3.46781
17890	17.89	3.45921
17900	17.9	3.46179
17910	17.91	3.47214
17920	17.92	3.46507
17930	17.93	3.4711
17940	17.94	3.48135
17950	17.95	3.46679
17960	17.96	3.46569
17970	17.97	3.46525
17980	17.98	3.46648
17990	17.99	3.46901
18000	18	3.45888
18010	18.01	3.4564
18020	18.02	3.45716
18030	18.03	3.45357
18040	18.04	3.46101
18050	18.05	3.45581
18060	18.06	3.46272
18070	18.07	3.45568
18080	18.08	3.45074
18090	18.09	3.46016
18100	18.1	3.46133
18110	18.11	3.4561
18120	18.12	3.46442
18130	18.13	3.45785
18140	18.14	3.45805
18150	18.15	3.46213
18160	18.16	3.47401
18170	18.17	3.47101
18180	18.18	3.46314
18190	18.19	3.46501
18200	18.2	3.46601
18210	18.21	3.46443
18220	18.22	3.46568
18230	18.23	3.465
18240	18.24	3.45209
18250	18.25	3.46519
18260	18.26	3.45912
18270	18.27	3.45883
18280	18.28	3.4485
18290	18.29	3.45339
18300	18.3	3.4558
18310	18.31	3.46606
18320	18.32	3.46175
18330	18.33	3.46276
18340	18.34	3.45672
18350	18.35	3.44666
18360	18.36	3.45426
18370	18.37	3.46069
18380	18.38	3.46361
18390	18.39	3.4616
18400	18.4	3.46799
18410	18.41	3.46686
18420	18.42	3.46032
18430	18.43	3.45597
18440	18.44	3.47002
18450	18.45	3.46589
18460	18.46	3.46843
18470	18.47	3.46075
18480	18.48	3.4649
18490	18.49	3.47015
18500	18.5	3.47329
18510	18.51	3.47779
18520	18.52	3.47821
18530	18.53	3.47927
18540	18.54	3.47858
18550	18.55	3.4801
18560	18.56	3.47298
18570	18.57	3.47347
18580	18.58	3.47113
18590	18.59	3.47399
18600	18.6	3.4725
18610	18.61	3.47817
18620	18.62	3.4793
18630	18.63	3.48373
18640	18.64	3.47629
18650	18.65	3.48591
18660	18.66	3.46877
18670	18.67	3.47507
18680	18.68	3.47948
18690	18.69	3.47849
18700	18.7	3.46672
18710	18.71	3.47286
18720	18.72	3.47711
18730	18.73	3.46753
18740	18.74	3.47234
18750	18.75	3.47571
18760	18.76	3.47592
18770	18.77	3.48617
18780	18.78	3.47147
18790	18.79	3.47716
18800	18.8	3.48134
18810	18.81	3.47503
18820	18.82	3.46624
18830	18.83	3.47938
18840	18.84	3.48231
18850	18.85	3.47509
18860	18.86	3.46975
18870	18.87	3.47748
18880	18.88	3.46545
18890	18.89	3.46646
18900	18.9	3.46044
18910	18.91	3.46379
18920	18.92	3.46844
18930	18.93	3.47259
18940	18.94	3.48667
18950	18.95	3.47621
18960	18.96	3.47656
18970	18.97	3.48834
18980	18.98	3.48136
18990	18.99	3.47137
19000	19	3.48451
19010	19.01	3.47811
19020	19.02	3.47792
19030	19.03	3.47713
19040	19.04	3.48375
19050	19.05	3.47617
19060	19.06	3.47265
19070	19.07	3.47995
19080	19.08	3.48693
19090	19.09	3.47894
19100	19.1	3.47855
19110	19.11	3.47755
19120	19.12	3.46875
19130	19.13	3.47468
19140	19.14	3.4695
19150	19.15	3.46028
19160	19.16	3.46512
19170	19.17	3.46484
19180	19.18	3.46545
19190	19.19	3.46747
19200	19.2	3.47071
19210	19.21	3.46491
19220	19.22	3.47303
19230	19.23	3.47659
19240	19.24	3.47699
19250	19.25	3.47658
19260	19.26	3.46723
19270	19.27	3.4714
19280	19.28	3.47801
19290	19.29	3.47278
19300	19.3	3.47221
19310	19.31	3.47788
19320	19.32	3.47046
19330	19.33	3.47775
19340	19.34	3.47483
19350	19.35	3.47909
19360	19.36	3.4692
19370	19.37	3.48628
19380	19.38	3.48135
19390	19.39	3.47952
19400	19.4	3.47552
19410	19.41	3.47686
19420	19.42	3.4751
19430	19.43	3.47669
19440	19.44	3.47322
19450	19.45	3.47254
19460	19.46	3.46433
19470	19.47	3.46498
19480	19.48	3.46627
19490	19.49	3.47006
19500	19.5	3.46268
19510	19.51	3.47249
19520	19.52	3.47174
19530	19.53	3.47722
19540	19.54	3.47323
19550	19.55	3.46551
19560	19.56	3.47016
19570	19.57	3.45707
19580	19.58	3.45411
19590	19.59	3.46164
19600	19.6	3.45218
19610	19.61	3.45284
19620	19.62	3.4674
19630	19.63	3.46434
19640	19.64	3.4605
19650	19.65	3.45944
19660	19.66	3.44448
19670	19.67	3.45681
19680	19.68	3.4618
19690	19.69	3.45385
19700	19.7	3.45469
19710	19.71	3.45816
19720	19.72	3.45991
19730	19.73	3.45016
19740	19.74	3.44516
19750	19.75	3.45145
19760	19.76	3.45991
19770	19.77	3.45665
19780	19.78	3.46054
19790	19.79	3.46478
19800	19.8	3.45952
19810	19.81	3.46306
19820	19.82	3.47098
19830	19.83	3.46289
19840	19.84	3.46716
19850	19.85	3.46037
19860	19.86	3.46714
19870	19.87	3.46881
19880	19.88	3.46575
19890	19.89	3.46113
19900	19.9	3.45312
19910	19.91	3.4611
19920	19.92	3.46548
19930	19.93	3.46026
19940	19.94	3.45457
19950	19.95	3.45949
19960	19.96	3.45739
19970	19.97	3.46074
19980	19.98	3.46432
[truncated: 18,002 more rows]
