# Supplementary material for: REST missense mutations reveal disrupted Re1 motif binding and co-repressor interactions in uterine fibroids
Source: Front Bioinform. 2026 Jan 12;5:1703356. doi: 10.3389/fbinf.2025.1703356 (PMC12832642; doi:10.3389/fbinf.2025.1703356)
Supplement: Supplementary file 9 [file Table5.xlsx]

## Sheet: Wild
Time (ns)	RMSD Wild (nm)	RMSD Mut1 (nm)	RMSD Mut2 (nm)	RMSD Mut3 (nm)	RMSD Mut4 (nm)	RMSD Mut5 (nm)				0.848823	0.793185	0.828745	0.889924	0.846691	1.00539
0	0.0005009	0.0005003	0.0004969	0.0005014	0.0005027	0.0005026				Wild	Mut1	Mut2	Mut3	Mut4	Mut5
0.01	0.138094	0.14482	0.147037	0.134292	0.146398	0.14862
0.02	0.168319	0.158945	0.162152	0.160887	0.173989	0.169414
0.03	0.190349	0.178211	0.174932	0.172228	0.19443	0.173723
0.04	0.190282	0.18745	0.185547	0.18604	0.194088	0.187278
0.05	0.21331	0.190707	0.17627	0.185794	0.211129	0.196362
0.06	0.219159	0.196882	0.185493	0.205982	0.212473	0.198157
0.07	0.221582	0.205788	0.197989	0.219236	0.225055	0.202765
0.08	0.217652	0.200782	0.211688	0.22606	0.22951	0.210152
0.09	0.224712	0.208293	0.21365	0.222627	0.241618	0.208651
0.1	0.227665	0.213269	0.221319	0.232058	0.248822	0.214497
0.11	0.231745	0.221991	0.232359	0.23116	0.250775	0.224684
0.12	0.229564	0.212881	0.240293	0.236833	0.250583	0.236547
0.13	0.234923	0.221457	0.233224	0.245625	0.24774	0.238477
0.14	0.238216	0.227359	0.239696	0.255565	0.248161	0.249937
0.15	0.240794	0.227641	0.246747	0.24362	0.252895	0.2464
0.16	0.243577	0.225991	0.260509	0.252222	0.25286	0.245488
0.17	0.248252	0.232241	0.278561	0.245736	0.252393	0.258236
0.18	0.27058	0.232469	0.278162	0.25395	0.257864	0.269605
0.19	0.255559	0.23381	0.281023	0.252851	0.258517	0.265344
0.2	0.260131	0.234557	0.283092	0.254538	0.255897	0.26878
0.21	0.259602	0.235338	0.28594	0.249641	0.266129	0.272909
0.22	0.269976	0.221804	0.285755	0.25748	0.261725	0.257652
0.23	0.272214	0.237098	0.28658	0.270826	0.277825	0.269751
0.24	0.263529	0.234881	0.288694	0.271056	0.282752	0.26069
0.25	0.272772	0.236534	0.30172	0.271625	0.276817	0.268795
0.26	0.26865	0.238852	0.310925	0.265475	0.268229	0.265277
0.27	0.273003	0.246115	0.301902	0.249931	0.274814	0.274295
0.28	0.272095	0.254746	0.303158	0.24805	0.281488	0.267938
0.29	0.271952	0.261398	0.311179	0.258713	0.293384	0.276777
0.3	0.272344	0.260176	0.318572	0.265246	0.303972	0.285724
0.31	0.285494	0.255256	0.337224	0.251742	0.293238	0.30111
0.32	0.289384	0.252726	0.33616	0.255167	0.29773	0.306209
0.33	0.28178	0.253955	0.330731	0.263814	0.296634	0.300077
0.34	0.283637	0.256906	0.342328	0.268717	0.297644	0.29879
0.35	0.285261	0.267214	0.336728	0.273384	0.304984	0.313438
0.36	0.303504	0.265328	0.344346	0.272695	0.304135	0.320401
0.37	0.307928	0.275609	0.344223	0.273134	0.304335	0.317837
0.38	0.319603	0.268825	0.342205	0.291316	0.314292	0.31435
0.39	0.316926	0.274489	0.340923	0.295032	0.309457	0.315097
0.4	0.314771	0.280961	0.358268	0.278245	0.327526	0.318111
0.41	0.305673	0.290284	0.357946	0.279957	0.320429	0.316808
0.42	0.322782	0.294262	0.353395	0.274372	0.318654	0.321779
0.43	0.316542	0.297235	0.345129	0.277507	0.320351	0.331242
0.44	0.317415	0.2907	0.34624	0.269153	0.312899	0.320685
0.45	0.317046	0.300676	0.370244	0.279307	0.321513	0.326441
0.46	0.313159	0.301422	0.354744	0.28723	0.320816	0.347353
0.47	0.321125	0.304513	0.36833	0.288669	0.315447	0.360038
0.48	0.328721	0.298954	0.371475	0.287367	0.318892	0.344941
0.49	0.323163	0.303328	0.378617	0.280942	0.316934	0.341455
0.5	0.319505	0.302496	0.366355	0.286455	0.322508	0.361575
0.51	0.323962	0.287144	0.376746	0.286513	0.328629	0.36251
0.52	0.323197	0.29243	0.37229	0.2863	0.332449	0.367565
0.53	0.338396	0.27732	0.362954	0.285483	0.333944	0.369315
0.54	0.347323	0.285008	0.373708	0.301472	0.328233	0.373275
0.55	0.338431	0.295317	0.36105	0.288799	0.322715	0.393786
0.56	0.3543	0.30038	0.361765	0.29944	0.322111	0.401238
0.57	0.344498	0.311812	0.363979	0.299123	0.337781	0.404817
0.58	0.347993	0.294948	0.359857	0.297149	0.331202	0.404118
0.59	0.3534	0.303476	0.367504	0.30917	0.335744	0.406482
0.6	0.363823	0.299324	0.350754	0.312032	0.342371	0.410311
0.61	0.374037	0.313988	0.357334	0.303149	0.34558	0.397652
0.62	0.374251	0.300747	0.357157	0.310472	0.339925	0.385847
0.63	0.372778	0.2978	0.365737	0.317366	0.345557	0.37614
0.64	0.367773	0.299906	0.380943	0.315162	0.345102	0.378214
0.65	0.374248	0.305427	0.399161	0.314107	0.34326	0.370104
0.66	0.374696	0.311108	0.406131	0.308393	0.337926	0.376634
0.67	0.379101	0.310141	0.415174	0.309816	0.343732	0.365342
0.68	0.387479	0.304914	0.413747	0.310148	0.337481	0.366479
0.69	0.388415	0.299818	0.405542	0.305509	0.344772	0.376331
0.7	0.391682	0.304294	0.410696	0.315947	0.342878	0.381014
0.71	0.386459	0.304013	0.412206	0.314028	0.357219	0.372835
0.72	0.388015	0.317851	0.416459	0.32121	0.350805	0.379792
0.73	0.386798	0.322126	0.420604	0.327996	0.351743	0.376937
0.74	0.385636	0.322894	0.413875	0.331516	0.366136	0.367739
0.75	0.374242	0.335517	0.403753	0.329292	0.365069	0.376332
0.76	0.368837	0.321431	0.405935	0.337992	0.374693	0.378815
0.77	0.367689	0.321808	0.387513	0.32416	0.37529	0.378377
0.78	0.37908	0.325131	0.386966	0.326638	0.382937	0.362609
0.79	0.379635	0.324017	0.392365	0.325367	0.374813	0.372899
0.8	0.368299	0.326991	0.393177	0.341371	0.364452	0.379604
0.81	0.365456	0.340878	0.403128	0.322941	0.379192	0.370726
0.82	0.360463	0.340446	0.394584	0.317967	0.377661	0.381512
0.83	0.350748	0.333958	0.395065	0.321076	0.374498	0.384269
0.84	0.343085	0.330122	0.391317	0.319082	0.364752	0.397726
0.85	0.35589	0.336456	0.40198	0.313377	0.362326	0.394958
0.86	0.363341	0.334543	0.400472	0.318303	0.348977	0.381155
0.87	0.362287	0.337824	0.404252	0.311932	0.357279	0.379516
0.88	0.361056	0.340242	0.418056	0.310286	0.3662	0.373877
0.89	0.361902	0.334944	0.422236	0.305591	0.353534	0.350287
0.9	0.362675	0.336451	0.42319	0.307152	0.359799	0.356343
0.91	0.375436	0.334875	0.425256	0.308084	0.369141	0.358362
0.92	0.369187	0.335259	0.425955	0.300936	0.369723	0.348372
0.93	0.360954	0.338286	0.403898	0.299293	0.372765	0.351245
0.94	0.363023	0.346322	0.399237	0.308474	0.37769	0.351622
0.95	0.367372	0.338406	0.40349	0.304862	0.375886	0.338761
0.96	0.371068	0.343859	0.41045	0.311474	0.377794	0.347656
0.97	0.369241	0.333574	0.412054	0.303897	0.380881	0.3557
0.98	0.364973	0.334811	0.411603	0.315957	0.374223	0.373094
0.99	0.377239	0.329452	0.41495	0.310357	0.36067	0.364881
1	0.374197	0.343462	0.409664	0.31316	0.367242	0.383938
1.01	0.360557	0.344846	0.404779	0.31953	0.370998	0.395256
1.02	0.353177	0.336076	0.414559	0.320908	0.376269	0.374809
1.03	0.34889	0.337499	0.413378	0.332006	0.38818	0.378886
1.04	0.350409	0.344036	0.413459	0.335991	0.394124	0.375609
1.05	0.356878	0.341022	0.423106	0.337284	0.392145	0.379615
1.06	0.355655	0.347986	0.440064	0.339616	0.388543	0.383129
1.07	0.357956	0.342962	0.435521	0.346266	0.38838	0.387425
1.08	0.360561	0.329627	0.449091	0.357235	0.378536	0.382325
1.09	0.367343	0.330059	0.430021	0.352712	0.386564	0.384884
1.1	0.369371	0.325934	0.42701	0.36075	0.377317	0.377393
1.11	0.368895	0.333614	0.42199	0.36567	0.381163	0.369444
1.12	0.380559	0.346798	0.41709	0.370715	0.389491	0.372982
1.13	0.389826	0.338094	0.404984	0.358493	0.381551	0.382601
1.14	0.391906	0.340051	0.400284	0.365963	0.381217	0.381021
1.15	0.391024	0.361293	0.394809	0.364656	0.378542	0.374548
1.16	0.388077	0.359352	0.392261	0.351603	0.385008	0.367857
1.17	0.389974	0.362309	0.38812	0.341195	0.388028	0.374176
1.18	0.384597	0.362702	0.391385	0.358463	0.384549	0.381647
1.19	0.381945	0.352309	0.388331	0.35676	0.382957	0.381237
1.2	0.384857	0.350398	0.408385	0.34756	0.390903	0.382728
1.21	0.393389	0.34483	0.414405	0.349191	0.3873	0.382073
1.22	0.380679	0.353239	0.415685	0.356633	0.385478	0.388595
1.23	0.382284	0.352983	0.393509	0.355604	0.393251	0.391706
1.24	0.381224	0.350981	0.402041	0.345756	0.38832	0.388009
1.25	0.37128	0.341799	0.388873	0.340563	0.391637	0.398183
1.26	0.355487	0.338433	0.405626	0.354297	0.384654	0.388035
1.27	0.357936	0.33691	0.393067	0.35726	0.38571	0.393138
1.28	0.363865	0.337079	0.390432	0.351075	0.384651	0.402003
1.29	0.363892	0.339164	0.395137	0.353636	0.388577	0.393801
1.3	0.367156	0.337891	0.406324	0.336423	0.387559	0.385248
1.31	0.375084	0.344012	0.398828	0.353162	0.397107	0.387808
1.32	0.377594	0.34012	0.403939	0.338844	0.398196	0.40155
1.33	0.374057	0.347217	0.40241	0.326875	0.396248	0.402896
1.34	0.379091	0.348937	0.416052	0.324551	0.397393	0.403332
1.35	0.37342	0.347753	0.411784	0.328278	0.400469	0.407558
1.36	0.375524	0.354854	0.419433	0.325754	0.396476	0.398972
1.37	0.375635	0.36197	0.424842	0.342631	0.38685	0.398127
1.38	0.375769	0.356171	0.441762	0.332405	0.388362	0.406965
1.39	0.369542	0.353563	0.435576	0.330952	0.395629	0.40847
1.4	0.364092	0.362606	0.442083	0.331072	0.401156	0.407903
1.41	0.375794	0.365806	0.449869	0.330939	0.395571	0.396062
1.42	0.371112	0.364179	0.459543	0.336047	0.402729	0.393935
1.43	0.380686	0.353921	0.441141	0.332253	0.408409	0.409238
1.44	0.387825	0.35417	0.438943	0.343647	0.42182	0.410207
1.45	0.388282	0.34518	0.432025	0.339583	0.410631	0.411985
1.46	0.380659	0.349296	0.434253	0.35364	0.408739	0.42422
1.47	0.386645	0.352291	0.425262	0.338779	0.404456	0.429642
1.48	0.384561	0.35427	0.422269	0.349067	0.40192	0.427477
1.49	0.390334	0.350889	0.427251	0.334801	0.40279	0.438746
1.5	0.38892	0.35574	0.419075	0.335343	0.413244	0.422267
1.51	0.392888	0.354691	0.407841	0.329559	0.408652	0.423982
1.52	0.392851	0.361394	0.408405	0.343053	0.405309	0.430735
1.53	0.384925	0.363585	0.410012	0.350465	0.414554	0.43296
1.54	0.388836	0.370653	0.410842	0.343723	0.410571	0.438101
1.55	0.380228	0.367596	0.413545	0.348483	0.418171	0.432282
1.56	0.378867	0.380774	0.403498	0.355133	0.415087	0.426486
1.57	0.378834	0.377615	0.418353	0.359593	0.409697	0.422191
1.58	0.383619	0.380306	0.41112	0.351472	0.407728	0.425402
1.59	0.385952	0.382502	0.396009	0.357509	0.404515	0.421202
1.6	0.385467	0.381483	0.395578	0.354171	0.409501	0.433652
1.61	0.385317	0.379183	0.397688	0.352717	0.414173	0.442079
1.62	0.393091	0.381638	0.398087	0.354994	0.418663	0.446587
1.63	0.397396	0.380867	0.398215	0.357378	0.423795	0.437263
1.64	0.389718	0.389895	0.388614	0.365684	0.427458	0.429443
1.65	0.387946	0.380013	0.393012	0.367322	0.423038	0.444994
1.66	0.388785	0.382753	0.394796	0.362609	0.427823	0.454278
1.67	0.389557	0.37286	0.400643	0.362216	0.418398	0.429898
1.68	0.40491	0.383061	0.398315	0.355604	0.417438	0.438544
1.69	0.399673	0.376324	0.394658	0.365358	0.437378	0.442257
1.7	0.405162	0.371905	0.38941	0.363408	0.442218	0.438953
1.71	0.403489	0.373412	0.403612	0.358314	0.413328	0.439074
1.72	0.409707	0.370551	0.403045	0.351277	0.423838	0.441603
1.73	0.411067	0.367107	0.39422	0.35139	0.430877	0.433713
1.74	0.414196	0.374433	0.398528	0.360277	0.419317	0.434136
1.75	0.406634	0.375083	0.402258	0.376022	0.426349	0.454477
1.76	0.411611	0.372228	0.402936	0.380184	0.416642	0.441059
1.77	0.408526	0.363669	0.413978	0.366011	0.419919	0.440485
1.78	0.39878	0.377414	0.408704	0.370616	0.422212	0.440481
1.79	0.391823	0.367373	0.410209	0.367531	0.420378	0.441756
1.8	0.384415	0.358335	0.419354	0.371603	0.41954	0.438891
1.81	0.390431	0.365736	0.417386	0.356489	0.424446	0.443949
1.82	0.390182	0.366778	0.408969	0.357513	0.429976	0.43878
1.83	0.385896	0.371467	0.416692	0.351617	0.427436	0.445778
1.84	0.390389	0.376736	0.425059	0.364917	0.441672	0.440698
1.85	0.393897	0.372444	0.421194	0.361935	0.442715	0.444572
1.86	0.412306	0.368785	0.423273	0.360447	0.425473	0.445257
1.87	0.399771	0.362577	0.407623	0.359614	0.422181	0.43675
1.88	0.406595	0.363758	0.401572	0.368474	0.418566	0.439608
1.89	0.387593	0.374603	0.400602	0.355057	0.422674	0.430703
1.9	0.387927	0.367496	0.401492	0.35874	0.430798	0.428466
1.91	0.386783	0.368787	0.406566	0.362143	0.433462	0.437997
1.92	0.382749	0.375793	0.40932	0.377033	0.432748	0.438673
1.93	0.381801	0.371625	0.402232	0.386607	0.434719	0.436955
1.94	0.391272	0.369779	0.395693	0.382189	0.437814	0.426575
1.95	0.392192	0.37762	0.392815	0.38187	0.437138	0.427055
1.96	0.411002	0.372753	0.397795	0.383366	0.436842	0.417008
1.97	0.405554	0.372743	0.400548	0.393587	0.446701	0.405968
1.98	0.40428	0.379278	0.386838	0.387131	0.445532	0.416396
1.99	0.408619	0.384896	0.398348	0.380754	0.440576	0.421453
2	0.41161	0.376375	0.404593	0.387662	0.438561	0.399996
2.01	0.416009	0.378501	0.410076	0.394784	0.446218	0.41669
2.02	0.42743	0.383646	0.427517	0.404675	0.455377	0.39668
2.03	0.418479	0.378716	0.426036	0.412748	0.449102	0.40824
2.04	0.423121	0.387074	0.419787	0.39964	0.446137	0.4117
2.05	0.420406	0.380773	0.416738	0.396857	0.447744	0.411495
2.06	0.425323	0.382604	0.423007	0.389199	0.440888	0.421619
2.07	0.426357	0.384404	0.410667	0.39559	0.447287	0.415951
2.08	0.429465	0.37735	0.404459	0.388284	0.452359	0.416385
2.09	0.424714	0.38615	0.395272	0.403274	0.453801	0.420315
2.1	0.426392	0.385027	0.405693	0.413208	0.447352	0.425433
2.11	0.421334	0.396488	0.398519	0.401674	0.43871	0.424528
2.12	0.413392	0.37996	0.40151	0.408563	0.451703	0.433281
2.13	0.421229	0.373555	0.397269	0.405864	0.448252	0.422229
2.14	0.431003	0.368438	0.402048	0.400705	0.441861	0.416113
2.15	0.419887	0.371888	0.391839	0.407889	0.437234	0.427189
2.16	0.426141	0.366304	0.391698	0.40526	0.443637	0.430189
2.17	0.42528	0.369619	0.403393	0.4016	0.440314	0.429037
2.18	0.429309	0.370207	0.396928	0.409481	0.441459	0.430897
2.19	0.428182	0.367341	0.391076	0.399837	0.442267	0.423972
2.2	0.429654	0.374466	0.402118	0.401846	0.445088	0.414446
2.21	0.438571	0.357567	0.409642	0.410857	0.464328	0.416672
2.22	0.433279	0.36061	0.405549	0.411172	0.45313	0.428964
2.23	0.423056	0.354479	0.410874	0.410181	0.450728	0.421316
2.24	0.430504	0.371549	0.411914	0.413174	0.444574	0.427898
2.25	0.425421	0.374731	0.420059	0.410828	0.441443	0.428158
2.26	0.429546	0.37054	0.421176	0.408257	0.44808	0.43388
2.27	0.445013	0.379516	0.408853	0.40729	0.457522	0.436073
2.28	0.441823	0.382547	0.403738	0.408377	0.450302	0.438227
2.29	0.449324	0.386827	0.407208	0.418031	0.447784	0.435151
2.3	0.436466	0.38833	0.411956	0.423631	0.451892	0.4432
2.31	0.430969	0.388282	0.406941	0.418155	0.450405	0.432148
2.32	0.43268	0.396472	0.393749	0.424068	0.462559	0.425245
2.33	0.43862	0.401972	0.391299	0.420643	0.462107	0.440673
2.34	0.427042	0.415202	0.397835	0.425169	0.459442	0.447688
2.35	0.444724	0.421761	0.393849	0.432116	0.458931	0.436175
2.36	0.441786	0.413941	0.389726	0.424951	0.462112	0.442824
2.37	0.426186	0.408959	0.397116	0.434431	0.453182	0.459674
2.38	0.437326	0.400537	0.398097	0.44552	0.45284	0.445835
2.39	0.439254	0.403232	0.414133	0.435952	0.447369	0.446722
2.4	0.441356	0.409669	0.408729	0.436941	0.455129	0.442105
2.41	0.446517	0.39588	0.402139	0.431973	0.459567	0.453291
2.42	0.444112	0.402198	0.399887	0.432456	0.453824	0.446086
2.43	0.457329	0.398341	0.405495	0.438146	0.466103	0.434098
2.44	0.460309	0.383984	0.409667	0.451456	0.472223	0.423219
2.45	0.460667	0.38543	0.404832	0.454363	0.470247	0.422882
2.46	0.458558	0.388887	0.420496	0.456649	0.469244	0.426088
2.47	0.460188	0.394601	0.428146	0.461355	0.469039	0.440925
2.48	0.458622	0.385121	0.421925	0.45715	0.463031	0.433722
2.49	0.456303	0.385707	0.425554	0.471381	0.458474	0.42636
2.5	0.448228	0.382342	0.420775	0.45867	0.461297	0.4273
2.51	0.448529	0.376445	0.420744	0.454206	0.466772	0.423835
2.52	0.453708	0.375862	0.419201	0.456769	0.469408	0.413133
2.53	0.448245	0.366926	0.42758	0.45833	0.470693	0.405145
2.54	0.456396	0.367603	0.420397	0.453108	0.483272	0.408424
2.55	0.461616	0.376221	0.41951	0.449084	0.471376	0.403645
2.56	0.459211	0.365604	0.419178	0.442875	0.462718	0.406056
2.57	0.458224	0.371086	0.40972	0.443372	0.463791	0.404763
2.58	0.464964	0.375019	0.416744	0.4428	0.460145	0.395996
2.59	0.462837	0.361716	0.433716	0.445112	0.459094	0.400512
2.6	0.458754	0.36905	0.420032	0.448666	0.473222	0.400089
2.61	0.462294	0.366419	0.41977	0.460859	0.460464	0.399773
2.62	0.464761	0.378822	0.427684	0.46401	0.469763	0.40945
2.63	0.47483	0.36794	0.430806	0.454696	0.475527	0.40715
2.64	0.475624	0.364281	0.435065	0.451893	0.480185	0.416919
2.65	0.478887	0.362434	0.430721	0.45843	0.484111	0.422347
2.66	0.486172	0.369719	0.42722	0.4675	0.488408	0.426377
2.67	0.476488	0.357435	0.427151	0.458379	0.479397	0.41654
2.68	0.479975	0.361146	0.427781	0.473542	0.495235	0.410018
2.69	0.473631	0.369063	0.433587	0.471264	0.505806	0.413017
2.7	0.472732	0.369785	0.421691	0.469273	0.501071	0.404024
2.71	0.479001	0.363741	0.423822	0.465678	0.501436	0.393528
2.72	0.476368	0.371517	0.419637	0.455445	0.493445	0.405593
2.73	0.468622	0.369207	0.426626	0.459506	0.497402	0.405384
2.74	0.464984	0.362374	0.421033	0.454712	0.502974	0.408527
2.75	0.470216	0.360911	0.433991	0.45488	0.496537	0.403417
2.76	0.466162	0.372732	0.442483	0.448482	0.497617	0.403612
2.77	0.472819	0.377329	0.433694	0.453563	0.495809	0.404033
2.78	0.464499	0.370676	0.429195	0.456441	0.495195	0.412445
2.79	0.47152	0.380326	0.436814	0.447066	0.489181	0.400196
2.8	0.461924	0.364753	0.430526	0.458036	0.480236	0.39652
2.81	0.462362	0.374125	0.418955	0.444843	0.484097	0.399562
2.82	0.470538	0.369289	0.436437	0.457098	0.483233	0.40757
2.83	0.467658	0.366942	0.445324	0.462409	0.493066	0.399208
2.84	0.464176	0.377999	0.449289	0.464113	0.501503	0.407344
2.85	0.466391	0.375502	0.448959	0.459408	0.496235	0.396276
2.86	0.47348	0.375367	0.448745	0.454242	0.502239	0.402797
2.87	0.486609	0.37962	0.445177	0.465197	0.499848	0.409527
2.88	0.479892	0.372331	0.455175	0.454385	0.502021	0.416535
2.89	0.498196	0.373825	0.452093	0.455952	0.493905	0.413051
2.9	0.487636	0.375076	0.450939	0.456665	0.491419	0.412054
2.91	0.50135	0.370593	0.456336	0.45308	0.489526	0.427487
2.92	0.500883	0.371694	0.45834	0.448731	0.471774	0.440341
2.93	0.496851	0.381841	0.456184	0.442569	0.481635	0.447199
2.94	0.507551	0.388894	0.46388	0.445765	0.479626	0.447492
2.95	0.507262	0.382888	0.459647	0.454445	0.48395	0.44819
2.96	0.507581	0.383569	0.453987	0.462651	0.486546	0.439981
2.97	0.504734	0.379501	0.458512	0.471623	0.490875	0.442405
2.98	0.496624	0.381785	0.455188	0.462837	0.495488	0.43998
2.99	0.491995	0.391941	0.45344	0.468242	0.497592	0.429556
3	0.502939	0.386499	0.449109	0.462886	0.51119	0.440315
3.01	0.50287	0.386867	0.43918	0.453814	0.494321	0.442918
3.02	0.509857	0.386581	0.438655	0.441068	0.502442	0.434183
3.03	0.514888	0.396454	0.446631	0.432774	0.510199	0.445404
3.04	0.507366	0.389543	0.454025	0.444112	0.510134	0.431874
3.05	0.516743	0.391987	0.447545	0.446389	0.50726	0.429409
3.06	0.523801	0.397703	0.448186	0.456335	0.518585	0.422255
3.07	0.52228	0.405134	0.45885	0.441922	0.514555	0.437542
3.08	0.512149	0.392343	0.458244	0.441742	0.518113	0.434371
3.09	0.505363	0.397528	0.46564	0.437855	0.505977	0.452901
3.1	0.511014	0.396432	0.473894	0.435272	0.511254	0.436215
3.11	0.50341	0.395724	0.479645	0.438436	0.506973	0.434382
3.12	0.507545	0.400346	0.477079	0.442606	0.50448	0.437424
3.13	0.503751	0.400647	0.47008	0.4298	0.504007	0.437628
3.14	0.512879	0.401905	0.486976	0.435589	0.497807	0.430253
3.15	0.5128	0.391211	0.490931	0.439457	0.508193	0.438844
3.16	0.506499	0.387009	0.507201	0.434719	0.50124	0.449351
3.17	0.516285	0.378359	0.493339	0.43868	0.508471	0.443875
3.18	0.503749	0.386882	0.491368	0.440323	0.503916	0.438622
3.19	0.50666	0.387541	0.492785	0.445196	0.511218	0.433422
3.2	0.505898	0.385924	0.492691	0.44628	0.512783	0.436302
3.21	0.507181	0.382941	0.489091	0.450704	0.519049	0.433514
3.22	0.505314	0.377308	0.481288	0.452495	0.514495	0.443258
3.23	0.505915	0.372181	0.486042	0.450868	0.517281	0.443459
3.24	0.500373	0.368212	0.488812	0.4498	0.494619	0.431972
3.25	0.488909	0.375339	0.498375	0.444884	0.504495	0.438812
3.26	0.499803	0.379789	0.512237	0.447555	0.506377	0.454615
3.27	0.509432	0.38688	0.501659	0.440907	0.508203	0.454238
3.28	0.496332	0.374254	0.491444	0.431686	0.506472	0.44853
3.29	0.499973	0.371022	0.501191	0.435058	0.497897	0.434674
3.3	0.501318	0.375724	0.51377	0.445177	0.501487	0.441301
3.31	0.495736	0.368138	0.510842	0.441781	0.508762	0.448872
3.32	0.499237	0.381715	0.518426	0.443096	0.519126	0.451164
3.33	0.499714	0.382633	0.521788	0.445552	0.518584	0.449054
3.34	0.504805	0.38212	0.525775	0.445168	0.534573	0.445521
3.35	0.505742	0.3893	0.523186	0.444175	0.538318	0.439384
3.36	0.513842	0.385689	0.528441	0.44408	0.537319	0.430221
3.37	0.500946	0.375999	0.52444	0.438957	0.53531	0.427343
3.38	0.50254	0.383946	0.50777	0.450863	0.533073	0.42638
3.39	0.496982	0.378845	0.501768	0.446658	0.529943	0.431692
3.4	0.503905	0.382422	0.500961	0.461349	0.541162	0.426186
3.41	0.502166	0.380921	0.494772	0.45452	0.533145	0.432527
3.42	0.501605	0.380361	0.512741	0.448797	0.532422	0.439821
3.43	0.511174	0.380531	0.508464	0.444325	0.543631	0.435609
3.44	0.501489	0.376878	0.517679	0.454585	0.556279	0.438697
3.45	0.502326	0.376383	0.516923	0.46452	0.558068	0.444632
3.46	0.496052	0.386352	0.518533	0.466029	0.555501	0.43959
3.47	0.506839	0.382057	0.506705	0.463541	0.558425	0.445127
3.48	0.494822	0.379281	0.500021	0.470559	0.565434	0.438639
3.49	0.493224	0.378502	0.493686	0.483427	0.564322	0.436576
3.5	0.500075	0.384027	0.492401	0.476147	0.561919	0.430592
3.51	0.494711	0.372021	0.488769	0.467803	0.565531	0.424961
3.52	0.502116	0.372162	0.490153	0.466715	0.573471	0.426983
3.53	0.484789	0.366192	0.501041	0.463309	0.579182	0.431916
3.54	0.490349	0.364059	0.5046	0.452809	0.568516	0.439325
3.55	0.499006	0.372115	0.501449	0.466227	0.566981	0.426905
3.56	0.498009	0.375018	0.491212	0.465221	0.572422	0.425569
3.57	0.492974	0.370504	0.496424	0.472135	0.587241	0.417739
3.58	0.498485	0.381521	0.496383	0.4802	0.587299	0.421162
3.59	0.51814	0.369065	0.498695	0.46529	0.594085	0.422319
3.6	0.507683	0.376109	0.497569	0.47167	0.594984	0.431228
3.61	0.505763	0.377949	0.500941	0.47548	0.593023	0.42983
3.62	0.508672	0.377852	0.500411	0.476772	0.602972	0.424564
3.63	0.518437	0.363335	0.502095	0.483151	0.602512	0.424096
3.64	0.504995	0.370075	0.510724	0.477777	0.606947	0.434365
3.65	0.506907	0.373146	0.507262	0.476279	0.601337	0.434125
3.66	0.503846	0.387488	0.503636	0.494452	0.590359	0.430473
3.67	0.504121	0.38649	0.503133	0.49724	0.598638	0.444955
3.68	0.490779	0.388082	0.506216	0.501891	0.58842	0.457926
3.69	0.49798	0.391361	0.514232	0.48908	0.585241	0.465604
3.7	0.498432	0.381147	0.516722	0.489162	0.604281	0.462906
3.71	0.504423	0.377681	0.522816	0.482091	0.605821	0.467328
3.72	0.502411	0.381751	0.51897	0.482384	0.604536	0.445066
3.73	0.50466	0.376749	0.50993	0.485747	0.609157	0.447592
3.74	0.514559	0.366131	0.505042	0.500326	0.606934	0.444944
3.75	0.518919	0.367194	0.518103	0.498002	0.604843	0.451108
3.76	0.524661	0.37514	0.514791	0.497252	0.610545	0.448899
3.77	0.52215	0.378	0.518753	0.501272	0.625721	0.443462
3.78	0.53979	0.376673	0.520829	0.495928	0.633546	0.449645
3.79	0.545774	0.385768	0.519666	0.489484	0.631599	0.451572
3.8	0.548974	0.38747	0.519502	0.50323	0.630641	0.446166
3.81	0.542461	0.382175	0.511251	0.488222	0.627798	0.439493
3.82	0.533055	0.372055	0.508023	0.488309	0.616775	0.439158
3.83	0.521596	0.373903	0.502264	0.496143	0.621186	0.443842
3.84	0.525897	0.367359	0.50414	0.472465	0.619534	0.439513
3.85	0.520343	0.361586	0.528565	0.468403	0.611045	0.422906
3.86	0.530704	0.366824	0.524565	0.47103	0.619188	0.425407
3.87	0.524808	0.372717	0.514439	0.48176	0.624404	0.434432
3.88	0.510518	0.373967	0.503979	0.477121	0.628566	0.438721
3.89	0.512692	0.37614	0.507474	0.48218	0.636203	0.447277
3.9	0.515478	0.36819	0.514503	0.46843	0.640104	0.43998
3.91	0.515872	0.373414	0.506304	0.451993	0.646606	0.434696
3.92	0.504057	0.374483	0.501501	0.459186	0.661349	0.436113
3.93	0.49371	0.373906	0.495246	0.459716	0.667069	0.437069
3.94	0.494824	0.367318	0.502642	0.47086	0.664384	0.437243
3.95	0.490915	0.362504	0.494868	0.464052	0.67867	0.434369
3.96	0.503614	0.381018	0.4876	0.462365	0.675191	0.435718
3.97	0.506276	0.385998	0.482822	0.454844	0.671916	0.441196
3.98	0.513591	0.385094	0.486153	0.462975	0.672125	0.439306
3.99	0.521889	0.374374	0.490344	0.468396	0.68135	0.430784
4	0.518702	0.374429	0.492611	0.469729	0.692092	0.431421
4.01	0.525528	0.380727	0.495603	0.466938	0.685186	0.451912
4.02	0.533494	0.383311	0.488383	0.472565	0.664042	0.456899
4.03	0.533437	0.393451	0.486858	0.468104	0.666248	0.463698
4.04	0.536191	0.398343	0.480166	0.458144	0.663175	0.460592
4.05	0.526848	0.394087	0.478341	0.465495	0.655325	0.44632
4.06	0.534676	0.388043	0.482171	0.459572	0.658077	0.439096
4.07	0.53135	0.393988	0.485392	0.476836	0.661055	0.441088
4.08	0.526458	0.392898	0.480745	0.462935	0.653437	0.455822
4.09	0.51236	0.386039	0.489755	0.462123	0.656289	0.449275
4.1	0.512643	0.381484	0.491994	0.473133	0.650905	0.434355
4.11	0.4938	0.392716	0.494907	0.464451	0.644849	0.428214
4.12	0.509558	0.395986	0.496253	0.463085	0.650174	0.431625
4.13	0.504243	0.399359	0.498563	0.456423	0.650335	0.426347
4.14	0.500127	0.399979	0.494331	0.452964	0.654617	0.425024
4.15	0.500605	0.383324	0.502743	0.478648	0.645327	0.409507
4.16	0.501076	0.382482	0.496292	0.490562	0.651851	0.425594
4.17	0.50795	0.394264	0.504943	0.496155	0.654036	0.427086
4.18	0.511695	0.392468	0.510789	0.491479	0.638884	0.449348
4.19	0.508089	0.392612	0.503594	0.479927	0.647882	0.450939
4.2	0.504502	0.387434	0.510013	0.491588	0.643005	0.453801
4.21	0.499093	0.382867	0.497935	0.481024	0.652157	0.458456
4.22	0.498284	0.391311	0.503586	0.493274	0.643423	0.467207
4.23	0.505636	0.386988	0.508999	0.488777	0.641681	0.469486
4.24	0.493287	0.388006	0.520684	0.475835	0.65602	0.460826
4.25	0.498579	0.394485	0.516991	0.494577	0.661221	0.475281
4.26	0.487033	0.395473	0.524372	0.475864	0.668725	0.466926
4.27	0.498062	0.398509	0.535461	0.482807	0.651789	0.47871
4.28	0.487838	0.399063	0.538972	0.477871	0.65322	0.471334
4.29	0.495771	0.395912	0.534184	0.482744	0.663266	0.461769
4.3	0.494123	0.407533	0.515927	0.480473	0.661146	0.472336
4.31	0.49874	0.413553	0.526648	0.47888	0.664795	0.48299
4.32	0.496365	0.40599	0.525009	0.487505	0.648888	0.475572
4.33	0.508706	0.398681	0.520532	0.493211	0.65675	0.462374
4.34	0.51062	0.4099	0.526378	0.483972	0.667732	0.45829
4.35	0.50714	0.408837	0.524745	0.487021	0.680416	0.460907
4.36	0.51373	0.403933	0.517594	0.492652	0.665817	0.463551
4.37	0.504098	0.407151	0.504772	0.480374	0.67774	0.471539
4.38	0.510595	0.387495	0.503787	0.484661	0.685709	0.477588
4.39	0.516498	0.397096	0.51694	0.471791	0.690176	0.48014
4.4	0.513147	0.394185	0.514745	0.46595	0.68923	0.477008
4.41	0.514852	0.396369	0.521904	0.463262	0.675046	0.473835
4.42	0.512061	0.399398	0.522334	0.463177	0.677925	0.48156
4.43	0.520326	0.392955	0.521406	0.475327	0.678206	0.483935
4.44	0.522277	0.386607	0.514167	0.470059	0.663099	0.468017
4.45	0.535911	0.392879	0.523402	0.476136	0.667541	0.478278
4.46	0.535239	0.392263	0.53782	0.474094	0.675532	0.467125
4.47	0.524548	0.383252	0.541196	0.470649	0.673428	0.461104
4.48	0.53306	0.404597	0.541458	0.471803	0.689803	0.464933
4.49	0.516159	0.399968	0.536668	0.479894	0.684642	0.472764
4.5	0.538795	0.3965	0.539264	0.471701	0.690084	0.468239
4.51	0.549103	0.406161	0.53313	0.462454	0.67748	0.477468
4.52	0.544304	0.418872	0.538558	0.46335	0.670208	0.476794
4.53	0.540061	0.415044	0.529579	0.473115	0.668117	0.487482
4.54	0.535989	0.418339	0.541356	0.466839	0.655944	0.486977
4.55	0.540634	0.423149	0.538999	0.478179	0.666393	0.487896
4.56	0.545644	0.431989	0.535424	0.4749	0.667289	0.482979
4.57	0.551161	0.436362	0.531281	0.475975	0.675349	0.495355
4.58	0.548196	0.422422	0.524008	0.486942	0.681276	0.491734
4.59	0.552704	0.434231	0.523607	0.480724	0.674649	0.478169
4.6	0.544262	0.41588	0.531469	0.481665	0.676753	0.464156
4.61	0.546918	0.422498	0.541794	0.487463	0.676317	0.462868
4.62	0.553668	0.42277	0.533274	0.486379	0.6951	0.464371
4.63	0.556942	0.441587	0.523947	0.481363	0.683855	0.464014
4.64	0.564529	0.440718	0.534551	0.487568	0.704219	0.469453
4.65	0.559105	0.450513	0.539295	0.493201	0.708133	0.465528
4.66	0.555507	0.453054	0.555653	0.498616	0.702858	0.484433
4.67	0.566405	0.457181	0.554918	0.499195	0.703148	0.487642
4.68	0.55977	0.456147	0.557939	0.496465	0.692484	0.486143
4.69	0.556122	0.46846	0.561396	0.499557	0.692168	0.481751
4.7	0.549275	0.454419	0.562375	0.494973	0.692145	0.477207
4.71	0.546895	0.454185	0.562351	0.495997	0.677608	0.485847
4.72	0.544322	0.452382	0.572363	0.486534	0.697731	0.479933
4.73	0.544904	0.458315	0.55746	0.492796	0.692343	0.476521
4.74	0.533404	0.457278	0.557114	0.487681	0.700436	0.472732
4.75	0.545061	0.459236	0.560148	0.488848	0.705471	0.479397
4.76	0.548708	0.453697	0.5576	0.502162	0.701715	0.474505
4.77	0.540938	0.444262	0.552201	0.498222	0.69848	0.459417
4.78	0.546983	0.444041	0.562912	0.499872	0.70518	0.457122
4.79	0.542771	0.443049	0.556322	0.484922	0.704693	0.45813
4.8	0.543828	0.446073	0.559808	0.494386	0.710522	0.454416
4.81	0.542383	0.451129	0.557418	0.504622	0.724168	0.444527
4.82	0.54423	0.459655	0.561711	0.49371	0.710536	0.442684
4.83	0.552291	0.469365	0.578989	0.487797	0.716701	0.455398
4.84	0.54932	0.472904	0.57267	0.485057	0.716958	0.461543
4.85	0.531843	0.475181	0.560379	0.486644	0.707452	0.454376
4.86	0.535053	0.463788	0.561294	0.485817	0.692383	0.463157
4.87	0.520193	0.455066	0.573305	0.499607	0.700949	0.464626
4.88	0.520311	0.464585	0.585537	0.491092	0.710268	0.467185
4.89	0.536783	0.46272	0.588715	0.513438	0.70024	0.46741
4.9	0.538227	0.451716	0.585783	0.507512	0.692344	0.472835
4.91	0.527098	0.453632	0.593127	0.505653	0.690534	0.466489
4.92	0.523266	0.457417	0.603166	0.506692	0.687713	0.455527
4.93	0.514726	0.453616	0.597306	0.501102	0.682867	0.458208
4.94	0.517686	0.454801	0.597936	0.498845	0.692761	0.457664
4.95	0.511052	0.45817	0.594345	0.497518	0.690815	0.453151
4.96	0.512169	0.459902	0.596772	0.49824	0.695372	0.45317
4.97	0.505908	0.453695	0.593538	0.506742	0.685641	0.464891
4.98	0.514426	0.449738	0.598464	0.505727	0.688671	0.468747
4.99	0.520534	0.458782	0.601668	0.517422	0.690352	0.469918
5	0.534559	0.46289	0.601107	0.533697	0.694658	0.465237
5.01	0.534465	0.458756	0.577982	0.517648	0.694162	0.469455
5.02	0.522506	0.463951	0.561709	0.521665	0.696274	0.45972
5.03	0.518163	0.475739	0.5603	0.531944	0.691427	0.474915
5.04	0.519622	0.464649	0.57103	0.513143	0.678378	0.478695
5.05	0.520481	0.45252	0.577665	0.511701	0.676959	0.478693
5.06	0.516563	0.447857	0.581241	0.509206	0.684028	0.480417
5.07	0.524415	0.452346	0.580565	0.516864	0.684765	0.477978
5.08	0.53085	0.446879	0.574007	0.50855	0.686795	0.466374
5.09	0.530217	0.442325	0.566463	0.502088	0.697742	0.471281
5.1	0.533026	0.4351	0.565626	0.487877	0.699031	0.474644
5.11	0.546179	0.430353	0.565734	0.489032	0.685125	0.471899
5.12	0.55618	0.440466	0.553334	0.494741	0.684832	0.476117
5.13	0.559228	0.446416	0.558245	0.494692	0.68647	0.467462
5.14	0.56885	0.444062	0.57403	0.493334	0.686988	0.462939
5.15	0.58113	0.437425	0.559511	0.511616	0.693641	0.469873
5.16	0.583781	0.428978	0.568477	0.51235	0.702215	0.468076
5.17	0.582438	0.439763	0.570012	0.513584	0.703088	0.471296
5.18	0.584203	0.434369	0.569737	0.517381	0.711584	0.475678
5.19	0.586542	0.447769	0.562558	0.525759	0.725706	0.468525
5.2	0.589881	0.442711	0.561654	0.525615	0.731541	0.465946
5.21	0.594979	0.436689	0.560457	0.536134	0.721702	0.489374
5.22	0.603898	0.441262	0.568366	0.541907	0.721756	0.484518
5.23	0.594301	0.446416	0.560389	0.541918	0.727627	0.503314
5.24	0.584938	0.443613	0.566453	0.541521	0.712636	0.488024
5.25	0.582521	0.448272	0.561833	0.545717	0.729976	0.484893
5.26	0.602916	0.454181	0.564324	0.545439	0.727534	0.467462
5.27	0.601482	0.460511	0.569481	0.540219	0.72537	0.466792
5.28	0.614985	0.455674	0.566242	0.536444	0.727629	0.455302
5.29	0.602276	0.456251	0.557326	0.523605	0.726302	0.444277
5.3	0.605364	0.440226	0.55494	0.537782	0.723332	0.448281
5.31	0.602456	0.437367	0.572823	0.530042	0.714421	0.442499
5.32	0.59902	0.435167	0.563542	0.534384	0.712147	0.451889
5.33	0.59643	0.449811	0.568747	0.533817	0.712016	0.455447
5.34	0.598564	0.439699	0.587692	0.545426	0.71619	0.447245
5.35	0.614341	0.428249	0.594317	0.554038	0.719288	0.448089
5.36	0.604855	0.435748	0.602957	0.557511	0.720843	0.438382
5.37	0.604568	0.424304	0.609531	0.550495	0.702131	0.434726
5.38	0.609622	0.430754	0.611171	0.562836	0.690815	0.448052
5.39	0.602215	0.426736	0.600466	0.555822	0.68664	0.427895
5.4	0.60487	0.433157	0.600367	0.559543	0.693146	0.434293
5.41	0.596716	0.432771	0.592394	0.56813	0.676487	0.437993
5.42	0.608139	0.445148	0.593585	0.565465	0.68716	0.442559
5.43	0.602223	0.440422	0.595923	0.557016	0.674033	0.442356
5.44	0.602035	0.450805	0.604132	0.568264	0.668965	0.436011
5.45	0.609172	0.449006	0.605093	0.559539	0.681505	0.438333
5.46	0.612488	0.435092	0.604543	0.574383	0.684912	0.440961
5.47	0.625156	0.444825	0.603313	0.574797	0.695485	0.443168
5.48	0.620064	0.441162	0.594739	0.573587	0.705083	0.453296
5.49	0.609506	0.434297	0.601265	0.572248	0.708136	0.44393
5.5	0.599344	0.43835	0.600896	0.59279	0.722067	0.452385
5.51	0.598497	0.447045	0.612108	0.592615	0.706787	0.444367
5.52	0.601997	0.447799	0.604261	0.591554	0.693551	0.444752
5.53	0.597762	0.444312	0.600349	0.58443	0.687746	0.446763
5.54	0.582908	0.443883	0.61557	0.589758	0.68848	0.447693
5.55	0.583391	0.453113	0.603956	0.59465	0.695544	0.442334
5.56	0.58543	0.458551	0.596054	0.596002	0.693102	0.450108
5.57	0.575574	0.4553	0.585933	0.598413	0.6975	0.452475
5.58	0.585021	0.456479	0.591221	0.595617	0.696362	0.448028
5.59	0.577543	0.459187	0.597117	0.59444	0.710848	0.433327
5.6	0.572642	0.455178	0.588071	0.594337	0.696929	0.439592
5.61	0.568631	0.449909	0.591276	0.614734	0.690707	0.449514
5.62	0.572594	0.461933	0.583958	0.610252	0.690037	0.455255
5.63	0.556081	0.465835	0.598002	0.617291	0.699304	0.461997
5.64	0.544974	0.466701	0.60693	0.61542	0.68926	0.453927
5.65	0.52964	0.45941	0.595724	0.626838	0.68558	0.444938
5.66	0.529372	0.468458	0.5844	0.624692	0.681089	0.440606
5.67	0.547359	0.452469	0.592925	0.634077	0.686722	0.444436
5.68	0.555817	0.455174	0.59515	0.636346	0.678907	0.441555
5.69	0.554687	0.450363	0.594004	0.629924	0.681387	0.452956
5.7	0.557267	0.452938	0.593839	0.627485	0.677705	0.446136
5.71	0.563232	0.440845	0.611968	0.641871	0.687492	0.446949
5.72	0.57119	0.435915	0.606329	0.615687	0.692315	0.462651
5.73	0.581877	0.430925	0.618846	0.619655	0.695157	0.459083
5.74	0.593862	0.442422	0.613064	0.621257	0.676542	0.466813
5.75	0.599043	0.433757	0.621659	0.609607	0.677412	0.476564
5.76	0.602598	0.440436	0.614255	0.615572	0.679582	0.478923
5.77	0.596039	0.443877	0.603123	0.609099	0.684848	0.470805
5.78	0.592317	0.446681	0.59458	0.605925	0.676076	0.470182
5.79	0.597148	0.437892	0.602535	0.600604	0.671607	0.489739
5.8	0.597078	0.441515	0.612201	0.614754	0.678668	0.493278
5.81	0.614444	0.43962	0.597037	0.607046	0.681188	0.490599
5.82	0.615145	0.458636	0.597134	0.598928	0.668841	0.48429
5.83	0.610035	0.458749	0.607788	0.604417	0.670128	0.468378
5.84	0.617229	0.447303	0.613308	0.586976	0.664028	0.483226
5.85	0.623392	0.447846	0.61705	0.581194	0.65975	0.484303
5.86	0.620461	0.442555	0.626778	0.578166	0.656318	0.493391
5.87	0.617654	0.442252	0.61669	0.587224	0.641587	0.490029
5.88	0.605361	0.454005	0.631294	0.592245	0.65815	0.499493
5.89	0.614289	0.458576	0.629328	0.590002	0.656112	0.503778
5.9	0.62549	0.457012	0.612231	0.611064	0.657076	0.514761
5.91	0.625954	0.458914	0.627204	0.600148	0.659817	0.520723
5.92	0.62504	0.464629	0.613426	0.587718	0.665064	0.510706
5.93	0.623603	0.463383	0.620471	0.587202	0.671018	0.512859
5.94	0.618261	0.464569	0.605963	0.58836	0.667031	0.513783
5.95	0.617933	0.452311	0.610828	0.576285	0.66715	0.526229
5.96	0.615481	0.455811	0.59771	0.599161	0.670926	0.525146
5.97	0.597366	0.460338	0.59717	0.59879	0.6642	0.530207
5.98	0.597526	0.463189	0.609783	0.609333	0.674598	0.534978
5.99	0.597114	0.459585	0.613735	0.607552	0.689333	0.534861
6	0.606869	0.459101	0.624345	0.61324	0.700462	0.529929
6.01	0.60466	0.463143	0.616178	0.614173	0.693869	0.519632
6.02	0.599497	0.466754	0.621619	0.614959	0.69635	0.519829
6.03	0.591051	0.466288	0.623499	0.624378	0.689736	0.502031
6.04	0.585364	0.459528	0.617888	0.622778	0.680575	0.51495
6.05	0.589911	0.473735	0.609573	0.617798	0.672633	0.505141
6.06	0.595618	0.47682	0.614679	0.632642	0.664325	0.520139
6.07	0.586186	0.473303	0.614836	0.645646	0.663471	0.521404
6.08	0.581222	0.478785	0.620861	0.633392	0.657573	0.514956
6.09	0.577585	0.472485	0.636308	0.636375	0.656574	0.51536
6.1	0.565482	0.472316	0.628364	0.637675	0.663322	0.524302
6.11	0.565434	0.48286	0.642971	0.639415	0.655334	0.516539
6.12	0.566418	0.491017	0.653847	0.623814	0.644846	0.515412
6.13	0.566462	0.48197	0.652102	0.640882	0.649438	0.518869
6.14	0.560989	0.472504	0.634529	0.643249	0.65574	0.527742
6.15	0.556162	0.466859	0.63864	0.63753	0.661579	0.519568
6.16	0.561973	0.460965	0.636032	0.637955	0.651086	0.519479
6.17	0.570088	0.472529	0.638982	0.633971	0.662124	0.528955
6.18	0.580027	0.478207	0.644005	0.633636	0.658845	0.513688
6.19	0.570412	0.476087	0.644009	0.630635	0.670985	0.517888
6.2	0.563071	0.475071	0.656443	0.641741	0.684007	0.520224
6.21	0.571271	0.489884	0.663314	0.648886	0.6808	0.527027
6.22	0.574697	0.490566	0.661935	0.648525	0.668242	0.524396
6.23	0.577442	0.496885	0.658733	0.639997	0.658189	0.52759
6.24	0.5672	0.484527	0.653548	0.619488	0.672246	0.521273
6.25	0.558082	0.49436	0.657031	0.613155	0.66579	0.510719
6.26	0.550607	0.499653	0.651293	0.623947	0.672126	0.520451
6.27	0.541137	0.500583	0.63956	0.624293	0.664781	0.514682
6.28	0.54402	0.507714	0.646382	0.637281	0.679504	0.527635
6.29	0.536286	0.500512	0.639481	0.638063	0.676392	0.532599
6.3	0.527584	0.502321	0.625815	0.645959	0.682797	0.51891
6.31	0.534368	0.495131	0.629903	0.648599	0.675347	0.518171
6.32	0.526597	0.495824	0.626264	0.655763	0.657756	0.523019
6.33	0.526621	0.477885	0.613748	0.642661	0.671303	0.525342
6.34	0.528649	0.491039	0.615046	0.639405	0.667824	0.534779
6.35	0.524216	0.493358	0.619831	0.645532	0.67157	0.535589
6.36	0.51653	0.490961	0.622189	0.637485	0.669608	0.531574
6.37	0.519306	0.480635	0.621409	0.628859	0.669663	0.530274
6.38	0.522503	0.474363	0.63372	0.623766	0.67432	0.5542
6.39	0.525177	0.477535	0.624719	0.634185	0.666579	0.542049
6.4	0.526076	0.474557	0.615952	0.62811	0.660819	0.529945
6.41	0.523702	0.481144	0.603282	0.635089	0.665092	0.538581
6.42	0.516586	0.488135	0.620017	0.64377	0.677051	0.541771
6.43	0.531637	0.479786	0.625998	0.664199	0.686643	0.534215
6.44	0.523608	0.488029	0.635139	0.648525	0.686549	0.530753
6.45	0.514685	0.486591	0.623112	0.643417	0.69401	0.542592
6.46	0.515719	0.477557	0.643575	0.639026	0.685678	0.532013
6.47	0.517686	0.470177	0.635721	0.651307	0.692141	0.533015
6.48	0.519247	0.47453	0.64528	0.645173	0.674125	0.550084
6.49	0.527181	0.487574	0.635723	0.640383	0.693101	0.544122
6.5	0.525672	0.484663	0.624286	0.635759	0.69129	0.555381
6.51	0.51313	0.476767	0.632892	0.644728	0.687955	0.564606
6.52	0.514528	0.485078	0.638069	0.659722	0.677816	0.57096
6.53	0.504989	0.486721	0.634045	0.646181	0.672681	0.565011
6.54	0.508636	0.482404	0.628704	0.635716	0.676706	0.562534
6.55	0.499347	0.480235	0.621469	0.637543	0.668916	0.573555
6.56	0.508543	0.483088	0.611089	0.648556	0.684124	0.572207
6.57	0.514302	0.466944	0.626533	0.636742	0.683513	0.571535
6.58	0.525731	0.481909	0.620135	0.650332	0.680143	0.556837
6.59	0.518982	0.464869	0.624191	0.651236	0.684672	0.559015
6.6	0.509119	0.469488	0.628998	0.648583	0.680348	0.572307
6.61	0.503209	0.470451	0.631041	0.646847	0.673304	0.561265
6.62	0.506919	0.478048	0.645714	0.642768	0.685718	0.564846
6.63	0.514313	0.473923	0.637186	0.63277	0.68017	0.570148
6.64	0.516342	0.470945	0.643493	0.634109	0.681973	0.554651
6.65	0.521308	0.475968	0.653122	0.628237	0.678887	0.572569
6.66	0.516148	0.4825	0.65664	0.627174	0.675259	0.573585
6.67	0.515969	0.476859	0.650558	0.630879	0.668506	0.588597
6.68	0.51002	0.487891	0.663686	0.631894	0.669921	0.586477
6.69	0.518331	0.48747	0.664845	0.621945	0.669711	0.582888
6.7	0.509984	0.486638	0.655158	0.621831	0.671551	0.576595
6.71	0.505954	0.490382	0.663762	0.635154	0.669744	0.574841
6.72	0.511917	0.484367	0.650102	0.627814	0.669998	0.588116
6.73	0.511814	0.503147	0.641911	0.622975	0.668029	0.587656
6.74	0.511831	0.510647	0.65503	0.629012	0.674908	0.596035
6.75	0.501343	0.487568	0.641348	0.631087	0.671429	0.597979
6.76	0.496484	0.46022	0.643099	0.651381	0.676763	0.606192
6.77	0.491141	0.458325	0.636033	0.648686	0.677797	0.616803
6.78	0.48461	0.462331	0.638751	0.656713	0.681534	0.60732
6.79	0.490131	0.460872	0.648572	0.657467	0.679212	0.600453
6.8	0.478677	0.455386	0.661794	0.667967	0.676944	0.598683
6.81	0.481252	0.451959	0.654797	0.6633	0.66488	0.613691
6.82	0.481779	0.447991	0.66072	0.651085	0.658222	0.621952
6.83	0.482698	0.443787	0.646724	0.657445	0.671861	0.617971
6.84	0.483951	0.456981	0.640741	0.65649	0.670477	0.617481
6.85	0.489096	0.445813	0.647434	0.657784	0.66124	0.610927
6.86	0.476384	0.4634	0.651938	0.663277	0.665396	0.608099
6.87	0.489554	0.461634	0.660401	0.648634	0.682268	0.588556
6.88	0.487009	0.455156	0.661851	0.644321	0.684689	0.589555
6.89	0.494183	0.44144	0.671465	0.654338	0.688474	0.603019
6.9	0.503669	0.452846	0.665929	0.645509	0.690226	0.611404
6.91	0.497002	0.452016	0.66282	0.636296	0.686652	0.621151
6.92	0.488962	0.453298	0.666005	0.638584	0.681849	0.619944
6.93	0.493121	0.449951	0.674648	0.641721	0.683135	0.603407
6.94	0.486457	0.452136	0.66602	0.621099	0.686657	0.607732
6.95	0.481658	0.463338	0.65603	0.618641	0.688431	0.5945
6.96	0.487186	0.466767	0.651873	0.621364	0.690106	0.610507
6.97	0.493228	0.462398	0.666889	0.616072	0.703909	0.617984
6.98	0.493772	0.461368	0.655162	0.611084	0.699382	0.61921
6.99	0.492545	0.46943	0.680828	0.605946	0.694754	0.623714
7	0.500885	0.466278	0.682556	0.616568	0.69204	0.62114
7.01	0.502638	0.461791	0.679857	0.616989	0.694622	0.61386
7.02	0.497489	0.459157	0.679149	0.615933	0.699864	0.606244
7.03	0.505647	0.4565	0.677816	0.62012	0.69719	0.612582
7.04	0.508013	0.448433	0.676482	0.623041	0.695779	0.597964
7.05	0.510332	0.447449	0.66587	0.630829	0.699057	0.597064
7.06	0.511387	0.458902	0.6741	0.622012	0.69176	0.596808
7.07	0.512962	0.454314	0.67342	0.633001	0.689357	0.605611
7.08	0.520359	0.451858	0.683227	0.625911	0.67495	0.603923
7.09	0.532483	0.457249	0.673268	0.619795	0.673517	0.608999
7.1	0.528938	0.442459	0.68129	0.616071	0.682042	0.62603
7.11	0.531879	0.446754	0.670328	0.618309	0.684243	0.633937
7.12	0.53207	0.446428	0.675314	0.625601	0.680635	0.622736
7.13	0.537021	0.446848	0.675941	0.635411	0.676458	0.617548
7.14	0.523204	0.434056	0.677528	0.629142	0.674171	0.608645
7.15	0.510074	0.426516	0.675107	0.625998	0.672651	0.617585
7.16	0.507621	0.421995	0.665672	0.62271	0.661471	0.619125
7.17	0.51088	0.42205	0.660776	0.627395	0.670075	0.612579
7.18	0.498574	0.427639	0.659285	0.620713	0.679682	0.618249
7.19	0.49789	0.429293	0.655004	0.63076	0.679873	0.614997
7.2	0.492673	0.420346	0.654572	0.620766	0.676093	0.623672
7.21	0.496417	0.435876	0.655254	0.636966	0.65588	0.618558
7.22	0.500438	0.427145	0.657068	0.613146	0.661146	0.613342
7.23	0.487018	0.426751	0.674763	0.610484	0.671075	0.612658
7.24	0.493063	0.438198	0.67093	0.62099	0.677187	0.606793
7.25	0.491316	0.438736	0.683759	0.630673	0.676128	0.61146
7.26	0.488994	0.430715	0.694979	0.633899	0.674009	0.606726
7.27	0.490462	0.42874	0.691766	0.639048	0.666979	0.605739
7.28	0.486855	0.43518	0.68939	0.627411	0.674742	0.618326
7.29	0.481687	0.439087	0.686676	0.619424	0.669621	0.623548
7.3	0.488785	0.429928	0.690335	0.626541	0.686538	0.625714
7.31	0.498708	0.43863	0.684992	0.633266	0.679628	0.622227
7.32	0.494484	0.441054	0.67534	0.619114	0.67785	0.631225
7.33	0.487424	0.442128	0.682577	0.619598	0.674813	0.635466
7.34	0.484482	0.449999	0.676074	0.638234	0.67008	0.642869
7.35	0.499452	0.442699	0.679982	0.641642	0.667602	0.644422
7.36	0.491653	0.439925	0.674841	0.650993	0.667764	0.655226
7.37	0.479586	0.437285	0.675171	0.646949	0.665836	0.647
7.38	0.479154	0.436739	0.681126	0.646795	0.671494	0.623245
7.39	0.475	0.438953	0.68574	0.660735	0.668316	0.636607
7.4	0.471185	0.454339	0.682481	0.66285	0.670596	0.636225
7.41	0.481797	0.452917	0.68458	0.674902	0.667222	0.629701
7.42	0.481966	0.449109	0.680769	0.677359	0.656067	0.620202
7.43	0.493862	0.450061	0.665417	0.685432	0.65361	0.620323
7.44	0.501482	0.443684	0.677991	0.694155	0.664694	0.614108
7.45	0.500553	0.453121	0.674837	0.687004	0.668749	0.626135
7.46	0.4852	0.450696	0.665558	0.687428	0.663088	0.613599
7.47	0.474311	0.448549	0.676698	0.695399	0.671099	0.623825
7.48	0.479343	0.450111	0.687167	0.69046	0.664739	0.624294
7.49	0.478176	0.456902	0.686702	0.688697	0.665459	0.613228
7.5	0.467612	0.447107	0.694082	0.681335	0.639282	0.614925
7.51	0.464129	0.44845	0.67995	0.694863	0.656401	0.62569
7.52	0.470494	0.444862	0.679099	0.685309	0.664982	0.629416
7.53	0.458124	0.444584	0.690423	0.684906	0.668557	0.621086
7.54	0.458459	0.444855	0.691783	0.694001	0.670651	0.611952
7.55	0.470209	0.444481	0.714382	0.671378	0.660672	0.619202
7.56	0.486441	0.448247	0.717369	0.674648	0.669311	0.616191
7.57	0.478656	0.46195	0.713925	0.674108	0.683816	0.630925
7.58	0.483144	0.45561	0.707414	0.671338	0.676799	0.645457
7.59	0.477562	0.453295	0.704787	0.675538	0.669431	0.649365
7.6	0.476902	0.451499	0.702773	0.654787	0.675476	0.645433
7.61	0.469222	0.451625	0.707745	0.646014	0.669456	0.647372
7.62	0.473087	0.457603	0.701681	0.658806	0.671115	0.647349
7.63	0.462817	0.460625	0.698845	0.653587	0.674604	0.66495
7.64	0.475762	0.467137	0.708028	0.647528	0.67602	0.659218
7.65	0.47305	0.464584	0.710176	0.643215	0.668801	0.660734
7.66	0.478991	0.467768	0.704254	0.643681	0.674093	0.677965
7.67	0.48882	0.470387	0.689622	0.641434	0.672684	0.685557
7.68	0.489559	0.472402	0.689302	0.651726	0.669653	0.680857
7.69	0.491006	0.466722	0.709802	0.633193	0.671612	0.660467
7.7	0.491842	0.468977	0.699238	0.641378	0.670298	0.666085
7.71	0.496359	0.477134	0.684697	0.646815	0.657377	0.684489
7.72	0.499893	0.465582	0.68627	0.654324	0.651632	0.681751
7.73	0.504554	0.469044	0.698688	0.655992	0.654509	0.680429
7.74	0.504097	0.459453	0.697352	0.65879	0.652298	0.688306
7.75	0.501271	0.468033	0.706369	0.654591	0.652852	0.708333
7.76	0.497389	0.469173	0.702495	0.644332	0.661955	0.717063
7.77	0.500328	0.468235	0.707102	0.647548	0.658875	0.709873
7.78	0.50232	0.471985	0.723571	0.632818	0.662574	0.717105
7.79	0.499184	0.490019	0.720617	0.637846	0.663825	0.711012
7.8	0.491206	0.489306	0.72285	0.626121	0.670829	0.706784
7.81	0.495119	0.490046	0.73001	0.630327	0.666661	0.706459
7.82	0.499494	0.479662	0.742538	0.635261	0.674729	0.702792
7.83	0.48726	0.482417	0.730828	0.624602	0.67849	0.689099
7.84	0.490472	0.493023	0.723377	0.631533	0.668176	0.689145
7.85	0.485201	0.486179	0.71854	0.63835	0.660028	0.681963
7.86	0.486541	0.481057	0.722752	0.644207	0.670375	0.673985
7.87	0.494918	0.486513	0.712318	0.640486	0.663648	0.687946
7.88	0.488859	0.492468	0.71203	0.640487	0.658453	0.656913
7.89	0.498042	0.499766	0.722127	0.644322	0.656114	0.66212
7.9	0.504633	0.497061	0.734303	0.647901	0.665786	0.662678
7.91	0.494617	0.493633	0.730542	0.649228	0.657405	0.661888
7.92	0.495053	0.507215	0.741741	0.652522	0.669243	0.654649
7.93	0.490213	0.511665	0.735034	0.655204	0.672761	0.647884
7.94	0.496988	0.516544	0.73078	0.663337	0.658258	0.657435
7.95	0.498932	0.504899	0.72684	0.655611	0.669704	0.666945
7.96	0.4981	0.511281	0.728822	0.65507	0.673991	0.669816
7.97	0.497953	0.50509	0.731121	0.654744	0.661488	0.685989
7.98	0.497493	0.49421	0.73036	0.660257	0.673165	0.676948
7.99	0.500707	0.503567	0.723642	0.651025	0.672387	0.682048
8	0.491445	0.501126	0.73302	0.648944	0.679243	0.688947
8.01	0.497228	0.496015	0.736949	0.648925	0.681576	0.675866
8.02	0.506154	0.50164	0.741223	0.649397	0.687405	0.680885
8.03	0.510127	0.506213	0.733658	0.660882	0.68473	0.676629
8.04	0.513438	0.502419	0.71542	0.663862	0.692279	0.674085
8.05	0.507162	0.509815	0.728396	0.662716	0.69041	0.679468
8.06	0.515053	0.510555	0.729306	0.668985	0.686391	0.686933
8.07	0.522004	0.52022	0.730737	0.650125	0.680427	0.675113
8.08	0.516676	0.504481	0.74721	0.658522	0.675244	0.685558
8.09	0.525448	0.499509	0.741482	0.642945	0.671982	0.685417
8.1	0.52055	0.497615	0.749873	0.657921	0.681457	0.692176
8.11	0.517451	0.496736	0.740313	0.661192	0.68369	0.67623
8.12	0.516937	0.486649	0.745413	0.654673	0.686924	0.676497
8.13	0.516138	0.482911	0.730279	0.65707	0.685343	0.669791
8.14	0.516042	0.488764	0.721801	0.65088	0.684126	0.659967
8.15	0.525462	0.489952	0.728092	0.639279	0.689301	0.657155
8.16	0.532744	0.489004	0.724361	0.645316	0.685523	0.66415
8.17	0.540597	0.492047	0.727396	0.638593	0.700888	0.67499
8.18	0.543995	0.49599	0.733153	0.642413	0.705988	0.673051
8.19	0.541731	0.482279	0.727723	0.643435	0.688875	0.669687
8.2	0.545994	0.484741	0.72299	0.650972	0.693979	0.672467
8.21	0.551736	0.482533	0.722022	0.659981	0.6931	0.662323
8.22	0.550213	0.494036	0.734497	0.666158	0.699924	0.659328
8.23	0.54687	0.489409	0.737788	0.684046	0.700883	0.675558
8.24	0.546739	0.494186	0.727568	0.6753	0.703946	0.675799
8.25	0.549194	0.490197	0.725425	0.666605	0.700189	0.66833
8.26	0.550355	0.505335	0.730561	0.680285	0.712287	0.668354
8.27	0.551826	0.495794	0.734469	0.6802	0.713539	0.670914
8.28	0.557857	0.48719	0.74063	0.676984	0.715881	0.667039
8.29	0.569668	0.476101	0.736848	0.675708	0.723511	0.667453
8.3	0.567157	0.488275	0.751158	0.680591	0.716572	0.66129
8.31	0.570524	0.472718	0.761532	0.677372	0.731097	0.668769
8.32	0.563635	0.46514	0.768026	0.677156	0.728948	0.664726
8.33	0.564529	0.481208	0.770863	0.677833	0.730817	0.673552
8.34	0.567482	0.487842	0.766122	0.659759	0.714603	0.690289
8.35	0.567541	0.492314	0.763282	0.676785	0.724949	0.682898
8.36	0.574713	0.493166	0.756733	0.679121	0.725315	0.682146
8.37	0.585806	0.50306	0.76067	0.668366	0.720711	0.683271
8.38	0.587413	0.496303	0.75339	0.667147	0.730795	0.687851
8.39	0.590419	0.498488	0.754449	0.683794	0.716909	0.679764
8.4	0.58922	0.496344	0.769497	0.685186	0.718799	0.685245
8.41	0.589205	0.486833	0.779729	0.695639	0.709231	0.685329
8.42	0.595088	0.492605	0.781818	0.69551	0.716241	0.685439
8.43	0.593378	0.490432	0.783401	0.69986	0.716872	0.671086
8.44	0.592162	0.491322	0.78563	0.699219	0.718675	0.682857
8.45	0.586339	0.483475	0.769181	0.683381	0.717851	0.685517
8.46	0.578203	0.498503	0.771436	0.700004	0.712427	0.703592
8.47	0.56935	0.494553	0.774222	0.709537	0.717098	0.708458
8.48	0.581947	0.501671	0.768343	0.68873	0.714004	0.70857
8.49	0.587486	0.500474	0.756973	0.695575	0.717116	0.717955
8.5	0.596291	0.49233	0.766343	0.688945	0.71459	0.709859
8.51	0.612488	0.486073	0.76543	0.69822	0.71415	0.695368
8.52	0.613968	0.49296	0.760746	0.704972	0.716212	0.693913
8.53	0.624183	0.493848	0.765509	0.698084	0.716488	0.689662
8.54	0.615816	0.496564	0.765277	0.697984	0.715453	0.675124
8.55	0.618115	0.486778	0.77138	0.680055	0.701999	0.668606
8.56	0.622095	0.483969	0.771758	0.691544	0.706668	0.675952
8.57	0.614546	0.48043	0.772285	0.699146	0.703603	0.67726
8.58	0.610583	0.475631	0.76378	0.695485	0.700131	0.686953
8.59	0.617966	0.474887	0.765382	0.70493	0.694691	0.682404
8.6	0.61055	0.474493	0.769314	0.721507	0.696379	0.679799
8.61	0.607129	0.476697	0.766727	0.705789	0.695667	0.682761
8.62	0.615081	0.480703	0.772739	0.7132	0.684715	0.672858
8.63	0.609353	0.466242	0.763754	0.719514	0.696312	0.66683
8.64	0.61177	0.483834	0.766155	0.713048	0.701992	0.670449
8.65	0.605168	0.485156	0.764912	0.71206	0.698742	0.676373
8.66	0.59495	0.489014	0.773551	0.713361	0.699967	0.678248
8.67	0.594681	0.479334	0.788654	0.734105	0.695835	0.669471
8.68	0.594345	0.48804	0.787158	0.720899	0.692687	0.65591
8.69	0.59459	0.472359	0.7908	0.71927	0.693505	0.654628
8.7	0.592983	0.479496	0.794853	0.7147	0.697514	0.660915
8.71	0.591286	0.471222	0.797045	0.713498	0.699479	0.663529
8.72	0.588932	0.484631	0.794007	0.724289	0.706728	0.656039
8.73	0.587149	0.477957	0.796177	0.71506	0.710634	0.660497
8.74	0.575096	0.484202	0.790155	0.716965	0.708634	0.652075
8.75	0.573311	0.488992	0.780004	0.722451	0.714398	0.660249
8.76	0.580262	0.501275	0.777378	0.731322	0.723985	0.657032
8.77	0.588254	0.502074	0.762203	0.75333	0.723674	0.670886
8.78	0.578213	0.494639	0.756003	0.734174	0.7238	0.651466
8.79	0.560198	0.504862	0.765507	0.740074	0.712747	0.654467
8.8	0.568652	0.49473	0.775193	0.741281	0.723381	0.645625
8.81	0.561389	0.486067	0.768698	0.740796	0.719534	0.631657
8.82	0.554405	0.476938	0.755882	0.736794	0.718544	0.628748
8.83	0.545678	0.475791	0.754572	0.734515	0.720608	0.644964
8.84	0.534465	0.484287	0.748895	0.727146	0.730119	0.646996
8.85	0.536667	0.484661	0.732713	0.733378	0.712994	0.646161
8.86	0.540807	0.479475	0.74643	0.739684	0.722385	0.638064
8.87	0.546008	0.497307	0.750446	0.738335	0.729507	0.643566
8.88	0.537095	0.495798	0.748967	0.729027	0.74256	0.653102
8.89	0.539813	0.495597	0.732863	0.728904	0.741798	0.65991
8.9	0.544273	0.496895	0.722353	0.731054	0.73902	0.667197
8.91	0.551261	0.500543	0.727098	0.734852	0.742834	0.664997
8.92	0.560292	0.501866	0.714561	0.745792	0.745084	0.678
8.93	0.574863	0.501749	0.722428	0.739546	0.73276	0.657895
8.94	0.577908	0.498895	0.736359	0.750405	0.734081	0.671608
8.95	0.564913	0.504274	0.733737	0.732611	0.725579	0.686713
8.96	0.583145	0.484685	0.735802	0.740228	0.731218	0.687344
8.97	0.585967	0.476945	0.726791	0.750526	0.744209	0.681897
8.98	0.585515	0.475469	0.728994	0.744812	0.747418	0.705133
8.99	0.582634	0.475223	0.730249	0.733402	0.744452	0.691625
9	0.580728	0.4779	0.732321	0.739802	0.753789	0.68476
9.01	0.589759	0.471671	0.723968	0.749858	0.756754	0.683751
9.02	0.589881	0.473698	0.73064	0.74172	0.768762	0.687363
9.03	0.596223	0.485935	0.742527	0.754715	0.763084	0.692408
9.04	0.595499	0.484718	0.729876	0.759107	0.763784	0.680176
9.05	0.590184	0.491405	0.724324	0.757679	0.778726	0.687754
9.06	0.586313	0.490474	0.730877	0.745335	0.769944	0.67364
9.07	0.572924	0.49674	0.737433	0.743197	0.775421	0.679759
9.08	0.574768	0.489079	0.720889	0.7436	0.762341	0.686812
9.09	0.571074	0.489002	0.712113	0.743876	0.762496	0.683917
9.1	0.584775	0.479476	0.703176	0.73459	0.772215	0.686078
9.11	0.575138	0.477689	0.710035	0.730909	0.777024	0.688668
9.12	0.580749	0.474573	0.711237	0.740883	0.759292	0.686183
9.13	0.58404	0.482753	0.713047	0.737448	0.759743	0.682558
9.14	0.588641	0.492298	0.71031	0.740656	0.75313	0.686952
9.15	0.589954	0.496706	0.704699	0.739479	0.761351	0.693901
9.16	0.595001	0.502486	0.706495	0.742364	0.75326	0.681335
9.17	0.592497	0.501123	0.694532	0.75927	0.760648	0.668322
9.18	0.60192	0.505582	0.703104	0.759478	0.758665	0.668255
9.19	0.611078	0.4963	0.709413	0.744859	0.767019	0.672427
9.2	0.612984	0.497807	0.71425	0.734552	0.767553	0.671076
9.21	0.61216	0.499071	0.713006	0.729394	0.754323	0.667339
9.22	0.616657	0.493893	0.721754	0.723247	0.752736	0.654956
9.23	0.630985	0.491516	0.710979	0.72156	0.765206	0.652236
9.24	0.643887	0.511068	0.70682	0.723586	0.764892	0.638325
9.25	0.640817	0.504817	0.716467	0.732383	0.776995	0.635451
9.26	0.644786	0.490194	0.709722	0.725808	0.776595	0.647916
9.27	0.637529	0.4924	0.707521	0.722015	0.78407	0.64607
9.28	0.649433	0.493124	0.704486	0.731121	0.778444	0.631011
9.29	0.650868	0.492533	0.700206	0.729897	0.767365	0.642499
9.3	0.649545	0.486897	0.697007	0.736427	0.762388	0.64237
9.31	0.639983	0.485228	0.690601	0.745721	0.754732	0.641629
9.32	0.645015	0.489889	0.706331	0.73635	0.758902	0.651423
9.33	0.631638	0.499091	0.706752	0.732081	0.767286	0.65374
9.34	0.634221	0.505533	0.711238	0.743201	0.77761	0.648954
9.35	0.640461	0.489724	0.709187	0.720553	0.770154	0.659787
9.36	0.645306	0.491279	0.705414	0.723536	0.768338	0.650494
9.37	0.648153	0.495701	0.723724	0.728764	0.778049	0.659897
9.38	0.650565	0.490473	0.725169	0.727184	0.782075	0.667935
9.39	0.659081	0.484281	0.71842	0.720077	0.784685	0.658372
9.4	0.640026	0.486953	0.723263	0.724352	0.783742	0.654185
9.41	0.633578	0.489127	0.720169	0.722084	0.77619	0.664672
9.42	0.627706	0.491224	0.716838	0.717133	0.778156	0.666536
9.43	0.639282	0.500573	0.719594	0.723564	0.773145	0.673335
9.44	0.63143	0.501094	0.733521	0.71807	0.774967	0.667249
9.45	0.623769	0.488426	0.733429	0.710656	0.771621	0.66876
9.46	0.612503	0.497915	0.724201	0.706667	0.772572	0.67121
9.47	0.603336	0.504321	0.731124	0.713114	0.772367	0.66286
9.48	0.613656	0.487697	0.736343	0.720607	0.770528	0.660967
9.49	0.604789	0.493544	0.740092	0.718068	0.763811	0.66206
9.5	0.596198	0.487867	0.736339	0.711106	0.757813	0.673206
9.51	0.60103	0.486188	0.737072	0.709109	0.76575	0.677804
9.52	0.583339	0.497541	0.733799	0.698441	0.759555	0.670621
9.53	0.579804	0.49593	0.731388	0.692202	0.761666	0.669695
9.54	0.574188	0.49957	0.734449	0.687709	0.76515	0.670593
9.55	0.578883	0.496329	0.736778	0.687165	0.758505	0.66274
9.56	0.588308	0.504807	0.736593	0.689035	0.761085	0.663463
9.57	0.575435	0.496556	0.732321	0.702681	0.766691	0.662447
9.58	0.589548	0.504169	0.74825	0.716244	0.772617	0.655155
9.59	0.590948	0.490716	0.747166	0.710299	0.752208	0.654243
9.6	0.576822	0.497544	0.729128	0.703801	0.757795	0.652077
9.61	0.58324	0.496894	0.724246	0.691944	0.763355	0.641429
9.62	0.587563	0.49218	0.730517	0.692678	0.762143	0.645142
9.63	0.578392	0.495876	0.714757	0.683074	0.76413	0.643354
9.64	0.575828	0.483459	0.713935	0.682811	0.771096	0.640485
9.65	0.574566	0.476231	0.708832	0.675948	0.763838	0.625275
9.66	0.572838	0.4822	0.713813	0.690662	0.772054	0.621824
9.67	0.568268	0.481958	0.716917	0.687751	0.759089	0.62843
9.68	0.584114	0.480167	0.719824	0.690779	0.760596	0.618853
9.69	0.5939	0.473837	0.714696	0.68899	0.754947	0.627051
9.7	0.590947	0.471794	0.718552	0.687768	0.763987	0.632011
9.71	0.56824	0.485078	0.705474	0.687017	0.75244	0.634214
9.72	0.563644	0.477168	0.705196	0.682449	0.762323	0.624979
9.73	0.575835	0.471342	0.711103	0.674314	0.742932	0.621222
9.74	0.581068	0.475399	0.725403	0.672981	0.755349	0.623624
9.75	0.588415	0.465434	0.723882	0.677539	0.75678	0.633892
9.76	0.587043	0.466271	0.729003	0.679671	0.759871	0.633471
9.77	0.600878	0.467623	0.726976	0.690251	0.76354	0.625339
9.78	0.598402	0.458353	0.725409	0.704308	0.769851	0.625811
9.79	0.60136	0.460537	0.744823	0.700078	0.774532	0.628484
9.8	0.595331	0.468295	0.744101	0.686814	0.761539	0.625846
9.81	0.602517	0.459258	0.745734	0.683901	0.758953	0.615118
9.82	0.598291	0.453462	0.751194	0.679114	0.771755	0.626944
9.83	0.613726	0.462115	0.755418	0.676131	0.755087	0.624027
9.84	0.605891	0.472872	0.757025	0.671194	0.784912	0.629012
9.85	0.600447	0.470181	0.756329	0.681447	0.788347	0.642059
9.86	0.598784	0.483127	0.762403	0.687089	0.785034	0.645566
9.87	0.605307	0.499616	0.774149	0.692816	0.78278	0.652637
9.88	0.604191	0.493872	0.751426	0.694302	0.799208	0.64041
9.89	0.601513	0.493988	0.747322	0.687808	0.79593	0.643967
9.9	0.592296	0.486597	0.750352	0.688247	0.787441	0.640793
9.91	0.60793	0.474037	0.756569	0.691338	0.777533	0.650779
9.92	0.587379	0.481135	0.747342	0.681696	0.77267	0.657724
9.93	0.585209	0.471007	0.743044	0.684142	0.762478	0.653972
9.94	0.585452	0.470167	0.732897	0.690495	0.762491	0.650178
9.95	0.58905	0.481046	0.738092	0.690605	0.778123	0.654778
9.96	0.588229	0.477643	0.73567	0.69152	0.774993	0.663312
9.97	0.59282	0.473007	0.737338	0.683315	0.782857	0.656752
9.98	0.592495	0.474395	0.743121	0.670178	0.777585	0.666157
9.99	0.60127	0.471373	0.742449	0.678698	0.777537	0.657681
10	0.606567	0.472949	0.741304	0.682119	0.770935	0.651443
10.01	0.61071	0.472866	0.749996	0.689612	0.769586	0.6356
10.02	0.620515	0.466671	0.753337	0.692526	0.781709	0.654908
10.03	0.617901	0.469489	0.740062	0.69526	0.769309	0.654855
10.04	0.617094	0.468635	0.741395	0.696901	0.784789	0.667678
10.05	0.621674	0.455137	0.74205	0.709748	0.775186	0.678219
10.06	0.618482	0.455343	0.750753	0.697891	0.77155	0.680801
10.07	0.608739	0.454684	0.739556	0.687785	0.768982	0.669542
10.08	0.605938	0.450676	0.729946	0.698257	0.766703	0.676201
10.09	0.609256	0.450472	0.734954	0.694443	0.762461	0.671655
10.1	0.612151	0.450923	0.732716	0.688375	0.748123	0.643199
10.11	0.608689	0.448334	0.722044	0.692674	0.755992	0.644585
10.12	0.606985	0.45017	0.726225	0.697263	0.75206	0.655861
10.13	0.593947	0.447391	0.729919	0.701019	0.759809	0.653871
10.14	0.600186	0.441203	0.725098	0.686155	0.765134	0.649819
10.15	0.593634	0.432697	0.728884	0.686848	0.770516	0.632747
10.16	0.575808	0.450491	0.729061	0.684089	0.772428	0.633932
10.17	0.588199	0.441747	0.732251	0.695075	0.760126	0.621136
10.18	0.579001	0.452454	0.732653	0.713756	0.751318	0.617607
10.19	0.588776	0.441587	0.730829	0.716806	0.738148	0.611508
10.2	0.59861	0.448761	0.738139	0.710273	0.740671	0.613082
10.21	0.60051	0.443958	0.734918	0.719256	0.734932	0.626387
10.22	0.61153	0.443599	0.732447	0.71388	0.746407	0.635274
10.23	0.612063	0.439833	0.725869	0.704269	0.737885	0.646052
10.24	0.609954	0.440211	0.731669	0.704395	0.732843	0.628582
10.25	0.601597	0.452096	0.742254	0.706842	0.736698	0.616004
10.26	0.597262	0.438372	0.744285	0.706215	0.751213	0.622215
10.27	0.603902	0.435505	0.739672	0.70053	0.74984	0.618226
10.28	0.598869	0.439798	0.741152	0.705712	0.74783	0.60539
10.29	0.589238	0.446429	0.739481	0.697678	0.741071	0.616842
10.3	0.589927	0.452606	0.733966	0.70082	0.739753	0.624561
10.31	0.580935	0.450448	0.738201	0.69947	0.745972	0.612105
10.32	0.578269	0.450082	0.723347	0.710862	0.746719	0.617556
10.33	0.575516	0.459977	0.725025	0.700411	0.742085	0.611919
10.34	0.578113	0.470987	0.725958	0.717881	0.747682	0.60734
10.35	0.581704	0.462599	0.737043	0.706922	0.736577	0.610985
10.36	0.580666	0.47256	0.737537	0.710758	0.738249	0.620974
10.37	0.581774	0.459065	0.735873	0.704638	0.734421	0.607516
10.38	0.585989	0.464077	0.737674	0.703177	0.737761	0.60668
10.39	0.59257	0.456027	0.731481	0.709254	0.743389	0.603009
10.4	0.573146	0.449415	0.721611	0.719408	0.732569	0.597897
10.41	0.581245	0.440223	0.727828	0.725126	0.734851	0.60882
10.42	0.575463	0.458444	0.720376	0.721409	0.73469	0.618216
10.43	0.577905	0.464788	0.730954	0.722593	0.74206	0.603981
10.44	0.565457	0.471446	0.720206	0.725986	0.745723	0.614108
10.45	0.569383	0.46557	0.721688	0.725616	0.745724	0.612935
10.46	0.569864	0.454377	0.715897	0.726688	0.754133	0.637383
10.47	0.583146	0.463948	0.721465	0.738552	0.751113	0.641291
10.48	0.580463	0.468712	0.714843	0.735754	0.745093	0.654342
10.49	0.582988	0.468371	0.712151	0.730957	0.739238	0.648128
10.5	0.57274	0.469718	0.717343	0.746524	0.745465	0.642347
10.51	0.569049	0.469488	0.718272	0.73907	0.757212	0.640441
10.52	0.570769	0.46119	0.708898	0.746175	0.753547	0.635665
10.53	0.57336	0.468417	0.714426	0.743649	0.748995	0.627667
10.54	0.58288	0.46508	0.70984	0.747072	0.754427	0.636051
10.55	0.589766	0.463396	0.707576	0.739251	0.761426	0.627499
10.56	0.594467	0.463707	0.71147	0.738266	0.76219	0.63401
10.57	0.579831	0.459494	0.711873	0.746645	0.762577	0.631792
10.58	0.590731	0.455039	0.713032	0.74905	0.762667	0.646544
10.59	0.58281	0.462859	0.710856	0.742218	0.762303	0.626747
10.6	0.581311	0.45413	0.724907	0.739309	0.746822	0.639988
10.61	0.57425	0.457112	0.724306	0.741239	0.748938	0.641386
10.62	0.582075	0.453128	0.720768	0.732907	0.753253	0.652988
10.63	0.597708	0.451164	0.720779	0.747351	0.752793	0.673734
10.64	0.595191	0.444143	0.729914	0.753404	0.752386	0.662845
10.65	0.593516	0.449499	0.720948	0.745502	0.733226	0.652768
10.66	0.599089	0.440638	0.726926	0.745633	0.739152	0.666557
10.67	0.598769	0.450107	0.723318	0.748732	0.753485	0.6585
10.68	0.607477	0.438869	0.722565	0.758483	0.751974	0.650572
10.69	0.617388	0.431518	0.729288	0.761744	0.749401	0.653004
10.7	0.624475	0.428561	0.728964	0.765489	0.765092	0.660436
10.71	0.609257	0.425221	0.735922	0.761724	0.764007	0.657702
10.72	0.618141	0.43876	0.750526	0.76644	0.757511	0.658564
10.73	0.623197	0.451985	0.743063	0.753467	0.753424	0.64863
10.74	0.637457	0.443091	0.72866	0.756739	0.769041	0.648472
10.75	0.652335	0.445419	0.738042	0.746845	0.776209	0.646728
10.76	0.644798	0.457353	0.73451	0.733373	0.770539	0.637007
10.77	0.641641	0.44911	0.727585	0.729158	0.766743	0.640888
10.78	0.646456	0.453173	0.722145	0.730861	0.763347	0.636813
10.79	0.653854	0.451661	0.724903	0.737233	0.77034	0.630671
10.8	0.644667	0.45933	0.726503	0.729386	0.763413	0.629485
10.81	0.644834	0.462797	0.720133	0.73531	0.763802	0.607378
10.82	0.644587	0.458218	0.71491	0.748263	0.761019	0.604151
10.83	0.637252	0.454104	0.726234	0.748184	0.769009	0.607384
10.84	0.627544	0.462584	0.720579	0.753096	0.778776	0.609021
10.85	0.630232	0.458581	0.716226	0.750999	0.777515	0.618486
10.86	0.634005	0.45711	0.712748	0.766879	0.774316	0.622171
10.87	0.62044	0.455965	0.713574	0.763313	0.764195	0.61913
10.88	0.625829	0.458895	0.711521	0.756889	0.760333	0.618588
10.89	0.613764	0.454315	0.711939	0.761607	0.765648	0.621085
10.9	0.612669	0.462993	0.708493	0.757277	0.761852	0.628422
10.91	0.619934	0.454549	0.721235	0.758618	0.75775	0.626663
10.92	0.626978	0.458819	0.73077	0.762501	0.7651	0.613926
10.93	0.610681	0.457969	0.725846	0.764944	0.76611	0.61442
10.94	0.603083	0.462656	0.717764	0.753197	0.762614	0.600442
10.95	0.605606	0.468348	0.717792	0.773632	0.768383	0.596858
10.96	0.61737	0.46493	0.720187	0.759579	0.767607	0.597532
10.97	0.605013	0.467844	0.720588	0.755522	0.766585	0.607985
10.98	0.602262	0.474429	0.70755	0.75889	0.749634	0.60252
10.99	0.607962	0.472471	0.710474	0.764009	0.756444	0.59438
11	0.625321	0.472068	0.712549	0.754811	0.759514	0.587089
11.01	0.625508	0.473548	0.718055	0.767457	0.76337	0.591573
11.02	0.619033	0.465029	0.716646	0.76404	0.758738	0.594726
11.03	0.613651	0.455266	0.721242	0.758944	0.765385	0.601654
11.04	0.610494	0.457864	0.715232	0.752147	0.767805	0.59953
11.05	0.610589	0.458408	0.722299	0.750327	0.776792	0.598753
11.06	0.607121	0.472061	0.721816	0.74719	0.783726	0.589183
11.07	0.619302	0.464552	0.73268	0.739364	0.765592	0.581761
11.08	0.614842	0.466227	0.722685	0.740163	0.761522	0.577902
11.09	0.624874	0.469218	0.728232	0.73449	0.759425	0.589438
11.1	0.609983	0.463337	0.725643	0.729013	0.762081	0.589526
11.11	0.614238	0.454008	0.731914	0.733113	0.760792	0.582704
11.12	0.605291	0.459365	0.742228	0.738716	0.773689	0.557752
11.13	0.610909	0.454616	0.721038	0.746087	0.776921	0.567009
11.14	0.623867	0.449394	0.713523	0.755262	0.772591	0.566365
11.15	0.627224	0.453353	0.718084	0.75676	0.768564	0.5793
11.16	0.64081	0.446802	0.718311	0.748262	0.756863	0.580385
11.17	0.649609	0.457759	0.718042	0.726659	0.755393	0.569037
11.18	0.649978	0.460784	0.708612	0.744928	0.76349	0.571376
11.19	0.658009	0.463389	0.711697	0.754194	0.777814	0.572784
11.2	0.660264	0.456967	0.708791	0.754925	0.780607	0.567119
11.21	0.659215	0.461507	0.721526	0.755696	0.765134	0.571086
11.22	0.651081	0.472459	0.724684	0.756314	0.755671	0.549589
11.23	0.649337	0.466923	0.718043	0.75959	0.755257	0.547218
11.24	0.659037	0.468282	0.71887	0.765329	0.749444	0.543096
11.25	0.67086	0.469281	0.722504	0.755553	0.751707	0.549309
11.26	0.64842	0.469327	0.722098	0.761666	0.745375	0.552396
11.27	0.629058	0.459211	0.719046	0.76697	0.741482	0.556789
11.28	0.635742	0.464032	0.713366	0.747134	0.735027	0.561391
11.29	0.625314	0.472591	0.717665	0.748316	0.740509	0.557039
11.3	0.619023	0.472863	0.724032	0.752048	0.74309	0.566793
11.31	0.634428	0.471271	0.733673	0.741675	0.741807	0.562698
11.32	0.629072	0.471539	0.729091	0.731599	0.741446	0.578233
11.33	0.635836	0.472801	0.723579	0.730645	0.738	0.577381
11.34	0.636313	0.480535	0.732063	0.732029	0.744525	0.574232
11.35	0.629789	0.473396	0.737326	0.732116	0.744759	0.576855
11.36	0.617875	0.46655	0.739709	0.730097	0.752884	0.562738
11.37	0.632089	0.467174	0.742848	0.721116	0.759979	0.566001
11.38	0.626724	0.463478	0.741061	0.720525	0.757194	0.571191
11.39	0.625828	0.474857	0.737847	0.717065	0.763569	0.582115
11.4	0.62273	0.464955	0.728863	0.716381	0.771567	0.571905
11.41	0.634365	0.484565	0.732595	0.728021	0.762019	0.572991
11.42	0.629207	0.482976	0.730982	0.721564	0.759919	0.568182
11.43	0.61884	0.493067	0.733877	0.725059	0.762615	0.565994
11.44	0.619144	0.48688	0.729888	0.710719	0.761418	0.579059
11.45	0.616384	0.487105	0.72404	0.70449	0.752682	0.578572
11.46	0.610191	0.486824	0.716538	0.710121	0.753314	0.573266
11.47	0.601164	0.477722	0.720034	0.706314	0.753946	0.573455
11.48	0.595019	0.482075	0.73089	0.712865	0.744162	0.57646
11.49	0.593307	0.483463	0.741447	0.719015	0.734258	0.565847
11.5	0.59375	0.47933	0.727321	0.719143	0.724659	0.572237
11.51	0.600012	0.472328	0.72859	0.719181	0.72659	0.563134
11.52	0.601874	0.481918	0.724394	0.718994	0.718077	0.571963
11.53	0.602638	0.482939	0.717666	0.722001	0.713389	0.575931
11.54	0.599021	0.484388	0.731339	0.722367	0.713083	0.573135
11.55	0.618513	0.487179	0.714942	0.715649	0.705119	0.581663
11.56	0.610807	0.482693	0.721866	0.723471	0.70424	0.592093
11.57	0.599813	0.476697	0.722904	0.735866	0.701884	0.583424
11.58	0.604052	0.470148	0.71555	0.728667	0.7043	0.603171
11.59	0.614818	0.476789	0.722114	0.744007	0.702709	0.595985
11.6	0.593245	0.48858	0.723352	0.744183	0.70476	0.593197
11.61	0.592266	0.499968	0.734187	0.73813	0.69149	0.595801
11.62	0.596691	0.488221	0.729834	0.740887	0.693118	0.580363
11.63	0.609078	0.486031	0.733818	0.733108	0.707143	0.592638
11.64	0.597176	0.481779	0.740476	0.738811	0.720113	0.600622
11.65	0.596916	0.489462	0.747816	0.751957	0.713142	0.612312
11.66	0.60406	0.484883	0.74487	0.751929	0.700265	0.6229
11.67	0.610183	0.49641	0.741347	0.736942	0.690103	0.638288
11.68	0.603662	0.503526	0.739041	0.733978	0.686659	0.636406
11.69	0.605487	0.517002	0.741294	0.737373	0.688735	0.626433
11.7	0.601093	0.512945	0.745063	0.733377	0.687022	0.635005
11.71	0.595854	0.514377	0.742128	0.736845	0.68414	0.632797
11.72	0.615467	0.510248	0.73691	0.738662	0.685887	0.618919
11.73	0.627902	0.508629	0.737686	0.730899	0.68072	0.626755
11.74	0.633061	0.506829	0.722452	0.743029	0.677155	0.629755
11.75	0.630724	0.498504	0.738276	0.745408	0.677116	0.631052
11.76	0.628129	0.508143	0.737576	0.742461	0.689682	0.624601
11.77	0.623837	0.501937	0.738556	0.718578	0.686858	0.612767
11.78	0.629988	0.497057	0.729835	0.71077	0.686758	0.603772
11.79	0.628943	0.494469	0.732516	0.710089	0.689989	0.605422
11.8	0.609231	0.510031	0.721958	0.717936	0.689008	0.5853
11.81	0.624306	0.502896	0.716145	0.72555	0.68915	0.592038
11.82	0.626391	0.506919	0.710824	0.717626	0.694692	0.608706
11.83	0.649422	0.501014	0.719289	0.709747	0.703416	0.607627
11.84	0.640075	0.497285	0.730419	0.703683	0.70303	0.599349
11.85	0.625157	0.494076	0.732642	0.708259	0.696932	0.607159
11.86	0.645394	0.482793	0.72127	0.709869	0.698281	0.617803
11.87	0.642608	0.478109	0.730576	0.716633	0.69889	0.622952
11.88	0.632281	0.479811	0.75225	0.700492	0.697363	0.63588
11.89	0.645471	0.482688	0.753888	0.705613	0.700763	0.62185
11.9	0.641737	0.478538	0.749461	0.693212	0.702699	0.618079
11.91	0.655097	0.477266	0.741562	0.695182	0.70811	0.628481
11.92	0.657463	0.481814	0.749834	0.688325	0.708477	0.625309
11.93	0.657412	0.494192	0.749085	0.693069	0.715459	0.623654
11.94	0.651025	0.494694	0.738644	0.701395	0.719775	0.621419
11.95	0.649842	0.495072	0.731297	0.703593	0.707977	0.619605
11.96	0.646918	0.496351	0.74052	0.708054	0.712991	0.619031
11.97	0.637307	0.501857	0.753247	0.709308	0.707075	0.610506
11.98	0.644505	0.50002	0.753241	0.705754	0.693393	0.62831
11.99	0.647742	0.499535	0.738331	0.698119	0.690802	0.631578
12	0.638133	0.499672	0.751895	0.687456	0.690112	0.623674
12.01	0.634352	0.493358	0.749051	0.693243	0.689588	0.622236
12.02	0.628513	0.49856	0.755501	0.690954	0.688601	0.63166
12.03	0.628159	0.49093	0.749459	0.700324	0.686728	0.627006
12.04	0.634193	0.490535	0.755677	0.696186	0.67793	0.632785
12.05	0.635988	0.487996	0.742851	0.6958	0.671564	0.637697
12.06	0.634818	0.47749	0.748575	0.700707	0.659125	0.649689
12.07	0.619509	0.486075	0.747581	0.700597	0.671059	0.66566
12.08	0.613867	0.492289	0.760149	0.704913	0.675653	0.655579
12.09	0.623133	0.497843	0.760607	0.707145	0.678115	0.643289
12.1	0.622317	0.494225	0.753829	0.700272	0.674313	0.645208
12.11	0.614726	0.495363	0.765393	0.700198	0.671206	0.654882
12.12	0.616258	0.501265	0.765479	0.69969	0.671526	0.653584
12.13	0.595124	0.505804	0.76476	0.71809	0.665713	0.636728
12.14	0.602073	0.5054	0.757214	0.715408	0.667178	0.633329
12.15	0.589422	0.4978	0.742692	0.711516	0.658476	0.638153
12.16	0.59222	0.510212	0.731806	0.696459	0.661881	0.649798
12.17	0.583397	0.505707	0.734398	0.687578	0.668708	0.643677
12.18	0.594442	0.506672	0.73341	0.694932	0.669254	0.644919
12.19	0.597858	0.497295	0.728014	0.692276	0.664925	0.652958
12.2	0.61518	0.499768	0.729659	0.686302	0.66567	0.661069
12.21	0.622123	0.495878	0.726716	0.680979	0.653906	0.644523
12.22	0.612625	0.49098	0.736964	0.687013	0.662697	0.64483
12.23	0.599847	0.500182	0.723063	0.680979	0.661752	0.644332
12.24	0.598813	0.505513	0.726221	0.668355	0.660229	0.644737
12.25	0.592593	0.507089	0.733523	0.656817	0.6562	0.628171
12.26	0.601179	0.511815	0.743247	0.66419	0.660192	0.617702
12.27	0.604447	0.509728	0.751594	0.662344	0.655473	0.616941
12.28	0.595289	0.504525	0.746801	0.662426	0.660452	0.632763
12.29	0.588387	0.494857	0.742167	0.669791	0.656622	0.63623
12.3	0.586919	0.50813	0.741023	0.66259	0.671263	0.637454
12.31	0.575218	0.495604	0.738692	0.655717	0.664932	0.63946
12.32	0.582238	0.49841	0.749814	0.659532	0.673535	0.634166
12.33	0.599135	0.496242	0.749572	0.663626	0.676872	0.628675
12.34	0.599614	0.49446	0.742162	0.664737	0.67869	0.641128
12.35	0.595918	0.492346	0.745846	0.66292	0.673642	0.647134
12.36	0.605142	0.501047	0.750145	0.661449	0.679191	0.640232
12.37	0.600899	0.49935	0.746888	0.663566	0.670541	0.63798
12.38	0.605666	0.502234	0.750915	0.67342	0.680659	0.630451
12.39	0.597921	0.49585	0.745826	0.659111	0.684251	0.636559
12.4	0.602032	0.49023	0.743108	0.666732	0.686408	0.643029
12.41	0.597791	0.488567	0.741421	0.671454	0.678864	0.637988
12.42	0.610488	0.494142	0.738635	0.673638	0.677386	0.651948
12.43	0.597278	0.486197	0.741147	0.672151	0.674839	0.654872
12.44	0.592216	0.495112	0.740458	0.671989	0.671726	0.660793
12.45	0.591489	0.491603	0.749219	0.671698	0.667157	0.665291
12.46	0.597079	0.495231	0.76197	0.661365	0.661574	0.677205
12.47	0.596699	0.489822	0.760279	0.649354	0.660734	0.689688
12.48	0.598987	0.50018	0.767268	0.654378	0.655706	0.682895
12.49	0.596669	0.494231	0.764318	0.652588	0.647331	0.699518
12.5	0.595503	0.491336	0.76805	0.653359	0.643783	0.682245
12.51	0.598119	0.491663	0.769531	0.649694	0.651684	0.666484
12.52	0.596126	0.496897	0.775496	0.648185	0.661825	0.6826
12.53	0.600539	0.496864	0.775562	0.652486	0.660041	0.684335
12.54	0.591928	0.500019	0.788453	0.655636	0.65577	0.671651
12.55	0.605179	0.499704	0.793596	0.66597	0.657058	0.672247
12.56	0.594571	0.492633	0.805763	0.670144	0.652493	0.672638
12.57	0.582191	0.49245	0.814117	0.668492	0.654829	0.683937
12.58	0.58226	0.487405	0.815987	0.671737	0.65629	0.684622
12.59	0.583157	0.488087	0.811466	0.663324	0.652792	0.677617
12.6	0.571055	0.473241	0.804948	0.678177	0.654365	0.686983
12.61	0.575005	0.482372	0.812456	0.696775	0.661454	0.678183
12.62	0.584124	0.478874	0.805738	0.68267	0.660902	0.687745
12.63	0.585272	0.476306	0.813362	0.687317	0.655573	0.67463
12.64	0.581192	0.471759	0.813149	0.6915	0.661532	0.669973
12.65	0.574744	0.48305	0.829112	0.694267	0.664245	0.680577
12.66	0.577937	0.48095	0.823598	0.715728	0.674018	0.677307
12.67	0.581463	0.475042	0.829685	0.712233	0.669253	0.692496
12.68	0.579647	0.478991	0.821893	0.713895	0.67009	0.702632
12.69	0.577315	0.470883	0.827021	0.711623	0.670162	0.700038
12.7	0.573056	0.465061	0.831617	0.705384	0.67096	0.709512
12.71	0.574727	0.479833	0.818235	0.700781	0.668917	0.713434
12.72	0.58192	0.474381	0.818398	0.687684	0.667453	0.719558
12.73	0.585543	0.490785	0.817775	0.687096	0.675817	0.704619
12.74	0.57761	0.491323	0.808561	0.680806	0.672956	0.698937
12.75	0.582985	0.497576	0.815434	0.683154	0.666757	0.696385
12.76	0.586167	0.489612	0.808501	0.678578	0.679181	0.698989
12.77	0.598287	0.488387	0.812025	0.679731	0.670626	0.699363
12.78	0.592542	0.495009	0.817423	0.685025	0.683634	0.707521
12.79	0.590837	0.497497	0.826153	0.670279	0.676618	0.687996
12.8	0.583226	0.491373	0.8395	0.672629	0.674627	0.697382
12.81	0.591261	0.491845	0.833889	0.674479	0.683029	0.704861
12.82	0.577652	0.496836	0.82244	0.677817	0.689797	0.69363
12.83	0.572076	0.502039	0.816101	0.67614	0.674515	0.720376
12.84	0.575688	0.487981	0.82661	0.673498	0.683423	0.702954
12.85	0.565779	0.495755	0.835567	0.675906	0.677366	0.706739
12.86	0.553537	0.494327	0.836668	0.682047	0.684565	0.707328
12.87	0.557647	0.496619	0.823573	0.676635	0.693976	0.700901
12.88	0.553222	0.501144	0.837435	0.684853	0.681055	0.70491
12.89	0.56416	0.504318	0.833443	0.680838	0.677906	0.687551
12.9	0.573191	0.50023	0.833368	0.698905	0.677677	0.681635
12.91	0.571319	0.508277	0.842827	0.683795	0.676925	0.686242
12.92	0.584858	0.509347	0.835114	0.684288	0.689506	0.677953
12.93	0.584339	0.501268	0.835482	0.685576	0.692265	0.676571
12.94	0.573767	0.50266	0.847222	0.6956	0.676684	0.672123
12.95	0.571667	0.509362	0.841243	0.695646	0.678906	0.664666
12.96	0.574493	0.506894	0.840013	0.708255	0.689059	0.679611
12.97	0.571133	0.511639	0.83395	0.693893	0.686769	0.669121
12.98	0.569526	0.508269	0.831803	0.678127	0.689821	0.651847
12.99	0.580576	0.509537	0.831625	0.681342	0.689727	0.648069
13	0.579233	0.513724	0.825316	0.67691	0.690154	0.644344
13.01	0.581941	0.525935	0.82496	0.675251	0.68508	0.620246
13.02	0.584477	0.522029	0.813195	0.684051	0.6908	0.608856
13.03	0.589256	0.517942	0.817903	0.671778	0.679207	0.613656
13.04	0.591212	0.524165	0.818419	0.670229	0.682903	0.615899
13.05	0.596071	0.530435	0.828666	0.670134	0.688284	0.621702
13.06	0.592694	0.523587	0.822466	0.675527	0.697048	0.623722
13.07	0.587982	0.525381	0.814536	0.674943	0.696894	0.621453
13.08	0.588745	0.523618	0.810085	0.658461	0.693951	0.621617
13.09	0.593102	0.511768	0.807721	0.670665	0.694995	0.619004
13.1	0.58603	0.519019	0.800554	0.660791	0.688372	0.616874
13.11	0.596919	0.509005	0.805279	0.676381	0.679576	0.616599
13.12	0.586618	0.511442	0.804707	0.684212	0.685452	0.609326
13.13	0.585127	0.515371	0.804771	0.683865	0.683067	0.590836
13.14	0.586944	0.521399	0.806501	0.678903	0.682556	0.602646
13.15	0.581594	0.51309	0.807435	0.687068	0.684154	0.593879
13.16	0.586602	0.51776	0.802763	0.684486	0.675292	0.593543
13.17	0.582627	0.526489	0.803419	0.672494	0.681533	0.576756
13.18	0.581	0.519505	0.806467	0.667062	0.661946	0.58243
13.19	0.570821	0.533022	0.811072	0.668238	0.667926	0.581301
13.2	0.583795	0.544635	0.806699	0.676451	0.659393	0.585932
13.21	0.589958	0.543522	0.813555	0.674754	0.664902	0.58572
13.22	0.575224	0.531032	0.818765	0.67107	0.669155	0.585996
13.23	0.587204	0.533625	0.82322	0.667037	0.671908	0.577753
13.24	0.583907	0.550371	0.818444	0.669553	0.682868	0.57196
13.25	0.585524	0.543204	0.830773	0.677118	0.680282	0.568942
13.26	0.583604	0.5293	0.830084	0.682361	0.684876	0.568549
13.27	0.573153	0.533404	0.815487	0.67055	0.691646	0.563198
13.28	0.568947	0.540083	0.806262	0.670901	0.690851	0.560193
13.29	0.572974	0.537986	0.809575	0.669696	0.697398	0.562257
13.3	0.575943	0.541384	0.814359	0.676668	0.683175	0.555092
13.31	0.57293	0.542636	0.804286	0.695053	0.696892	0.554739
13.32	0.567592	0.532023	0.803709	0.687825	0.699079	0.553811
13.33	0.569569	0.543716	0.810371	0.684148	0.699424	0.554333
13.34	0.565105	0.533836	0.793948	0.679933	0.685091	0.557307
13.35	0.561223	0.524714	0.796011	0.672325	0.677936	0.560912
13.36	0.556917	0.528967	0.800047	0.674978	0.684444	0.55802
13.37	0.56512	0.523649	0.793545	0.668411	0.69679	0.559005
13.38	0.568005	0.52237	0.800113	0.661688	0.690852	0.567764
13.39	0.564074	0.520513	0.798879	0.652531	0.683566	0.558044
13.4	0.566072	0.516185	0.798007	0.66197	0.691927	0.54325
13.41	0.562012	0.518551	0.811219	0.677321	0.683405	0.561405
13.42	0.57037	0.514166	0.81083	0.674024	0.681732	0.573158
13.43	0.566122	0.505323	0.807951	0.667331	0.675445	0.573189
13.44	0.571242	0.502538	0.818571	0.666609	0.677026	0.583684
13.45	0.568268	0.500639	0.816211	0.667557	0.682042	0.592171
13.46	0.565986	0.50425	0.822686	0.676758	0.685433	0.57593
13.47	0.570349	0.5011	0.813296	0.683625	0.680285	0.586768
13.48	0.578728	0.492654	0.815085	0.681979	0.690699	0.590331
13.49	0.564189	0.49507	0.817004	0.68865	0.688124	0.599417
13.5	0.579846	0.501451	0.814486	0.692692	0.679843	0.600944
13.51	0.581837	0.500814	0.807114	0.701308	0.688469	0.593999
13.52	0.566702	0.498831	0.795995	0.709512	0.686833	0.586111
13.53	0.564769	0.50537	0.799601	0.716382	0.684966	0.59408
13.54	0.565852	0.497771	0.800434	0.723828	0.682457	0.596555
13.55	0.579822	0.501989	0.806476	0.709105	0.69065	0.590256
13.56	0.576345	0.503691	0.815423	0.7133	0.682796	0.598413
13.57	0.57995	0.498889	0.823333	0.721271	0.682127	0.59993
13.58	0.58025	0.489543	0.820913	0.725358	0.677714	0.605621
13.59	0.576578	0.500253	0.810929	0.720154	0.675978	0.605352
13.6	0.575956	0.495525	0.810507	0.707787	0.672896	0.608758
13.61	0.591573	0.501068	0.805384	0.706283	0.662427	0.620632
13.62	0.591736	0.488939	0.812674	0.709428	0.661573	0.608747
13.63	0.59038	0.488013	0.815597	0.718924	0.653516	0.603305
13.64	0.595305	0.479573	0.828292	0.722602	0.653469	0.616451
13.65	0.587363	0.485261	0.813829	0.697641	0.648844	0.62147
13.66	0.596548	0.490292	0.812385	0.694138	0.644146	0.623178
13.67	0.57157	0.489009	0.818966	0.702197	0.653001	0.628496
13.68	0.578087	0.490161	0.819366	0.713063	0.646145	0.623119
13.69	0.571732	0.489679	0.816678	0.715955	0.643501	0.622151
13.7	0.574818	0.504425	0.81557	0.713278	0.654156	0.609852
13.71	0.570487	0.50441	0.825213	0.718098	0.649576	0.609658
13.72	0.571048	0.495485	0.827457	0.721359	0.652984	0.614745
13.73	0.571687	0.496796	0.827274	0.721204	0.651242	0.623028
13.74	0.561645	0.494046	0.832317	0.716155	0.649418	0.622986
13.75	0.5557	0.485862	0.832095	0.720384	0.651766	0.618111
13.76	0.56372	0.49003	0.831886	0.716912	0.648259	0.601012
13.77	0.564607	0.492173	0.818181	0.724213	0.660859	0.605291
13.78	0.563465	0.484728	0.820179	0.723555	0.659708	0.6082
13.79	0.563477	0.4866	0.819907	0.717751	0.657319	0.616624
13.8	0.575362	0.490122	0.817756	0.716105	0.649321	0.635036
13.81	0.578103	0.485977	0.818685	0.72152	0.654265	0.636232
13.82	0.571404	0.482004	0.815839	0.709749	0.657276	0.638506
13.83	0.584012	0.479122	0.808	0.715143	0.6584	0.655449
13.84	0.575361	0.484139	0.79676	0.714172	0.660639	0.652662
13.85	0.568035	0.493846	0.805118	0.714679	0.655225	0.664709
13.86	0.564215	0.501769	0.800565	0.698214	0.661304	0.639766
13.87	0.560754	0.491875	0.805979	0.703018	0.672453	0.650483
13.88	0.553663	0.495574	0.801496	0.718055	0.661011	0.655127
13.89	0.566047	0.497674	0.802781	0.721775	0.654283	0.661753
13.9	0.567205	0.495282	0.796908	0.720002	0.662739	0.66598
13.91	0.553563	0.491529	0.800264	0.716582	0.667394	0.677183
13.92	0.561115	0.501756	0.790593	0.717329	0.673146	0.666467
13.93	0.569133	0.493299	0.785111	0.718934	0.667165	0.668642
13.94	0.563615	0.493376	0.774555	0.697419	0.676937	0.672809
13.95	0.564358	0.490605	0.778791	0.698047	0.675488	0.682356
13.96	0.571499	0.486584	0.778606	0.705006	0.680465	0.683548
13.97	0.565578	0.483167	0.780937	0.69773	0.672346	0.6826
13.98	0.571526	0.473137	0.787391	0.701592	0.691802	0.695989
13.99	0.570335	0.481746	0.787094	0.694766	0.680952	0.693331
14	0.547566	0.483832	0.783931	0.701126	0.677707	0.685742
14.01	0.557294	0.479548	0.780282	0.695207	0.684538	0.700526
14.02	0.565506	0.485897	0.77253	0.684626	0.677786	0.709002
14.03	0.559604	0.486366	0.7783	0.676454	0.6879	0.719692
14.04	0.550779	0.488543	0.783381	0.672183	0.68261	0.714271
14.05	0.559361	0.489618	0.782119	0.675239	0.677395	0.709361
14.06	0.555768	0.502285	0.777822	0.681339	0.687472	0.696891
14.07	0.563335	0.497272	0.784682	0.701879	0.686195	0.706208
14.08	0.560823	0.508924	0.774351	0.701212	0.682736	0.71042
14.09	0.559373	0.496888	0.766434	0.705139	0.674926	0.712746
14.1	0.565093	0.502285	0.781529	0.719699	0.674672	0.723956
14.11	0.560501	0.499606	0.780337	0.719726	0.673859	0.72707
14.12	0.568066	0.505659	0.759482	0.712171	0.670859	0.733161
14.13	0.57419	0.511832	0.769038	0.7123	0.68162	0.727137
14.14	0.571151	0.517541	0.760924	0.705347	0.69544	0.738208
14.15	0.582018	0.513161	0.759729	0.696828	0.689128	0.732842
14.16	0.575772	0.520454	0.769715	0.680402	0.689862	0.750663
14.17	0.578227	0.510836	0.765539	0.690921	0.692342	0.751682
14.18	0.574871	0.503812	0.754634	0.689118	0.69919	0.756952
14.19	0.58305	0.523998	0.761265	0.692676	0.7089	0.75739
14.2	0.575133	0.534713	0.762441	0.687643	0.711868	0.748484
14.21	0.574219	0.529982	0.759913	0.702902	0.69527	0.757949
14.22	0.583766	0.53398	0.775866	0.701154	0.701131	0.74254
14.23	0.582204	0.528783	0.772947	0.689575	0.703531	0.72678
14.24	0.576353	0.530887	0.780543	0.689792	0.695924	0.734156
14.25	0.570108	0.528266	0.773126	0.69018	0.688264	0.748081
14.26	0.570225	0.519959	0.767757	0.696007	0.698618	0.763078
14.27	0.574481	0.525148	0.7711	0.689809	0.693249	0.745278
14.28	0.572458	0.520748	0.771179	0.68473	0.69411	0.764151
14.29	0.566481	0.522159	0.77053	0.689127	0.697139	0.752365
14.3	0.549612	0.521196	0.786038	0.70134	0.687425	0.768541
14.31	0.549713	0.520562	0.786894	0.701938	0.693609	0.766972
14.32	0.551571	0.522288	0.786734	0.705505	0.68946	0.769131
14.33	0.547047	0.522628	0.801167	0.700853	0.690113	0.759132
14.34	0.551613	0.514516	0.819867	0.692965	0.686118	0.750065
14.35	0.551828	0.530733	0.823063	0.704297	0.689943	0.745442
14.36	0.560965	0.543234	0.825351	0.701688	0.694277	0.761915
14.37	0.557175	0.528049	0.82549	0.703642	0.688117	0.758062
14.38	0.543934	0.519613	0.816997	0.702715	0.691053	0.748012
14.39	0.549998	0.518618	0.821141	0.710991	0.684821	0.756859
14.4	0.560382	0.51572	0.821385	0.722391	0.675634	0.76944
14.41	0.560657	0.524719	0.830435	0.726196	0.687691	0.767416
14.42	0.542269	0.515731	0.843146	0.703979	0.681432	0.748213
14.43	0.551024	0.525861	0.834666	0.711575	0.683996	0.750293
14.44	0.551385	0.51335	0.827026	0.703428	0.689446	0.75225
14.45	0.559486	0.518209	0.814507	0.703756	0.683105	0.748569
14.46	0.566627	0.507528	0.824384	0.69615	0.691813	0.758295
14.47	0.570157	0.492376	0.82769	0.687611	0.681831	0.768498
14.48	0.569336	0.508667	0.833974	0.694606	0.681889	0.767117
14.49	0.565262	0.509553	0.835413	0.701129	0.680898	0.769658
14.5	0.575242	0.512176	0.829799	0.718563	0.68384	0.775215
14.51	0.569565	0.521695	0.830748	0.706049	0.681616	0.777857
14.52	0.559201	0.520425	0.852428	0.716048	0.690262	0.771717
14.53	0.561594	0.516683	0.83653	0.714895	0.689031	0.779246
14.54	0.572378	0.510466	0.849978	0.720938	0.685202	0.779613
14.55	0.58103	0.513704	0.851721	0.720384	0.703184	0.784363
14.56	0.583368	0.515602	0.845693	0.724847	0.68989	0.77826
14.57	0.576978	0.523916	0.838245	0.719323	0.69084	0.780145
14.58	0.581205	0.519228	0.84159	0.71593	0.678163	0.790072
14.59	0.583485	0.517039	0.82747	0.715696	0.683605	0.800105
14.6	0.589248	0.531153	0.829839	0.721857	0.696141	0.789117
14.61	0.58829	0.525678	0.799366	0.718244	0.688806	0.78099
14.62	0.594983	0.524071	0.801055	0.71728	0.693506	0.770095
14.63	0.593031	0.515741	0.787384	0.721955	0.69326	0.776807
14.64	0.599833	0.519333	0.784684	0.734075	0.69642	0.773357
14.65	0.600172	0.521603	0.780205	0.736718	0.68486	0.768386
14.66	0.596794	0.514465	0.772438	0.735868	0.682458	0.760295
14.67	0.597048	0.524752	0.77439	0.720397	0.683001	0.775218
14.68	0.587826	0.53693	0.783305	0.724538	0.683141	0.767222
14.69	0.579718	0.532268	0.795394	0.728544	0.683841	0.768757
14.7	0.587926	0.522878	0.799421	0.719538	0.680655	0.769884
14.71	0.583037	0.520693	0.798891	0.730771	0.682273	0.77475
14.72	0.5957	0.509726	0.79785	0.727481	0.680797	0.770656
14.73	0.595289	0.514194	0.791635	0.742641	0.686992	0.763709
14.74	0.589791	0.526364	0.803995	0.725147	0.682293	0.753908
14.75	0.588086	0.529697	0.790098	0.73433	0.667961	0.740913
14.76	0.593138	0.529131	0.788185	0.745798	0.673993	0.751766
14.77	0.592946	0.534404	0.792068	0.740155	0.673308	0.751179
14.78	0.586812	0.53283	0.789312	0.748598	0.674527	0.753153
14.79	0.593682	0.544676	0.796702	0.747745	0.674838	0.754945
14.8	0.594228	0.539093	0.790517	0.73623	0.676372	0.75356
14.81	0.589186	0.529664	0.792618	0.749256	0.668654	0.753243
14.82	0.6009	0.52923	0.794246	0.744112	0.668575	0.76115
14.83	0.592349	0.525644	0.792001	0.762381	0.674992	0.756483
14.84	0.582853	0.535376	0.788389	0.764386	0.669477	0.764561
14.85	0.576611	0.53216	0.796539	0.762292	0.664302	0.753284
14.86	0.59389	0.532111	0.797678	0.764175	0.663278	0.761617
14.87	0.592672	0.531879	0.784093	0.742199	0.668351	0.752785
14.88	0.588363	0.534638	0.787988	0.745556	0.669779	0.750247
14.89	0.589489	0.527336	0.785639	0.738512	0.679631	0.76989
14.9	0.576868	0.53944	0.774891	0.748158	0.670028	0.754378
14.91	0.572552	0.536998	0.79023	0.747469	0.674711	0.764161
14.92	0.567819	0.545714	0.798537	0.751275	0.680127	0.768602
14.93	0.554825	0.552868	0.78346	0.751306	0.67383	0.777696
14.94	0.547932	0.542803	0.778301	0.758379	0.68388	0.765891
14.95	0.550709	0.553407	0.771532	0.755327	0.67479	0.764433
14.96	0.550264	0.549809	0.770958	0.757622	0.665571	0.748909
14.97	0.544931	0.555377	0.772114	0.755512	0.667385	0.758682
14.98	0.540325	0.550454	0.765513	0.760869	0.662587	0.769319
14.99	0.54479	0.550265	0.768923	0.740779	0.681963	0.754814
15	0.546236	0.552118	0.768801	0.732964	0.672035	0.7602
15.01	0.541645	0.550253	0.767425	0.746842	0.671551	0.753531
15.02	0.547827	0.549661	0.762331	0.74952	0.666295	0.73913
15.03	0.555564	0.55398	0.753784	0.741955	0.683906	0.746885
15.04	0.557246	0.555	0.763441	0.752229	0.682517	0.744483
15.05	0.546026	0.556716	0.773324	0.76335	0.674605	0.749995
15.06	0.527	0.547181	0.764583	0.762664	0.685363	0.758033
15.07	0.526229	0.559918	0.773622	0.756779	0.681742	0.766203
15.08	0.524572	0.561083	0.778749	0.761799	0.681306	0.769473
15.09	0.522716	0.55362	0.765407	0.761312	0.692703	0.749425
15.1	0.524784	0.552163	0.775195	0.749316	0.675858	0.741733
15.11	0.531166	0.557233	0.784794	0.74564	0.683631	0.746394
15.12	0.526178	0.55845	0.774397	0.750978	0.687765	0.737534
15.13	0.53515	0.55945	0.773612	0.747508	0.676849	0.74089
15.14	0.522344	0.562325	0.788908	0.74691	0.684596	0.743435
15.15	0.534728	0.570734	0.791024	0.765958	0.683385	0.746237
15.16	0.519086	0.569103	0.794216	0.76258	0.679491	0.748574
15.17	0.516348	0.571001	0.796156	0.770438	0.677968	0.740512
15.18	0.522831	0.575596	0.792532	0.765672	0.679314	0.739364
15.19	0.533372	0.573362	0.784299	0.764228	0.677585	0.743563
15.2	0.53077	0.573033	0.798305	0.774859	0.6828	0.739404
15.21	0.527941	0.575913	0.794986	0.777032	0.688926	0.729564
15.22	0.521204	0.566706	0.811482	0.764494	0.688104	0.736419
15.23	0.523369	0.56414	0.814036	0.762823	0.686551	0.736181
15.24	0.529006	0.566369	0.808971	0.766783	0.692506	0.732982
15.25	0.530819	0.560204	0.815438	0.769141	0.694497	0.737752
15.26	0.539388	0.562568	0.81707	0.762343	0.698317	0.761956
15.27	0.544778	0.567177	0.820435	0.764035	0.707511	0.748096
15.28	0.532078	0.566286	0.81945	0.761064	0.696024	0.744375
15.29	0.533455	0.571384	0.834986	0.756698	0.693629	0.742744
15.3	0.544373	0.565647	0.835305	0.761841	0.693554	0.743888
15.31	0.538772	0.567829	0.82576	0.757988	0.691933	0.732599
15.32	0.549494	0.564668	0.810856	0.771241	0.696911	0.729862
15.33	0.553409	0.569042	0.807088	0.77716	0.689937	0.744451
15.34	0.557958	0.575466	0.803396	0.764873	0.695984	0.74591
15.35	0.563623	0.588668	0.807506	0.759585	0.697434	0.733784
15.36	0.549119	0.584868	0.810836	0.76503	0.69575	0.748395
15.37	0.551357	0.592098	0.809653	0.756947	0.691699	0.745069
15.38	0.555779	0.582994	0.830135	0.768674	0.694022	0.746251
15.39	0.554287	0.585427	0.817997	0.774951	0.686997	0.729724
15.4	0.561741	0.580211	0.818313	0.772218	0.692577	0.738628
15.41	0.563787	0.580942	0.812062	0.769609	0.701494	0.750136
15.42	0.576921	0.576506	0.820638	0.771435	0.704504	0.745118
15.43	0.567369	0.58206	0.805687	0.766652	0.704149	0.737795
15.44	0.562153	0.595514	0.808863	0.755241	0.696755	0.738752
15.45	0.560337	0.596662	0.812975	0.751432	0.694921	0.72427
15.46	0.552629	0.597244	0.804382	0.745484	0.704658	0.725161
15.47	0.550216	0.591698	0.803908	0.750509	0.705417	0.734358
15.48	0.545335	0.587277	0.80168	0.74015	0.705111	0.756643
15.49	0.553609	0.579709	0.79782	0.735621	0.708512	0.742019
15.5	0.544689	0.584577	0.807542	0.731724	0.706799	0.764547
15.51	0.557735	0.585864	0.808224	0.73272	0.696868	0.763107
15.52	0.551876	0.59816	0.811431	0.728004	0.692286	0.756166
15.53	0.558409	0.599367	0.807666	0.730089	0.691518	0.765122
15.54	0.57411	0.600216	0.80505	0.730519	0.706745	0.768066
15.55	0.577786	0.597926	0.795229	0.737674	0.698658	0.770185
15.56	0.582546	0.610349	0.799622	0.742713	0.708167	0.767786
15.57	0.581709	0.622808	0.800516	0.744522	0.715698	0.789031
15.58	0.584255	0.621135	0.794716	0.74015	0.716661	0.792536
15.59	0.577867	0.613419	0.800704	0.763733	0.710053	0.786462
15.6	0.57676	0.630636	0.793053	0.756971	0.708475	0.779334
15.61	0.581571	0.620061	0.790118	0.74171	0.705385	0.781708
15.62	0.568265	0.622103	0.797495	0.742007	0.698725	0.781072
15.63	0.556492	0.626919	0.790474	0.738672	0.686995	0.781801
15.64	0.553269	0.627412	0.790126	0.745746	0.700606	0.787625
15.65	0.566198	0.624067	0.784383	0.741969	0.703409	0.790338
15.66	0.563639	0.621548	0.76965	0.754651	0.703301	0.767056
15.67	0.560188	0.627068	0.77263	0.752367	0.700272	0.779035
15.68	0.558828	0.613553	0.787835	0.749523	0.68857	0.779273
15.69	0.567489	0.600144	0.784292	0.749891	0.68639	0.783455
15.7	0.574875	0.591392	0.783667	0.743005	0.678737	0.791421
15.71	0.575241	0.597755	0.780833	0.767799	0.680186	0.774105
15.72	0.574352	0.604813	0.791909	0.762177	0.688036	0.776385
15.73	0.573986	0.59318	0.787116	0.746267	0.685387	0.750671
15.74	0.56277	0.580183	0.787405	0.735373	0.682571	0.755393
15.75	0.561167	0.582395	0.799764	0.742525	0.681744	0.761937
15.76	0.555718	0.579565	0.793185	0.750879	0.684264	0.754322
15.77	0.563872	0.580134	0.783405	0.754132	0.680916	0.759746
15.78	0.564292	0.584391	0.785352	0.761387	0.677095	0.738461
15.79	0.57338	0.597437	0.78925	0.770647	0.680018	0.750693
15.8	0.578691	0.577269	0.78991	0.771632	0.683084	0.753611
15.81	0.571477	0.583188	0.773569	0.760168	0.688915	0.77256
15.82	0.567692	0.583286	0.769417	0.761293	0.692828	0.766679
15.83	0.571305	0.58484	0.767288	0.763769	0.689947	0.780048
15.84	0.569049	0.590937	0.773566	0.748146	0.678943	0.782895
15.85	0.578785	0.584878	0.763814	0.748992	0.687969	0.787108
15.86	0.577981	0.596203	0.761887	0.746975	0.693495	0.778938
15.87	0.576375	0.603418	0.765899	0.738844	0.699028	0.789053
15.88	0.576164	0.603896	0.769311	0.730959	0.691685	0.781867
15.89	0.581427	0.59215	0.769287	0.730893	0.67993	0.788431
15.9	0.577652	0.604049	0.76718	0.738765	0.674413	0.803591
15.91	0.581227	0.592076	0.77715	0.745247	0.674802	0.800525
15.92	0.586838	0.588707	0.779517	0.741381	0.683884	0.802339
15.93	0.57244	0.581745	0.788883	0.744258	0.683859	0.798658
15.94	0.570466	0.574166	0.776588	0.731674	0.679386	0.791641
15.95	0.580783	0.563398	0.780106	0.722239	0.672719	0.793608
15.96	0.574068	0.56509	0.785463	0.724903	0.671157	0.799531
15.97	0.578714	0.561325	0.777059	0.726666	0.672704	0.795609
15.98	0.573503	0.564584	0.789519	0.713873	0.673967	0.794976
15.99	0.570725	0.557142	0.787706	0.731714	0.677451	0.810601
16	0.568925	0.559366	0.776273	0.726367	0.672787	0.804502
16.01	0.562873	0.560399	0.786451	0.731099	0.675628	0.799845
16.02	0.564357	0.56172	0.786174	0.726787	0.668713	0.80076
16.03	0.574187	0.578562	0.79202	0.717985	0.680798	0.802255
16.04	0.57952	0.584733	0.785076	0.730021	0.674497	0.793696
16.05	0.577398	0.592616	0.786399	0.731181	0.676203	0.781212
16.06	0.56822	0.578954	0.781349	0.732159	0.675959	0.774858
16.07	0.567079	0.576775	0.790586	0.734917	0.672786	0.766783
16.08	0.572184	0.569464	0.802976	0.725588	0.680389	0.77459
16.09	0.577144	0.563574	0.784072	0.725728	0.680148	0.768382
16.1	0.586578	0.549139	0.776129	0.730605	0.67371	0.78617
16.11	0.585374	0.554328	0.77425	0.727988	0.66803	0.777218
16.12	0.589334	0.5564	0.76285	0.738389	0.679241	0.776498
16.13	0.5966	0.553761	0.771382	0.738957	0.673353	0.778684
16.14	0.59731	0.547951	0.771379	0.731104	0.665859	0.756797
16.15	0.583283	0.55461	0.769337	0.725128	0.671597	0.748329
16.16	0.567098	0.553306	0.776069	0.728397	0.671286	0.757308
16.17	0.576796	0.556173	0.767232	0.723633	0.678418	0.753104
16.18	0.566406	0.552937	0.756746	0.729321	0.676512	0.760373
16.19	0.564695	0.559062	0.755633	0.720617	0.674711	0.776457
16.2	0.571186	0.558892	0.758305	0.720893	0.672462	0.779662
16.21	0.566741	0.572625	0.752037	0.713453	0.680523	0.759692
16.22	0.572018	0.578183	0.75213	0.701459	0.667223	0.760162
16.23	0.567379	0.583082	0.74878	0.685176	0.671288	0.754838
16.24	0.576483	0.579879	0.748466	0.699212	0.676151	0.752446
16.25	0.576299	0.577833	0.739619	0.698659	0.671145	0.75722
16.26	0.564704	0.586391	0.734626	0.68927	0.666879	0.770016
16.27	0.568346	0.594496	0.739783	0.697697	0.668387	0.766994
16.28	0.564219	0.593977	0.74715	0.70009	0.672735	0.764902
16.29	0.56725	0.58286	0.730681	0.698254	0.672963	0.763929
16.3	0.561771	0.576384	0.746805	0.693059	0.672872	0.76654
16.31	0.55449	0.584988	0.745865	0.691098	0.67371	0.772719
16.32	0.56639	0.57839	0.747125	0.686752	0.67888	0.758356
16.33	0.568921	0.585716	0.747655	0.68693	0.681961	0.770702
16.34	0.565067	0.583834	0.749993	0.690111	0.680341	0.76251
16.35	0.566295	0.582673	0.754778	0.688995	0.679397	0.761363
16.36	0.556177	0.579737	0.765262	0.679904	0.673464	0.759506
16.37	0.561869	0.571605	0.751732	0.685687	0.66054	0.761327
16.38	0.565314	0.569266	0.759978	0.694036	0.659395	0.758328
16.39	0.566576	0.556051	0.758858	0.69204	0.666632	0.774301
16.4	0.568314	0.558876	0.768173	0.702054	0.664066	0.774499
16.41	0.563321	0.563382	0.759053	0.695969	0.664456	0.782073
16.42	0.561337	0.553836	0.763837	0.683748	0.672873	0.795697
16.43	0.557389	0.55892	0.765536	0.669764	0.666123	0.782901
16.44	0.567323	0.570352	0.767615	0.675346	0.67012	0.793627
16.45	0.560053	0.578359	0.76992	0.674002	0.67413	0.796231
16.46	0.56858	0.591914	0.753949	0.669761	0.678927	0.796958
16.47	0.565968	0.591867	0.757726	0.669889	0.676572	0.808397
16.48	0.569859	0.589485	0.766074	0.664437	0.678703	0.801207
16.49	0.557497	0.58018	0.766389	0.663199	0.673286	0.774756
16.5	0.553631	0.571065	0.759056	0.660033	0.670717	0.789252
16.51	0.560961	0.557842	0.75454	0.657985	0.674666	0.782749
16.52	0.569639	0.565905	0.759493	0.662158	0.673131	0.793388
16.53	0.558182	0.563885	0.756377	0.661115	0.687091	0.796139
16.54	0.549841	0.577052	0.765958	0.660795	0.685774	0.773932
16.55	0.567744	0.579933	0.761178	0.658827	0.693544	0.786686
16.56	0.570434	0.583319	0.768507	0.646414	0.697756	0.779668
16.57	0.572225	0.588646	0.763336	0.662226	0.695728	0.769618
16.58	0.566341	0.598898	0.763666	0.650405	0.692996	0.77994
16.59	0.572784	0.594674	0.76309	0.662552	0.690325	0.791394
16.6	0.561696	0.589432	0.761506	0.652834	0.684357	0.786398
16.61	0.560592	0.594098	0.760482	0.645039	0.680574	0.789831
16.62	0.563136	0.587646	0.749804	0.642917	0.685696	0.806787
16.63	0.564446	0.585781	0.752162	0.640752	0.687945	0.806262
16.64	0.571551	0.585325	0.755463	0.639252	0.687564	0.798575
16.65	0.584129	0.579586	0.758494	0.646436	0.678168	0.806876
16.66	0.598407	0.585561	0.754919	0.64089	0.687536	0.809623
16.67	0.599991	0.579243	0.753431	0.647185	0.687668	0.8182
16.68	0.609542	0.591552	0.763092	0.637917	0.687675	0.806436
16.69	0.605799	0.580411	0.755118	0.634502	0.69383	0.801221
16.7	0.590319	0.579165	0.755367	0.634637	0.691659	0.799268
16.71	0.590171	0.565939	0.751142	0.636968	0.684061	0.800663
16.72	0.589307	0.580297	0.750739	0.639588	0.685171	0.794218
16.73	0.590778	0.584781	0.752613	0.639941	0.684296	0.788134
16.74	0.607038	0.578178	0.763953	0.638382	0.696006	0.781125
16.75	0.599102	0.580631	0.773934	0.635246	0.693403	0.79053
16.76	0.596777	0.575259	0.777622	0.646514	0.687917	0.794105
16.77	0.58544	0.567646	0.754773	0.64153	0.684764	0.776642
16.78	0.580606	0.562405	0.765304	0.645834	0.686685	0.744242
16.79	0.586716	0.584289	0.759271	0.643988	0.688706	0.739241
16.8	0.599468	0.581117	0.756836	0.645195	0.687753	0.746228
16.81	0.597911	0.582461	0.766142	0.65401	0.695495	0.747275
16.82	0.608233	0.587634	0.768283	0.656677	0.681894	0.750267
16.83	0.61423	0.582904	0.762452	0.645719	0.675902	0.754351
16.84	0.610993	0.58302	0.755192	0.644559	0.677488	0.761996
16.85	0.598602	0.580309	0.75941	0.637757	0.674937	0.758746
16.86	0.604032	0.566875	0.755385	0.647772	0.673306	0.76059
16.87	0.59721	0.565025	0.761069	0.650475	0.672355	0.766362
16.88	0.590958	0.559237	0.749801	0.647009	0.67929	0.776402
16.89	0.577243	0.560775	0.748737	0.656319	0.672381	0.783742
16.9	0.571396	0.560959	0.756152	0.645134	0.670856	0.785579
16.91	0.590287	0.556359	0.755879	0.645522	0.673509	0.788757
16.92	0.586422	0.555816	0.745861	0.629286	0.669201	0.777588
16.93	0.580253	0.549015	0.740315	0.625002	0.656031	0.778261
16.94	0.594942	0.559232	0.739805	0.633083	0.647691	0.770018
16.95	0.595074	0.537167	0.744025	0.634525	0.649217	0.755447
16.96	0.589105	0.541944	0.755766	0.630543	0.65296	0.764263
16.97	0.58362	0.526675	0.76257	0.623647	0.657696	0.763316
16.98	0.593843	0.5289	0.760385	0.622136	0.66304	0.750551
16.99	0.591005	0.52949	0.772871	0.624722	0.662277	0.762227
17	0.590411	0.528606	0.768253	0.6302	0.656039	0.773389
17.01	0.588651	0.527955	0.766684	0.623492	0.659235	0.767772
17.02	0.59122	0.534848	0.75177	0.63908	0.656066	0.765111
17.03	0.59048	0.52546	0.743374	0.634456	0.650313	0.75993
17.04	0.578214	0.526106	0.737693	0.636949	0.653136	0.753321
17.05	0.585522	0.529324	0.739594	0.64991	0.6571	0.746108
17.06	0.582549	0.522913	0.734555	0.639222	0.664673	0.748835
17.07	0.594061	0.521533	0.731457	0.624538	0.66879	0.74242
17.08	0.588266	0.519101	0.735119	0.635669	0.663195	0.739576
17.09	0.579958	0.515213	0.723916	0.636025	0.665412	0.748436
17.1	0.577817	0.521409	0.732381	0.629243	0.672626	0.737667
17.11	0.582045	0.518379	0.722236	0.628702	0.668914	0.737421
17.12	0.575841	0.526896	0.719715	0.624805	0.665546	0.744994
17.13	0.579323	0.532091	0.738307	0.639652	0.663078	0.740187
17.14	0.580969	0.536313	0.741982	0.635737	0.671667	0.739873
17.15	0.580922	0.534631	0.749327	0.647183	0.676125	0.74499
17.16	0.572351	0.525417	0.752368	0.642368	0.668953	0.74779
17.17	0.574621	0.520888	0.750073	0.646081	0.679435	0.758455
17.18	0.580192	0.522731	0.749179	0.646754	0.672164	0.75358
17.19	0.588363	0.527455	0.754913	0.654832	0.670438	0.751764
17.2	0.597945	0.526222	0.755522	0.661132	0.67283	0.751202
17.21	0.585066	0.525536	0.758015	0.664728	0.670984	0.745216
17.22	0.57866	0.53343	0.761554	0.667187	0.664287	0.741393
17.23	0.5862	0.536882	0.758323	0.666936	0.662172	0.733864
17.24	0.5872	0.544686	0.766154	0.657831	0.671015	0.742642
17.25	0.587938	0.534288	0.7562	0.649535	0.678618	0.737589
17.26	0.594758	0.524205	0.757554	0.640174	0.676784	0.739048
17.27	0.585526	0.520914	0.747246	0.650605	0.681641	0.738139
17.28	0.581542	0.517002	0.745643	0.653152	0.692408	0.73512
17.29	0.575662	0.520495	0.746093	0.646139	0.677934	0.726204
17.3	0.58738	0.532671	0.757424	0.641232	0.676633	0.717079
17.31	0.586662	0.542791	0.753622	0.64896	0.686187	0.706765
17.32	0.592807	0.539503	0.739749	0.647951	0.690292	0.713441
17.33	0.598227	0.541738	0.748205	0.640943	0.703189	0.709606
17.34	0.597506	0.548914	0.747463	0.635773	0.718563	0.717697
17.35	0.588864	0.55855	0.746468	0.636534	0.716944	0.709516
17.36	0.595062	0.555643	0.741818	0.653872	0.712399	0.712235
17.37	0.578023	0.562205	0.741139	0.652172	0.701558	0.707839
17.38	0.572695	0.55214	0.74077	0.659429	0.704025	0.71911
17.39	0.566424	0.561399	0.733985	0.666454	0.69838	0.710155
17.4	0.566892	0.556335	0.741523	0.669879	0.697396	0.700937
17.41	0.563914	0.550277	0.760369	0.67913	0.689895	0.698848
17.42	0.56697	0.546438	0.755069	0.669456	0.678453	0.698994
17.43	0.560552	0.55588	0.745851	0.681745	0.687748	0.704271
17.44	0.552519	0.552394	0.750728	0.686656	0.692857	0.715854
17.45	0.541792	0.545734	0.755115	0.684933	0.68306	0.706184
17.46	0.548801	0.552706	0.753728	0.685129	0.688406	0.720704
17.47	0.550737	0.554046	0.751324	0.679502	0.678169	0.715705
17.48	0.542751	0.556382	0.754938	0.682118	0.681462	0.72065
17.49	0.546172	0.561618	0.756904	0.688343	0.674452	0.713459
17.5	0.541063	0.560601	0.743716	0.682576	0.687039	0.70808
17.51	0.553457	0.559568	0.744556	0.678847	0.687857	0.698903
17.52	0.571423	0.552884	0.74403	0.670296	0.686433	0.688708
17.53	0.567274	0.547067	0.746638	0.66092	0.683523	0.682021
17.54	0.567328	0.551472	0.750631	0.654902	0.688706	0.686935
17.55	0.569123	0.552028	0.737762	0.660931	0.692897	0.687048
17.56	0.564336	0.557695	0.744706	0.663981	0.704833	0.691969
17.57	0.565598	0.555948	0.744744	0.661238	0.696816	0.689917
17.58	0.563023	0.543847	0.738498	0.654645	0.698627	0.682991
17.59	0.567699	0.545541	0.735164	0.647122	0.6979	0.674414
17.6	0.577586	0.55323	0.741542	0.647545	0.702275	0.685986
17.61	0.565159	0.547558	0.749501	0.652123	0.702034	0.681011
17.62	0.566715	0.553777	0.746601	0.651184	0.689208	0.674659
17.63	0.569398	0.55301	0.757266	0.642939	0.684332	0.682394
17.64	0.566036	0.548328	0.76039	0.648858	0.686951	0.680106
17.65	0.560367	0.537893	0.759699	0.643758	0.698314	0.683809
17.66	0.554133	0.548419	0.76448	0.64074	0.699578	0.688121
17.67	0.558576	0.544242	0.759848	0.661539	0.712443	0.687141
17.68	0.555588	0.550914	0.764484	0.668632	0.709885	0.683442
17.69	0.558049	0.552512	0.769235	0.670237	0.693193	0.692307
17.7	0.556698	0.55156	0.777755	0.672001	0.69245	0.703453
17.71	0.565053	0.554882	0.77739	0.673744	0.699024	0.725392
17.72	0.568128	0.552624	0.763791	0.672052	0.708766	0.720643
17.73	0.565451	0.551858	0.775578	0.66094	0.700555	0.715638
17.74	0.569328	0.547239	0.763381	0.654876	0.692979	0.716441
17.75	0.555366	0.553144	0.771278	0.646936	0.687875	0.715829
17.76	0.556972	0.552525	0.754017	0.652424	0.69032	0.718458
17.77	0.554405	0.5579	0.759478	0.653968	0.68505	0.732402
17.78	0.551682	0.555237	0.757185	0.658565	0.680768	0.723099
17.79	0.550422	0.557339	0.752728	0.646025	0.67811	0.72262
17.8	0.543755	0.547764	0.751344	0.644431	0.673188	0.742267
17.81	0.548625	0.53109	0.755574	0.654165	0.69227	0.725927
17.82	0.540719	0.540611	0.76387	0.630661	0.692279	0.747198
17.83	0.543521	0.536177	0.757443	0.62744	0.69421	0.747499
17.84	0.541481	0.539805	0.763496	0.62849	0.691773	0.7526
17.85	0.532666	0.54511	0.782835	0.622831	0.68879	0.73996
17.86	0.535397	0.535593	0.78174	0.61942	0.694419	0.732729
17.87	0.525871	0.534377	0.779727	0.632096	0.69091	0.747239
17.88	0.533239	0.52979	0.775376	0.62131	0.685936	0.74057
17.89	0.535216	0.526112	0.772872	0.628446	0.685914	0.739054
17.9	0.540581	0.533263	0.776949	0.636328	0.692009	0.729635
17.91	0.536636	0.527319	0.778413	0.641824	0.684805	0.724845
17.92	0.543196	0.528342	0.785236	0.638327	0.688637	0.717221
17.93	0.554888	0.539931	0.78431	0.632702	0.689161	0.703321
17.94	0.551313	0.552609	0.792037	0.625742	0.68453	0.698534
17.95	0.551094	0.550211	0.79072	0.628229	0.678964	0.703991
17.96	0.555863	0.553478	0.783082	0.629142	0.673593	0.699593
17.97	0.544567	0.560233	0.784166	0.614329	0.672254	0.713111
17.98	0.549188	0.562234	0.774033	0.631131	0.681028	0.712174
17.99	0.549229	0.559211	0.782289	0.626129	0.68498	0.727944
18	0.541909	0.553468	0.778794	0.633908	0.680607	0.717068
18.01	0.539697	0.5394	0.76069	0.626512	0.691895	0.708644
18.02	0.538638	0.54879	0.761252	0.619532	0.698083	0.713973
18.03	0.535347	0.54382	0.770187	0.617005	0.696784	0.712013
18.04	0.538677	0.541173	0.763159	0.627224	0.690521	0.712528
18.05	0.545884	0.547272	0.760985	0.634124	0.69097	0.711854
18.06	0.542522	0.55068	0.769551	0.644433	0.696644	0.715851
18.07	0.550813	0.533792	0.786221	0.627037	0.68669	0.690806
18.08	0.548694	0.547368	0.776515	0.623866	0.681196	0.706245
18.09	0.549084	0.545829	0.77702	0.638626	0.685096	0.698585
18.1	0.553333	0.533689	0.787743	0.641395	0.681683	0.687135
18.11	0.543545	0.533592	0.784251	0.638102	0.685408	0.686278
18.12	0.535104	0.533785	0.789683	0.631919	0.676422	0.690829
18.13	0.535485	0.533641	0.788728	0.623684	0.686257	0.685472
18.14	0.525871	0.532502	0.77826	0.623546	0.677991	0.678577
18.15	0.526956	0.538983	0.779326	0.63413	0.690697	0.681543
18.16	0.529998	0.543832	0.791115	0.64146	0.690897	0.683361
18.17	0.53258	0.539444	0.790366	0.637031	0.693381	0.704007
18.18	0.523516	0.529678	0.796382	0.651979	0.702781	0.690228
18.19	0.524685	0.527043	0.784722	0.649526	0.687311	0.682501
18.2	0.522901	0.532449	0.792664	0.660424	0.696792	0.689898
18.21	0.539872	0.535338	0.790848	0.649977	0.712363	0.670306
18.22	0.525125	0.539309	0.788365	0.646219	0.712517	0.673314
18.23	0.532656	0.536788	0.78106	0.645777	0.708661	0.657991
18.24	0.527334	0.532047	0.778001	0.651633	0.702829	0.665034
18.25	0.531405	0.537823	0.784194	0.639784	0.698613	0.674698
18.26	0.53803	0.538348	0.783993	0.634327	0.704801	0.673677
18.27	0.537444	0.531666	0.783273	0.62402	0.708718	0.691688
18.28	0.533983	0.541823	0.789571	0.624809	0.696092	0.698457
18.29	0.530064	0.545599	0.794173	0.632099	0.706133	0.70187
18.3	0.521649	0.545251	0.797287	0.634776	0.709759	0.699421
18.31	0.52281	0.535477	0.788851	0.634255	0.700931	0.719126
18.32	0.52059	0.542365	0.798271	0.649627	0.702332	0.727545
18.33	0.518641	0.546137	0.795701	0.648127	0.692102	0.716585
18.34	0.520741	0.561503	0.791683	0.630563	0.700798	0.713148
18.35	0.522577	0.55493	0.800002	0.632239	0.7094	0.72343
18.36	0.521549	0.545291	0.788085	0.630467	0.71274	0.713556
18.37	0.526663	0.541024	0.786364	0.641517	0.693795	0.711234
18.38	0.527709	0.545644	0.792315	0.628527	0.699552	0.724749
18.39	0.52468	0.550063	0.793127	0.637728	0.703691	0.727565
18.4	0.517276	0.559167	0.78939	0.63136	0.712949	0.732549
18.41	0.513765	0.566007	0.783967	0.636065	0.7106	0.739852
18.42	0.517434	0.560342	0.789662	0.644363	0.704533	0.746993
18.43	0.513213	0.556359	0.792691	0.644209	0.710682	0.723347
18.44	0.515377	0.555288	0.800914	0.638532	0.707056	0.721671
18.45	0.52427	0.557449	0.811323	0.638073	0.704299	0.722497
18.46	0.528939	0.567535	0.803736	0.647393	0.698754	0.71354
18.47	0.521608	0.564631	0.802439	0.648924	0.681924	0.717522
18.48	0.511812	0.569218	0.800446	0.650134	0.686904	0.713327
18.49	0.513106	0.566994	0.8059	0.647365	0.680973	0.70224
18.5	0.517851	0.559051	0.800467	0.638222	0.691494	0.703934
18.51	0.515638	0.560558	0.798128	0.633863	0.694172	0.704767
18.52	0.514411	0.551888	0.792969	0.640326	0.692562	0.709228
18.53	0.515763	0.557893	0.797123	0.642138	0.69252	0.717725
18.54	0.525021	0.545018	0.79022	0.643429	0.696891	0.732517
18.55	0.534452	0.54527	0.797616	0.645542	0.703798	0.717394
18.56	0.534978	0.560625	0.800091	0.660034	0.705487	0.72306
18.57	0.535536	0.561975	0.802607	0.668547	0.699805	0.725833
18.58	0.544139	0.557089	0.806563	0.668975	0.704625	0.728502
18.59	0.526357	0.549026	0.800338	0.674182	0.705535	0.732369
18.6	0.53347	0.534209	0.802357	0.670851	0.698462	0.722763
18.61	0.523159	0.534452	0.803292	0.665318	0.701736	0.722732
18.62	0.523199	0.545333	0.804853	0.677473	0.709203	0.70371
18.63	0.538909	0.544998	0.798569	0.677253	0.709815	0.706972
18.64	0.533966	0.546507	0.793687	0.675543	0.710573	0.712771
18.65	0.536702	0.54566	0.790907	0.688604	0.696669	0.6935
18.66	0.540311	0.552466	0.795524	0.677835	0.706453	0.693787
18.67	0.530788	0.556569	0.789762	0.68429	0.70157	0.712559
18.68	0.529678	0.544255	0.780157	0.677214	0.705797	0.702931
18.69	0.527034	0.540012	0.794495	0.671454	0.706459	0.705874
18.7	0.528502	0.556991	0.806405	0.66253	0.685769	0.709861
18.71	0.524206	0.548646	0.792953	0.675732	0.690678	0.724162
18.72	0.523778	0.533768	0.782244	0.659485	0.670964	0.736737
18.73	0.540609	0.54641	0.782925	0.655698	0.677775	0.73759
18.74	0.537879	0.556075	0.794874	0.658188	0.683143	0.747551
18.75	0.530782	0.554024	0.782204	0.663269	0.688521	0.752063
18.76	0.538962	0.556739	0.79119	0.65864	0.697097	0.747456
18.77	0.548208	0.549711	0.780218	0.650414	0.693617	0.739235
18.78	0.548877	0.560216	0.777752	0.662555	0.694679	0.757977
18.79	0.542887	0.556076	0.778541	0.651311	0.700903	0.755781
18.8	0.547921	0.547103	0.769379	0.651455	0.689054	0.73449
18.81	0.550265	0.539799	0.766163	0.6575	0.686014	0.751673
18.82	0.552465	0.545051	0.750754	0.664763	0.682843	0.750969
18.83	0.553923	0.54048	0.754694	0.66457	0.670877	0.771177
18.84	0.547631	0.542203	0.757054	0.671436	0.685892	0.785253
18.85	0.554187	0.538032	0.762509	0.677385	0.687889	0.784354
18.86	0.549723	0.552745	0.755595	0.684696	0.685503	0.782705
18.87	0.548528	0.546852	0.752493	0.663299	0.682779	0.785906
18.88	0.551266	0.546714	0.754342	0.683922	0.682243	0.767467
18.89	0.577651	0.539964	0.762235	0.680634	0.684464	0.764848
18.9	0.583105	0.547522	0.75981	0.682097	0.678722	0.758196
18.91	0.562075	0.553601	0.766662	0.682895	0.67763	0.775523
18.92	0.579036	0.55734	0.755966	0.686988	0.66224	0.764411
18.93	0.575847	0.556248	0.758207	0.692045	0.675126	0.776569
18.94	0.57598	0.574147	0.755432	0.683962	0.680637	0.763866
18.95	0.573723	0.575944	0.769058	0.682207	0.672234	0.759843
18.96	0.573949	0.56997	0.771649	0.687565	0.67811	0.765289
18.97	0.581601	0.572758	0.761429	0.663705	0.674131	0.751082
18.98	0.577357	0.57647	0.769339	0.67597	0.665805	0.742134
18.99	0.569829	0.562334	0.759867	0.669556	0.674512	0.742378
19	0.573061	0.574484	0.761805	0.675662	0.681381	0.74505
19.01	0.580987	0.576686	0.771849	0.681246	0.667819	0.750708
19.02	0.560866	0.572187	0.775229	0.687204	0.665917	0.73677
19.03	0.563832	0.575043	0.785214	0.686033	0.674607	0.727181
19.04	0.571172	0.577223	0.789245	0.67697	0.678798	0.736614
19.05	0.567012	0.572244	0.786834	0.681711	0.675639	0.731907
19.06	0.571851	0.581935	0.793131	0.668757	0.671154	0.734329
19.07	0.570536	0.585913	0.784168	0.65616	0.675783	0.725007
19.08	0.563161	0.570982	0.789045	0.666853	0.669292	0.731906
19.09	0.561894	0.571178	0.785393	0.667015	0.673111	0.725632
19.1	0.556249	0.578775	0.771395	0.674785	0.666826	0.727701
19.11	0.556208	0.580849	0.775273	0.683841	0.665287	0.749548
19.12	0.553575	0.577053	0.774833	0.687144	0.653429	0.747957
19.13	0.553105	0.567791	0.768215	0.70515	0.656744	0.74758
19.14	0.557878	0.564351	0.771878	0.701231	0.670485	0.747664
19.15	0.555916	0.563112	0.76891	0.706273	0.667346	0.735475
19.16	0.556006	0.550739	0.769023	0.710153	0.667641	0.737091
19.17	0.555958	0.55744	0.766745	0.702062	0.660582	0.743532
19.18	0.553398	0.557528	0.765159	0.700325	0.66595	0.744035
19.19	0.565025	0.556864	0.76231	0.691249	0.667089	0.749405
19.2	0.570986	0.559149	0.760418	0.693504	0.665537	0.745892
19.21	0.573184	0.570788	0.760999	0.706215	0.661623	0.762203
19.22	0.569055	0.55628	0.766427	0.704649	0.663883	0.771844
19.23	0.57834	0.557264	0.774231	0.697202	0.661441	0.76158
19.24	0.578094	0.561849	0.772713	0.705984	0.67067	0.753389
19.25	0.566487	0.549006	0.778836	0.692955	0.6649	0.761712
19.26	0.567748	0.5561	0.775832	0.688419	0.654558	0.757667
19.27	0.563778	0.552107	0.776218	0.695897	0.655885	0.7596
19.28	0.561363	0.552277	0.771398	0.697339	0.652391	0.766961
19.29	0.558212	0.552805	0.776347	0.691898	0.660069	0.772479
19.3	0.568684	0.569076	0.784778	0.697414	0.668734	0.782338
19.31	0.566288	0.561515	0.782138	0.685661	0.666336	0.775173
19.32	0.559351	0.563972	0.777415	0.689069	0.659361	0.767668
19.33	0.564303	0.566541	0.785989	0.687185	0.658356	0.771815
19.34	0.552368	0.566651	0.787802	0.689043	0.652559	0.772099
19.35	0.560829	0.556803	0.780385	0.686209	0.648981	0.75565
19.36	0.550983	0.562357	0.790175	0.683975	0.644225	0.753557
19.37	0.544163	0.549054	0.793383	0.690258	0.6482	0.748438
19.38	0.536209	0.543204	0.786907	0.694731	0.639905	0.757069
19.39	0.536189	0.538584	0.780283	0.680872	0.645956	0.754754
19.4	0.530587	0.551577	0.78278	0.682006	0.660445	0.750504
19.41	0.53039	0.551934	0.782871	0.675008	0.650113	0.752526
19.42	0.533959	0.552851	0.788218	0.678547	0.653334	0.750794
19.43	0.533697	0.549765	0.797627	0.672257	0.65389	0.748524
19.44	0.532161	0.559092	0.802813	0.671994	0.650403	0.746175
19.45	0.535782	0.555531	0.805947	0.678858	0.655188	0.743776
19.46	0.525999	0.554011	0.798709	0.67797	0.657399	0.750467
19.47	0.525851	0.560221	0.813829	0.676389	0.654465	0.74407
19.48	0.529799	0.556789	0.79806	0.669507	0.655622	0.739076
19.49	0.534768	0.556126	0.800698	0.664877	0.661678	0.730079
19.5	0.536942	0.565116	0.79469	0.673624	0.666411	0.719656
19.51	0.532372	0.560395	0.798224	0.672148	0.663288	0.704183
19.52	0.531991	0.568731	0.797292	0.66228	0.667679	0.706572
19.53	0.533321	0.558907	0.791099	0.673887	0.665744	0.696177
19.54	0.528053	0.558433	0.7999	0.688224	0.662358	0.711221
19.55	0.528779	0.558586	0.808999	0.671016	0.663965	0.690811
19.56	0.535979	0.551365	0.80297	0.672562	0.652611	0.701801
19.57	0.538227	0.55513	0.814529	0.667974	0.658199	0.696938
19.58	0.534084	0.561782	0.811973	0.662863	0.656914	0.697948
19.59	0.530393	0.560427	0.803867	0.648952	0.649089	0.689125
19.6	0.537464	0.560834	0.806902	0.65117	0.649129	0.691313
19.61	0.540876	0.561895	0.805516	0.639091	0.652811	0.680251
19.62	0.542161	0.563505	0.803063	0.653417	0.666668	0.681616
19.63	0.550392	0.570873	0.80301	0.650794	0.660038	0.681387
19.64	0.547339	0.570442	0.806746	0.645528	0.663514	0.676994
19.65	0.561502	0.572445	0.814278	0.660467	0.658556	0.665585
19.66	0.553901	0.580553	0.809467	0.646884	0.655967	0.668994
19.67	0.56084	0.57874	0.815731	0.652105	0.654997	0.671782
19.68	0.56868	0.582659	0.814978	0.652984	0.668592	0.664777
19.69	0.560732	0.579264	0.811475	0.657119	0.66474	0.679284
19.7	0.566365	0.576046	0.808494	0.660339	0.662522	0.679115
19.71	0.565511	0.575879	0.808558	0.661811	0.65873	0.668345
19.72	0.567828	0.566969	0.810185	0.660095	0.661072	0.674689
19.73	0.565377	0.564675	0.815445	0.655763	0.649705	0.664301
19.74	0.570392	0.565331	0.81859	0.671179	0.637789	0.671468
19.75	0.574636	0.571487	0.816323	0.661573	0.643448	0.674025
19.76	0.560409	0.565177	0.808884	0.652108	0.65549	0.666189
19.77	0.563943	0.551923	0.805363	0.664007	0.653011	0.653734
19.78	0.559987	0.549778	0.818021	0.664957	0.65149	0.672164
19.79	0.553827	0.552345	0.81451	0.662137	0.655656	0.672347
19.8	0.560921	0.561404	0.820902	0.660087	0.651872	0.676672
19.81	0.564377	0.560319	0.814214	0.65916	0.641649	0.677134
19.82	0.563066	0.565951	0.820437	0.661682	0.647668	0.681465
19.83	0.563325	0.568199	0.816585	0.650993	0.650901	0.667605
19.84	0.547474	0.558087	0.813804	0.666666	0.653818	0.670236
19.85	0.557375	0.564592	0.821071	0.668423	0.644181	0.665048
19.86	0.554505	0.558297	0.824116	0.676711	0.656882	0.663793
19.87	0.556808	0.556389	0.813438	0.682502	0.659558	0.66457
19.88	0.553078	0.56172	0.806341	0.678808	0.661157	0.664554
19.89	0.558594	0.568808	0.80784	0.674571	0.657837	0.65758
19.9	0.564639	0.563869	0.805137	0.669058	0.662562	0.646203
19.91	0.548664	0.572665	0.808466	0.665938	0.669335	0.64841
19.92	0.542807	0.566157	0.808521	0.672077	0.672417	0.648822
19.93	0.549033	0.565056	0.808214	0.679692	0.672256	0.651341
19.94	0.557309	0.57467	0.809487	0.670863	0.664883	0.662582
19.95	0.552879	0.567439	0.799068	0.655323	0.654636	0.655263
19.96	0.552399	0.564035	0.80626	0.657958	0.658255	0.657982
19.97	0.562921	0.558811	0.808745	0.658201	0.654034	0.663145
19.98	0.562365	0.567231	0.793461	0.657562	0.658818	0.663205
[truncated: 18,002 more rows]

## Sheet: Mut1
Time (ns)	RMSD Mut1 (nm)	RMSD Wild (nm)			0.793185
0	0.0005003	0.0005009
0.01	0.14482	0.138094
0.02	0.158945	0.168319
0.03	0.178211	0.190349
0.04	0.18745	0.190282
0.05	0.190707	0.21331
0.06	0.196882	0.219159
0.07	0.205788	0.221582
0.08	0.200782	0.217652
0.09	0.208293	0.224712
0.1	0.213269	0.227665
0.11	0.221991	0.231745
0.12	0.212881	0.229564
0.13	0.221457	0.234923
0.14	0.227359	0.238216
0.15	0.227641	0.240794
0.16	0.225991	0.243577
0.17	0.232241	0.248252
0.18	0.232469	0.27058
0.19	0.23381	0.255559
0.2	0.234557	0.260131
0.21	0.235338	0.259602
0.22	0.221804	0.269976
0.23	0.237098	0.272214
0.24	0.234881	0.263529
0.25	0.236534	0.272772
0.26	0.238852	0.26865
0.27	0.246115	0.273003
0.28	0.254746	0.272095
0.29	0.261398	0.271952
0.3	0.260176	0.272344
0.31	0.255256	0.285494
0.32	0.252726	0.289384
0.33	0.253955	0.28178
0.34	0.256906	0.283637
0.35	0.267214	0.285261
0.36	0.265328	0.303504
0.37	0.275609	0.307928
0.38	0.268825	0.319603
0.39	0.274489	0.316926
0.4	0.280961	0.314771
0.41	0.290284	0.305673
0.42	0.294262	0.322782
0.43	0.297235	0.316542
0.44	0.2907	0.317415
0.45	0.300676	0.317046
0.46	0.301422	0.313159
0.47	0.304513	0.321125
0.48	0.298954	0.328721
0.49	0.303328	0.323163
0.5	0.302496	0.319505
0.51	0.287144	0.323962
0.52	0.29243	0.323197
0.53	0.27732	0.338396
0.54	0.285008	0.347323
0.55	0.295317	0.338431
0.56	0.30038	0.3543
0.57	0.311812	0.344498
0.58	0.294948	0.347993
0.59	0.303476	0.3534
0.6	0.299324	0.363823
0.61	0.313988	0.374037
0.62	0.300747	0.374251
0.63	0.2978	0.372778
0.64	0.299906	0.367773
0.65	0.305427	0.374248
0.66	0.311108	0.374696
0.67	0.310141	0.379101
0.68	0.304914	0.387479
0.69	0.299818	0.388415
0.7	0.304294	0.391682
0.71	0.304013	0.386459
0.72	0.317851	0.388015
0.73	0.322126	0.386798
0.74	0.322894	0.385636
0.75	0.335517	0.374242
0.76	0.321431	0.368837
0.77	0.321808	0.367689
0.78	0.325131	0.37908
0.79	0.324017	0.379635
0.8	0.326991	0.368299
0.81	0.340878	0.365456
0.82	0.340446	0.360463
0.83	0.333958	0.350748
0.84	0.330122	0.343085
0.85	0.336456	0.35589
0.86	0.334543	0.363341
0.87	0.337824	0.362287
0.88	0.340242	0.361056
0.89	0.334944	0.361902
0.9	0.336451	0.362675
0.91	0.334875	0.375436
0.92	0.335259	0.369187
0.93	0.338286	0.360954
0.94	0.346322	0.363023
0.95	0.338406	0.367372
0.96	0.343859	0.371068
0.97	0.333574	0.369241
0.98	0.334811	0.364973
0.99	0.329452	0.377239
1	0.343462	0.374197
1.01	0.344846	0.360557
1.02	0.336076	0.353177
1.03	0.337499	0.34889
1.04	0.344036	0.350409
1.05	0.341022	0.356878
1.06	0.347986	0.355655
1.07	0.342962	0.357956
1.08	0.329627	0.360561
1.09	0.330059	0.367343
1.1	0.325934	0.369371
1.11	0.333614	0.368895
1.12	0.346798	0.380559
1.13	0.338094	0.389826
1.14	0.340051	0.391906
1.15	0.361293	0.391024
1.16	0.359352	0.388077
1.17	0.362309	0.389974
1.18	0.362702	0.384597
1.19	0.352309	0.381945
1.2	0.350398	0.384857
1.21	0.34483	0.393389
1.22	0.353239	0.380679
1.23	0.352983	0.382284
1.24	0.350981	0.381224
1.25	0.341799	0.37128
1.26	0.338433	0.355487
1.27	0.33691	0.357936
1.28	0.337079	0.363865
1.29	0.339164	0.363892
1.3	0.337891	0.367156
1.31	0.344012	0.375084
1.32	0.34012	0.377594
1.33	0.347217	0.374057
1.34	0.348937	0.379091
1.35	0.347753	0.37342
1.36	0.354854	0.375524
1.37	0.36197	0.375635
1.38	0.356171	0.375769
1.39	0.353563	0.369542
1.4	0.362606	0.364092
1.41	0.365806	0.375794
1.42	0.364179	0.371112
1.43	0.353921	0.380686
1.44	0.35417	0.387825
1.45	0.34518	0.388282
1.46	0.349296	0.380659
1.47	0.352291	0.386645
1.48	0.35427	0.384561
1.49	0.350889	0.390334
1.5	0.35574	0.38892
1.51	0.354691	0.392888
1.52	0.361394	0.392851
1.53	0.363585	0.384925
1.54	0.370653	0.388836
1.55	0.367596	0.380228
1.56	0.380774	0.378867
1.57	0.377615	0.378834
1.58	0.380306	0.383619
1.59	0.382502	0.385952
1.6	0.381483	0.385467
1.61	0.379183	0.385317
1.62	0.381638	0.393091
1.63	0.380867	0.397396
1.64	0.389895	0.389718
1.65	0.380013	0.387946
1.66	0.382753	0.388785
1.67	0.37286	0.389557
1.68	0.383061	0.40491
1.69	0.376324	0.399673
1.7	0.371905	0.405162
1.71	0.373412	0.403489
1.72	0.370551	0.409707
1.73	0.367107	0.411067
1.74	0.374433	0.414196
1.75	0.375083	0.406634
1.76	0.372228	0.411611
1.77	0.363669	0.408526
1.78	0.377414	0.39878
1.79	0.367373	0.391823
1.8	0.358335	0.384415
1.81	0.365736	0.390431
1.82	0.366778	0.390182
1.83	0.371467	0.385896
1.84	0.376736	0.390389
1.85	0.372444	0.393897
1.86	0.368785	0.412306
1.87	0.362577	0.399771
1.88	0.363758	0.406595
1.89	0.374603	0.387593
1.9	0.367496	0.387927
1.91	0.368787	0.386783
1.92	0.375793	0.382749
1.93	0.371625	0.381801
1.94	0.369779	0.391272
1.95	0.37762	0.392192
1.96	0.372753	0.411002
1.97	0.372743	0.405554
1.98	0.379278	0.40428
1.99	0.384896	0.408619
2	0.376375	0.41161
2.01	0.378501	0.416009
2.02	0.383646	0.42743
2.03	0.378716	0.418479
2.04	0.387074	0.423121
2.05	0.380773	0.420406
2.06	0.382604	0.425323
2.07	0.384404	0.426357
2.08	0.37735	0.429465
2.09	0.38615	0.424714
2.1	0.385027	0.426392
2.11	0.396488	0.421334
2.12	0.37996	0.413392
2.13	0.373555	0.421229
2.14	0.368438	0.431003
2.15	0.371888	0.419887
2.16	0.366304	0.426141
2.17	0.369619	0.42528
2.18	0.370207	0.429309
2.19	0.367341	0.428182
2.2	0.374466	0.429654
2.21	0.357567	0.438571
2.22	0.36061	0.433279
2.23	0.354479	0.423056
2.24	0.371549	0.430504
2.25	0.374731	0.425421
2.26	0.37054	0.429546
2.27	0.379516	0.445013
2.28	0.382547	0.441823
2.29	0.386827	0.449324
2.3	0.38833	0.436466
2.31	0.388282	0.430969
2.32	0.396472	0.43268
2.33	0.401972	0.43862
2.34	0.415202	0.427042
2.35	0.421761	0.444724
2.36	0.413941	0.441786
2.37	0.408959	0.426186
2.38	0.400537	0.437326
2.39	0.403232	0.439254
2.4	0.409669	0.441356
2.41	0.39588	0.446517
2.42	0.402198	0.444112
2.43	0.398341	0.457329
2.44	0.383984	0.460309
2.45	0.38543	0.460667
2.46	0.388887	0.458558
2.47	0.394601	0.460188
2.48	0.385121	0.458622
2.49	0.385707	0.456303
2.5	0.382342	0.448228
2.51	0.376445	0.448529
2.52	0.375862	0.453708
2.53	0.366926	0.448245
2.54	0.367603	0.456396
2.55	0.376221	0.461616
2.56	0.365604	0.459211
2.57	0.371086	0.458224
2.58	0.375019	0.464964
2.59	0.361716	0.462837
2.6	0.36905	0.458754
2.61	0.366419	0.462294
2.62	0.378822	0.464761
2.63	0.36794	0.47483
2.64	0.364281	0.475624
2.65	0.362434	0.478887
2.66	0.369719	0.486172
2.67	0.357435	0.476488
2.68	0.361146	0.479975
2.69	0.369063	0.473631
2.7	0.369785	0.472732
2.71	0.363741	0.479001
2.72	0.371517	0.476368
2.73	0.369207	0.468622
2.74	0.362374	0.464984
2.75	0.360911	0.470216
2.76	0.372732	0.466162
2.77	0.377329	0.472819
2.78	0.370676	0.464499
2.79	0.380326	0.47152
2.8	0.364753	0.461924
2.81	0.374125	0.462362
2.82	0.369289	0.470538
2.83	0.366942	0.467658
2.84	0.377999	0.464176
2.85	0.375502	0.466391
2.86	0.375367	0.47348
2.87	0.37962	0.486609
2.88	0.372331	0.479892
2.89	0.373825	0.498196
2.9	0.375076	0.487636
2.91	0.370593	0.50135
2.92	0.371694	0.500883
2.93	0.381841	0.496851
2.94	0.388894	0.507551
2.95	0.382888	0.507262
2.96	0.383569	0.507581
2.97	0.379501	0.504734
2.98	0.381785	0.496624
2.99	0.391941	0.491995
3	0.386499	0.502939
3.01	0.386867	0.50287
3.02	0.386581	0.509857
3.03	0.396454	0.514888
3.04	0.389543	0.507366
3.05	0.391987	0.516743
3.06	0.397703	0.523801
3.07	0.405134	0.52228
3.08	0.392343	0.512149
3.09	0.397528	0.505363
3.1	0.396432	0.511014
3.11	0.395724	0.50341
3.12	0.400346	0.507545
3.13	0.400647	0.503751
3.14	0.401905	0.512879
3.15	0.391211	0.5128
3.16	0.387009	0.506499
3.17	0.378359	0.516285
3.18	0.386882	0.503749
3.19	0.387541	0.50666
3.2	0.385924	0.505898
3.21	0.382941	0.507181
3.22	0.377308	0.505314
3.23	0.372181	0.505915
3.24	0.368212	0.500373
3.25	0.375339	0.488909
3.26	0.379789	0.499803
3.27	0.38688	0.509432
3.28	0.374254	0.496332
3.29	0.371022	0.499973
3.3	0.375724	0.501318
3.31	0.368138	0.495736
3.32	0.381715	0.499237
3.33	0.382633	0.499714
3.34	0.38212	0.504805
3.35	0.3893	0.505742
3.36	0.385689	0.513842
3.37	0.375999	0.500946
3.38	0.383946	0.50254
3.39	0.378845	0.496982
3.4	0.382422	0.503905
3.41	0.380921	0.502166
3.42	0.380361	0.501605
3.43	0.380531	0.511174
3.44	0.376878	0.501489
3.45	0.376383	0.502326
3.46	0.386352	0.496052
3.47	0.382057	0.506839
3.48	0.379281	0.494822
3.49	0.378502	0.493224
3.5	0.384027	0.500075
3.51	0.372021	0.494711
3.52	0.372162	0.502116
3.53	0.366192	0.484789
3.54	0.364059	0.490349
3.55	0.372115	0.499006
3.56	0.375018	0.498009
3.57	0.370504	0.492974
3.58	0.381521	0.498485
3.59	0.369065	0.51814
3.6	0.376109	0.507683
3.61	0.377949	0.505763
3.62	0.377852	0.508672
3.63	0.363335	0.518437
3.64	0.370075	0.504995
3.65	0.373146	0.506907
3.66	0.387488	0.503846
3.67	0.38649	0.504121
3.68	0.388082	0.490779
3.69	0.391361	0.49798
3.7	0.381147	0.498432
3.71	0.377681	0.504423
3.72	0.381751	0.502411
3.73	0.376749	0.50466
3.74	0.366131	0.514559
3.75	0.367194	0.518919
3.76	0.37514	0.524661
3.77	0.378	0.52215
3.78	0.376673	0.53979
3.79	0.385768	0.545774
3.8	0.38747	0.548974
3.81	0.382175	0.542461
3.82	0.372055	0.533055
3.83	0.373903	0.521596
3.84	0.367359	0.525897
3.85	0.361586	0.520343
3.86	0.366824	0.530704
3.87	0.372717	0.524808
3.88	0.373967	0.510518
3.89	0.37614	0.512692
3.9	0.36819	0.515478
3.91	0.373414	0.515872
3.92	0.374483	0.504057
3.93	0.373906	0.49371
3.94	0.367318	0.494824
3.95	0.362504	0.490915
3.96	0.381018	0.503614
3.97	0.385998	0.506276
3.98	0.385094	0.513591
3.99	0.374374	0.521889
4	0.374429	0.518702
4.01	0.380727	0.525528
4.02	0.383311	0.533494
4.03	0.393451	0.533437
4.04	0.398343	0.536191
4.05	0.394087	0.526848
4.06	0.388043	0.534676
4.07	0.393988	0.53135
4.08	0.392898	0.526458
4.09	0.386039	0.51236
4.1	0.381484	0.512643
4.11	0.392716	0.4938
4.12	0.395986	0.509558
4.13	0.399359	0.504243
4.14	0.399979	0.500127
4.15	0.383324	0.500605
4.16	0.382482	0.501076
4.17	0.394264	0.50795
4.18	0.392468	0.511695
4.19	0.392612	0.508089
4.2	0.387434	0.504502
4.21	0.382867	0.499093
4.22	0.391311	0.498284
4.23	0.386988	0.505636
4.24	0.388006	0.493287
4.25	0.394485	0.498579
4.26	0.395473	0.487033
4.27	0.398509	0.498062
4.28	0.399063	0.487838
4.29	0.395912	0.495771
4.3	0.407533	0.494123
4.31	0.413553	0.49874
4.32	0.40599	0.496365
4.33	0.398681	0.508706
4.34	0.4099	0.51062
4.35	0.408837	0.50714
4.36	0.403933	0.51373
4.37	0.407151	0.504098
4.38	0.387495	0.510595
4.39	0.397096	0.516498
4.4	0.394185	0.513147
4.41	0.396369	0.514852
4.42	0.399398	0.512061
4.43	0.392955	0.520326
4.44	0.386607	0.522277
4.45	0.392879	0.535911
4.46	0.392263	0.535239
4.47	0.383252	0.524548
4.48	0.404597	0.53306
4.49	0.399968	0.516159
4.5	0.3965	0.538795
4.51	0.406161	0.549103
4.52	0.418872	0.544304
4.53	0.415044	0.540061
4.54	0.418339	0.535989
4.55	0.423149	0.540634
4.56	0.431989	0.545644
4.57	0.436362	0.551161
4.58	0.422422	0.548196
4.59	0.434231	0.552704
4.6	0.41588	0.544262
4.61	0.422498	0.546918
4.62	0.42277	0.553668
4.63	0.441587	0.556942
4.64	0.440718	0.564529
4.65	0.450513	0.559105
4.66	0.453054	0.555507
4.67	0.457181	0.566405
4.68	0.456147	0.55977
4.69	0.46846	0.556122
4.7	0.454419	0.549275
4.71	0.454185	0.546895
4.72	0.452382	0.544322
4.73	0.458315	0.544904
4.74	0.457278	0.533404
4.75	0.459236	0.545061
4.76	0.453697	0.548708
4.77	0.444262	0.540938
4.78	0.444041	0.546983
4.79	0.443049	0.542771
4.8	0.446073	0.543828
4.81	0.451129	0.542383
4.82	0.459655	0.54423
4.83	0.469365	0.552291
4.84	0.472904	0.54932
4.85	0.475181	0.531843
4.86	0.463788	0.535053
4.87	0.455066	0.520193
4.88	0.464585	0.520311
4.89	0.46272	0.536783
4.9	0.451716	0.538227
4.91	0.453632	0.527098
4.92	0.457417	0.523266
4.93	0.453616	0.514726
4.94	0.454801	0.517686
4.95	0.45817	0.511052
4.96	0.459902	0.512169
4.97	0.453695	0.505908
4.98	0.449738	0.514426
4.99	0.458782	0.520534
5	0.46289	0.534559
5.01	0.458756	0.534465
5.02	0.463951	0.522506
5.03	0.475739	0.518163
5.04	0.464649	0.519622
5.05	0.45252	0.520481
5.06	0.447857	0.516563
5.07	0.452346	0.524415
5.08	0.446879	0.53085
5.09	0.442325	0.530217
5.1	0.4351	0.533026
5.11	0.430353	0.546179
5.12	0.440466	0.55618
5.13	0.446416	0.559228
5.14	0.444062	0.56885
5.15	0.437425	0.58113
5.16	0.428978	0.583781
5.17	0.439763	0.582438
5.18	0.434369	0.584203
5.19	0.447769	0.586542
5.2	0.442711	0.589881
5.21	0.436689	0.594979
5.22	0.441262	0.603898
5.23	0.446416	0.594301
5.24	0.443613	0.584938
5.25	0.448272	0.582521
5.26	0.454181	0.602916
5.27	0.460511	0.601482
5.28	0.455674	0.614985
5.29	0.456251	0.602276
5.3	0.440226	0.605364
5.31	0.437367	0.602456
5.32	0.435167	0.59902
5.33	0.449811	0.59643
5.34	0.439699	0.598564
5.35	0.428249	0.614341
5.36	0.435748	0.604855
5.37	0.424304	0.604568
5.38	0.430754	0.609622
5.39	0.426736	0.602215
5.4	0.433157	0.60487
5.41	0.432771	0.596716
5.42	0.445148	0.608139
5.43	0.440422	0.602223
5.44	0.450805	0.602035
5.45	0.449006	0.609172
5.46	0.435092	0.612488
5.47	0.444825	0.625156
5.48	0.441162	0.620064
5.49	0.434297	0.609506
5.5	0.43835	0.599344
5.51	0.447045	0.598497
5.52	0.447799	0.601997
5.53	0.444312	0.597762
5.54	0.443883	0.582908
5.55	0.453113	0.583391
5.56	0.458551	0.58543
5.57	0.4553	0.575574
5.58	0.456479	0.585021
5.59	0.459187	0.577543
5.6	0.455178	0.572642
5.61	0.449909	0.568631
5.62	0.461933	0.572594
5.63	0.465835	0.556081
5.64	0.466701	0.544974
5.65	0.45941	0.52964
5.66	0.468458	0.529372
5.67	0.452469	0.547359
5.68	0.455174	0.555817
5.69	0.450363	0.554687
5.7	0.452938	0.557267
5.71	0.440845	0.563232
5.72	0.435915	0.57119
5.73	0.430925	0.581877
5.74	0.442422	0.593862
5.75	0.433757	0.599043
5.76	0.440436	0.602598
5.77	0.443877	0.596039
5.78	0.446681	0.592317
5.79	0.437892	0.597148
5.8	0.441515	0.597078
5.81	0.43962	0.614444
5.82	0.458636	0.615145
5.83	0.458749	0.610035
5.84	0.447303	0.617229
5.85	0.447846	0.623392
5.86	0.442555	0.620461
5.87	0.442252	0.617654
5.88	0.454005	0.605361
5.89	0.458576	0.614289
5.9	0.457012	0.62549
5.91	0.458914	0.625954
5.92	0.464629	0.62504
5.93	0.463383	0.623603
5.94	0.464569	0.618261
5.95	0.452311	0.617933
5.96	0.455811	0.615481
5.97	0.460338	0.597366
5.98	0.463189	0.597526
5.99	0.459585	0.597114
6	0.459101	0.606869
6.01	0.463143	0.60466
6.02	0.466754	0.599497
6.03	0.466288	0.591051
6.04	0.459528	0.585364
6.05	0.473735	0.589911
6.06	0.47682	0.595618
6.07	0.473303	0.586186
6.08	0.478785	0.581222
6.09	0.472485	0.577585
6.1	0.472316	0.565482
6.11	0.48286	0.565434
6.12	0.491017	0.566418
6.13	0.48197	0.566462
6.14	0.472504	0.560989
6.15	0.466859	0.556162
6.16	0.460965	0.561973
6.17	0.472529	0.570088
6.18	0.478207	0.580027
6.19	0.476087	0.570412
6.2	0.475071	0.563071
6.21	0.489884	0.571271
6.22	0.490566	0.574697
6.23	0.496885	0.577442
6.24	0.484527	0.5672
6.25	0.49436	0.558082
6.26	0.499653	0.550607
6.27	0.500583	0.541137
6.28	0.507714	0.54402
6.29	0.500512	0.536286
6.3	0.502321	0.527584
6.31	0.495131	0.534368
6.32	0.495824	0.526597
6.33	0.477885	0.526621
6.34	0.491039	0.528649
6.35	0.493358	0.524216
6.36	0.490961	0.51653
6.37	0.480635	0.519306
6.38	0.474363	0.522503
6.39	0.477535	0.525177
6.4	0.474557	0.526076
6.41	0.481144	0.523702
6.42	0.488135	0.516586
6.43	0.479786	0.531637
6.44	0.488029	0.523608
6.45	0.486591	0.514685
6.46	0.477557	0.515719
6.47	0.470177	0.517686
6.48	0.47453	0.519247
6.49	0.487574	0.527181
6.5	0.484663	0.525672
6.51	0.476767	0.51313
6.52	0.485078	0.514528
6.53	0.486721	0.504989
6.54	0.482404	0.508636
6.55	0.480235	0.499347
6.56	0.483088	0.508543
6.57	0.466944	0.514302
6.58	0.481909	0.525731
6.59	0.464869	0.518982
6.6	0.469488	0.509119
6.61	0.470451	0.503209
6.62	0.478048	0.506919
6.63	0.473923	0.514313
6.64	0.470945	0.516342
6.65	0.475968	0.521308
6.66	0.4825	0.516148
6.67	0.476859	0.515969
6.68	0.487891	0.51002
6.69	0.48747	0.518331
6.7	0.486638	0.509984
6.71	0.490382	0.505954
6.72	0.484367	0.511917
6.73	0.503147	0.511814
6.74	0.510647	0.511831
6.75	0.487568	0.501343
6.76	0.46022	0.496484
6.77	0.458325	0.491141
6.78	0.462331	0.48461
6.79	0.460872	0.490131
6.8	0.455386	0.478677
6.81	0.451959	0.481252
6.82	0.447991	0.481779
6.83	0.443787	0.482698
6.84	0.456981	0.483951
6.85	0.445813	0.489096
6.86	0.4634	0.476384
6.87	0.461634	0.489554
6.88	0.455156	0.487009
6.89	0.44144	0.494183
6.9	0.452846	0.503669
6.91	0.452016	0.497002
6.92	0.453298	0.488962
6.93	0.449951	0.493121
6.94	0.452136	0.486457
6.95	0.463338	0.481658
6.96	0.466767	0.487186
6.97	0.462398	0.493228
6.98	0.461368	0.493772
6.99	0.46943	0.492545
7	0.466278	0.500885
7.01	0.461791	0.502638
7.02	0.459157	0.497489
7.03	0.4565	0.505647
7.04	0.448433	0.508013
7.05	0.447449	0.510332
7.06	0.458902	0.511387
7.07	0.454314	0.512962
7.08	0.451858	0.520359
7.09	0.457249	0.532483
7.1	0.442459	0.528938
7.11	0.446754	0.531879
7.12	0.446428	0.53207
7.13	0.446848	0.537021
7.14	0.434056	0.523204
7.15	0.426516	0.510074
7.16	0.421995	0.507621
7.17	0.42205	0.51088
7.18	0.427639	0.498574
7.19	0.429293	0.49789
7.2	0.420346	0.492673
7.21	0.435876	0.496417
7.22	0.427145	0.500438
7.23	0.426751	0.487018
7.24	0.438198	0.493063
7.25	0.438736	0.491316
7.26	0.430715	0.488994
7.27	0.42874	0.490462
7.28	0.43518	0.486855
7.29	0.439087	0.481687
7.3	0.429928	0.488785
7.31	0.43863	0.498708
7.32	0.441054	0.494484
7.33	0.442128	0.487424
7.34	0.449999	0.484482
7.35	0.442699	0.499452
7.36	0.439925	0.491653
7.37	0.437285	0.479586
7.38	0.436739	0.479154
7.39	0.438953	0.475
7.4	0.454339	0.471185
7.41	0.452917	0.481797
7.42	0.449109	0.481966
7.43	0.450061	0.493862
7.44	0.443684	0.501482
7.45	0.453121	0.500553
7.46	0.450696	0.4852
7.47	0.448549	0.474311
7.48	0.450111	0.479343
7.49	0.456902	0.478176
7.5	0.447107	0.467612
7.51	0.44845	0.464129
7.52	0.444862	0.470494
7.53	0.444584	0.458124
7.54	0.444855	0.458459
7.55	0.444481	0.470209
7.56	0.448247	0.486441
7.57	0.46195	0.478656
7.58	0.45561	0.483144
7.59	0.453295	0.477562
7.6	0.451499	0.476902
7.61	0.451625	0.469222
7.62	0.457603	0.473087
7.63	0.460625	0.462817
7.64	0.467137	0.475762
7.65	0.464584	0.47305
7.66	0.467768	0.478991
7.67	0.470387	0.48882
7.68	0.472402	0.489559
7.69	0.466722	0.491006
7.7	0.468977	0.491842
7.71	0.477134	0.496359
7.72	0.465582	0.499893
7.73	0.469044	0.504554
7.74	0.459453	0.504097
7.75	0.468033	0.501271
7.76	0.469173	0.497389
7.77	0.468235	0.500328
7.78	0.471985	0.50232
7.79	0.490019	0.499184
7.8	0.489306	0.491206
7.81	0.490046	0.495119
7.82	0.479662	0.499494
7.83	0.482417	0.48726
7.84	0.493023	0.490472
7.85	0.486179	0.485201
7.86	0.481057	0.486541
7.87	0.486513	0.494918
7.88	0.492468	0.488859
7.89	0.499766	0.498042
7.9	0.497061	0.504633
7.91	0.493633	0.494617
7.92	0.507215	0.495053
7.93	0.511665	0.490213
7.94	0.516544	0.496988
7.95	0.504899	0.498932
7.96	0.511281	0.4981
7.97	0.50509	0.497953
7.98	0.49421	0.497493
7.99	0.503567	0.500707
8	0.501126	0.491445
8.01	0.496015	0.497228
8.02	0.50164	0.506154
8.03	0.506213	0.510127
8.04	0.502419	0.513438
8.05	0.509815	0.507162
8.06	0.510555	0.515053
8.07	0.52022	0.522004
8.08	0.504481	0.516676
8.09	0.499509	0.525448
8.1	0.497615	0.52055
8.11	0.496736	0.517451
8.12	0.486649	0.516937
8.13	0.482911	0.516138
8.14	0.488764	0.516042
8.15	0.489952	0.525462
8.16	0.489004	0.532744
8.17	0.492047	0.540597
8.18	0.49599	0.543995
8.19	0.482279	0.541731
8.2	0.484741	0.545994
8.21	0.482533	0.551736
8.22	0.494036	0.550213
8.23	0.489409	0.54687
8.24	0.494186	0.546739
8.25	0.490197	0.549194
8.26	0.505335	0.550355
8.27	0.495794	0.551826
8.28	0.48719	0.557857
8.29	0.476101	0.569668
8.3	0.488275	0.567157
8.31	0.472718	0.570524
8.32	0.46514	0.563635
8.33	0.481208	0.564529
8.34	0.487842	0.567482
8.35	0.492314	0.567541
8.36	0.493166	0.574713
8.37	0.50306	0.585806
8.38	0.496303	0.587413
8.39	0.498488	0.590419
8.4	0.496344	0.58922
8.41	0.486833	0.589205
8.42	0.492605	0.595088
8.43	0.490432	0.593378
8.44	0.491322	0.592162
8.45	0.483475	0.586339
8.46	0.498503	0.578203
8.47	0.494553	0.56935
8.48	0.501671	0.581947
8.49	0.500474	0.587486
8.5	0.49233	0.596291
8.51	0.486073	0.612488
8.52	0.49296	0.613968
8.53	0.493848	0.624183
8.54	0.496564	0.615816
8.55	0.486778	0.618115
8.56	0.483969	0.622095
8.57	0.48043	0.614546
8.58	0.475631	0.610583
8.59	0.474887	0.617966
8.6	0.474493	0.61055
8.61	0.476697	0.607129
8.62	0.480703	0.615081
8.63	0.466242	0.609353
8.64	0.483834	0.61177
8.65	0.485156	0.605168
8.66	0.489014	0.59495
8.67	0.479334	0.594681
8.68	0.48804	0.594345
8.69	0.472359	0.59459
8.7	0.479496	0.592983
8.71	0.471222	0.591286
8.72	0.484631	0.588932
8.73	0.477957	0.587149
8.74	0.484202	0.575096
8.75	0.488992	0.573311
8.76	0.501275	0.580262
8.77	0.502074	0.588254
8.78	0.494639	0.578213
8.79	0.504862	0.560198
8.8	0.49473	0.568652
8.81	0.486067	0.561389
8.82	0.476938	0.554405
8.83	0.475791	0.545678
8.84	0.484287	0.534465
8.85	0.484661	0.536667
8.86	0.479475	0.540807
8.87	0.497307	0.546008
8.88	0.495798	0.537095
8.89	0.495597	0.539813
8.9	0.496895	0.544273
8.91	0.500543	0.551261
8.92	0.501866	0.560292
8.93	0.501749	0.574863
8.94	0.498895	0.577908
8.95	0.504274	0.564913
8.96	0.484685	0.583145
8.97	0.476945	0.585967
8.98	0.475469	0.585515
8.99	0.475223	0.582634
9	0.4779	0.580728
9.01	0.471671	0.589759
9.02	0.473698	0.589881
9.03	0.485935	0.596223
9.04	0.484718	0.595499
9.05	0.491405	0.590184
9.06	0.490474	0.586313
9.07	0.49674	0.572924
9.08	0.489079	0.574768
9.09	0.489002	0.571074
9.1	0.479476	0.584775
9.11	0.477689	0.575138
9.12	0.474573	0.580749
9.13	0.482753	0.58404
9.14	0.492298	0.588641
9.15	0.496706	0.589954
9.16	0.502486	0.595001
9.17	0.501123	0.592497
9.18	0.505582	0.60192
9.19	0.4963	0.611078
9.2	0.497807	0.612984
9.21	0.499071	0.61216
9.22	0.493893	0.616657
9.23	0.491516	0.630985
9.24	0.511068	0.643887
9.25	0.504817	0.640817
9.26	0.490194	0.644786
9.27	0.4924	0.637529
9.28	0.493124	0.649433
9.29	0.492533	0.650868
9.3	0.486897	0.649545
9.31	0.485228	0.639983
9.32	0.489889	0.645015
9.33	0.499091	0.631638
9.34	0.505533	0.634221
9.35	0.489724	0.640461
9.36	0.491279	0.645306
9.37	0.495701	0.648153
9.38	0.490473	0.650565
9.39	0.484281	0.659081
9.4	0.486953	0.640026
9.41	0.489127	0.633578
9.42	0.491224	0.627706
9.43	0.500573	0.639282
9.44	0.501094	0.63143
9.45	0.488426	0.623769
9.46	0.497915	0.612503
9.47	0.504321	0.603336
9.48	0.487697	0.613656
9.49	0.493544	0.604789
9.5	0.487867	0.596198
9.51	0.486188	0.60103
9.52	0.497541	0.583339
9.53	0.49593	0.579804
9.54	0.49957	0.574188
9.55	0.496329	0.578883
9.56	0.504807	0.588308
9.57	0.496556	0.575435
9.58	0.504169	0.589548
9.59	0.490716	0.590948
9.6	0.497544	0.576822
9.61	0.496894	0.58324
9.62	0.49218	0.587563
9.63	0.495876	0.578392
9.64	0.483459	0.575828
9.65	0.476231	0.574566
9.66	0.4822	0.572838
9.67	0.481958	0.568268
9.68	0.480167	0.584114
9.69	0.473837	0.5939
9.7	0.471794	0.590947
9.71	0.485078	0.56824
9.72	0.477168	0.563644
9.73	0.471342	0.575835
9.74	0.475399	0.581068
9.75	0.465434	0.588415
9.76	0.466271	0.587043
9.77	0.467623	0.600878
9.78	0.458353	0.598402
9.79	0.460537	0.60136
9.8	0.468295	0.595331
9.81	0.459258	0.602517
9.82	0.453462	0.598291
9.83	0.462115	0.613726
9.84	0.472872	0.605891
9.85	0.470181	0.600447
9.86	0.483127	0.598784
9.87	0.499616	0.605307
9.88	0.493872	0.604191
9.89	0.493988	0.601513
9.9	0.486597	0.592296
9.91	0.474037	0.60793
9.92	0.481135	0.587379
9.93	0.471007	0.585209
9.94	0.470167	0.585452
9.95	0.481046	0.58905
9.96	0.477643	0.588229
9.97	0.473007	0.59282
9.98	0.474395	0.592495
9.99	0.471373	0.60127
10	0.472949	0.606567
10.01	0.472866	0.61071
10.02	0.466671	0.620515
10.03	0.469489	0.617901
10.04	0.468635	0.617094
10.05	0.455137	0.621674
10.06	0.455343	0.618482
10.07	0.454684	0.608739
10.08	0.450676	0.605938
10.09	0.450472	0.609256
10.1	0.450923	0.612151
10.11	0.448334	0.608689
10.12	0.45017	0.606985
10.13	0.447391	0.593947
10.14	0.441203	0.600186
10.15	0.432697	0.593634
10.16	0.450491	0.575808
10.17	0.441747	0.588199
10.18	0.452454	0.579001
10.19	0.441587	0.588776
10.2	0.448761	0.59861
10.21	0.443958	0.60051
10.22	0.443599	0.61153
10.23	0.439833	0.612063
10.24	0.440211	0.609954
10.25	0.452096	0.601597
10.26	0.438372	0.597262
10.27	0.435505	0.603902
10.28	0.439798	0.598869
10.29	0.446429	0.589238
10.3	0.452606	0.589927
10.31	0.450448	0.580935
10.32	0.450082	0.578269
10.33	0.459977	0.575516
10.34	0.470987	0.578113
10.35	0.462599	0.581704
10.36	0.47256	0.580666
10.37	0.459065	0.581774
10.38	0.464077	0.585989
10.39	0.456027	0.59257
10.4	0.449415	0.573146
10.41	0.440223	0.581245
10.42	0.458444	0.575463
10.43	0.464788	0.577905
10.44	0.471446	0.565457
10.45	0.46557	0.569383
10.46	0.454377	0.569864
10.47	0.463948	0.583146
10.48	0.468712	0.580463
10.49	0.468371	0.582988
10.5	0.469718	0.57274
10.51	0.469488	0.569049
10.52	0.46119	0.570769
10.53	0.468417	0.57336
10.54	0.46508	0.58288
10.55	0.463396	0.589766
10.56	0.463707	0.594467
10.57	0.459494	0.579831
10.58	0.455039	0.590731
10.59	0.462859	0.58281
10.6	0.45413	0.581311
10.61	0.457112	0.57425
10.62	0.453128	0.582075
10.63	0.451164	0.597708
10.64	0.444143	0.595191
10.65	0.449499	0.593516
10.66	0.440638	0.599089
10.67	0.450107	0.598769
10.68	0.438869	0.607477
10.69	0.431518	0.617388
10.7	0.428561	0.624475
10.71	0.425221	0.609257
10.72	0.43876	0.618141
10.73	0.451985	0.623197
10.74	0.443091	0.637457
10.75	0.445419	0.652335
10.76	0.457353	0.644798
10.77	0.44911	0.641641
10.78	0.453173	0.646456
10.79	0.451661	0.653854
10.8	0.45933	0.644667
10.81	0.462797	0.644834
10.82	0.458218	0.644587
10.83	0.454104	0.637252
10.84	0.462584	0.627544
10.85	0.458581	0.630232
10.86	0.45711	0.634005
10.87	0.455965	0.62044
10.88	0.458895	0.625829
10.89	0.454315	0.613764
10.9	0.462993	0.612669
10.91	0.454549	0.619934
10.92	0.458819	0.626978
10.93	0.457969	0.610681
10.94	0.462656	0.603083
10.95	0.468348	0.605606
10.96	0.46493	0.61737
10.97	0.467844	0.605013
10.98	0.474429	0.602262
10.99	0.472471	0.607962
11	0.472068	0.625321
11.01	0.473548	0.625508
11.02	0.465029	0.619033
11.03	0.455266	0.613651
11.04	0.457864	0.610494
11.05	0.458408	0.610589
11.06	0.472061	0.607121
11.07	0.464552	0.619302
11.08	0.466227	0.614842
11.09	0.469218	0.624874
11.1	0.463337	0.609983
11.11	0.454008	0.614238
11.12	0.459365	0.605291
11.13	0.454616	0.610909
11.14	0.449394	0.623867
11.15	0.453353	0.627224
11.16	0.446802	0.64081
11.17	0.457759	0.649609
11.18	0.460784	0.649978
11.19	0.463389	0.658009
11.2	0.456967	0.660264
11.21	0.461507	0.659215
11.22	0.472459	0.651081
11.23	0.466923	0.649337
11.24	0.468282	0.659037
11.25	0.469281	0.67086
11.26	0.469327	0.64842
11.27	0.459211	0.629058
11.28	0.464032	0.635742
11.29	0.472591	0.625314
11.3	0.472863	0.619023
11.31	0.471271	0.634428
11.32	0.471539	0.629072
11.33	0.472801	0.635836
11.34	0.480535	0.636313
11.35	0.473396	0.629789
11.36	0.46655	0.617875
11.37	0.467174	0.632089
11.38	0.463478	0.626724
11.39	0.474857	0.625828
11.4	0.464955	0.62273
11.41	0.484565	0.634365
11.42	0.482976	0.629207
11.43	0.493067	0.61884
11.44	0.48688	0.619144
11.45	0.487105	0.616384
11.46	0.486824	0.610191
11.47	0.477722	0.601164
11.48	0.482075	0.595019
11.49	0.483463	0.593307
11.5	0.47933	0.59375
11.51	0.472328	0.600012
11.52	0.481918	0.601874
11.53	0.482939	0.602638
11.54	0.484388	0.599021
11.55	0.487179	0.618513
11.56	0.482693	0.610807
11.57	0.476697	0.599813
11.58	0.470148	0.604052
11.59	0.476789	0.614818
11.6	0.48858	0.593245
11.61	0.499968	0.592266
11.62	0.488221	0.596691
11.63	0.486031	0.609078
11.64	0.481779	0.597176
11.65	0.489462	0.596916
11.66	0.484883	0.60406
11.67	0.49641	0.610183
11.68	0.503526	0.603662
11.69	0.517002	0.605487
11.7	0.512945	0.601093
11.71	0.514377	0.595854
11.72	0.510248	0.615467
11.73	0.508629	0.627902
11.74	0.506829	0.633061
11.75	0.498504	0.630724
11.76	0.508143	0.628129
11.77	0.501937	0.623837
11.78	0.497057	0.629988
11.79	0.494469	0.628943
11.8	0.510031	0.609231
11.81	0.502896	0.624306
11.82	0.506919	0.626391
11.83	0.501014	0.649422
11.84	0.497285	0.640075
11.85	0.494076	0.625157
11.86	0.482793	0.645394
11.87	0.478109	0.642608
11.88	0.479811	0.632281
11.89	0.482688	0.645471
11.9	0.478538	0.641737
11.91	0.477266	0.655097
11.92	0.481814	0.657463
11.93	0.494192	0.657412
11.94	0.494694	0.651025
11.95	0.495072	0.649842
11.96	0.496351	0.646918
11.97	0.501857	0.637307
11.98	0.50002	0.644505
11.99	0.499535	0.647742
12	0.499672	0.638133
12.01	0.493358	0.634352
12.02	0.49856	0.628513
12.03	0.49093	0.628159
12.04	0.490535	0.634193
12.05	0.487996	0.635988
12.06	0.47749	0.634818
12.07	0.486075	0.619509
12.08	0.492289	0.613867
12.09	0.497843	0.623133
12.1	0.494225	0.622317
12.11	0.495363	0.614726
12.12	0.501265	0.616258
12.13	0.505804	0.595124
12.14	0.5054	0.602073
12.15	0.4978	0.589422
12.16	0.510212	0.59222
12.17	0.505707	0.583397
12.18	0.506672	0.594442
12.19	0.497295	0.597858
12.2	0.499768	0.61518
12.21	0.495878	0.622123
12.22	0.49098	0.612625
12.23	0.500182	0.599847
12.24	0.505513	0.598813
12.25	0.507089	0.592593
12.26	0.511815	0.601179
12.27	0.509728	0.604447
12.28	0.504525	0.595289
12.29	0.494857	0.588387
12.3	0.50813	0.586919
12.31	0.495604	0.575218
12.32	0.49841	0.582238
12.33	0.496242	0.599135
12.34	0.49446	0.599614
12.35	0.492346	0.595918
12.36	0.501047	0.605142
12.37	0.49935	0.600899
12.38	0.502234	0.605666
12.39	0.49585	0.597921
12.4	0.49023	0.602032
12.41	0.488567	0.597791
12.42	0.494142	0.610488
12.43	0.486197	0.597278
12.44	0.495112	0.592216
12.45	0.491603	0.591489
12.46	0.495231	0.597079
12.47	0.489822	0.596699
12.48	0.50018	0.598987
12.49	0.494231	0.596669
12.5	0.491336	0.595503
12.51	0.491663	0.598119
12.52	0.496897	0.596126
12.53	0.496864	0.600539
12.54	0.500019	0.591928
12.55	0.499704	0.605179
12.56	0.492633	0.594571
12.57	0.49245	0.582191
12.58	0.487405	0.58226
12.59	0.488087	0.583157
12.6	0.473241	0.571055
12.61	0.482372	0.575005
12.62	0.478874	0.584124
12.63	0.476306	0.585272
12.64	0.471759	0.581192
12.65	0.48305	0.574744
12.66	0.48095	0.577937
12.67	0.475042	0.581463
12.68	0.478991	0.579647
12.69	0.470883	0.577315
12.7	0.465061	0.573056
12.71	0.479833	0.574727
12.72	0.474381	0.58192
12.73	0.490785	0.585543
12.74	0.491323	0.57761
12.75	0.497576	0.582985
12.76	0.489612	0.586167
12.77	0.488387	0.598287
12.78	0.495009	0.592542
12.79	0.497497	0.590837
12.8	0.491373	0.583226
12.81	0.491845	0.591261
12.82	0.496836	0.577652
12.83	0.502039	0.572076
12.84	0.487981	0.575688
12.85	0.495755	0.565779
12.86	0.494327	0.553537
12.87	0.496619	0.557647
12.88	0.501144	0.553222
12.89	0.504318	0.56416
12.9	0.50023	0.573191
12.91	0.508277	0.571319
12.92	0.509347	0.584858
12.93	0.501268	0.584339
12.94	0.50266	0.573767
12.95	0.509362	0.571667
12.96	0.506894	0.574493
12.97	0.511639	0.571133
12.98	0.508269	0.569526
12.99	0.509537	0.580576
13	0.513724	0.579233
13.01	0.525935	0.581941
13.02	0.522029	0.584477
13.03	0.517942	0.589256
13.04	0.524165	0.591212
13.05	0.530435	0.596071
13.06	0.523587	0.592694
13.07	0.525381	0.587982
13.08	0.523618	0.588745
13.09	0.511768	0.593102
13.1	0.519019	0.58603
13.11	0.509005	0.596919
13.12	0.511442	0.586618
13.13	0.515371	0.585127
13.14	0.521399	0.586944
13.15	0.51309	0.581594
13.16	0.51776	0.586602
13.17	0.526489	0.582627
13.18	0.519505	0.581
13.19	0.533022	0.570821
13.2	0.544635	0.583795
13.21	0.543522	0.589958
13.22	0.531032	0.575224
13.23	0.533625	0.587204
13.24	0.550371	0.583907
13.25	0.543204	0.585524
13.26	0.5293	0.583604
13.27	0.533404	0.573153
13.28	0.540083	0.568947
13.29	0.537986	0.572974
13.3	0.541384	0.575943
13.31	0.542636	0.57293
13.32	0.532023	0.567592
13.33	0.543716	0.569569
13.34	0.533836	0.565105
13.35	0.524714	0.561223
13.36	0.528967	0.556917
13.37	0.523649	0.56512
13.38	0.52237	0.568005
13.39	0.520513	0.564074
13.4	0.516185	0.566072
13.41	0.518551	0.562012
13.42	0.514166	0.57037
13.43	0.505323	0.566122
13.44	0.502538	0.571242
13.45	0.500639	0.568268
13.46	0.50425	0.565986
13.47	0.5011	0.570349
13.48	0.492654	0.578728
13.49	0.49507	0.564189
13.5	0.501451	0.579846
13.51	0.500814	0.581837
13.52	0.498831	0.566702
13.53	0.50537	0.564769
13.54	0.497771	0.565852
13.55	0.501989	0.579822
13.56	0.503691	0.576345
13.57	0.498889	0.57995
13.58	0.489543	0.58025
13.59	0.500253	0.576578
13.6	0.495525	0.575956
13.61	0.501068	0.591573
13.62	0.488939	0.591736
13.63	0.488013	0.59038
13.64	0.479573	0.595305
13.65	0.485261	0.587363
13.66	0.490292	0.596548
13.67	0.489009	0.57157
13.68	0.490161	0.578087
13.69	0.489679	0.571732
13.7	0.504425	0.574818
13.71	0.50441	0.570487
13.72	0.495485	0.571048
13.73	0.496796	0.571687
13.74	0.494046	0.561645
13.75	0.485862	0.5557
13.76	0.49003	0.56372
13.77	0.492173	0.564607
13.78	0.484728	0.563465
13.79	0.4866	0.563477
13.8	0.490122	0.575362
13.81	0.485977	0.578103
13.82	0.482004	0.571404
13.83	0.479122	0.584012
13.84	0.484139	0.575361
13.85	0.493846	0.568035
13.86	0.501769	0.564215
13.87	0.491875	0.560754
13.88	0.495574	0.553663
13.89	0.497674	0.566047
13.9	0.495282	0.567205
13.91	0.491529	0.553563
13.92	0.501756	0.561115
13.93	0.493299	0.569133
13.94	0.493376	0.563615
13.95	0.490605	0.564358
13.96	0.486584	0.571499
13.97	0.483167	0.565578
13.98	0.473137	0.571526
13.99	0.481746	0.570335
14	0.483832	0.547566
14.01	0.479548	0.557294
14.02	0.485897	0.565506
14.03	0.486366	0.559604
14.04	0.488543	0.550779
14.05	0.489618	0.559361
14.06	0.502285	0.555768
14.07	0.497272	0.563335
14.08	0.508924	0.560823
14.09	0.496888	0.559373
14.1	0.502285	0.565093
14.11	0.499606	0.560501
14.12	0.505659	0.568066
14.13	0.511832	0.57419
14.14	0.517541	0.571151
14.15	0.513161	0.582018
14.16	0.520454	0.575772
14.17	0.510836	0.578227
14.18	0.503812	0.574871
14.19	0.523998	0.58305
14.2	0.534713	0.575133
14.21	0.529982	0.574219
14.22	0.53398	0.583766
14.23	0.528783	0.582204
14.24	0.530887	0.576353
14.25	0.528266	0.570108
14.26	0.519959	0.570225
14.27	0.525148	0.574481
14.28	0.520748	0.572458
14.29	0.522159	0.566481
14.3	0.521196	0.549612
14.31	0.520562	0.549713
14.32	0.522288	0.551571
14.33	0.522628	0.547047
14.34	0.514516	0.551613
14.35	0.530733	0.551828
14.36	0.543234	0.560965
14.37	0.528049	0.557175
14.38	0.519613	0.543934
14.39	0.518618	0.549998
14.4	0.51572	0.560382
14.41	0.524719	0.560657
14.42	0.515731	0.542269
14.43	0.525861	0.551024
14.44	0.51335	0.551385
14.45	0.518209	0.559486
14.46	0.507528	0.566627
14.47	0.492376	0.570157
14.48	0.508667	0.569336
14.49	0.509553	0.565262
14.5	0.512176	0.575242
14.51	0.521695	0.569565
14.52	0.520425	0.559201
14.53	0.516683	0.561594
14.54	0.510466	0.572378
14.55	0.513704	0.58103
14.56	0.515602	0.583368
14.57	0.523916	0.576978
14.58	0.519228	0.581205
14.59	0.517039	0.583485
14.6	0.531153	0.589248
14.61	0.525678	0.58829
14.62	0.524071	0.594983
14.63	0.515741	0.593031
14.64	0.519333	0.599833
14.65	0.521603	0.600172
14.66	0.514465	0.596794
14.67	0.524752	0.597048
14.68	0.53693	0.587826
14.69	0.532268	0.579718
14.7	0.522878	0.587926
14.71	0.520693	0.583037
14.72	0.509726	0.5957
14.73	0.514194	0.595289
14.74	0.526364	0.589791
14.75	0.529697	0.588086
14.76	0.529131	0.593138
14.77	0.534404	0.592946
14.78	0.53283	0.586812
14.79	0.544676	0.593682
14.8	0.539093	0.594228
14.81	0.529664	0.589186
14.82	0.52923	0.6009
14.83	0.525644	0.592349
14.84	0.535376	0.582853
14.85	0.53216	0.576611
14.86	0.532111	0.59389
14.87	0.531879	0.592672
14.88	0.534638	0.588363
14.89	0.527336	0.589489
14.9	0.53944	0.576868
14.91	0.536998	0.572552
14.92	0.545714	0.567819
14.93	0.552868	0.554825
14.94	0.542803	0.547932
14.95	0.553407	0.550709
14.96	0.549809	0.550264
14.97	0.555377	0.544931
14.98	0.550454	0.540325
14.99	0.550265	0.54479
15	0.552118	0.546236
15.01	0.550253	0.541645
15.02	0.549661	0.547827
15.03	0.55398	0.555564
15.04	0.555	0.557246
15.05	0.556716	0.546026
15.06	0.547181	0.527
15.07	0.559918	0.526229
15.08	0.561083	0.524572
15.09	0.55362	0.522716
15.1	0.552163	0.524784
15.11	0.557233	0.531166
15.12	0.55845	0.526178
15.13	0.55945	0.53515
15.14	0.562325	0.522344
15.15	0.570734	0.534728
15.16	0.569103	0.519086
15.17	0.571001	0.516348
15.18	0.575596	0.522831
15.19	0.573362	0.533372
15.2	0.573033	0.53077
15.21	0.575913	0.527941
15.22	0.566706	0.521204
15.23	0.56414	0.523369
15.24	0.566369	0.529006
15.25	0.560204	0.530819
15.26	0.562568	0.539388
15.27	0.567177	0.544778
15.28	0.566286	0.532078
15.29	0.571384	0.533455
15.3	0.565647	0.544373
15.31	0.567829	0.538772
15.32	0.564668	0.549494
15.33	0.569042	0.553409
15.34	0.575466	0.557958
15.35	0.588668	0.563623
15.36	0.584868	0.549119
15.37	0.592098	0.551357
15.38	0.582994	0.555779
15.39	0.585427	0.554287
15.4	0.580211	0.561741
15.41	0.580942	0.563787
15.42	0.576506	0.576921
15.43	0.58206	0.567369
15.44	0.595514	0.562153
15.45	0.596662	0.560337
15.46	0.597244	0.552629
15.47	0.591698	0.550216
15.48	0.587277	0.545335
15.49	0.579709	0.553609
15.5	0.584577	0.544689
15.51	0.585864	0.557735
15.52	0.59816	0.551876
15.53	0.599367	0.558409
15.54	0.600216	0.57411
15.55	0.597926	0.577786
15.56	0.610349	0.582546
15.57	0.622808	0.581709
15.58	0.621135	0.584255
15.59	0.613419	0.577867
15.6	0.630636	0.57676
15.61	0.620061	0.581571
15.62	0.622103	0.568265
15.63	0.626919	0.556492
15.64	0.627412	0.553269
15.65	0.624067	0.566198
15.66	0.621548	0.563639
15.67	0.627068	0.560188
15.68	0.613553	0.558828
15.69	0.600144	0.567489
15.7	0.591392	0.574875
15.71	0.597755	0.575241
15.72	0.604813	0.574352
15.73	0.59318	0.573986
15.74	0.580183	0.56277
15.75	0.582395	0.561167
15.76	0.579565	0.555718
15.77	0.580134	0.563872
15.78	0.584391	0.564292
15.79	0.597437	0.57338
15.8	0.577269	0.578691
15.81	0.583188	0.571477
15.82	0.583286	0.567692
15.83	0.58484	0.571305
15.84	0.590937	0.569049
15.85	0.584878	0.578785
15.86	0.596203	0.577981
15.87	0.603418	0.576375
15.88	0.603896	0.576164
15.89	0.59215	0.581427
15.9	0.604049	0.577652
15.91	0.592076	0.581227
15.92	0.588707	0.586838
15.93	0.581745	0.57244
15.94	0.574166	0.570466
15.95	0.563398	0.580783
15.96	0.56509	0.574068
15.97	0.561325	0.578714
15.98	0.564584	0.573503
15.99	0.557142	0.570725
16	0.559366	0.568925
16.01	0.560399	0.562873
16.02	0.56172	0.564357
16.03	0.578562	0.574187
16.04	0.584733	0.57952
16.05	0.592616	0.577398
16.06	0.578954	0.56822
16.07	0.576775	0.567079
16.08	0.569464	0.572184
16.09	0.563574	0.577144
16.1	0.549139	0.586578
16.11	0.554328	0.585374
16.12	0.5564	0.589334
16.13	0.553761	0.5966
16.14	0.547951	0.59731
16.15	0.55461	0.583283
16.16	0.553306	0.567098
16.17	0.556173	0.576796
16.18	0.552937	0.566406
16.19	0.559062	0.564695
16.2	0.558892	0.571186
16.21	0.572625	0.566741
16.22	0.578183	0.572018
16.23	0.583082	0.567379
16.24	0.579879	0.576483
16.25	0.577833	0.576299
16.26	0.586391	0.564704
16.27	0.594496	0.568346
16.28	0.593977	0.564219
16.29	0.58286	0.56725
16.3	0.576384	0.561771
16.31	0.584988	0.55449
16.32	0.57839	0.56639
16.33	0.585716	0.568921
16.34	0.583834	0.565067
16.35	0.582673	0.566295
16.36	0.579737	0.556177
16.37	0.571605	0.561869
16.38	0.569266	0.565314
16.39	0.556051	0.566576
16.4	0.558876	0.568314
16.41	0.563382	0.563321
16.42	0.553836	0.561337
16.43	0.55892	0.557389
16.44	0.570352	0.567323
16.45	0.578359	0.560053
16.46	0.591914	0.56858
16.47	0.591867	0.565968
16.48	0.589485	0.569859
16.49	0.58018	0.557497
16.5	0.571065	0.553631
16.51	0.557842	0.560961
16.52	0.565905	0.569639
16.53	0.563885	0.558182
16.54	0.577052	0.549841
16.55	0.579933	0.567744
16.56	0.583319	0.570434
16.57	0.588646	0.572225
16.58	0.598898	0.566341
16.59	0.594674	0.572784
16.6	0.589432	0.561696
16.61	0.594098	0.560592
16.62	0.587646	0.563136
16.63	0.585781	0.564446
16.64	0.585325	0.571551
16.65	0.579586	0.584129
16.66	0.585561	0.598407
16.67	0.579243	0.599991
16.68	0.591552	0.609542
16.69	0.580411	0.605799
16.7	0.579165	0.590319
16.71	0.565939	0.590171
16.72	0.580297	0.589307
16.73	0.584781	0.590778
16.74	0.578178	0.607038
16.75	0.580631	0.599102
16.76	0.575259	0.596777
16.77	0.567646	0.58544
16.78	0.562405	0.580606
16.79	0.584289	0.586716
16.8	0.581117	0.599468
16.81	0.582461	0.597911
16.82	0.587634	0.608233
16.83	0.582904	0.61423
16.84	0.58302	0.610993
16.85	0.580309	0.598602
16.86	0.566875	0.604032
16.87	0.565025	0.59721
16.88	0.559237	0.590958
16.89	0.560775	0.577243
16.9	0.560959	0.571396
16.91	0.556359	0.590287
16.92	0.555816	0.586422
16.93	0.549015	0.580253
16.94	0.559232	0.594942
16.95	0.537167	0.595074
16.96	0.541944	0.589105
16.97	0.526675	0.58362
16.98	0.5289	0.593843
16.99	0.52949	0.591005
17	0.528606	0.590411
17.01	0.527955	0.588651
17.02	0.534848	0.59122
17.03	0.52546	0.59048
17.04	0.526106	0.578214
17.05	0.529324	0.585522
17.06	0.522913	0.582549
17.07	0.521533	0.594061
17.08	0.519101	0.588266
17.09	0.515213	0.579958
17.1	0.521409	0.577817
17.11	0.518379	0.582045
17.12	0.526896	0.575841
17.13	0.532091	0.579323
17.14	0.536313	0.580969
17.15	0.534631	0.580922
17.16	0.525417	0.572351
17.17	0.520888	0.574621
17.18	0.522731	0.580192
17.19	0.527455	0.588363
17.2	0.526222	0.597945
17.21	0.525536	0.585066
17.22	0.53343	0.57866
17.23	0.536882	0.5862
17.24	0.544686	0.5872
17.25	0.534288	0.587938
17.26	0.524205	0.594758
17.27	0.520914	0.585526
17.28	0.517002	0.581542
17.29	0.520495	0.575662
17.3	0.532671	0.58738
17.31	0.542791	0.586662
17.32	0.539503	0.592807
17.33	0.541738	0.598227
17.34	0.548914	0.597506
17.35	0.55855	0.588864
17.36	0.555643	0.595062
17.37	0.562205	0.578023
17.38	0.55214	0.572695
17.39	0.561399	0.566424
17.4	0.556335	0.566892
17.41	0.550277	0.563914
17.42	0.546438	0.56697
17.43	0.55588	0.560552
17.44	0.552394	0.552519
17.45	0.545734	0.541792
17.46	0.552706	0.548801
17.47	0.554046	0.550737
17.48	0.556382	0.542751
17.49	0.561618	0.546172
17.5	0.560601	0.541063
17.51	0.559568	0.553457
17.52	0.552884	0.571423
17.53	0.547067	0.567274
17.54	0.551472	0.567328
17.55	0.552028	0.569123
17.56	0.557695	0.564336
17.57	0.555948	0.565598
17.58	0.543847	0.563023
17.59	0.545541	0.567699
17.6	0.55323	0.577586
17.61	0.547558	0.565159
17.62	0.553777	0.566715
17.63	0.55301	0.569398
17.64	0.548328	0.566036
17.65	0.537893	0.560367
17.66	0.548419	0.554133
17.67	0.544242	0.558576
17.68	0.550914	0.555588
17.69	0.552512	0.558049
17.7	0.55156	0.556698
17.71	0.554882	0.565053
17.72	0.552624	0.568128
17.73	0.551858	0.565451
17.74	0.547239	0.569328
17.75	0.553144	0.555366
17.76	0.552525	0.556972
17.77	0.5579	0.554405
17.78	0.555237	0.551682
17.79	0.557339	0.550422
17.8	0.547764	0.543755
17.81	0.53109	0.548625
17.82	0.540611	0.540719
17.83	0.536177	0.543521
17.84	0.539805	0.541481
17.85	0.54511	0.532666
17.86	0.535593	0.535397
17.87	0.534377	0.525871
17.88	0.52979	0.533239
17.89	0.526112	0.535216
17.9	0.533263	0.540581
17.91	0.527319	0.536636
17.92	0.528342	0.543196
17.93	0.539931	0.554888
17.94	0.552609	0.551313
17.95	0.550211	0.551094
17.96	0.553478	0.555863
17.97	0.560233	0.544567
17.98	0.562234	0.549188
17.99	0.559211	0.549229
18	0.553468	0.541909
18.01	0.5394	0.539697
18.02	0.54879	0.538638
18.03	0.54382	0.535347
18.04	0.541173	0.538677
18.05	0.547272	0.545884
18.06	0.55068	0.542522
18.07	0.533792	0.550813
18.08	0.547368	0.548694
18.09	0.545829	0.549084
18.1	0.533689	0.553333
18.11	0.533592	0.543545
18.12	0.533785	0.535104
18.13	0.533641	0.535485
18.14	0.532502	0.525871
18.15	0.538983	0.526956
18.16	0.543832	0.529998
18.17	0.539444	0.53258
18.18	0.529678	0.523516
18.19	0.527043	0.524685
18.2	0.532449	0.522901
18.21	0.535338	0.539872
18.22	0.539309	0.525125
18.23	0.536788	0.532656
18.24	0.532047	0.527334
18.25	0.537823	0.531405
18.26	0.538348	0.53803
18.27	0.531666	0.537444
18.28	0.541823	0.533983
18.29	0.545599	0.530064
18.3	0.545251	0.521649
18.31	0.535477	0.52281
18.32	0.542365	0.52059
18.33	0.546137	0.518641
18.34	0.561503	0.520741
18.35	0.55493	0.522577
18.36	0.545291	0.521549
18.37	0.541024	0.526663
18.38	0.545644	0.527709
18.39	0.550063	0.52468
18.4	0.559167	0.517276
18.41	0.566007	0.513765
18.42	0.560342	0.517434
18.43	0.556359	0.513213
18.44	0.555288	0.515377
18.45	0.557449	0.52427
18.46	0.567535	0.528939
18.47	0.564631	0.521608
18.48	0.569218	0.511812
18.49	0.566994	0.513106
18.5	0.559051	0.517851
18.51	0.560558	0.515638
18.52	0.551888	0.514411
18.53	0.557893	0.515763
18.54	0.545018	0.525021
18.55	0.54527	0.534452
18.56	0.560625	0.534978
18.57	0.561975	0.535536
18.58	0.557089	0.544139
18.59	0.549026	0.526357
18.6	0.534209	0.53347
18.61	0.534452	0.523159
18.62	0.545333	0.523199
18.63	0.544998	0.538909
18.64	0.546507	0.533966
18.65	0.54566	0.536702
18.66	0.552466	0.540311
18.67	0.556569	0.530788
18.68	0.544255	0.529678
18.69	0.540012	0.527034
18.7	0.556991	0.528502
18.71	0.548646	0.524206
18.72	0.533768	0.523778
18.73	0.54641	0.540609
18.74	0.556075	0.537879
18.75	0.554024	0.530782
18.76	0.556739	0.538962
18.77	0.549711	0.548208
18.78	0.560216	0.548877
18.79	0.556076	0.542887
18.8	0.547103	0.547921
18.81	0.539799	0.550265
18.82	0.545051	0.552465
18.83	0.54048	0.553923
18.84	0.542203	0.547631
18.85	0.538032	0.554187
18.86	0.552745	0.549723
18.87	0.546852	0.548528
18.88	0.546714	0.551266
18.89	0.539964	0.577651
18.9	0.547522	0.583105
18.91	0.553601	0.562075
18.92	0.55734	0.579036
18.93	0.556248	0.575847
18.94	0.574147	0.57598
18.95	0.575944	0.573723
18.96	0.56997	0.573949
18.97	0.572758	0.581601
18.98	0.57647	0.577357
18.99	0.562334	0.569829
19	0.574484	0.573061
19.01	0.576686	0.580987
19.02	0.572187	0.560866
19.03	0.575043	0.563832
19.04	0.577223	0.571172
19.05	0.572244	0.567012
19.06	0.581935	0.571851
19.07	0.585913	0.570536
19.08	0.570982	0.563161
19.09	0.571178	0.561894
19.1	0.578775	0.556249
19.11	0.580849	0.556208
19.12	0.577053	0.553575
19.13	0.567791	0.553105
19.14	0.564351	0.557878
19.15	0.563112	0.555916
19.16	0.550739	0.556006
19.17	0.55744	0.555958
19.18	0.557528	0.553398
19.19	0.556864	0.565025
19.2	0.559149	0.570986
19.21	0.570788	0.573184
19.22	0.55628	0.569055
19.23	0.557264	0.57834
19.24	0.561849	0.578094
19.25	0.549006	0.566487
19.26	0.5561	0.567748
19.27	0.552107	0.563778
19.28	0.552277	0.561363
19.29	0.552805	0.558212
19.3	0.569076	0.568684
19.31	0.561515	0.566288
19.32	0.563972	0.559351
19.33	0.566541	0.564303
19.34	0.566651	0.552368
19.35	0.556803	0.560829
19.36	0.562357	0.550983
19.37	0.549054	0.544163
19.38	0.543204	0.536209
19.39	0.538584	0.536189
19.4	0.551577	0.530587
19.41	0.551934	0.53039
19.42	0.552851	0.533959
19.43	0.549765	0.533697
19.44	0.559092	0.532161
19.45	0.555531	0.535782
19.46	0.554011	0.525999
19.47	0.560221	0.525851
19.48	0.556789	0.529799
19.49	0.556126	0.534768
19.5	0.565116	0.536942
19.51	0.560395	0.532372
19.52	0.568731	0.531991
19.53	0.558907	0.533321
19.54	0.558433	0.528053
19.55	0.558586	0.528779
19.56	0.551365	0.535979
19.57	0.55513	0.538227
19.58	0.561782	0.534084
19.59	0.560427	0.530393
19.6	0.560834	0.537464
19.61	0.561895	0.540876
19.62	0.563505	0.542161
19.63	0.570873	0.550392
19.64	0.570442	0.547339
19.65	0.572445	0.561502
19.66	0.580553	0.553901
19.67	0.57874	0.56084
19.68	0.582659	0.56868
19.69	0.579264	0.560732
19.7	0.576046	0.566365
19.71	0.575879	0.565511
19.72	0.566969	0.567828
19.73	0.564675	0.565377
19.74	0.565331	0.570392
19.75	0.571487	0.574636
19.76	0.565177	0.560409
19.77	0.551923	0.563943
19.78	0.549778	0.559987
19.79	0.552345	0.553827
19.8	0.561404	0.560921
19.81	0.560319	0.564377
19.82	0.565951	0.563066
19.83	0.568199	0.563325
19.84	0.558087	0.547474
19.85	0.564592	0.557375
19.86	0.558297	0.554505
19.87	0.556389	0.556808
19.88	0.56172	0.553078
19.89	0.568808	0.558594
19.9	0.563869	0.564639
19.91	0.572665	0.548664
19.92	0.566157	0.542807
19.93	0.565056	0.549033
19.94	0.57467	0.557309
19.95	0.567439	0.552879
19.96	0.564035	0.552399
19.97	0.558811	0.562921
19.98	0.567231	0.562365
[truncated: 18,002 more rows]

## Sheet: Mut2
Time (ns)	RMSD Mut2 (nm)	RMSD Wild (nm)			0.828745
0	0.0004969	0.0005009
0.01	0.147037	0.138094
0.02	0.162152	0.168319
0.03	0.174932	0.190349
0.04	0.185547	0.190282
0.05	0.17627	0.21331
0.06	0.185493	0.219159
0.07	0.197989	0.221582
0.08	0.211688	0.217652
0.09	0.21365	0.224712
0.1	0.221319	0.227665
0.11	0.232359	0.231745
0.12	0.240293	0.229564
0.13	0.233224	0.234923
0.14	0.239696	0.238216
0.15	0.246747	0.240794
0.16	0.260509	0.243577
0.17	0.278561	0.248252
0.18	0.278162	0.27058
0.19	0.281023	0.255559
0.2	0.283092	0.260131
0.21	0.28594	0.259602
0.22	0.285755	0.269976
0.23	0.28658	0.272214
0.24	0.288694	0.263529
0.25	0.30172	0.272772
0.26	0.310925	0.26865
0.27	0.301902	0.273003
0.28	0.303158	0.272095
0.29	0.311179	0.271952
0.3	0.318572	0.272344
0.31	0.337224	0.285494
0.32	0.33616	0.289384
0.33	0.330731	0.28178
0.34	0.342328	0.283637
0.35	0.336728	0.285261
0.36	0.344346	0.303504
0.37	0.344223	0.307928
0.38	0.342205	0.319603
0.39	0.340923	0.316926
0.4	0.358268	0.314771
0.41	0.357946	0.305673
0.42	0.353395	0.322782
0.43	0.345129	0.316542
0.44	0.34624	0.317415
0.45	0.370244	0.317046
0.46	0.354744	0.313159
0.47	0.36833	0.321125
0.48	0.371475	0.328721
0.49	0.378617	0.323163
0.5	0.366355	0.319505
0.51	0.376746	0.323962
0.52	0.37229	0.323197
0.53	0.362954	0.338396
0.54	0.373708	0.347323
0.55	0.36105	0.338431
0.56	0.361765	0.3543
0.57	0.363979	0.344498
0.58	0.359857	0.347993
0.59	0.367504	0.3534
0.6	0.350754	0.363823
0.61	0.357334	0.374037
0.62	0.357157	0.374251
0.63	0.365737	0.372778
0.64	0.380943	0.367773
0.65	0.399161	0.374248
0.66	0.406131	0.374696
0.67	0.415174	0.379101
0.68	0.413747	0.387479
0.69	0.405542	0.388415
0.7	0.410696	0.391682
0.71	0.412206	0.386459
0.72	0.416459	0.388015
0.73	0.420604	0.386798
0.74	0.413875	0.385636
0.75	0.403753	0.374242
0.76	0.405935	0.368837
0.77	0.387513	0.367689
0.78	0.386966	0.37908
0.79	0.392365	0.379635
0.8	0.393177	0.368299
0.81	0.403128	0.365456
0.82	0.394584	0.360463
0.83	0.395065	0.350748
0.84	0.391317	0.343085
0.85	0.40198	0.35589
0.86	0.400472	0.363341
0.87	0.404252	0.362287
0.88	0.418056	0.361056
0.89	0.422236	0.361902
0.9	0.42319	0.362675
0.91	0.425256	0.375436
0.92	0.425955	0.369187
0.93	0.403898	0.360954
0.94	0.399237	0.363023
0.95	0.40349	0.367372
0.96	0.41045	0.371068
0.97	0.412054	0.369241
0.98	0.411603	0.364973
0.99	0.41495	0.377239
1	0.409664	0.374197
1.01	0.404779	0.360557
1.02	0.414559	0.353177
1.03	0.413378	0.34889
1.04	0.413459	0.350409
1.05	0.423106	0.356878
1.06	0.440064	0.355655
1.07	0.435521	0.357956
1.08	0.449091	0.360561
1.09	0.430021	0.367343
1.1	0.42701	0.369371
1.11	0.42199	0.368895
1.12	0.41709	0.380559
1.13	0.404984	0.389826
1.14	0.400284	0.391906
1.15	0.394809	0.391024
1.16	0.392261	0.388077
1.17	0.38812	0.389974
1.18	0.391385	0.384597
1.19	0.388331	0.381945
1.2	0.408385	0.384857
1.21	0.414405	0.393389
1.22	0.415685	0.380679
1.23	0.393509	0.382284
1.24	0.402041	0.381224
1.25	0.388873	0.37128
1.26	0.405626	0.355487
1.27	0.393067	0.357936
1.28	0.390432	0.363865
1.29	0.395137	0.363892
1.3	0.406324	0.367156
1.31	0.398828	0.375084
1.32	0.403939	0.377594
1.33	0.40241	0.374057
1.34	0.416052	0.379091
1.35	0.411784	0.37342
1.36	0.419433	0.375524
1.37	0.424842	0.375635
1.38	0.441762	0.375769
1.39	0.435576	0.369542
1.4	0.442083	0.364092
1.41	0.449869	0.375794
1.42	0.459543	0.371112
1.43	0.441141	0.380686
1.44	0.438943	0.387825
1.45	0.432025	0.388282
1.46	0.434253	0.380659
1.47	0.425262	0.386645
1.48	0.422269	0.384561
1.49	0.427251	0.390334
1.5	0.419075	0.38892
1.51	0.407841	0.392888
1.52	0.408405	0.392851
1.53	0.410012	0.384925
1.54	0.410842	0.388836
1.55	0.413545	0.380228
1.56	0.403498	0.378867
1.57	0.418353	0.378834
1.58	0.41112	0.383619
1.59	0.396009	0.385952
1.6	0.395578	0.385467
1.61	0.397688	0.385317
1.62	0.398087	0.393091
1.63	0.398215	0.397396
1.64	0.388614	0.389718
1.65	0.393012	0.387946
1.66	0.394796	0.388785
1.67	0.400643	0.389557
1.68	0.398315	0.40491
1.69	0.394658	0.399673
1.7	0.38941	0.405162
1.71	0.403612	0.403489
1.72	0.403045	0.409707
1.73	0.39422	0.411067
1.74	0.398528	0.414196
1.75	0.402258	0.406634
1.76	0.402936	0.411611
1.77	0.413978	0.408526
1.78	0.408704	0.39878
1.79	0.410209	0.391823
1.8	0.419354	0.384415
1.81	0.417386	0.390431
1.82	0.408969	0.390182
1.83	0.416692	0.385896
1.84	0.425059	0.390389
1.85	0.421194	0.393897
1.86	0.423273	0.412306
1.87	0.407623	0.399771
1.88	0.401572	0.406595
1.89	0.400602	0.387593
1.9	0.401492	0.387927
1.91	0.406566	0.386783
1.92	0.40932	0.382749
1.93	0.402232	0.381801
1.94	0.395693	0.391272
1.95	0.392815	0.392192
1.96	0.397795	0.411002
1.97	0.400548	0.405554
1.98	0.386838	0.40428
1.99	0.398348	0.408619
2	0.404593	0.41161
2.01	0.410076	0.416009
2.02	0.427517	0.42743
2.03	0.426036	0.418479
2.04	0.419787	0.423121
2.05	0.416738	0.420406
2.06	0.423007	0.425323
2.07	0.410667	0.426357
2.08	0.404459	0.429465
2.09	0.395272	0.424714
2.1	0.405693	0.426392
2.11	0.398519	0.421334
2.12	0.40151	0.413392
2.13	0.397269	0.421229
2.14	0.402048	0.431003
2.15	0.391839	0.419887
2.16	0.391698	0.426141
2.17	0.403393	0.42528
2.18	0.396928	0.429309
2.19	0.391076	0.428182
2.2	0.402118	0.429654
2.21	0.409642	0.438571
2.22	0.405549	0.433279
2.23	0.410874	0.423056
2.24	0.411914	0.430504
2.25	0.420059	0.425421
2.26	0.421176	0.429546
2.27	0.408853	0.445013
2.28	0.403738	0.441823
2.29	0.407208	0.449324
2.3	0.411956	0.436466
2.31	0.406941	0.430969
2.32	0.393749	0.43268
2.33	0.391299	0.43862
2.34	0.397835	0.427042
2.35	0.393849	0.444724
2.36	0.389726	0.441786
2.37	0.397116	0.426186
2.38	0.398097	0.437326
2.39	0.414133	0.439254
2.4	0.408729	0.441356
2.41	0.402139	0.446517
2.42	0.399887	0.444112
2.43	0.405495	0.457329
2.44	0.409667	0.460309
2.45	0.404832	0.460667
2.46	0.420496	0.458558
2.47	0.428146	0.460188
2.48	0.421925	0.458622
2.49	0.425554	0.456303
2.5	0.420775	0.448228
2.51	0.420744	0.448529
2.52	0.419201	0.453708
2.53	0.42758	0.448245
2.54	0.420397	0.456396
2.55	0.41951	0.461616
2.56	0.419178	0.459211
2.57	0.40972	0.458224
2.58	0.416744	0.464964
2.59	0.433716	0.462837
2.6	0.420032	0.458754
2.61	0.41977	0.462294
2.62	0.427684	0.464761
2.63	0.430806	0.47483
2.64	0.435065	0.475624
2.65	0.430721	0.478887
2.66	0.42722	0.486172
2.67	0.427151	0.476488
2.68	0.427781	0.479975
2.69	0.433587	0.473631
2.7	0.421691	0.472732
2.71	0.423822	0.479001
2.72	0.419637	0.476368
2.73	0.426626	0.468622
2.74	0.421033	0.464984
2.75	0.433991	0.470216
2.76	0.442483	0.466162
2.77	0.433694	0.472819
2.78	0.429195	0.464499
2.79	0.436814	0.47152
2.8	0.430526	0.461924
2.81	0.418955	0.462362
2.82	0.436437	0.470538
2.83	0.445324	0.467658
2.84	0.449289	0.464176
2.85	0.448959	0.466391
2.86	0.448745	0.47348
2.87	0.445177	0.486609
2.88	0.455175	0.479892
2.89	0.452093	0.498196
2.9	0.450939	0.487636
2.91	0.456336	0.50135
2.92	0.45834	0.500883
2.93	0.456184	0.496851
2.94	0.46388	0.507551
2.95	0.459647	0.507262
2.96	0.453987	0.507581
2.97	0.458512	0.504734
2.98	0.455188	0.496624
2.99	0.45344	0.491995
3	0.449109	0.502939
3.01	0.43918	0.50287
3.02	0.438655	0.509857
3.03	0.446631	0.514888
3.04	0.454025	0.507366
3.05	0.447545	0.516743
3.06	0.448186	0.523801
3.07	0.45885	0.52228
3.08	0.458244	0.512149
3.09	0.46564	0.505363
3.1	0.473894	0.511014
3.11	0.479645	0.50341
3.12	0.477079	0.507545
3.13	0.47008	0.503751
3.14	0.486976	0.512879
3.15	0.490931	0.5128
3.16	0.507201	0.506499
3.17	0.493339	0.516285
3.18	0.491368	0.503749
3.19	0.492785	0.50666
3.2	0.492691	0.505898
3.21	0.489091	0.507181
3.22	0.481288	0.505314
3.23	0.486042	0.505915
3.24	0.488812	0.500373
3.25	0.498375	0.488909
3.26	0.512237	0.499803
3.27	0.501659	0.509432
3.28	0.491444	0.496332
3.29	0.501191	0.499973
3.3	0.51377	0.501318
3.31	0.510842	0.495736
3.32	0.518426	0.499237
3.33	0.521788	0.499714
3.34	0.525775	0.504805
3.35	0.523186	0.505742
3.36	0.528441	0.513842
3.37	0.52444	0.500946
3.38	0.50777	0.50254
3.39	0.501768	0.496982
3.4	0.500961	0.503905
3.41	0.494772	0.502166
3.42	0.512741	0.501605
3.43	0.508464	0.511174
3.44	0.517679	0.501489
3.45	0.516923	0.502326
3.46	0.518533	0.496052
3.47	0.506705	0.506839
3.48	0.500021	0.494822
3.49	0.493686	0.493224
3.5	0.492401	0.500075
3.51	0.488769	0.494711
3.52	0.490153	0.502116
3.53	0.501041	0.484789
3.54	0.5046	0.490349
3.55	0.501449	0.499006
3.56	0.491212	0.498009
3.57	0.496424	0.492974
3.58	0.496383	0.498485
3.59	0.498695	0.51814
3.6	0.497569	0.507683
3.61	0.500941	0.505763
3.62	0.500411	0.508672
3.63	0.502095	0.518437
3.64	0.510724	0.504995
3.65	0.507262	0.506907
3.66	0.503636	0.503846
3.67	0.503133	0.504121
3.68	0.506216	0.490779
3.69	0.514232	0.49798
3.7	0.516722	0.498432
3.71	0.522816	0.504423
3.72	0.51897	0.502411
3.73	0.50993	0.50466
3.74	0.505042	0.514559
3.75	0.518103	0.518919
3.76	0.514791	0.524661
3.77	0.518753	0.52215
3.78	0.520829	0.53979
3.79	0.519666	0.545774
3.8	0.519502	0.548974
3.81	0.511251	0.542461
3.82	0.508023	0.533055
3.83	0.502264	0.521596
3.84	0.50414	0.525897
3.85	0.528565	0.520343
3.86	0.524565	0.530704
3.87	0.514439	0.524808
3.88	0.503979	0.510518
3.89	0.507474	0.512692
3.9	0.514503	0.515478
3.91	0.506304	0.515872
3.92	0.501501	0.504057
3.93	0.495246	0.49371
3.94	0.502642	0.494824
3.95	0.494868	0.490915
3.96	0.4876	0.503614
3.97	0.482822	0.506276
3.98	0.486153	0.513591
3.99	0.490344	0.521889
4	0.492611	0.518702
4.01	0.495603	0.525528
4.02	0.488383	0.533494
4.03	0.486858	0.533437
4.04	0.480166	0.536191
4.05	0.478341	0.526848
4.06	0.482171	0.534676
4.07	0.485392	0.53135
4.08	0.480745	0.526458
4.09	0.489755	0.51236
4.1	0.491994	0.512643
4.11	0.494907	0.4938
4.12	0.496253	0.509558
4.13	0.498563	0.504243
4.14	0.494331	0.500127
4.15	0.502743	0.500605
4.16	0.496292	0.501076
4.17	0.504943	0.50795
4.18	0.510789	0.511695
4.19	0.503594	0.508089
4.2	0.510013	0.504502
4.21	0.497935	0.499093
4.22	0.503586	0.498284
4.23	0.508999	0.505636
4.24	0.520684	0.493287
4.25	0.516991	0.498579
4.26	0.524372	0.487033
4.27	0.535461	0.498062
4.28	0.538972	0.487838
4.29	0.534184	0.495771
4.3	0.515927	0.494123
4.31	0.526648	0.49874
4.32	0.525009	0.496365
4.33	0.520532	0.508706
4.34	0.526378	0.51062
4.35	0.524745	0.50714
4.36	0.517594	0.51373
4.37	0.504772	0.504098
4.38	0.503787	0.510595
4.39	0.51694	0.516498
4.4	0.514745	0.513147
4.41	0.521904	0.514852
4.42	0.522334	0.512061
4.43	0.521406	0.520326
4.44	0.514167	0.522277
4.45	0.523402	0.535911
4.46	0.53782	0.535239
4.47	0.541196	0.524548
4.48	0.541458	0.53306
4.49	0.536668	0.516159
4.5	0.539264	0.538795
4.51	0.53313	0.549103
4.52	0.538558	0.544304
4.53	0.529579	0.540061
4.54	0.541356	0.535989
4.55	0.538999	0.540634
4.56	0.535424	0.545644
4.57	0.531281	0.551161
4.58	0.524008	0.548196
4.59	0.523607	0.552704
4.6	0.531469	0.544262
4.61	0.541794	0.546918
4.62	0.533274	0.553668
4.63	0.523947	0.556942
4.64	0.534551	0.564529
4.65	0.539295	0.559105
4.66	0.555653	0.555507
4.67	0.554918	0.566405
4.68	0.557939	0.55977
4.69	0.561396	0.556122
4.7	0.562375	0.549275
4.71	0.562351	0.546895
4.72	0.572363	0.544322
4.73	0.55746	0.544904
4.74	0.557114	0.533404
4.75	0.560148	0.545061
4.76	0.5576	0.548708
4.77	0.552201	0.540938
4.78	0.562912	0.546983
4.79	0.556322	0.542771
4.8	0.559808	0.543828
4.81	0.557418	0.542383
4.82	0.561711	0.54423
4.83	0.578989	0.552291
4.84	0.57267	0.54932
4.85	0.560379	0.531843
4.86	0.561294	0.535053
4.87	0.573305	0.520193
4.88	0.585537	0.520311
4.89	0.588715	0.536783
4.9	0.585783	0.538227
4.91	0.593127	0.527098
4.92	0.603166	0.523266
4.93	0.597306	0.514726
4.94	0.597936	0.517686
4.95	0.594345	0.511052
4.96	0.596772	0.512169
4.97	0.593538	0.505908
4.98	0.598464	0.514426
4.99	0.601668	0.520534
5	0.601107	0.534559
5.01	0.577982	0.534465
5.02	0.561709	0.522506
5.03	0.5603	0.518163
5.04	0.57103	0.519622
5.05	0.577665	0.520481
5.06	0.581241	0.516563
5.07	0.580565	0.524415
5.08	0.574007	0.53085
5.09	0.566463	0.530217
5.1	0.565626	0.533026
5.11	0.565734	0.546179
5.12	0.553334	0.55618
5.13	0.558245	0.559228
5.14	0.57403	0.56885
5.15	0.559511	0.58113
5.16	0.568477	0.583781
5.17	0.570012	0.582438
5.18	0.569737	0.584203
5.19	0.562558	0.586542
5.2	0.561654	0.589881
5.21	0.560457	0.594979
5.22	0.568366	0.603898
5.23	0.560389	0.594301
5.24	0.566453	0.584938
5.25	0.561833	0.582521
5.26	0.564324	0.602916
5.27	0.569481	0.601482
5.28	0.566242	0.614985
5.29	0.557326	0.602276
5.3	0.55494	0.605364
5.31	0.572823	0.602456
5.32	0.563542	0.59902
5.33	0.568747	0.59643
5.34	0.587692	0.598564
5.35	0.594317	0.614341
5.36	0.602957	0.604855
5.37	0.609531	0.604568
5.38	0.611171	0.609622
5.39	0.600466	0.602215
5.4	0.600367	0.60487
5.41	0.592394	0.596716
5.42	0.593585	0.608139
5.43	0.595923	0.602223
5.44	0.604132	0.602035
5.45	0.605093	0.609172
5.46	0.604543	0.612488
5.47	0.603313	0.625156
5.48	0.594739	0.620064
5.49	0.601265	0.609506
5.5	0.600896	0.599344
5.51	0.612108	0.598497
5.52	0.604261	0.601997
5.53	0.600349	0.597762
5.54	0.61557	0.582908
5.55	0.603956	0.583391
5.56	0.596054	0.58543
5.57	0.585933	0.575574
5.58	0.591221	0.585021
5.59	0.597117	0.577543
5.6	0.588071	0.572642
5.61	0.591276	0.568631
5.62	0.583958	0.572594
5.63	0.598002	0.556081
5.64	0.60693	0.544974
5.65	0.595724	0.52964
5.66	0.5844	0.529372
5.67	0.592925	0.547359
5.68	0.59515	0.555817
5.69	0.594004	0.554687
5.7	0.593839	0.557267
5.71	0.611968	0.563232
5.72	0.606329	0.57119
5.73	0.618846	0.581877
5.74	0.613064	0.593862
5.75	0.621659	0.599043
5.76	0.614255	0.602598
5.77	0.603123	0.596039
5.78	0.59458	0.592317
5.79	0.602535	0.597148
5.8	0.612201	0.597078
5.81	0.597037	0.614444
5.82	0.597134	0.615145
5.83	0.607788	0.610035
5.84	0.613308	0.617229
5.85	0.61705	0.623392
5.86	0.626778	0.620461
5.87	0.61669	0.617654
5.88	0.631294	0.605361
5.89	0.629328	0.614289
5.9	0.612231	0.62549
5.91	0.627204	0.625954
5.92	0.613426	0.62504
5.93	0.620471	0.623603
5.94	0.605963	0.618261
5.95	0.610828	0.617933
5.96	0.59771	0.615481
5.97	0.59717	0.597366
5.98	0.609783	0.597526
5.99	0.613735	0.597114
6	0.624345	0.606869
6.01	0.616178	0.60466
6.02	0.621619	0.599497
6.03	0.623499	0.591051
6.04	0.617888	0.585364
6.05	0.609573	0.589911
6.06	0.614679	0.595618
6.07	0.614836	0.586186
6.08	0.620861	0.581222
6.09	0.636308	0.577585
6.1	0.628364	0.565482
6.11	0.642971	0.565434
6.12	0.653847	0.566418
6.13	0.652102	0.566462
6.14	0.634529	0.560989
6.15	0.63864	0.556162
6.16	0.636032	0.561973
6.17	0.638982	0.570088
6.18	0.644005	0.580027
6.19	0.644009	0.570412
6.2	0.656443	0.563071
6.21	0.663314	0.571271
6.22	0.661935	0.574697
6.23	0.658733	0.577442
6.24	0.653548	0.5672
6.25	0.657031	0.558082
6.26	0.651293	0.550607
6.27	0.63956	0.541137
6.28	0.646382	0.54402
6.29	0.639481	0.536286
6.3	0.625815	0.527584
6.31	0.629903	0.534368
6.32	0.626264	0.526597
6.33	0.613748	0.526621
6.34	0.615046	0.528649
6.35	0.619831	0.524216
6.36	0.622189	0.51653
6.37	0.621409	0.519306
6.38	0.63372	0.522503
6.39	0.624719	0.525177
6.4	0.615952	0.526076
6.41	0.603282	0.523702
6.42	0.620017	0.516586
6.43	0.625998	0.531637
6.44	0.635139	0.523608
6.45	0.623112	0.514685
6.46	0.643575	0.515719
6.47	0.635721	0.517686
6.48	0.64528	0.519247
6.49	0.635723	0.527181
6.5	0.624286	0.525672
6.51	0.632892	0.51313
6.52	0.638069	0.514528
6.53	0.634045	0.504989
6.54	0.628704	0.508636
6.55	0.621469	0.499347
6.56	0.611089	0.508543
6.57	0.626533	0.514302
6.58	0.620135	0.525731
6.59	0.624191	0.518982
6.6	0.628998	0.509119
6.61	0.631041	0.503209
6.62	0.645714	0.506919
6.63	0.637186	0.514313
6.64	0.643493	0.516342
6.65	0.653122	0.521308
6.66	0.65664	0.516148
6.67	0.650558	0.515969
6.68	0.663686	0.51002
6.69	0.664845	0.518331
6.7	0.655158	0.509984
6.71	0.663762	0.505954
6.72	0.650102	0.511917
6.73	0.641911	0.511814
6.74	0.65503	0.511831
6.75	0.641348	0.501343
6.76	0.643099	0.496484
6.77	0.636033	0.491141
6.78	0.638751	0.48461
6.79	0.648572	0.490131
6.8	0.661794	0.478677
6.81	0.654797	0.481252
6.82	0.66072	0.481779
6.83	0.646724	0.482698
6.84	0.640741	0.483951
6.85	0.647434	0.489096
6.86	0.651938	0.476384
6.87	0.660401	0.489554
6.88	0.661851	0.487009
6.89	0.671465	0.494183
6.9	0.665929	0.503669
6.91	0.66282	0.497002
6.92	0.666005	0.488962
6.93	0.674648	0.493121
6.94	0.66602	0.486457
6.95	0.65603	0.481658
6.96	0.651873	0.487186
6.97	0.666889	0.493228
6.98	0.655162	0.493772
6.99	0.680828	0.492545
7	0.682556	0.500885
7.01	0.679857	0.502638
7.02	0.679149	0.497489
7.03	0.677816	0.505647
7.04	0.676482	0.508013
7.05	0.66587	0.510332
7.06	0.6741	0.511387
7.07	0.67342	0.512962
7.08	0.683227	0.520359
7.09	0.673268	0.532483
7.1	0.68129	0.528938
7.11	0.670328	0.531879
7.12	0.675314	0.53207
7.13	0.675941	0.537021
7.14	0.677528	0.523204
7.15	0.675107	0.510074
7.16	0.665672	0.507621
7.17	0.660776	0.51088
7.18	0.659285	0.498574
7.19	0.655004	0.49789
7.2	0.654572	0.492673
7.21	0.655254	0.496417
7.22	0.657068	0.500438
7.23	0.674763	0.487018
7.24	0.67093	0.493063
7.25	0.683759	0.491316
7.26	0.694979	0.488994
7.27	0.691766	0.490462
7.28	0.68939	0.486855
7.29	0.686676	0.481687
7.3	0.690335	0.488785
7.31	0.684992	0.498708
7.32	0.67534	0.494484
7.33	0.682577	0.487424
7.34	0.676074	0.484482
7.35	0.679982	0.499452
7.36	0.674841	0.491653
7.37	0.675171	0.479586
7.38	0.681126	0.479154
7.39	0.68574	0.475
7.4	0.682481	0.471185
7.41	0.68458	0.481797
7.42	0.680769	0.481966
7.43	0.665417	0.493862
7.44	0.677991	0.501482
7.45	0.674837	0.500553
7.46	0.665558	0.4852
7.47	0.676698	0.474311
7.48	0.687167	0.479343
7.49	0.686702	0.478176
7.5	0.694082	0.467612
7.51	0.67995	0.464129
7.52	0.679099	0.470494
7.53	0.690423	0.458124
7.54	0.691783	0.458459
7.55	0.714382	0.470209
7.56	0.717369	0.486441
7.57	0.713925	0.478656
7.58	0.707414	0.483144
7.59	0.704787	0.477562
7.6	0.702773	0.476902
7.61	0.707745	0.469222
7.62	0.701681	0.473087
7.63	0.698845	0.462817
7.64	0.708028	0.475762
7.65	0.710176	0.47305
7.66	0.704254	0.478991
7.67	0.689622	0.48882
7.68	0.689302	0.489559
7.69	0.709802	0.491006
7.7	0.699238	0.491842
7.71	0.684697	0.496359
7.72	0.68627	0.499893
7.73	0.698688	0.504554
7.74	0.697352	0.504097
7.75	0.706369	0.501271
7.76	0.702495	0.497389
7.77	0.707102	0.500328
7.78	0.723571	0.50232
7.79	0.720617	0.499184
7.8	0.72285	0.491206
7.81	0.73001	0.495119
7.82	0.742538	0.499494
7.83	0.730828	0.48726
7.84	0.723377	0.490472
7.85	0.71854	0.485201
7.86	0.722752	0.486541
7.87	0.712318	0.494918
7.88	0.71203	0.488859
7.89	0.722127	0.498042
7.9	0.734303	0.504633
7.91	0.730542	0.494617
7.92	0.741741	0.495053
7.93	0.735034	0.490213
7.94	0.73078	0.496988
7.95	0.72684	0.498932
7.96	0.728822	0.4981
7.97	0.731121	0.497953
7.98	0.73036	0.497493
7.99	0.723642	0.500707
8	0.73302	0.491445
8.01	0.736949	0.497228
8.02	0.741223	0.506154
8.03	0.733658	0.510127
8.04	0.71542	0.513438
8.05	0.728396	0.507162
8.06	0.729306	0.515053
8.07	0.730737	0.522004
8.08	0.74721	0.516676
8.09	0.741482	0.525448
8.1	0.749873	0.52055
8.11	0.740313	0.517451
8.12	0.745413	0.516937
8.13	0.730279	0.516138
8.14	0.721801	0.516042
8.15	0.728092	0.525462
8.16	0.724361	0.532744
8.17	0.727396	0.540597
8.18	0.733153	0.543995
8.19	0.727723	0.541731
8.2	0.72299	0.545994
8.21	0.722022	0.551736
8.22	0.734497	0.550213
8.23	0.737788	0.54687
8.24	0.727568	0.546739
8.25	0.725425	0.549194
8.26	0.730561	0.550355
8.27	0.734469	0.551826
8.28	0.74063	0.557857
8.29	0.736848	0.569668
8.3	0.751158	0.567157
8.31	0.761532	0.570524
8.32	0.768026	0.563635
8.33	0.770863	0.564529
8.34	0.766122	0.567482
8.35	0.763282	0.567541
8.36	0.756733	0.574713
8.37	0.76067	0.585806
8.38	0.75339	0.587413
8.39	0.754449	0.590419
8.4	0.769497	0.58922
8.41	0.779729	0.589205
8.42	0.781818	0.595088
8.43	0.783401	0.593378
8.44	0.78563	0.592162
8.45	0.769181	0.586339
8.46	0.771436	0.578203
8.47	0.774222	0.56935
8.48	0.768343	0.581947
8.49	0.756973	0.587486
8.5	0.766343	0.596291
8.51	0.76543	0.612488
8.52	0.760746	0.613968
8.53	0.765509	0.624183
8.54	0.765277	0.615816
8.55	0.77138	0.618115
8.56	0.771758	0.622095
8.57	0.772285	0.614546
8.58	0.76378	0.610583
8.59	0.765382	0.617966
8.6	0.769314	0.61055
8.61	0.766727	0.607129
8.62	0.772739	0.615081
8.63	0.763754	0.609353
8.64	0.766155	0.61177
8.65	0.764912	0.605168
8.66	0.773551	0.59495
8.67	0.788654	0.594681
8.68	0.787158	0.594345
8.69	0.7908	0.59459
8.7	0.794853	0.592983
8.71	0.797045	0.591286
8.72	0.794007	0.588932
8.73	0.796177	0.587149
8.74	0.790155	0.575096
8.75	0.780004	0.573311
8.76	0.777378	0.580262
8.77	0.762203	0.588254
8.78	0.756003	0.578213
8.79	0.765507	0.560198
8.8	0.775193	0.568652
8.81	0.768698	0.561389
8.82	0.755882	0.554405
8.83	0.754572	0.545678
8.84	0.748895	0.534465
8.85	0.732713	0.536667
8.86	0.74643	0.540807
8.87	0.750446	0.546008
8.88	0.748967	0.537095
8.89	0.732863	0.539813
8.9	0.722353	0.544273
8.91	0.727098	0.551261
8.92	0.714561	0.560292
8.93	0.722428	0.574863
8.94	0.736359	0.577908
8.95	0.733737	0.564913
8.96	0.735802	0.583145
8.97	0.726791	0.585967
8.98	0.728994	0.585515
8.99	0.730249	0.582634
9	0.732321	0.580728
9.01	0.723968	0.589759
9.02	0.73064	0.589881
9.03	0.742527	0.596223
9.04	0.729876	0.595499
9.05	0.724324	0.590184
9.06	0.730877	0.586313
9.07	0.737433	0.572924
9.08	0.720889	0.574768
9.09	0.712113	0.571074
9.1	0.703176	0.584775
9.11	0.710035	0.575138
9.12	0.711237	0.580749
9.13	0.713047	0.58404
9.14	0.71031	0.588641
9.15	0.704699	0.589954
9.16	0.706495	0.595001
9.17	0.694532	0.592497
9.18	0.703104	0.60192
9.19	0.709413	0.611078
9.2	0.71425	0.612984
9.21	0.713006	0.61216
9.22	0.721754	0.616657
9.23	0.710979	0.630985
9.24	0.70682	0.643887
9.25	0.716467	0.640817
9.26	0.709722	0.644786
9.27	0.707521	0.637529
9.28	0.704486	0.649433
9.29	0.700206	0.650868
9.3	0.697007	0.649545
9.31	0.690601	0.639983
9.32	0.706331	0.645015
9.33	0.706752	0.631638
9.34	0.711238	0.634221
9.35	0.709187	0.640461
9.36	0.705414	0.645306
9.37	0.723724	0.648153
9.38	0.725169	0.650565
9.39	0.71842	0.659081
9.4	0.723263	0.640026
9.41	0.720169	0.633578
9.42	0.716838	0.627706
9.43	0.719594	0.639282
9.44	0.733521	0.63143
9.45	0.733429	0.623769
9.46	0.724201	0.612503
9.47	0.731124	0.603336
9.48	0.736343	0.613656
9.49	0.740092	0.604789
9.5	0.736339	0.596198
9.51	0.737072	0.60103
9.52	0.733799	0.583339
9.53	0.731388	0.579804
9.54	0.734449	0.574188
9.55	0.736778	0.578883
9.56	0.736593	0.588308
9.57	0.732321	0.575435
9.58	0.74825	0.589548
9.59	0.747166	0.590948
9.6	0.729128	0.576822
9.61	0.724246	0.58324
9.62	0.730517	0.587563
9.63	0.714757	0.578392
9.64	0.713935	0.575828
9.65	0.708832	0.574566
9.66	0.713813	0.572838
9.67	0.716917	0.568268
9.68	0.719824	0.584114
9.69	0.714696	0.5939
9.7	0.718552	0.590947
9.71	0.705474	0.56824
9.72	0.705196	0.563644
9.73	0.711103	0.575835
9.74	0.725403	0.581068
9.75	0.723882	0.588415
9.76	0.729003	0.587043
9.77	0.726976	0.600878
9.78	0.725409	0.598402
9.79	0.744823	0.60136
9.8	0.744101	0.595331
9.81	0.745734	0.602517
9.82	0.751194	0.598291
9.83	0.755418	0.613726
9.84	0.757025	0.605891
9.85	0.756329	0.600447
9.86	0.762403	0.598784
9.87	0.774149	0.605307
9.88	0.751426	0.604191
9.89	0.747322	0.601513
9.9	0.750352	0.592296
9.91	0.756569	0.60793
9.92	0.747342	0.587379
9.93	0.743044	0.585209
9.94	0.732897	0.585452
9.95	0.738092	0.58905
9.96	0.73567	0.588229
9.97	0.737338	0.59282
9.98	0.743121	0.592495
9.99	0.742449	0.60127
10	0.741304	0.606567
10.01	0.749996	0.61071
10.02	0.753337	0.620515
10.03	0.740062	0.617901
10.04	0.741395	0.617094
10.05	0.74205	0.621674
10.06	0.750753	0.618482
10.07	0.739556	0.608739
10.08	0.729946	0.605938
10.09	0.734954	0.609256
10.1	0.732716	0.612151
10.11	0.722044	0.608689
10.12	0.726225	0.606985
10.13	0.729919	0.593947
10.14	0.725098	0.600186
10.15	0.728884	0.593634
10.16	0.729061	0.575808
10.17	0.732251	0.588199
10.18	0.732653	0.579001
10.19	0.730829	0.588776
10.2	0.738139	0.59861
10.21	0.734918	0.60051
10.22	0.732447	0.61153
10.23	0.725869	0.612063
10.24	0.731669	0.609954
10.25	0.742254	0.601597
10.26	0.744285	0.597262
10.27	0.739672	0.603902
10.28	0.741152	0.598869
10.29	0.739481	0.589238
10.3	0.733966	0.589927
10.31	0.738201	0.580935
10.32	0.723347	0.578269
10.33	0.725025	0.575516
10.34	0.725958	0.578113
10.35	0.737043	0.581704
10.36	0.737537	0.580666
10.37	0.735873	0.581774
10.38	0.737674	0.585989
10.39	0.731481	0.59257
10.4	0.721611	0.573146
10.41	0.727828	0.581245
10.42	0.720376	0.575463
10.43	0.730954	0.577905
10.44	0.720206	0.565457
10.45	0.721688	0.569383
10.46	0.715897	0.569864
10.47	0.721465	0.583146
10.48	0.714843	0.580463
10.49	0.712151	0.582988
10.5	0.717343	0.57274
10.51	0.718272	0.569049
10.52	0.708898	0.570769
10.53	0.714426	0.57336
10.54	0.70984	0.58288
10.55	0.707576	0.589766
10.56	0.71147	0.594467
10.57	0.711873	0.579831
10.58	0.713032	0.590731
10.59	0.710856	0.58281
10.6	0.724907	0.581311
10.61	0.724306	0.57425
10.62	0.720768	0.582075
10.63	0.720779	0.597708
10.64	0.729914	0.595191
10.65	0.720948	0.593516
10.66	0.726926	0.599089
10.67	0.723318	0.598769
10.68	0.722565	0.607477
10.69	0.729288	0.617388
10.7	0.728964	0.624475
10.71	0.735922	0.609257
10.72	0.750526	0.618141
10.73	0.743063	0.623197
10.74	0.72866	0.637457
10.75	0.738042	0.652335
10.76	0.73451	0.644798
10.77	0.727585	0.641641
10.78	0.722145	0.646456
10.79	0.724903	0.653854
10.8	0.726503	0.644667
10.81	0.720133	0.644834
10.82	0.71491	0.644587
10.83	0.726234	0.637252
10.84	0.720579	0.627544
10.85	0.716226	0.630232
10.86	0.712748	0.634005
10.87	0.713574	0.62044
10.88	0.711521	0.625829
10.89	0.711939	0.613764
10.9	0.708493	0.612669
10.91	0.721235	0.619934
10.92	0.73077	0.626978
10.93	0.725846	0.610681
10.94	0.717764	0.603083
10.95	0.717792	0.605606
10.96	0.720187	0.61737
10.97	0.720588	0.605013
10.98	0.70755	0.602262
10.99	0.710474	0.607962
11	0.712549	0.625321
11.01	0.718055	0.625508
11.02	0.716646	0.619033
11.03	0.721242	0.613651
11.04	0.715232	0.610494
11.05	0.722299	0.610589
11.06	0.721816	0.607121
11.07	0.73268	0.619302
11.08	0.722685	0.614842
11.09	0.728232	0.624874
11.1	0.725643	0.609983
11.11	0.731914	0.614238
11.12	0.742228	0.605291
11.13	0.721038	0.610909
11.14	0.713523	0.623867
11.15	0.718084	0.627224
11.16	0.718311	0.64081
11.17	0.718042	0.649609
11.18	0.708612	0.649978
11.19	0.711697	0.658009
11.2	0.708791	0.660264
11.21	0.721526	0.659215
11.22	0.724684	0.651081
11.23	0.718043	0.649337
11.24	0.71887	0.659037
11.25	0.722504	0.67086
11.26	0.722098	0.64842
11.27	0.719046	0.629058
11.28	0.713366	0.635742
11.29	0.717665	0.625314
11.3	0.724032	0.619023
11.31	0.733673	0.634428
11.32	0.729091	0.629072
11.33	0.723579	0.635836
11.34	0.732063	0.636313
11.35	0.737326	0.629789
11.36	0.739709	0.617875
11.37	0.742848	0.632089
11.38	0.741061	0.626724
11.39	0.737847	0.625828
11.4	0.728863	0.62273
11.41	0.732595	0.634365
11.42	0.730982	0.629207
11.43	0.733877	0.61884
11.44	0.729888	0.619144
11.45	0.72404	0.616384
11.46	0.716538	0.610191
11.47	0.720034	0.601164
11.48	0.73089	0.595019
11.49	0.741447	0.593307
11.5	0.727321	0.59375
11.51	0.72859	0.600012
11.52	0.724394	0.601874
11.53	0.717666	0.602638
11.54	0.731339	0.599021
11.55	0.714942	0.618513
11.56	0.721866	0.610807
11.57	0.722904	0.599813
11.58	0.71555	0.604052
11.59	0.722114	0.614818
11.6	0.723352	0.593245
11.61	0.734187	0.592266
11.62	0.729834	0.596691
11.63	0.733818	0.609078
11.64	0.740476	0.597176
11.65	0.747816	0.596916
11.66	0.74487	0.60406
11.67	0.741347	0.610183
11.68	0.739041	0.603662
11.69	0.741294	0.605487
11.7	0.745063	0.601093
11.71	0.742128	0.595854
11.72	0.73691	0.615467
11.73	0.737686	0.627902
11.74	0.722452	0.633061
11.75	0.738276	0.630724
11.76	0.737576	0.628129
11.77	0.738556	0.623837
11.78	0.729835	0.629988
11.79	0.732516	0.628943
11.8	0.721958	0.609231
11.81	0.716145	0.624306
11.82	0.710824	0.626391
11.83	0.719289	0.649422
11.84	0.730419	0.640075
11.85	0.732642	0.625157
11.86	0.72127	0.645394
11.87	0.730576	0.642608
11.88	0.75225	0.632281
11.89	0.753888	0.645471
11.9	0.749461	0.641737
11.91	0.741562	0.655097
11.92	0.749834	0.657463
11.93	0.749085	0.657412
11.94	0.738644	0.651025
11.95	0.731297	0.649842
11.96	0.74052	0.646918
11.97	0.753247	0.637307
11.98	0.753241	0.644505
11.99	0.738331	0.647742
12	0.751895	0.638133
12.01	0.749051	0.634352
12.02	0.755501	0.628513
12.03	0.749459	0.628159
12.04	0.755677	0.634193
12.05	0.742851	0.635988
12.06	0.748575	0.634818
12.07	0.747581	0.619509
12.08	0.760149	0.613867
12.09	0.760607	0.623133
12.1	0.753829	0.622317
12.11	0.765393	0.614726
12.12	0.765479	0.616258
12.13	0.76476	0.595124
12.14	0.757214	0.602073
12.15	0.742692	0.589422
12.16	0.731806	0.59222
12.17	0.734398	0.583397
12.18	0.73341	0.594442
12.19	0.728014	0.597858
12.2	0.729659	0.61518
12.21	0.726716	0.622123
12.22	0.736964	0.612625
12.23	0.723063	0.599847
12.24	0.726221	0.598813
12.25	0.733523	0.592593
12.26	0.743247	0.601179
12.27	0.751594	0.604447
12.28	0.746801	0.595289
12.29	0.742167	0.588387
12.3	0.741023	0.586919
12.31	0.738692	0.575218
12.32	0.749814	0.582238
12.33	0.749572	0.599135
12.34	0.742162	0.599614
12.35	0.745846	0.595918
12.36	0.750145	0.605142
12.37	0.746888	0.600899
12.38	0.750915	0.605666
12.39	0.745826	0.597921
12.4	0.743108	0.602032
12.41	0.741421	0.597791
12.42	0.738635	0.610488
12.43	0.741147	0.597278
12.44	0.740458	0.592216
12.45	0.749219	0.591489
12.46	0.76197	0.597079
12.47	0.760279	0.596699
12.48	0.767268	0.598987
12.49	0.764318	0.596669
12.5	0.76805	0.595503
12.51	0.769531	0.598119
12.52	0.775496	0.596126
12.53	0.775562	0.600539
12.54	0.788453	0.591928
12.55	0.793596	0.605179
12.56	0.805763	0.594571
12.57	0.814117	0.582191
12.58	0.815987	0.58226
12.59	0.811466	0.583157
12.6	0.804948	0.571055
12.61	0.812456	0.575005
12.62	0.805738	0.584124
12.63	0.813362	0.585272
12.64	0.813149	0.581192
12.65	0.829112	0.574744
12.66	0.823598	0.577937
12.67	0.829685	0.581463
12.68	0.821893	0.579647
12.69	0.827021	0.577315
12.7	0.831617	0.573056
12.71	0.818235	0.574727
12.72	0.818398	0.58192
12.73	0.817775	0.585543
12.74	0.808561	0.57761
12.75	0.815434	0.582985
12.76	0.808501	0.586167
12.77	0.812025	0.598287
12.78	0.817423	0.592542
12.79	0.826153	0.590837
12.8	0.8395	0.583226
12.81	0.833889	0.591261
12.82	0.82244	0.577652
12.83	0.816101	0.572076
12.84	0.82661	0.575688
12.85	0.835567	0.565779
12.86	0.836668	0.553537
12.87	0.823573	0.557647
12.88	0.837435	0.553222
12.89	0.833443	0.56416
12.9	0.833368	0.573191
12.91	0.842827	0.571319
12.92	0.835114	0.584858
12.93	0.835482	0.584339
12.94	0.847222	0.573767
12.95	0.841243	0.571667
12.96	0.840013	0.574493
12.97	0.83395	0.571133
12.98	0.831803	0.569526
12.99	0.831625	0.580576
13	0.825316	0.579233
13.01	0.82496	0.581941
13.02	0.813195	0.584477
13.03	0.817903	0.589256
13.04	0.818419	0.591212
13.05	0.828666	0.596071
13.06	0.822466	0.592694
13.07	0.814536	0.587982
13.08	0.810085	0.588745
13.09	0.807721	0.593102
13.1	0.800554	0.58603
13.11	0.805279	0.596919
13.12	0.804707	0.586618
13.13	0.804771	0.585127
13.14	0.806501	0.586944
13.15	0.807435	0.581594
13.16	0.802763	0.586602
13.17	0.803419	0.582627
13.18	0.806467	0.581
13.19	0.811072	0.570821
13.2	0.806699	0.583795
13.21	0.813555	0.589958
13.22	0.818765	0.575224
13.23	0.82322	0.587204
13.24	0.818444	0.583907
13.25	0.830773	0.585524
13.26	0.830084	0.583604
13.27	0.815487	0.573153
13.28	0.806262	0.568947
13.29	0.809575	0.572974
13.3	0.814359	0.575943
13.31	0.804286	0.57293
13.32	0.803709	0.567592
13.33	0.810371	0.569569
13.34	0.793948	0.565105
13.35	0.796011	0.561223
13.36	0.800047	0.556917
13.37	0.793545	0.56512
13.38	0.800113	0.568005
13.39	0.798879	0.564074
13.4	0.798007	0.566072
13.41	0.811219	0.562012
13.42	0.81083	0.57037
13.43	0.807951	0.566122
13.44	0.818571	0.571242
13.45	0.816211	0.568268
13.46	0.822686	0.565986
13.47	0.813296	0.570349
13.48	0.815085	0.578728
13.49	0.817004	0.564189
13.5	0.814486	0.579846
13.51	0.807114	0.581837
13.52	0.795995	0.566702
13.53	0.799601	0.564769
13.54	0.800434	0.565852
13.55	0.806476	0.579822
13.56	0.815423	0.576345
13.57	0.823333	0.57995
13.58	0.820913	0.58025
13.59	0.810929	0.576578
13.6	0.810507	0.575956
13.61	0.805384	0.591573
13.62	0.812674	0.591736
13.63	0.815597	0.59038
13.64	0.828292	0.595305
13.65	0.813829	0.587363
13.66	0.812385	0.596548
13.67	0.818966	0.57157
13.68	0.819366	0.578087
13.69	0.816678	0.571732
13.7	0.81557	0.574818
13.71	0.825213	0.570487
13.72	0.827457	0.571048
13.73	0.827274	0.571687
13.74	0.832317	0.561645
13.75	0.832095	0.5557
13.76	0.831886	0.56372
13.77	0.818181	0.564607
13.78	0.820179	0.563465
13.79	0.819907	0.563477
13.8	0.817756	0.575362
13.81	0.818685	0.578103
13.82	0.815839	0.571404
13.83	0.808	0.584012
13.84	0.79676	0.575361
13.85	0.805118	0.568035
13.86	0.800565	0.564215
13.87	0.805979	0.560754
13.88	0.801496	0.553663
13.89	0.802781	0.566047
13.9	0.796908	0.567205
13.91	0.800264	0.553563
13.92	0.790593	0.561115
13.93	0.785111	0.569133
13.94	0.774555	0.563615
13.95	0.778791	0.564358
13.96	0.778606	0.571499
13.97	0.780937	0.565578
13.98	0.787391	0.571526
13.99	0.787094	0.570335
14	0.783931	0.547566
14.01	0.780282	0.557294
14.02	0.77253	0.565506
14.03	0.7783	0.559604
14.04	0.783381	0.550779
14.05	0.782119	0.559361
14.06	0.777822	0.555768
14.07	0.784682	0.563335
14.08	0.774351	0.560823
14.09	0.766434	0.559373
14.1	0.781529	0.565093
14.11	0.780337	0.560501
14.12	0.759482	0.568066
14.13	0.769038	0.57419
14.14	0.760924	0.571151
14.15	0.759729	0.582018
14.16	0.769715	0.575772
14.17	0.765539	0.578227
14.18	0.754634	0.574871
14.19	0.761265	0.58305
14.2	0.762441	0.575133
14.21	0.759913	0.574219
14.22	0.775866	0.583766
14.23	0.772947	0.582204
14.24	0.780543	0.576353
14.25	0.773126	0.570108
14.26	0.767757	0.570225
14.27	0.7711	0.574481
14.28	0.771179	0.572458
14.29	0.77053	0.566481
14.3	0.786038	0.549612
14.31	0.786894	0.549713
14.32	0.786734	0.551571
14.33	0.801167	0.547047
14.34	0.819867	0.551613
14.35	0.823063	0.551828
14.36	0.825351	0.560965
14.37	0.82549	0.557175
14.38	0.816997	0.543934
14.39	0.821141	0.549998
14.4	0.821385	0.560382
14.41	0.830435	0.560657
14.42	0.843146	0.542269
14.43	0.834666	0.551024
14.44	0.827026	0.551385
14.45	0.814507	0.559486
14.46	0.824384	0.566627
14.47	0.82769	0.570157
14.48	0.833974	0.569336
14.49	0.835413	0.565262
14.5	0.829799	0.575242
14.51	0.830748	0.569565
14.52	0.852428	0.559201
14.53	0.83653	0.561594
14.54	0.849978	0.572378
14.55	0.851721	0.58103
14.56	0.845693	0.583368
14.57	0.838245	0.576978
14.58	0.84159	0.581205
14.59	0.82747	0.583485
14.6	0.829839	0.589248
14.61	0.799366	0.58829
14.62	0.801055	0.594983
14.63	0.787384	0.593031
14.64	0.784684	0.599833
14.65	0.780205	0.600172
14.66	0.772438	0.596794
14.67	0.77439	0.597048
14.68	0.783305	0.587826
14.69	0.795394	0.579718
14.7	0.799421	0.587926
14.71	0.798891	0.583037
14.72	0.79785	0.5957
14.73	0.791635	0.595289
14.74	0.803995	0.589791
14.75	0.790098	0.588086
14.76	0.788185	0.593138
14.77	0.792068	0.592946
14.78	0.789312	0.586812
14.79	0.796702	0.593682
14.8	0.790517	0.594228
14.81	0.792618	0.589186
14.82	0.794246	0.6009
14.83	0.792001	0.592349
14.84	0.788389	0.582853
14.85	0.796539	0.576611
14.86	0.797678	0.59389
14.87	0.784093	0.592672
14.88	0.787988	0.588363
14.89	0.785639	0.589489
14.9	0.774891	0.576868
14.91	0.79023	0.572552
14.92	0.798537	0.567819
14.93	0.78346	0.554825
14.94	0.778301	0.547932
14.95	0.771532	0.550709
14.96	0.770958	0.550264
14.97	0.772114	0.544931
14.98	0.765513	0.540325
14.99	0.768923	0.54479
15	0.768801	0.546236
15.01	0.767425	0.541645
15.02	0.762331	0.547827
15.03	0.753784	0.555564
15.04	0.763441	0.557246
15.05	0.773324	0.546026
15.06	0.764583	0.527
15.07	0.773622	0.526229
15.08	0.778749	0.524572
15.09	0.765407	0.522716
15.1	0.775195	0.524784
15.11	0.784794	0.531166
15.12	0.774397	0.526178
15.13	0.773612	0.53515
15.14	0.788908	0.522344
15.15	0.791024	0.534728
15.16	0.794216	0.519086
15.17	0.796156	0.516348
15.18	0.792532	0.522831
15.19	0.784299	0.533372
15.2	0.798305	0.53077
15.21	0.794986	0.527941
15.22	0.811482	0.521204
15.23	0.814036	0.523369
15.24	0.808971	0.529006
15.25	0.815438	0.530819
15.26	0.81707	0.539388
15.27	0.820435	0.544778
15.28	0.81945	0.532078
15.29	0.834986	0.533455
15.3	0.835305	0.544373
15.31	0.82576	0.538772
15.32	0.810856	0.549494
15.33	0.807088	0.553409
15.34	0.803396	0.557958
15.35	0.807506	0.563623
15.36	0.810836	0.549119
15.37	0.809653	0.551357
15.38	0.830135	0.555779
15.39	0.817997	0.554287
15.4	0.818313	0.561741
15.41	0.812062	0.563787
15.42	0.820638	0.576921
15.43	0.805687	0.567369
15.44	0.808863	0.562153
15.45	0.812975	0.560337
15.46	0.804382	0.552629
15.47	0.803908	0.550216
15.48	0.80168	0.545335
15.49	0.79782	0.553609
15.5	0.807542	0.544689
15.51	0.808224	0.557735
15.52	0.811431	0.551876
15.53	0.807666	0.558409
15.54	0.80505	0.57411
15.55	0.795229	0.577786
15.56	0.799622	0.582546
15.57	0.800516	0.581709
15.58	0.794716	0.584255
15.59	0.800704	0.577867
15.6	0.793053	0.57676
15.61	0.790118	0.581571
15.62	0.797495	0.568265
15.63	0.790474	0.556492
15.64	0.790126	0.553269
15.65	0.784383	0.566198
15.66	0.76965	0.563639
15.67	0.77263	0.560188
15.68	0.787835	0.558828
15.69	0.784292	0.567489
15.7	0.783667	0.574875
15.71	0.780833	0.575241
15.72	0.791909	0.574352
15.73	0.787116	0.573986
15.74	0.787405	0.56277
15.75	0.799764	0.561167
15.76	0.793185	0.555718
15.77	0.783405	0.563872
15.78	0.785352	0.564292
15.79	0.78925	0.57338
15.8	0.78991	0.578691
15.81	0.773569	0.571477
15.82	0.769417	0.567692
15.83	0.767288	0.571305
15.84	0.773566	0.569049
15.85	0.763814	0.578785
15.86	0.761887	0.577981
15.87	0.765899	0.576375
15.88	0.769311	0.576164
15.89	0.769287	0.581427
15.9	0.76718	0.577652
15.91	0.77715	0.581227
15.92	0.779517	0.586838
15.93	0.788883	0.57244
15.94	0.776588	0.570466
15.95	0.780106	0.580783
15.96	0.785463	0.574068
15.97	0.777059	0.578714
15.98	0.789519	0.573503
15.99	0.787706	0.570725
16	0.776273	0.568925
16.01	0.786451	0.562873
16.02	0.786174	0.564357
16.03	0.79202	0.574187
16.04	0.785076	0.57952
16.05	0.786399	0.577398
16.06	0.781349	0.56822
16.07	0.790586	0.567079
16.08	0.802976	0.572184
16.09	0.784072	0.577144
16.1	0.776129	0.586578
16.11	0.77425	0.585374
16.12	0.76285	0.589334
16.13	0.771382	0.5966
16.14	0.771379	0.59731
16.15	0.769337	0.583283
16.16	0.776069	0.567098
16.17	0.767232	0.576796
16.18	0.756746	0.566406
16.19	0.755633	0.564695
16.2	0.758305	0.571186
16.21	0.752037	0.566741
16.22	0.75213	0.572018
16.23	0.74878	0.567379
16.24	0.748466	0.576483
16.25	0.739619	0.576299
16.26	0.734626	0.564704
16.27	0.739783	0.568346
16.28	0.74715	0.564219
16.29	0.730681	0.56725
16.3	0.746805	0.561771
16.31	0.745865	0.55449
16.32	0.747125	0.56639
16.33	0.747655	0.568921
16.34	0.749993	0.565067
16.35	0.754778	0.566295
16.36	0.765262	0.556177
16.37	0.751732	0.561869
16.38	0.759978	0.565314
16.39	0.758858	0.566576
16.4	0.768173	0.568314
16.41	0.759053	0.563321
16.42	0.763837	0.561337
16.43	0.765536	0.557389
16.44	0.767615	0.567323
16.45	0.76992	0.560053
16.46	0.753949	0.56858
16.47	0.757726	0.565968
16.48	0.766074	0.569859
16.49	0.766389	0.557497
16.5	0.759056	0.553631
16.51	0.75454	0.560961
16.52	0.759493	0.569639
16.53	0.756377	0.558182
16.54	0.765958	0.549841
16.55	0.761178	0.567744
16.56	0.768507	0.570434
16.57	0.763336	0.572225
16.58	0.763666	0.566341
16.59	0.76309	0.572784
16.6	0.761506	0.561696
16.61	0.760482	0.560592
16.62	0.749804	0.563136
16.63	0.752162	0.564446
16.64	0.755463	0.571551
16.65	0.758494	0.584129
16.66	0.754919	0.598407
16.67	0.753431	0.599991
16.68	0.763092	0.609542
16.69	0.755118	0.605799
16.7	0.755367	0.590319
16.71	0.751142	0.590171
16.72	0.750739	0.589307
16.73	0.752613	0.590778
16.74	0.763953	0.607038
16.75	0.773934	0.599102
16.76	0.777622	0.596777
16.77	0.754773	0.58544
16.78	0.765304	0.580606
16.79	0.759271	0.586716
16.8	0.756836	0.599468
16.81	0.766142	0.597911
16.82	0.768283	0.608233
16.83	0.762452	0.61423
16.84	0.755192	0.610993
16.85	0.75941	0.598602
16.86	0.755385	0.604032
16.87	0.761069	0.59721
16.88	0.749801	0.590958
16.89	0.748737	0.577243
16.9	0.756152	0.571396
16.91	0.755879	0.590287
16.92	0.745861	0.586422
16.93	0.740315	0.580253
16.94	0.739805	0.594942
16.95	0.744025	0.595074
16.96	0.755766	0.589105
16.97	0.76257	0.58362
16.98	0.760385	0.593843
16.99	0.772871	0.591005
17	0.768253	0.590411
17.01	0.766684	0.588651
17.02	0.75177	0.59122
17.03	0.743374	0.59048
17.04	0.737693	0.578214
17.05	0.739594	0.585522
17.06	0.734555	0.582549
17.07	0.731457	0.594061
17.08	0.735119	0.588266
17.09	0.723916	0.579958
17.1	0.732381	0.577817
17.11	0.722236	0.582045
17.12	0.719715	0.575841
17.13	0.738307	0.579323
17.14	0.741982	0.580969
17.15	0.749327	0.580922
17.16	0.752368	0.572351
17.17	0.750073	0.574621
17.18	0.749179	0.580192
17.19	0.754913	0.588363
17.2	0.755522	0.597945
17.21	0.758015	0.585066
17.22	0.761554	0.57866
17.23	0.758323	0.5862
17.24	0.766154	0.5872
17.25	0.7562	0.587938
17.26	0.757554	0.594758
17.27	0.747246	0.585526
17.28	0.745643	0.581542
17.29	0.746093	0.575662
17.3	0.757424	0.58738
17.31	0.753622	0.586662
17.32	0.739749	0.592807
17.33	0.748205	0.598227
17.34	0.747463	0.597506
17.35	0.746468	0.588864
17.36	0.741818	0.595062
17.37	0.741139	0.578023
17.38	0.74077	0.572695
17.39	0.733985	0.566424
17.4	0.741523	0.566892
17.41	0.760369	0.563914
17.42	0.755069	0.56697
17.43	0.745851	0.560552
17.44	0.750728	0.552519
17.45	0.755115	0.541792
17.46	0.753728	0.548801
17.47	0.751324	0.550737
17.48	0.754938	0.542751
17.49	0.756904	0.546172
17.5	0.743716	0.541063
17.51	0.744556	0.553457
17.52	0.74403	0.571423
17.53	0.746638	0.567274
17.54	0.750631	0.567328
17.55	0.737762	0.569123
17.56	0.744706	0.564336
17.57	0.744744	0.565598
17.58	0.738498	0.563023
17.59	0.735164	0.567699
17.6	0.741542	0.577586
17.61	0.749501	0.565159
17.62	0.746601	0.566715
17.63	0.757266	0.569398
17.64	0.76039	0.566036
17.65	0.759699	0.560367
17.66	0.76448	0.554133
17.67	0.759848	0.558576
17.68	0.764484	0.555588
17.69	0.769235	0.558049
17.7	0.777755	0.556698
17.71	0.77739	0.565053
17.72	0.763791	0.568128
17.73	0.775578	0.565451
17.74	0.763381	0.569328
17.75	0.771278	0.555366
17.76	0.754017	0.556972
17.77	0.759478	0.554405
17.78	0.757185	0.551682
17.79	0.752728	0.550422
17.8	0.751344	0.543755
17.81	0.755574	0.548625
17.82	0.76387	0.540719
17.83	0.757443	0.543521
17.84	0.763496	0.541481
17.85	0.782835	0.532666
17.86	0.78174	0.535397
17.87	0.779727	0.525871
17.88	0.775376	0.533239
17.89	0.772872	0.535216
17.9	0.776949	0.540581
17.91	0.778413	0.536636
17.92	0.785236	0.543196
17.93	0.78431	0.554888
17.94	0.792037	0.551313
17.95	0.79072	0.551094
17.96	0.783082	0.555863
17.97	0.784166	0.544567
17.98	0.774033	0.549188
17.99	0.782289	0.549229
18	0.778794	0.541909
18.01	0.76069	0.539697
18.02	0.761252	0.538638
18.03	0.770187	0.535347
18.04	0.763159	0.538677
18.05	0.760985	0.545884
18.06	0.769551	0.542522
18.07	0.786221	0.550813
18.08	0.776515	0.548694
18.09	0.77702	0.549084
18.1	0.787743	0.553333
18.11	0.784251	0.543545
18.12	0.789683	0.535104
18.13	0.788728	0.535485
18.14	0.77826	0.525871
18.15	0.779326	0.526956
18.16	0.791115	0.529998
18.17	0.790366	0.53258
18.18	0.796382	0.523516
18.19	0.784722	0.524685
18.2	0.792664	0.522901
18.21	0.790848	0.539872
18.22	0.788365	0.525125
18.23	0.78106	0.532656
18.24	0.778001	0.527334
18.25	0.784194	0.531405
18.26	0.783993	0.53803
18.27	0.783273	0.537444
18.28	0.789571	0.533983
18.29	0.794173	0.530064
18.3	0.797287	0.521649
18.31	0.788851	0.52281
18.32	0.798271	0.52059
18.33	0.795701	0.518641
18.34	0.791683	0.520741
18.35	0.800002	0.522577
18.36	0.788085	0.521549
18.37	0.786364	0.526663
18.38	0.792315	0.527709
18.39	0.793127	0.52468
18.4	0.78939	0.517276
18.41	0.783967	0.513765
18.42	0.789662	0.517434
18.43	0.792691	0.513213
18.44	0.800914	0.515377
18.45	0.811323	0.52427
18.46	0.803736	0.528939
18.47	0.802439	0.521608
18.48	0.800446	0.511812
18.49	0.8059	0.513106
18.5	0.800467	0.517851
18.51	0.798128	0.515638
18.52	0.792969	0.514411
18.53	0.797123	0.515763
18.54	0.79022	0.525021
18.55	0.797616	0.534452
18.56	0.800091	0.534978
18.57	0.802607	0.535536
18.58	0.806563	0.544139
18.59	0.800338	0.526357
18.6	0.802357	0.53347
18.61	0.803292	0.523159
18.62	0.804853	0.523199
18.63	0.798569	0.538909
18.64	0.793687	0.533966
18.65	0.790907	0.536702
18.66	0.795524	0.540311
18.67	0.789762	0.530788
18.68	0.780157	0.529678
18.69	0.794495	0.527034
18.7	0.806405	0.528502
18.71	0.792953	0.524206
18.72	0.782244	0.523778
18.73	0.782925	0.540609
18.74	0.794874	0.537879
18.75	0.782204	0.530782
18.76	0.79119	0.538962
18.77	0.780218	0.548208
18.78	0.777752	0.548877
18.79	0.778541	0.542887
18.8	0.769379	0.547921
18.81	0.766163	0.550265
18.82	0.750754	0.552465
18.83	0.754694	0.553923
18.84	0.757054	0.547631
18.85	0.762509	0.554187
18.86	0.755595	0.549723
18.87	0.752493	0.548528
18.88	0.754342	0.551266
18.89	0.762235	0.577651
18.9	0.75981	0.583105
18.91	0.766662	0.562075
18.92	0.755966	0.579036
18.93	0.758207	0.575847
18.94	0.755432	0.57598
18.95	0.769058	0.573723
18.96	0.771649	0.573949
18.97	0.761429	0.581601
18.98	0.769339	0.577357
18.99	0.759867	0.569829
19	0.761805	0.573061
19.01	0.771849	0.580987
19.02	0.775229	0.560866
19.03	0.785214	0.563832
19.04	0.789245	0.571172
19.05	0.786834	0.567012
19.06	0.793131	0.571851
19.07	0.784168	0.570536
19.08	0.789045	0.563161
19.09	0.785393	0.561894
19.1	0.771395	0.556249
19.11	0.775273	0.556208
19.12	0.774833	0.553575
19.13	0.768215	0.553105
19.14	0.771878	0.557878
19.15	0.76891	0.555916
19.16	0.769023	0.556006
19.17	0.766745	0.555958
19.18	0.765159	0.553398
19.19	0.76231	0.565025
19.2	0.760418	0.570986
19.21	0.760999	0.573184
19.22	0.766427	0.569055
19.23	0.774231	0.57834
19.24	0.772713	0.578094
19.25	0.778836	0.566487
19.26	0.775832	0.567748
19.27	0.776218	0.563778
19.28	0.771398	0.561363
19.29	0.776347	0.558212
19.3	0.784778	0.568684
19.31	0.782138	0.566288
19.32	0.777415	0.559351
19.33	0.785989	0.564303
19.34	0.787802	0.552368
19.35	0.780385	0.560829
19.36	0.790175	0.550983
19.37	0.793383	0.544163
19.38	0.786907	0.536209
19.39	0.780283	0.536189
19.4	0.78278	0.530587
19.41	0.782871	0.53039
19.42	0.788218	0.533959
19.43	0.797627	0.533697
19.44	0.802813	0.532161
19.45	0.805947	0.535782
19.46	0.798709	0.525999
19.47	0.813829	0.525851
19.48	0.79806	0.529799
19.49	0.800698	0.534768
19.5	0.79469	0.536942
19.51	0.798224	0.532372
19.52	0.797292	0.531991
19.53	0.791099	0.533321
19.54	0.7999	0.528053
19.55	0.808999	0.528779
19.56	0.80297	0.535979
19.57	0.814529	0.538227
19.58	0.811973	0.534084
19.59	0.803867	0.530393
19.6	0.806902	0.537464
19.61	0.805516	0.540876
19.62	0.803063	0.542161
19.63	0.80301	0.550392
19.64	0.806746	0.547339
19.65	0.814278	0.561502
19.66	0.809467	0.553901
19.67	0.815731	0.56084
19.68	0.814978	0.56868
19.69	0.811475	0.560732
19.7	0.808494	0.566365
19.71	0.808558	0.565511
19.72	0.810185	0.567828
19.73	0.815445	0.565377
19.74	0.81859	0.570392
19.75	0.816323	0.574636
19.76	0.808884	0.560409
19.77	0.805363	0.563943
19.78	0.818021	0.559987
19.79	0.81451	0.553827
19.8	0.820902	0.560921
19.81	0.814214	0.564377
19.82	0.820437	0.563066
19.83	0.816585	0.563325
19.84	0.813804	0.547474
19.85	0.821071	0.557375
19.86	0.824116	0.554505
19.87	0.813438	0.556808
19.88	0.806341	0.553078
19.89	0.80784	0.558594
19.9	0.805137	0.564639
19.91	0.808466	0.548664
19.92	0.808521	0.542807
19.93	0.808214	0.549033
19.94	0.809487	0.557309
19.95	0.799068	0.552879
19.96	0.80626	0.552399
19.97	0.808745	0.562921
19.98	0.793461	0.562365
[truncated: 18,002 more rows]

## Sheet: Mut3
Time (ns)	RMSD Mut3 (nm)	RMSD Wild (nm)				0.889924
0	0.0005014	0.0005009
0.01	0.134292	0.138094
0.02	0.160887	0.168319
0.03	0.172228	0.190349
0.04	0.18604	0.190282
0.05	0.185794	0.21331
0.06	0.205982	0.219159
0.07	0.219236	0.221582
0.08	0.22606	0.217652
0.09	0.222627	0.224712
0.1	0.232058	0.227665
0.11	0.23116	0.231745
0.12	0.236833	0.229564
0.13	0.245625	0.234923
0.14	0.255565	0.238216
0.15	0.24362	0.240794
0.16	0.252222	0.243577
0.17	0.245736	0.248252
0.18	0.25395	0.27058
0.19	0.252851	0.255559
0.2	0.254538	0.260131
0.21	0.249641	0.259602
0.22	0.25748	0.269976
0.23	0.270826	0.272214
0.24	0.271056	0.263529
0.25	0.271625	0.272772
0.26	0.265475	0.26865
0.27	0.249931	0.273003
0.28	0.24805	0.272095
0.29	0.258713	0.271952
0.3	0.265246	0.272344
0.31	0.251742	0.285494
0.32	0.255167	0.289384
0.33	0.263814	0.28178
0.34	0.268717	0.283637
0.35	0.273384	0.285261
0.36	0.272695	0.303504
0.37	0.273134	0.307928
0.38	0.291316	0.319603
0.39	0.295032	0.316926
0.4	0.278245	0.314771
0.41	0.279957	0.305673
0.42	0.274372	0.322782
0.43	0.277507	0.316542
0.44	0.269153	0.317415
0.45	0.279307	0.317046
0.46	0.28723	0.313159
0.47	0.288669	0.321125
0.48	0.287367	0.328721
0.49	0.280942	0.323163
0.5	0.286455	0.319505
0.51	0.286513	0.323962
0.52	0.2863	0.323197
0.53	0.285483	0.338396
0.54	0.301472	0.347323
0.55	0.288799	0.338431
0.56	0.29944	0.3543
0.57	0.299123	0.344498
0.58	0.297149	0.347993
0.59	0.30917	0.3534
0.6	0.312032	0.363823
0.61	0.303149	0.374037
0.62	0.310472	0.374251
0.63	0.317366	0.372778
0.64	0.315162	0.367773
0.65	0.314107	0.374248
0.66	0.308393	0.374696
0.67	0.309816	0.379101
0.68	0.310148	0.387479
0.69	0.305509	0.388415
0.7	0.315947	0.391682
0.71	0.314028	0.386459
0.72	0.32121	0.388015
0.73	0.327996	0.386798
0.74	0.331516	0.385636
0.75	0.329292	0.374242
0.76	0.337992	0.368837
0.77	0.32416	0.367689
0.78	0.326638	0.37908
0.79	0.325367	0.379635
0.8	0.341371	0.368299
0.81	0.322941	0.365456
0.82	0.317967	0.360463
0.83	0.321076	0.350748
0.84	0.319082	0.343085
0.85	0.313377	0.35589
0.86	0.318303	0.363341
0.87	0.311932	0.362287
0.88	0.310286	0.361056
0.89	0.305591	0.361902
0.9	0.307152	0.362675
0.91	0.308084	0.375436
0.92	0.300936	0.369187
0.93	0.299293	0.360954
0.94	0.308474	0.363023
0.95	0.304862	0.367372
0.96	0.311474	0.371068
0.97	0.303897	0.369241
0.98	0.315957	0.364973
0.99	0.310357	0.377239
1	0.31316	0.374197
1.01	0.31953	0.360557
1.02	0.320908	0.353177
1.03	0.332006	0.34889
1.04	0.335991	0.350409
1.05	0.337284	0.356878
1.06	0.339616	0.355655
1.07	0.346266	0.357956
1.08	0.357235	0.360561
1.09	0.352712	0.367343
1.1	0.36075	0.369371
1.11	0.36567	0.368895
1.12	0.370715	0.380559
1.13	0.358493	0.389826
1.14	0.365963	0.391906
1.15	0.364656	0.391024
1.16	0.351603	0.388077
1.17	0.341195	0.389974
1.18	0.358463	0.384597
1.19	0.35676	0.381945
1.2	0.34756	0.384857
1.21	0.349191	0.393389
1.22	0.356633	0.380679
1.23	0.355604	0.382284
1.24	0.345756	0.381224
1.25	0.340563	0.37128
1.26	0.354297	0.355487
1.27	0.35726	0.357936
1.28	0.351075	0.363865
1.29	0.353636	0.363892
1.3	0.336423	0.367156
1.31	0.353162	0.375084
1.32	0.338844	0.377594
1.33	0.326875	0.374057
1.34	0.324551	0.379091
1.35	0.328278	0.37342
1.36	0.325754	0.375524
1.37	0.342631	0.375635
1.38	0.332405	0.375769
1.39	0.330952	0.369542
1.4	0.331072	0.364092
1.41	0.330939	0.375794
1.42	0.336047	0.371112
1.43	0.332253	0.380686
1.44	0.343647	0.387825
1.45	0.339583	0.388282
1.46	0.35364	0.380659
1.47	0.338779	0.386645
1.48	0.349067	0.384561
1.49	0.334801	0.390334
1.5	0.335343	0.38892
1.51	0.329559	0.392888
1.52	0.343053	0.392851
1.53	0.350465	0.384925
1.54	0.343723	0.388836
1.55	0.348483	0.380228
1.56	0.355133	0.378867
1.57	0.359593	0.378834
1.58	0.351472	0.383619
1.59	0.357509	0.385952
1.6	0.354171	0.385467
1.61	0.352717	0.385317
1.62	0.354994	0.393091
1.63	0.357378	0.397396
1.64	0.365684	0.389718
1.65	0.367322	0.387946
1.66	0.362609	0.388785
1.67	0.362216	0.389557
1.68	0.355604	0.40491
1.69	0.365358	0.399673
1.7	0.363408	0.405162
1.71	0.358314	0.403489
1.72	0.351277	0.409707
1.73	0.35139	0.411067
1.74	0.360277	0.414196
1.75	0.376022	0.406634
1.76	0.380184	0.411611
1.77	0.366011	0.408526
1.78	0.370616	0.39878
1.79	0.367531	0.391823
1.8	0.371603	0.384415
1.81	0.356489	0.390431
1.82	0.357513	0.390182
1.83	0.351617	0.385896
1.84	0.364917	0.390389
1.85	0.361935	0.393897
1.86	0.360447	0.412306
1.87	0.359614	0.399771
1.88	0.368474	0.406595
1.89	0.355057	0.387593
1.9	0.35874	0.387927
1.91	0.362143	0.386783
1.92	0.377033	0.382749
1.93	0.386607	0.381801
1.94	0.382189	0.391272
1.95	0.38187	0.392192
1.96	0.383366	0.411002
1.97	0.393587	0.405554
1.98	0.387131	0.40428
1.99	0.380754	0.408619
2	0.387662	0.41161
2.01	0.394784	0.416009
2.02	0.404675	0.42743
2.03	0.412748	0.418479
2.04	0.39964	0.423121
2.05	0.396857	0.420406
2.06	0.389199	0.425323
2.07	0.39559	0.426357
2.08	0.388284	0.429465
2.09	0.403274	0.424714
2.1	0.413208	0.426392
2.11	0.401674	0.421334
2.12	0.408563	0.413392
2.13	0.405864	0.421229
2.14	0.400705	0.431003
2.15	0.407889	0.419887
2.16	0.40526	0.426141
2.17	0.4016	0.42528
2.18	0.409481	0.429309
2.19	0.399837	0.428182
2.2	0.401846	0.429654
2.21	0.410857	0.438571
2.22	0.411172	0.433279
2.23	0.410181	0.423056
2.24	0.413174	0.430504
2.25	0.410828	0.425421
2.26	0.408257	0.429546
2.27	0.40729	0.445013
2.28	0.408377	0.441823
2.29	0.418031	0.449324
2.3	0.423631	0.436466
2.31	0.418155	0.430969
2.32	0.424068	0.43268
2.33	0.420643	0.43862
2.34	0.425169	0.427042
2.35	0.432116	0.444724
2.36	0.424951	0.441786
2.37	0.434431	0.426186
2.38	0.44552	0.437326
2.39	0.435952	0.439254
2.4	0.436941	0.441356
2.41	0.431973	0.446517
2.42	0.432456	0.444112
2.43	0.438146	0.457329
2.44	0.451456	0.460309
2.45	0.454363	0.460667
2.46	0.456649	0.458558
2.47	0.461355	0.460188
2.48	0.45715	0.458622
2.49	0.471381	0.456303
2.5	0.45867	0.448228
2.51	0.454206	0.448529
2.52	0.456769	0.453708
2.53	0.45833	0.448245
2.54	0.453108	0.456396
2.55	0.449084	0.461616
2.56	0.442875	0.459211
2.57	0.443372	0.458224
2.58	0.4428	0.464964
2.59	0.445112	0.462837
2.6	0.448666	0.458754
2.61	0.460859	0.462294
2.62	0.46401	0.464761
2.63	0.454696	0.47483
2.64	0.451893	0.475624
2.65	0.45843	0.478887
2.66	0.4675	0.486172
2.67	0.458379	0.476488
2.68	0.473542	0.479975
2.69	0.471264	0.473631
2.7	0.469273	0.472732
2.71	0.465678	0.479001
2.72	0.455445	0.476368
2.73	0.459506	0.468622
2.74	0.454712	0.464984
2.75	0.45488	0.470216
2.76	0.448482	0.466162
2.77	0.453563	0.472819
2.78	0.456441	0.464499
2.79	0.447066	0.47152
2.8	0.458036	0.461924
2.81	0.444843	0.462362
2.82	0.457098	0.470538
2.83	0.462409	0.467658
2.84	0.464113	0.464176
2.85	0.459408	0.466391
2.86	0.454242	0.47348
2.87	0.465197	0.486609
2.88	0.454385	0.479892
2.89	0.455952	0.498196
2.9	0.456665	0.487636
2.91	0.45308	0.50135
2.92	0.448731	0.500883
2.93	0.442569	0.496851
2.94	0.445765	0.507551
2.95	0.454445	0.507262
2.96	0.462651	0.507581
2.97	0.471623	0.504734
2.98	0.462837	0.496624
2.99	0.468242	0.491995
3	0.462886	0.502939
3.01	0.453814	0.50287
3.02	0.441068	0.509857
3.03	0.432774	0.514888
3.04	0.444112	0.507366
3.05	0.446389	0.516743
3.06	0.456335	0.523801
3.07	0.441922	0.52228
3.08	0.441742	0.512149
3.09	0.437855	0.505363
3.1	0.435272	0.511014
3.11	0.438436	0.50341
3.12	0.442606	0.507545
3.13	0.4298	0.503751
3.14	0.435589	0.512879
3.15	0.439457	0.5128
3.16	0.434719	0.506499
3.17	0.43868	0.516285
3.18	0.440323	0.503749
3.19	0.445196	0.50666
3.2	0.44628	0.505898
3.21	0.450704	0.507181
3.22	0.452495	0.505314
3.23	0.450868	0.505915
3.24	0.4498	0.500373
3.25	0.444884	0.488909
3.26	0.447555	0.499803
3.27	0.440907	0.509432
3.28	0.431686	0.496332
3.29	0.435058	0.499973
3.3	0.445177	0.501318
3.31	0.441781	0.495736
3.32	0.443096	0.499237
3.33	0.445552	0.499714
3.34	0.445168	0.504805
3.35	0.444175	0.505742
3.36	0.44408	0.513842
3.37	0.438957	0.500946
3.38	0.450863	0.50254
3.39	0.446658	0.496982
3.4	0.461349	0.503905
3.41	0.45452	0.502166
3.42	0.448797	0.501605
3.43	0.444325	0.511174
3.44	0.454585	0.501489
3.45	0.46452	0.502326
3.46	0.466029	0.496052
3.47	0.463541	0.506839
3.48	0.470559	0.494822
3.49	0.483427	0.493224
3.5	0.476147	0.500075
3.51	0.467803	0.494711
3.52	0.466715	0.502116
3.53	0.463309	0.484789
3.54	0.452809	0.490349
3.55	0.466227	0.499006
3.56	0.465221	0.498009
3.57	0.472135	0.492974
3.58	0.4802	0.498485
3.59	0.46529	0.51814
3.6	0.47167	0.507683
3.61	0.47548	0.505763
3.62	0.476772	0.508672
3.63	0.483151	0.518437
3.64	0.477777	0.504995
3.65	0.476279	0.506907
3.66	0.494452	0.503846
3.67	0.49724	0.504121
3.68	0.501891	0.490779
3.69	0.48908	0.49798
3.7	0.489162	0.498432
3.71	0.482091	0.504423
3.72	0.482384	0.502411
3.73	0.485747	0.50466
3.74	0.500326	0.514559
3.75	0.498002	0.518919
3.76	0.497252	0.524661
3.77	0.501272	0.52215
3.78	0.495928	0.53979
3.79	0.489484	0.545774
3.8	0.50323	0.548974
3.81	0.488222	0.542461
3.82	0.488309	0.533055
3.83	0.496143	0.521596
3.84	0.472465	0.525897
3.85	0.468403	0.520343
3.86	0.47103	0.530704
3.87	0.48176	0.524808
3.88	0.477121	0.510518
3.89	0.48218	0.512692
3.9	0.46843	0.515478
3.91	0.451993	0.515872
3.92	0.459186	0.504057
3.93	0.459716	0.49371
3.94	0.47086	0.494824
3.95	0.464052	0.490915
3.96	0.462365	0.503614
3.97	0.454844	0.506276
3.98	0.462975	0.513591
3.99	0.468396	0.521889
4	0.469729	0.518702
4.01	0.466938	0.525528
4.02	0.472565	0.533494
4.03	0.468104	0.533437
4.04	0.458144	0.536191
4.05	0.465495	0.526848
4.06	0.459572	0.534676
4.07	0.476836	0.53135
4.08	0.462935	0.526458
4.09	0.462123	0.51236
4.1	0.473133	0.512643
4.11	0.464451	0.4938
4.12	0.463085	0.509558
4.13	0.456423	0.504243
4.14	0.452964	0.500127
4.15	0.478648	0.500605
4.16	0.490562	0.501076
4.17	0.496155	0.50795
4.18	0.491479	0.511695
4.19	0.479927	0.508089
4.2	0.491588	0.504502
4.21	0.481024	0.499093
4.22	0.493274	0.498284
4.23	0.488777	0.505636
4.24	0.475835	0.493287
4.25	0.494577	0.498579
4.26	0.475864	0.487033
4.27	0.482807	0.498062
4.28	0.477871	0.487838
4.29	0.482744	0.495771
4.3	0.480473	0.494123
4.31	0.47888	0.49874
4.32	0.487505	0.496365
4.33	0.493211	0.508706
4.34	0.483972	0.51062
4.35	0.487021	0.50714
4.36	0.492652	0.51373
4.37	0.480374	0.504098
4.38	0.484661	0.510595
4.39	0.471791	0.516498
4.4	0.46595	0.513147
4.41	0.463262	0.514852
4.42	0.463177	0.512061
4.43	0.475327	0.520326
4.44	0.470059	0.522277
4.45	0.476136	0.535911
4.46	0.474094	0.535239
4.47	0.470649	0.524548
4.48	0.471803	0.53306
4.49	0.479894	0.516159
4.5	0.471701	0.538795
4.51	0.462454	0.549103
4.52	0.46335	0.544304
4.53	0.473115	0.540061
4.54	0.466839	0.535989
4.55	0.478179	0.540634
4.56	0.4749	0.545644
4.57	0.475975	0.551161
4.58	0.486942	0.548196
4.59	0.480724	0.552704
4.6	0.481665	0.544262
4.61	0.487463	0.546918
4.62	0.486379	0.553668
4.63	0.481363	0.556942
4.64	0.487568	0.564529
4.65	0.493201	0.559105
4.66	0.498616	0.555507
4.67	0.499195	0.566405
4.68	0.496465	0.55977
4.69	0.499557	0.556122
4.7	0.494973	0.549275
4.71	0.495997	0.546895
4.72	0.486534	0.544322
4.73	0.492796	0.544904
4.74	0.487681	0.533404
4.75	0.488848	0.545061
4.76	0.502162	0.548708
4.77	0.498222	0.540938
4.78	0.499872	0.546983
4.79	0.484922	0.542771
4.8	0.494386	0.543828
4.81	0.504622	0.542383
4.82	0.49371	0.54423
4.83	0.487797	0.552291
4.84	0.485057	0.54932
4.85	0.486644	0.531843
4.86	0.485817	0.535053
4.87	0.499607	0.520193
4.88	0.491092	0.520311
4.89	0.513438	0.536783
4.9	0.507512	0.538227
4.91	0.505653	0.527098
4.92	0.506692	0.523266
4.93	0.501102	0.514726
4.94	0.498845	0.517686
4.95	0.497518	0.511052
4.96	0.49824	0.512169
4.97	0.506742	0.505908
4.98	0.505727	0.514426
4.99	0.517422	0.520534
5	0.533697	0.534559
5.01	0.517648	0.534465
5.02	0.521665	0.522506
5.03	0.531944	0.518163
5.04	0.513143	0.519622
5.05	0.511701	0.520481
5.06	0.509206	0.516563
5.07	0.516864	0.524415
5.08	0.50855	0.53085
5.09	0.502088	0.530217
5.1	0.487877	0.533026
5.11	0.489032	0.546179
5.12	0.494741	0.55618
5.13	0.494692	0.559228
5.14	0.493334	0.56885
5.15	0.511616	0.58113
5.16	0.51235	0.583781
5.17	0.513584	0.582438
5.18	0.517381	0.584203
5.19	0.525759	0.586542
5.2	0.525615	0.589881
5.21	0.536134	0.594979
5.22	0.541907	0.603898
5.23	0.541918	0.594301
5.24	0.541521	0.584938
5.25	0.545717	0.582521
5.26	0.545439	0.602916
5.27	0.540219	0.601482
5.28	0.536444	0.614985
5.29	0.523605	0.602276
5.3	0.537782	0.605364
5.31	0.530042	0.602456
5.32	0.534384	0.59902
5.33	0.533817	0.59643
5.34	0.545426	0.598564
5.35	0.554038	0.614341
5.36	0.557511	0.604855
5.37	0.550495	0.604568
5.38	0.562836	0.609622
5.39	0.555822	0.602215
5.4	0.559543	0.60487
5.41	0.56813	0.596716
5.42	0.565465	0.608139
5.43	0.557016	0.602223
5.44	0.568264	0.602035
5.45	0.559539	0.609172
5.46	0.574383	0.612488
5.47	0.574797	0.625156
5.48	0.573587	0.620064
5.49	0.572248	0.609506
5.5	0.59279	0.599344
5.51	0.592615	0.598497
5.52	0.591554	0.601997
5.53	0.58443	0.597762
5.54	0.589758	0.582908
5.55	0.59465	0.583391
5.56	0.596002	0.58543
5.57	0.598413	0.575574
5.58	0.595617	0.585021
5.59	0.59444	0.577543
5.6	0.594337	0.572642
5.61	0.614734	0.568631
5.62	0.610252	0.572594
5.63	0.617291	0.556081
5.64	0.61542	0.544974
5.65	0.626838	0.52964
5.66	0.624692	0.529372
5.67	0.634077	0.547359
5.68	0.636346	0.555817
5.69	0.629924	0.554687
5.7	0.627485	0.557267
5.71	0.641871	0.563232
5.72	0.615687	0.57119
5.73	0.619655	0.581877
5.74	0.621257	0.593862
5.75	0.609607	0.599043
5.76	0.615572	0.602598
5.77	0.609099	0.596039
5.78	0.605925	0.592317
5.79	0.600604	0.597148
5.8	0.614754	0.597078
5.81	0.607046	0.614444
5.82	0.598928	0.615145
5.83	0.604417	0.610035
5.84	0.586976	0.617229
5.85	0.581194	0.623392
5.86	0.578166	0.620461
5.87	0.587224	0.617654
5.88	0.592245	0.605361
5.89	0.590002	0.614289
5.9	0.611064	0.62549
5.91	0.600148	0.625954
5.92	0.587718	0.62504
5.93	0.587202	0.623603
5.94	0.58836	0.618261
5.95	0.576285	0.617933
5.96	0.599161	0.615481
5.97	0.59879	0.597366
5.98	0.609333	0.597526
5.99	0.607552	0.597114
6	0.61324	0.606869
6.01	0.614173	0.60466
6.02	0.614959	0.599497
6.03	0.624378	0.591051
6.04	0.622778	0.585364
6.05	0.617798	0.589911
6.06	0.632642	0.595618
6.07	0.645646	0.586186
6.08	0.633392	0.581222
6.09	0.636375	0.577585
6.1	0.637675	0.565482
6.11	0.639415	0.565434
6.12	0.623814	0.566418
6.13	0.640882	0.566462
6.14	0.643249	0.560989
6.15	0.63753	0.556162
6.16	0.637955	0.561973
6.17	0.633971	0.570088
6.18	0.633636	0.580027
6.19	0.630635	0.570412
6.2	0.641741	0.563071
6.21	0.648886	0.571271
6.22	0.648525	0.574697
6.23	0.639997	0.577442
6.24	0.619488	0.5672
6.25	0.613155	0.558082
6.26	0.623947	0.550607
6.27	0.624293	0.541137
6.28	0.637281	0.54402
6.29	0.638063	0.536286
6.3	0.645959	0.527584
6.31	0.648599	0.534368
6.32	0.655763	0.526597
6.33	0.642661	0.526621
6.34	0.639405	0.528649
6.35	0.645532	0.524216
6.36	0.637485	0.51653
6.37	0.628859	0.519306
6.38	0.623766	0.522503
6.39	0.634185	0.525177
6.4	0.62811	0.526076
6.41	0.635089	0.523702
6.42	0.64377	0.516586
6.43	0.664199	0.531637
6.44	0.648525	0.523608
6.45	0.643417	0.514685
6.46	0.639026	0.515719
6.47	0.651307	0.517686
6.48	0.645173	0.519247
6.49	0.640383	0.527181
6.5	0.635759	0.525672
6.51	0.644728	0.51313
6.52	0.659722	0.514528
6.53	0.646181	0.504989
6.54	0.635716	0.508636
6.55	0.637543	0.499347
6.56	0.648556	0.508543
6.57	0.636742	0.514302
6.58	0.650332	0.525731
6.59	0.651236	0.518982
6.6	0.648583	0.509119
6.61	0.646847	0.503209
6.62	0.642768	0.506919
6.63	0.63277	0.514313
6.64	0.634109	0.516342
6.65	0.628237	0.521308
6.66	0.627174	0.516148
6.67	0.630879	0.515969
6.68	0.631894	0.51002
6.69	0.621945	0.518331
6.7	0.621831	0.509984
6.71	0.635154	0.505954
6.72	0.627814	0.511917
6.73	0.622975	0.511814
6.74	0.629012	0.511831
6.75	0.631087	0.501343
6.76	0.651381	0.496484
6.77	0.648686	0.491141
6.78	0.656713	0.48461
6.79	0.657467	0.490131
6.8	0.667967	0.478677
6.81	0.6633	0.481252
6.82	0.651085	0.481779
6.83	0.657445	0.482698
6.84	0.65649	0.483951
6.85	0.657784	0.489096
6.86	0.663277	0.476384
6.87	0.648634	0.489554
6.88	0.644321	0.487009
6.89	0.654338	0.494183
6.9	0.645509	0.503669
6.91	0.636296	0.497002
6.92	0.638584	0.488962
6.93	0.641721	0.493121
6.94	0.621099	0.486457
6.95	0.618641	0.481658
6.96	0.621364	0.487186
6.97	0.616072	0.493228
6.98	0.611084	0.493772
6.99	0.605946	0.492545
7	0.616568	0.500885
7.01	0.616989	0.502638
7.02	0.615933	0.497489
7.03	0.62012	0.505647
7.04	0.623041	0.508013
7.05	0.630829	0.510332
7.06	0.622012	0.511387
7.07	0.633001	0.512962
7.08	0.625911	0.520359
7.09	0.619795	0.532483
7.1	0.616071	0.528938
7.11	0.618309	0.531879
7.12	0.625601	0.53207
7.13	0.635411	0.537021
7.14	0.629142	0.523204
7.15	0.625998	0.510074
7.16	0.62271	0.507621
7.17	0.627395	0.51088
7.18	0.620713	0.498574
7.19	0.63076	0.49789
7.2	0.620766	0.492673
7.21	0.636966	0.496417
7.22	0.613146	0.500438
7.23	0.610484	0.487018
7.24	0.62099	0.493063
7.25	0.630673	0.491316
7.26	0.633899	0.488994
7.27	0.639048	0.490462
7.28	0.627411	0.486855
7.29	0.619424	0.481687
7.3	0.626541	0.488785
7.31	0.633266	0.498708
7.32	0.619114	0.494484
7.33	0.619598	0.487424
7.34	0.638234	0.484482
7.35	0.641642	0.499452
7.36	0.650993	0.491653
7.37	0.646949	0.479586
7.38	0.646795	0.479154
7.39	0.660735	0.475
7.4	0.66285	0.471185
7.41	0.674902	0.481797
7.42	0.677359	0.481966
7.43	0.685432	0.493862
7.44	0.694155	0.501482
7.45	0.687004	0.500553
7.46	0.687428	0.4852
7.47	0.695399	0.474311
7.48	0.69046	0.479343
7.49	0.688697	0.478176
7.5	0.681335	0.467612
7.51	0.694863	0.464129
7.52	0.685309	0.470494
7.53	0.684906	0.458124
7.54	0.694001	0.458459
7.55	0.671378	0.470209
7.56	0.674648	0.486441
7.57	0.674108	0.478656
7.58	0.671338	0.483144
7.59	0.675538	0.477562
7.6	0.654787	0.476902
7.61	0.646014	0.469222
7.62	0.658806	0.473087
7.63	0.653587	0.462817
7.64	0.647528	0.475762
7.65	0.643215	0.47305
7.66	0.643681	0.478991
7.67	0.641434	0.48882
7.68	0.651726	0.489559
7.69	0.633193	0.491006
7.7	0.641378	0.491842
7.71	0.646815	0.496359
7.72	0.654324	0.499893
7.73	0.655992	0.504554
7.74	0.65879	0.504097
7.75	0.654591	0.501271
7.76	0.644332	0.497389
7.77	0.647548	0.500328
7.78	0.632818	0.50232
7.79	0.637846	0.499184
7.8	0.626121	0.491206
7.81	0.630327	0.495119
7.82	0.635261	0.499494
7.83	0.624602	0.48726
7.84	0.631533	0.490472
7.85	0.63835	0.485201
7.86	0.644207	0.486541
7.87	0.640486	0.494918
7.88	0.640487	0.488859
7.89	0.644322	0.498042
7.9	0.647901	0.504633
7.91	0.649228	0.494617
7.92	0.652522	0.495053
7.93	0.655204	0.490213
7.94	0.663337	0.496988
7.95	0.655611	0.498932
7.96	0.65507	0.4981
7.97	0.654744	0.497953
7.98	0.660257	0.497493
7.99	0.651025	0.500707
8	0.648944	0.491445
8.01	0.648925	0.497228
8.02	0.649397	0.506154
8.03	0.660882	0.510127
8.04	0.663862	0.513438
8.05	0.662716	0.507162
8.06	0.668985	0.515053
8.07	0.650125	0.522004
8.08	0.658522	0.516676
8.09	0.642945	0.525448
8.1	0.657921	0.52055
8.11	0.661192	0.517451
8.12	0.654673	0.516937
8.13	0.65707	0.516138
8.14	0.65088	0.516042
8.15	0.639279	0.525462
8.16	0.645316	0.532744
8.17	0.638593	0.540597
8.18	0.642413	0.543995
8.19	0.643435	0.541731
8.2	0.650972	0.545994
8.21	0.659981	0.551736
8.22	0.666158	0.550213
8.23	0.684046	0.54687
8.24	0.6753	0.546739
8.25	0.666605	0.549194
8.26	0.680285	0.550355
8.27	0.6802	0.551826
8.28	0.676984	0.557857
8.29	0.675708	0.569668
8.3	0.680591	0.567157
8.31	0.677372	0.570524
8.32	0.677156	0.563635
8.33	0.677833	0.564529
8.34	0.659759	0.567482
8.35	0.676785	0.567541
8.36	0.679121	0.574713
8.37	0.668366	0.585806
8.38	0.667147	0.587413
8.39	0.683794	0.590419
8.4	0.685186	0.58922
8.41	0.695639	0.589205
8.42	0.69551	0.595088
8.43	0.69986	0.593378
8.44	0.699219	0.592162
8.45	0.683381	0.586339
8.46	0.700004	0.578203
8.47	0.709537	0.56935
8.48	0.68873	0.581947
8.49	0.695575	0.587486
8.5	0.688945	0.596291
8.51	0.69822	0.612488
8.52	0.704972	0.613968
8.53	0.698084	0.624183
8.54	0.697984	0.615816
8.55	0.680055	0.618115
8.56	0.691544	0.622095
8.57	0.699146	0.614546
8.58	0.695485	0.610583
8.59	0.70493	0.617966
8.6	0.721507	0.61055
8.61	0.705789	0.607129
8.62	0.7132	0.615081
8.63	0.719514	0.609353
8.64	0.713048	0.61177
8.65	0.71206	0.605168
8.66	0.713361	0.59495
8.67	0.734105	0.594681
8.68	0.720899	0.594345
8.69	0.71927	0.59459
8.7	0.7147	0.592983
8.71	0.713498	0.591286
8.72	0.724289	0.588932
8.73	0.71506	0.587149
8.74	0.716965	0.575096
8.75	0.722451	0.573311
8.76	0.731322	0.580262
8.77	0.75333	0.588254
8.78	0.734174	0.578213
8.79	0.740074	0.560198
8.8	0.741281	0.568652
8.81	0.740796	0.561389
8.82	0.736794	0.554405
8.83	0.734515	0.545678
8.84	0.727146	0.534465
8.85	0.733378	0.536667
8.86	0.739684	0.540807
8.87	0.738335	0.546008
8.88	0.729027	0.537095
8.89	0.728904	0.539813
8.9	0.731054	0.544273
8.91	0.734852	0.551261
8.92	0.745792	0.560292
8.93	0.739546	0.574863
8.94	0.750405	0.577908
8.95	0.732611	0.564913
8.96	0.740228	0.583145
8.97	0.750526	0.585967
8.98	0.744812	0.585515
8.99	0.733402	0.582634
9	0.739802	0.580728
9.01	0.749858	0.589759
9.02	0.74172	0.589881
9.03	0.754715	0.596223
9.04	0.759107	0.595499
9.05	0.757679	0.590184
9.06	0.745335	0.586313
9.07	0.743197	0.572924
9.08	0.7436	0.574768
9.09	0.743876	0.571074
9.1	0.73459	0.584775
9.11	0.730909	0.575138
9.12	0.740883	0.580749
9.13	0.737448	0.58404
9.14	0.740656	0.588641
9.15	0.739479	0.589954
9.16	0.742364	0.595001
9.17	0.75927	0.592497
9.18	0.759478	0.60192
9.19	0.744859	0.611078
9.2	0.734552	0.612984
9.21	0.729394	0.61216
9.22	0.723247	0.616657
9.23	0.72156	0.630985
9.24	0.723586	0.643887
9.25	0.732383	0.640817
9.26	0.725808	0.644786
9.27	0.722015	0.637529
9.28	0.731121	0.649433
9.29	0.729897	0.650868
9.3	0.736427	0.649545
9.31	0.745721	0.639983
9.32	0.73635	0.645015
9.33	0.732081	0.631638
9.34	0.743201	0.634221
9.35	0.720553	0.640461
9.36	0.723536	0.645306
9.37	0.728764	0.648153
9.38	0.727184	0.650565
9.39	0.720077	0.659081
9.4	0.724352	0.640026
9.41	0.722084	0.633578
9.42	0.717133	0.627706
9.43	0.723564	0.639282
9.44	0.71807	0.63143
9.45	0.710656	0.623769
9.46	0.706667	0.612503
9.47	0.713114	0.603336
9.48	0.720607	0.613656
9.49	0.718068	0.604789
9.5	0.711106	0.596198
9.51	0.709109	0.60103
9.52	0.698441	0.583339
9.53	0.692202	0.579804
9.54	0.687709	0.574188
9.55	0.687165	0.578883
9.56	0.689035	0.588308
9.57	0.702681	0.575435
9.58	0.716244	0.589548
9.59	0.710299	0.590948
9.6	0.703801	0.576822
9.61	0.691944	0.58324
9.62	0.692678	0.587563
9.63	0.683074	0.578392
9.64	0.682811	0.575828
9.65	0.675948	0.574566
9.66	0.690662	0.572838
9.67	0.687751	0.568268
9.68	0.690779	0.584114
9.69	0.68899	0.5939
9.7	0.687768	0.590947
9.71	0.687017	0.56824
9.72	0.682449	0.563644
9.73	0.674314	0.575835
9.74	0.672981	0.581068
9.75	0.677539	0.588415
9.76	0.679671	0.587043
9.77	0.690251	0.600878
9.78	0.704308	0.598402
9.79	0.700078	0.60136
9.8	0.686814	0.595331
9.81	0.683901	0.602517
9.82	0.679114	0.598291
9.83	0.676131	0.613726
9.84	0.671194	0.605891
9.85	0.681447	0.600447
9.86	0.687089	0.598784
9.87	0.692816	0.605307
9.88	0.694302	0.604191
9.89	0.687808	0.601513
9.9	0.688247	0.592296
9.91	0.691338	0.60793
9.92	0.681696	0.587379
9.93	0.684142	0.585209
9.94	0.690495	0.585452
9.95	0.690605	0.58905
9.96	0.69152	0.588229
9.97	0.683315	0.59282
9.98	0.670178	0.592495
9.99	0.678698	0.60127
10	0.682119	0.606567
10.01	0.689612	0.61071
10.02	0.692526	0.620515
10.03	0.69526	0.617901
10.04	0.696901	0.617094
10.05	0.709748	0.621674
10.06	0.697891	0.618482
10.07	0.687785	0.608739
10.08	0.698257	0.605938
10.09	0.694443	0.609256
10.1	0.688375	0.612151
10.11	0.692674	0.608689
10.12	0.697263	0.606985
10.13	0.701019	0.593947
10.14	0.686155	0.600186
10.15	0.686848	0.593634
10.16	0.684089	0.575808
10.17	0.695075	0.588199
10.18	0.713756	0.579001
10.19	0.716806	0.588776
10.2	0.710273	0.59861
10.21	0.719256	0.60051
10.22	0.71388	0.61153
10.23	0.704269	0.612063
10.24	0.704395	0.609954
10.25	0.706842	0.601597
10.26	0.706215	0.597262
10.27	0.70053	0.603902
10.28	0.705712	0.598869
10.29	0.697678	0.589238
10.3	0.70082	0.589927
10.31	0.69947	0.580935
10.32	0.710862	0.578269
10.33	0.700411	0.575516
10.34	0.717881	0.578113
10.35	0.706922	0.581704
10.36	0.710758	0.580666
10.37	0.704638	0.581774
10.38	0.703177	0.585989
10.39	0.709254	0.59257
10.4	0.719408	0.573146
10.41	0.725126	0.581245
10.42	0.721409	0.575463
10.43	0.722593	0.577905
10.44	0.725986	0.565457
10.45	0.725616	0.569383
10.46	0.726688	0.569864
10.47	0.738552	0.583146
10.48	0.735754	0.580463
10.49	0.730957	0.582988
10.5	0.746524	0.57274
10.51	0.73907	0.569049
10.52	0.746175	0.570769
10.53	0.743649	0.57336
10.54	0.747072	0.58288
10.55	0.739251	0.589766
10.56	0.738266	0.594467
10.57	0.746645	0.579831
10.58	0.74905	0.590731
10.59	0.742218	0.58281
10.6	0.739309	0.581311
10.61	0.741239	0.57425
10.62	0.732907	0.582075
10.63	0.747351	0.597708
10.64	0.753404	0.595191
10.65	0.745502	0.593516
10.66	0.745633	0.599089
10.67	0.748732	0.598769
10.68	0.758483	0.607477
10.69	0.761744	0.617388
10.7	0.765489	0.624475
10.71	0.761724	0.609257
10.72	0.76644	0.618141
10.73	0.753467	0.623197
10.74	0.756739	0.637457
10.75	0.746845	0.652335
10.76	0.733373	0.644798
10.77	0.729158	0.641641
10.78	0.730861	0.646456
10.79	0.737233	0.653854
10.8	0.729386	0.644667
10.81	0.73531	0.644834
10.82	0.748263	0.644587
10.83	0.748184	0.637252
10.84	0.753096	0.627544
10.85	0.750999	0.630232
10.86	0.766879	0.634005
10.87	0.763313	0.62044
10.88	0.756889	0.625829
10.89	0.761607	0.613764
10.9	0.757277	0.612669
10.91	0.758618	0.619934
10.92	0.762501	0.626978
10.93	0.764944	0.610681
10.94	0.753197	0.603083
10.95	0.773632	0.605606
10.96	0.759579	0.61737
10.97	0.755522	0.605013
10.98	0.75889	0.602262
10.99	0.764009	0.607962
11	0.754811	0.625321
11.01	0.767457	0.625508
11.02	0.76404	0.619033
11.03	0.758944	0.613651
11.04	0.752147	0.610494
11.05	0.750327	0.610589
11.06	0.74719	0.607121
11.07	0.739364	0.619302
11.08	0.740163	0.614842
11.09	0.73449	0.624874
11.1	0.729013	0.609983
11.11	0.733113	0.614238
11.12	0.738716	0.605291
11.13	0.746087	0.610909
11.14	0.755262	0.623867
11.15	0.75676	0.627224
11.16	0.748262	0.64081
11.17	0.726659	0.649609
11.18	0.744928	0.649978
11.19	0.754194	0.658009
11.2	0.754925	0.660264
11.21	0.755696	0.659215
11.22	0.756314	0.651081
11.23	0.75959	0.649337
11.24	0.765329	0.659037
11.25	0.755553	0.67086
11.26	0.761666	0.64842
11.27	0.76697	0.629058
11.28	0.747134	0.635742
11.29	0.748316	0.625314
11.3	0.752048	0.619023
11.31	0.741675	0.634428
11.32	0.731599	0.629072
11.33	0.730645	0.635836
11.34	0.732029	0.636313
11.35	0.732116	0.629789
11.36	0.730097	0.617875
11.37	0.721116	0.632089
11.38	0.720525	0.626724
11.39	0.717065	0.625828
11.4	0.716381	0.62273
11.41	0.728021	0.634365
11.42	0.721564	0.629207
11.43	0.725059	0.61884
11.44	0.710719	0.619144
11.45	0.70449	0.616384
11.46	0.710121	0.610191
11.47	0.706314	0.601164
11.48	0.712865	0.595019
11.49	0.719015	0.593307
11.5	0.719143	0.59375
11.51	0.719181	0.600012
11.52	0.718994	0.601874
11.53	0.722001	0.602638
11.54	0.722367	0.599021
11.55	0.715649	0.618513
11.56	0.723471	0.610807
11.57	0.735866	0.599813
11.58	0.728667	0.604052
11.59	0.744007	0.614818
11.6	0.744183	0.593245
11.61	0.73813	0.592266
11.62	0.740887	0.596691
11.63	0.733108	0.609078
11.64	0.738811	0.597176
11.65	0.751957	0.596916
11.66	0.751929	0.60406
11.67	0.736942	0.610183
11.68	0.733978	0.603662
11.69	0.737373	0.605487
11.7	0.733377	0.601093
11.71	0.736845	0.595854
11.72	0.738662	0.615467
11.73	0.730899	0.627902
11.74	0.743029	0.633061
11.75	0.745408	0.630724
11.76	0.742461	0.628129
11.77	0.718578	0.623837
11.78	0.71077	0.629988
11.79	0.710089	0.628943
11.8	0.717936	0.609231
11.81	0.72555	0.624306
11.82	0.717626	0.626391
11.83	0.709747	0.649422
11.84	0.703683	0.640075
11.85	0.708259	0.625157
11.86	0.709869	0.645394
11.87	0.716633	0.642608
11.88	0.700492	0.632281
11.89	0.705613	0.645471
11.9	0.693212	0.641737
11.91	0.695182	0.655097
11.92	0.688325	0.657463
11.93	0.693069	0.657412
11.94	0.701395	0.651025
11.95	0.703593	0.649842
11.96	0.708054	0.646918
11.97	0.709308	0.637307
11.98	0.705754	0.644505
11.99	0.698119	0.647742
12	0.687456	0.638133
12.01	0.693243	0.634352
12.02	0.690954	0.628513
12.03	0.700324	0.628159
12.04	0.696186	0.634193
12.05	0.6958	0.635988
12.06	0.700707	0.634818
12.07	0.700597	0.619509
12.08	0.704913	0.613867
12.09	0.707145	0.623133
12.1	0.700272	0.622317
12.11	0.700198	0.614726
12.12	0.69969	0.616258
12.13	0.71809	0.595124
12.14	0.715408	0.602073
12.15	0.711516	0.589422
12.16	0.696459	0.59222
12.17	0.687578	0.583397
12.18	0.694932	0.594442
12.19	0.692276	0.597858
12.2	0.686302	0.61518
12.21	0.680979	0.622123
12.22	0.687013	0.612625
12.23	0.680979	0.599847
12.24	0.668355	0.598813
12.25	0.656817	0.592593
12.26	0.66419	0.601179
12.27	0.662344	0.604447
12.28	0.662426	0.595289
12.29	0.669791	0.588387
12.3	0.66259	0.586919
12.31	0.655717	0.575218
12.32	0.659532	0.582238
12.33	0.663626	0.599135
12.34	0.664737	0.599614
12.35	0.66292	0.595918
12.36	0.661449	0.605142
12.37	0.663566	0.600899
12.38	0.67342	0.605666
12.39	0.659111	0.597921
12.4	0.666732	0.602032
12.41	0.671454	0.597791
12.42	0.673638	0.610488
12.43	0.672151	0.597278
12.44	0.671989	0.592216
12.45	0.671698	0.591489
12.46	0.661365	0.597079
12.47	0.649354	0.596699
12.48	0.654378	0.598987
12.49	0.652588	0.596669
12.5	0.653359	0.595503
12.51	0.649694	0.598119
12.52	0.648185	0.596126
12.53	0.652486	0.600539
12.54	0.655636	0.591928
12.55	0.66597	0.605179
12.56	0.670144	0.594571
12.57	0.668492	0.582191
12.58	0.671737	0.58226
12.59	0.663324	0.583157
12.6	0.678177	0.571055
12.61	0.696775	0.575005
12.62	0.68267	0.584124
12.63	0.687317	0.585272
12.64	0.6915	0.581192
12.65	0.694267	0.574744
12.66	0.715728	0.577937
12.67	0.712233	0.581463
12.68	0.713895	0.579647
12.69	0.711623	0.577315
12.7	0.705384	0.573056
12.71	0.700781	0.574727
12.72	0.687684	0.58192
12.73	0.687096	0.585543
12.74	0.680806	0.57761
12.75	0.683154	0.582985
12.76	0.678578	0.586167
12.77	0.679731	0.598287
12.78	0.685025	0.592542
12.79	0.670279	0.590837
12.8	0.672629	0.583226
12.81	0.674479	0.591261
12.82	0.677817	0.577652
12.83	0.67614	0.572076
12.84	0.673498	0.575688
12.85	0.675906	0.565779
12.86	0.682047	0.553537
12.87	0.676635	0.557647
12.88	0.684853	0.553222
12.89	0.680838	0.56416
12.9	0.698905	0.573191
12.91	0.683795	0.571319
12.92	0.684288	0.584858
12.93	0.685576	0.584339
12.94	0.6956	0.573767
12.95	0.695646	0.571667
12.96	0.708255	0.574493
12.97	0.693893	0.571133
12.98	0.678127	0.569526
12.99	0.681342	0.580576
13	0.67691	0.579233
13.01	0.675251	0.581941
13.02	0.684051	0.584477
13.03	0.671778	0.589256
13.04	0.670229	0.591212
13.05	0.670134	0.596071
13.06	0.675527	0.592694
13.07	0.674943	0.587982
13.08	0.658461	0.588745
13.09	0.670665	0.593102
13.1	0.660791	0.58603
13.11	0.676381	0.596919
13.12	0.684212	0.586618
13.13	0.683865	0.585127
13.14	0.678903	0.586944
13.15	0.687068	0.581594
13.16	0.684486	0.586602
13.17	0.672494	0.582627
13.18	0.667062	0.581
13.19	0.668238	0.570821
13.2	0.676451	0.583795
13.21	0.674754	0.589958
13.22	0.67107	0.575224
13.23	0.667037	0.587204
13.24	0.669553	0.583907
13.25	0.677118	0.585524
13.26	0.682361	0.583604
13.27	0.67055	0.573153
13.28	0.670901	0.568947
13.29	0.669696	0.572974
13.3	0.676668	0.575943
13.31	0.695053	0.57293
13.32	0.687825	0.567592
13.33	0.684148	0.569569
13.34	0.679933	0.565105
13.35	0.672325	0.561223
13.36	0.674978	0.556917
13.37	0.668411	0.56512
13.38	0.661688	0.568005
13.39	0.652531	0.564074
13.4	0.66197	0.566072
13.41	0.677321	0.562012
13.42	0.674024	0.57037
13.43	0.667331	0.566122
13.44	0.666609	0.571242
13.45	0.667557	0.568268
13.46	0.676758	0.565986
13.47	0.683625	0.570349
13.48	0.681979	0.578728
13.49	0.68865	0.564189
13.5	0.692692	0.579846
13.51	0.701308	0.581837
13.52	0.709512	0.566702
13.53	0.716382	0.564769
13.54	0.723828	0.565852
13.55	0.709105	0.579822
13.56	0.7133	0.576345
13.57	0.721271	0.57995
13.58	0.725358	0.58025
13.59	0.720154	0.576578
13.6	0.707787	0.575956
13.61	0.706283	0.591573
13.62	0.709428	0.591736
13.63	0.718924	0.59038
13.64	0.722602	0.595305
13.65	0.697641	0.587363
13.66	0.694138	0.596548
13.67	0.702197	0.57157
13.68	0.713063	0.578087
13.69	0.715955	0.571732
13.7	0.713278	0.574818
13.71	0.718098	0.570487
13.72	0.721359	0.571048
13.73	0.721204	0.571687
13.74	0.716155	0.561645
13.75	0.720384	0.5557
13.76	0.716912	0.56372
13.77	0.724213	0.564607
13.78	0.723555	0.563465
13.79	0.717751	0.563477
13.8	0.716105	0.575362
13.81	0.72152	0.578103
13.82	0.709749	0.571404
13.83	0.715143	0.584012
13.84	0.714172	0.575361
13.85	0.714679	0.568035
13.86	0.698214	0.564215
13.87	0.703018	0.560754
13.88	0.718055	0.553663
13.89	0.721775	0.566047
13.9	0.720002	0.567205
13.91	0.716582	0.553563
13.92	0.717329	0.561115
13.93	0.718934	0.569133
13.94	0.697419	0.563615
13.95	0.698047	0.564358
13.96	0.705006	0.571499
13.97	0.69773	0.565578
13.98	0.701592	0.571526
13.99	0.694766	0.570335
14	0.701126	0.547566
14.01	0.695207	0.557294
14.02	0.684626	0.565506
14.03	0.676454	0.559604
14.04	0.672183	0.550779
14.05	0.675239	0.559361
14.06	0.681339	0.555768
14.07	0.701879	0.563335
14.08	0.701212	0.560823
14.09	0.705139	0.559373
14.1	0.719699	0.565093
14.11	0.719726	0.560501
14.12	0.712171	0.568066
14.13	0.7123	0.57419
14.14	0.705347	0.571151
14.15	0.696828	0.582018
14.16	0.680402	0.575772
14.17	0.690921	0.578227
14.18	0.689118	0.574871
14.19	0.692676	0.58305
14.2	0.687643	0.575133
14.21	0.702902	0.574219
14.22	0.701154	0.583766
14.23	0.689575	0.582204
14.24	0.689792	0.576353
14.25	0.69018	0.570108
14.26	0.696007	0.570225
14.27	0.689809	0.574481
14.28	0.68473	0.572458
14.29	0.689127	0.566481
14.3	0.70134	0.549612
14.31	0.701938	0.549713
14.32	0.705505	0.551571
14.33	0.700853	0.547047
14.34	0.692965	0.551613
14.35	0.704297	0.551828
14.36	0.701688	0.560965
14.37	0.703642	0.557175
14.38	0.702715	0.543934
14.39	0.710991	0.549998
14.4	0.722391	0.560382
14.41	0.726196	0.560657
14.42	0.703979	0.542269
14.43	0.711575	0.551024
14.44	0.703428	0.551385
14.45	0.703756	0.559486
14.46	0.69615	0.566627
14.47	0.687611	0.570157
14.48	0.694606	0.569336
14.49	0.701129	0.565262
14.5	0.718563	0.575242
14.51	0.706049	0.569565
14.52	0.716048	0.559201
14.53	0.714895	0.561594
14.54	0.720938	0.572378
14.55	0.720384	0.58103
14.56	0.724847	0.583368
14.57	0.719323	0.576978
14.58	0.71593	0.581205
14.59	0.715696	0.583485
14.6	0.721857	0.589248
14.61	0.718244	0.58829
14.62	0.71728	0.594983
14.63	0.721955	0.593031
14.64	0.734075	0.599833
14.65	0.736718	0.600172
14.66	0.735868	0.596794
14.67	0.720397	0.597048
14.68	0.724538	0.587826
14.69	0.728544	0.579718
14.7	0.719538	0.587926
14.71	0.730771	0.583037
14.72	0.727481	0.5957
14.73	0.742641	0.595289
14.74	0.725147	0.589791
14.75	0.73433	0.588086
14.76	0.745798	0.593138
14.77	0.740155	0.592946
14.78	0.748598	0.586812
14.79	0.747745	0.593682
14.8	0.73623	0.594228
14.81	0.749256	0.589186
14.82	0.744112	0.6009
14.83	0.762381	0.592349
14.84	0.764386	0.582853
14.85	0.762292	0.576611
14.86	0.764175	0.59389
14.87	0.742199	0.592672
14.88	0.745556	0.588363
14.89	0.738512	0.589489
14.9	0.748158	0.576868
14.91	0.747469	0.572552
14.92	0.751275	0.567819
14.93	0.751306	0.554825
14.94	0.758379	0.547932
14.95	0.755327	0.550709
14.96	0.757622	0.550264
14.97	0.755512	0.544931
14.98	0.760869	0.540325
14.99	0.740779	0.54479
15	0.732964	0.546236
15.01	0.746842	0.541645
15.02	0.74952	0.547827
15.03	0.741955	0.555564
15.04	0.752229	0.557246
15.05	0.76335	0.546026
15.06	0.762664	0.527
15.07	0.756779	0.526229
15.08	0.761799	0.524572
15.09	0.761312	0.522716
15.1	0.749316	0.524784
15.11	0.74564	0.531166
15.12	0.750978	0.526178
15.13	0.747508	0.53515
15.14	0.74691	0.522344
15.15	0.765958	0.534728
15.16	0.76258	0.519086
15.17	0.770438	0.516348
15.18	0.765672	0.522831
15.19	0.764228	0.533372
15.2	0.774859	0.53077
15.21	0.777032	0.527941
15.22	0.764494	0.521204
15.23	0.762823	0.523369
15.24	0.766783	0.529006
15.25	0.769141	0.530819
15.26	0.762343	0.539388
15.27	0.764035	0.544778
15.28	0.761064	0.532078
15.29	0.756698	0.533455
15.3	0.761841	0.544373
15.31	0.757988	0.538772
15.32	0.771241	0.549494
15.33	0.77716	0.553409
15.34	0.764873	0.557958
15.35	0.759585	0.563623
15.36	0.76503	0.549119
15.37	0.756947	0.551357
15.38	0.768674	0.555779
15.39	0.774951	0.554287
15.4	0.772218	0.561741
15.41	0.769609	0.563787
15.42	0.771435	0.576921
15.43	0.766652	0.567369
15.44	0.755241	0.562153
15.45	0.751432	0.560337
15.46	0.745484	0.552629
15.47	0.750509	0.550216
15.48	0.74015	0.545335
15.49	0.735621	0.553609
15.5	0.731724	0.544689
15.51	0.73272	0.557735
15.52	0.728004	0.551876
15.53	0.730089	0.558409
15.54	0.730519	0.57411
15.55	0.737674	0.577786
15.56	0.742713	0.582546
15.57	0.744522	0.581709
15.58	0.74015	0.584255
15.59	0.763733	0.577867
15.6	0.756971	0.57676
15.61	0.74171	0.581571
15.62	0.742007	0.568265
15.63	0.738672	0.556492
15.64	0.745746	0.553269
15.65	0.741969	0.566198
15.66	0.754651	0.563639
15.67	0.752367	0.560188
15.68	0.749523	0.558828
15.69	0.749891	0.567489
15.7	0.743005	0.574875
15.71	0.767799	0.575241
15.72	0.762177	0.574352
15.73	0.746267	0.573986
15.74	0.735373	0.56277
15.75	0.742525	0.561167
15.76	0.750879	0.555718
15.77	0.754132	0.563872
15.78	0.761387	0.564292
15.79	0.770647	0.57338
15.8	0.771632	0.578691
15.81	0.760168	0.571477
15.82	0.761293	0.567692
15.83	0.763769	0.571305
15.84	0.748146	0.569049
15.85	0.748992	0.578785
15.86	0.746975	0.577981
15.87	0.738844	0.576375
15.88	0.730959	0.576164
15.89	0.730893	0.581427
15.9	0.738765	0.577652
15.91	0.745247	0.581227
15.92	0.741381	0.586838
15.93	0.744258	0.57244
15.94	0.731674	0.570466
15.95	0.722239	0.580783
15.96	0.724903	0.574068
15.97	0.726666	0.578714
15.98	0.713873	0.573503
15.99	0.731714	0.570725
16	0.726367	0.568925
16.01	0.731099	0.562873
16.02	0.726787	0.564357
16.03	0.717985	0.574187
16.04	0.730021	0.57952
16.05	0.731181	0.577398
16.06	0.732159	0.56822
16.07	0.734917	0.567079
16.08	0.725588	0.572184
16.09	0.725728	0.577144
16.1	0.730605	0.586578
16.11	0.727988	0.585374
16.12	0.738389	0.589334
16.13	0.738957	0.5966
16.14	0.731104	0.59731
16.15	0.725128	0.583283
16.16	0.728397	0.567098
16.17	0.723633	0.576796
16.18	0.729321	0.566406
16.19	0.720617	0.564695
16.2	0.720893	0.571186
16.21	0.713453	0.566741
16.22	0.701459	0.572018
16.23	0.685176	0.567379
16.24	0.699212	0.576483
16.25	0.698659	0.576299
16.26	0.68927	0.564704
16.27	0.697697	0.568346
16.28	0.70009	0.564219
16.29	0.698254	0.56725
16.3	0.693059	0.561771
16.31	0.691098	0.55449
16.32	0.686752	0.56639
16.33	0.68693	0.568921
16.34	0.690111	0.565067
16.35	0.688995	0.566295
16.36	0.679904	0.556177
16.37	0.685687	0.561869
16.38	0.694036	0.565314
16.39	0.69204	0.566576
16.4	0.702054	0.568314
16.41	0.695969	0.563321
16.42	0.683748	0.561337
16.43	0.669764	0.557389
16.44	0.675346	0.567323
16.45	0.674002	0.560053
16.46	0.669761	0.56858
16.47	0.669889	0.565968
16.48	0.664437	0.569859
16.49	0.663199	0.557497
16.5	0.660033	0.553631
16.51	0.657985	0.560961
16.52	0.662158	0.569639
16.53	0.661115	0.558182
16.54	0.660795	0.549841
16.55	0.658827	0.567744
16.56	0.646414	0.570434
16.57	0.662226	0.572225
16.58	0.650405	0.566341
16.59	0.662552	0.572784
16.6	0.652834	0.561696
16.61	0.645039	0.560592
16.62	0.642917	0.563136
16.63	0.640752	0.564446
16.64	0.639252	0.571551
16.65	0.646436	0.584129
16.66	0.64089	0.598407
16.67	0.647185	0.599991
16.68	0.637917	0.609542
16.69	0.634502	0.605799
16.7	0.634637	0.590319
16.71	0.636968	0.590171
16.72	0.639588	0.589307
16.73	0.639941	0.590778
16.74	0.638382	0.607038
16.75	0.635246	0.599102
16.76	0.646514	0.596777
16.77	0.64153	0.58544
16.78	0.645834	0.580606
16.79	0.643988	0.586716
16.8	0.645195	0.599468
16.81	0.65401	0.597911
16.82	0.656677	0.608233
16.83	0.645719	0.61423
16.84	0.644559	0.610993
16.85	0.637757	0.598602
16.86	0.647772	0.604032
16.87	0.650475	0.59721
16.88	0.647009	0.590958
16.89	0.656319	0.577243
16.9	0.645134	0.571396
16.91	0.645522	0.590287
16.92	0.629286	0.586422
16.93	0.625002	0.580253
16.94	0.633083	0.594942
16.95	0.634525	0.595074
16.96	0.630543	0.589105
16.97	0.623647	0.58362
16.98	0.622136	0.593843
16.99	0.624722	0.591005
17	0.6302	0.590411
17.01	0.623492	0.588651
17.02	0.63908	0.59122
17.03	0.634456	0.59048
17.04	0.636949	0.578214
17.05	0.64991	0.585522
17.06	0.639222	0.582549
17.07	0.624538	0.594061
17.08	0.635669	0.588266
17.09	0.636025	0.579958
17.1	0.629243	0.577817
17.11	0.628702	0.582045
17.12	0.624805	0.575841
17.13	0.639652	0.579323
17.14	0.635737	0.580969
17.15	0.647183	0.580922
17.16	0.642368	0.572351
17.17	0.646081	0.574621
17.18	0.646754	0.580192
17.19	0.654832	0.588363
17.2	0.661132	0.597945
17.21	0.664728	0.585066
17.22	0.667187	0.57866
17.23	0.666936	0.5862
17.24	0.657831	0.5872
17.25	0.649535	0.587938
17.26	0.640174	0.594758
17.27	0.650605	0.585526
17.28	0.653152	0.581542
17.29	0.646139	0.575662
17.3	0.641232	0.58738
17.31	0.64896	0.586662
17.32	0.647951	0.592807
17.33	0.640943	0.598227
17.34	0.635773	0.597506
17.35	0.636534	0.588864
17.36	0.653872	0.595062
17.37	0.652172	0.578023
17.38	0.659429	0.572695
17.39	0.666454	0.566424
17.4	0.669879	0.566892
17.41	0.67913	0.563914
17.42	0.669456	0.56697
17.43	0.681745	0.560552
17.44	0.686656	0.552519
17.45	0.684933	0.541792
17.46	0.685129	0.548801
17.47	0.679502	0.550737
17.48	0.682118	0.542751
17.49	0.688343	0.546172
17.5	0.682576	0.541063
17.51	0.678847	0.553457
17.52	0.670296	0.571423
17.53	0.66092	0.567274
17.54	0.654902	0.567328
17.55	0.660931	0.569123
17.56	0.663981	0.564336
17.57	0.661238	0.565598
17.58	0.654645	0.563023
17.59	0.647122	0.567699
17.6	0.647545	0.577586
17.61	0.652123	0.565159
17.62	0.651184	0.566715
17.63	0.642939	0.569398
17.64	0.648858	0.566036
17.65	0.643758	0.560367
17.66	0.64074	0.554133
17.67	0.661539	0.558576
17.68	0.668632	0.555588
17.69	0.670237	0.558049
17.7	0.672001	0.556698
17.71	0.673744	0.565053
17.72	0.672052	0.568128
17.73	0.66094	0.565451
17.74	0.654876	0.569328
17.75	0.646936	0.555366
17.76	0.652424	0.556972
17.77	0.653968	0.554405
17.78	0.658565	0.551682
17.79	0.646025	0.550422
17.8	0.644431	0.543755
17.81	0.654165	0.548625
17.82	0.630661	0.540719
17.83	0.62744	0.543521
17.84	0.62849	0.541481
17.85	0.622831	0.532666
17.86	0.61942	0.535397
17.87	0.632096	0.525871
17.88	0.62131	0.533239
17.89	0.628446	0.535216
17.9	0.636328	0.540581
17.91	0.641824	0.536636
17.92	0.638327	0.543196
17.93	0.632702	0.554888
17.94	0.625742	0.551313
17.95	0.628229	0.551094
17.96	0.629142	0.555863
17.97	0.614329	0.544567
17.98	0.631131	0.549188
17.99	0.626129	0.549229
18	0.633908	0.541909
18.01	0.626512	0.539697
18.02	0.619532	0.538638
18.03	0.617005	0.535347
18.04	0.627224	0.538677
18.05	0.634124	0.545884
18.06	0.644433	0.542522
18.07	0.627037	0.550813
18.08	0.623866	0.548694
18.09	0.638626	0.549084
18.1	0.641395	0.553333
18.11	0.638102	0.543545
18.12	0.631919	0.535104
18.13	0.623684	0.535485
18.14	0.623546	0.525871
18.15	0.63413	0.526956
18.16	0.64146	0.529998
18.17	0.637031	0.53258
18.18	0.651979	0.523516
18.19	0.649526	0.524685
18.2	0.660424	0.522901
18.21	0.649977	0.539872
18.22	0.646219	0.525125
18.23	0.645777	0.532656
18.24	0.651633	0.527334
18.25	0.639784	0.531405
18.26	0.634327	0.53803
18.27	0.62402	0.537444
18.28	0.624809	0.533983
18.29	0.632099	0.530064
18.3	0.634776	0.521649
18.31	0.634255	0.52281
18.32	0.649627	0.52059
18.33	0.648127	0.518641
18.34	0.630563	0.520741
18.35	0.632239	0.522577
18.36	0.630467	0.521549
18.37	0.641517	0.526663
18.38	0.628527	0.527709
18.39	0.637728	0.52468
18.4	0.63136	0.517276
18.41	0.636065	0.513765
18.42	0.644363	0.517434
18.43	0.644209	0.513213
18.44	0.638532	0.515377
18.45	0.638073	0.52427
18.46	0.647393	0.528939
18.47	0.648924	0.521608
18.48	0.650134	0.511812
18.49	0.647365	0.513106
18.5	0.638222	0.517851
18.51	0.633863	0.515638
18.52	0.640326	0.514411
18.53	0.642138	0.515763
18.54	0.643429	0.525021
18.55	0.645542	0.534452
18.56	0.660034	0.534978
18.57	0.668547	0.535536
18.58	0.668975	0.544139
18.59	0.674182	0.526357
18.6	0.670851	0.53347
18.61	0.665318	0.523159
18.62	0.677473	0.523199
18.63	0.677253	0.538909
18.64	0.675543	0.533966
18.65	0.688604	0.536702
18.66	0.677835	0.540311
18.67	0.68429	0.530788
18.68	0.677214	0.529678
18.69	0.671454	0.527034
18.7	0.66253	0.528502
18.71	0.675732	0.524206
18.72	0.659485	0.523778
18.73	0.655698	0.540609
18.74	0.658188	0.537879
18.75	0.663269	0.530782
18.76	0.65864	0.538962
18.77	0.650414	0.548208
18.78	0.662555	0.548877
18.79	0.651311	0.542887
18.8	0.651455	0.547921
18.81	0.6575	0.550265
18.82	0.664763	0.552465
18.83	0.66457	0.553923
18.84	0.671436	0.547631
18.85	0.677385	0.554187
18.86	0.684696	0.549723
18.87	0.663299	0.548528
18.88	0.683922	0.551266
18.89	0.680634	0.577651
18.9	0.682097	0.583105
18.91	0.682895	0.562075
18.92	0.686988	0.579036
18.93	0.692045	0.575847
18.94	0.683962	0.57598
18.95	0.682207	0.573723
18.96	0.687565	0.573949
18.97	0.663705	0.581601
18.98	0.67597	0.577357
18.99	0.669556	0.569829
19	0.675662	0.573061
19.01	0.681246	0.580987
19.02	0.687204	0.560866
19.03	0.686033	0.563832
19.04	0.67697	0.571172
19.05	0.681711	0.567012
19.06	0.668757	0.571851
19.07	0.65616	0.570536
19.08	0.666853	0.563161
19.09	0.667015	0.561894
19.1	0.674785	0.556249
19.11	0.683841	0.556208
19.12	0.687144	0.553575
19.13	0.70515	0.553105
19.14	0.701231	0.557878
19.15	0.706273	0.555916
19.16	0.710153	0.556006
19.17	0.702062	0.555958
19.18	0.700325	0.553398
19.19	0.691249	0.565025
19.2	0.693504	0.570986
19.21	0.706215	0.573184
19.22	0.704649	0.569055
19.23	0.697202	0.57834
19.24	0.705984	0.578094
19.25	0.692955	0.566487
19.26	0.688419	0.567748
19.27	0.695897	0.563778
19.28	0.697339	0.561363
19.29	0.691898	0.558212
19.3	0.697414	0.568684
19.31	0.685661	0.566288
19.32	0.689069	0.559351
19.33	0.687185	0.564303
19.34	0.689043	0.552368
19.35	0.686209	0.560829
19.36	0.683975	0.550983
19.37	0.690258	0.544163
19.38	0.694731	0.536209
19.39	0.680872	0.536189
19.4	0.682006	0.530587
19.41	0.675008	0.53039
19.42	0.678547	0.533959
19.43	0.672257	0.533697
19.44	0.671994	0.532161
19.45	0.678858	0.535782
19.46	0.67797	0.525999
19.47	0.676389	0.525851
19.48	0.669507	0.529799
19.49	0.664877	0.534768
19.5	0.673624	0.536942
19.51	0.672148	0.532372
19.52	0.66228	0.531991
19.53	0.673887	0.533321
19.54	0.688224	0.528053
19.55	0.671016	0.528779
19.56	0.672562	0.535979
19.57	0.667974	0.538227
19.58	0.662863	0.534084
19.59	0.648952	0.530393
19.6	0.65117	0.537464
19.61	0.639091	0.540876
19.62	0.653417	0.542161
19.63	0.650794	0.550392
19.64	0.645528	0.547339
19.65	0.660467	0.561502
19.66	0.646884	0.553901
19.67	0.652105	0.56084
19.68	0.652984	0.56868
19.69	0.657119	0.560732
19.7	0.660339	0.566365
19.71	0.661811	0.565511
19.72	0.660095	0.567828
19.73	0.655763	0.565377
19.74	0.671179	0.570392
19.75	0.661573	0.574636
19.76	0.652108	0.560409
19.77	0.664007	0.563943
19.78	0.664957	0.559987
19.79	0.662137	0.553827
19.8	0.660087	0.560921
19.81	0.65916	0.564377
19.82	0.661682	0.563066
19.83	0.650993	0.563325
19.84	0.666666	0.547474
19.85	0.668423	0.557375
19.86	0.676711	0.554505
19.87	0.682502	0.556808
19.88	0.678808	0.553078
19.89	0.674571	0.558594
19.9	0.669058	0.564639
19.91	0.665938	0.548664
19.92	0.672077	0.542807
19.93	0.679692	0.549033
19.94	0.670863	0.557309
19.95	0.655323	0.552879
19.96	0.657958	0.552399
19.97	0.658201	0.562921
19.98	0.657562	0.562365
[truncated: 18,002 more rows]

## Sheet: Mut4
Time (ns)	RMSD Mut4 (nm)	RMSD Wild (nm)	0.846691
0	0.0005027	0.0005009
0.01	0.146398	0.138094
0.02	0.173989	0.168319
0.03	0.19443	0.190349
0.04	0.194088	0.190282
0.05	0.211129	0.21331
0.06	0.212473	0.219159
0.07	0.225055	0.221582
0.08	0.22951	0.217652
0.09	0.241618	0.224712
0.1	0.248822	0.227665
0.11	0.250775	0.231745
0.12	0.250583	0.229564
0.13	0.24774	0.234923
0.14	0.248161	0.238216
0.15	0.252895	0.240794
0.16	0.25286	0.243577
0.17	0.252393	0.248252
0.18	0.257864	0.27058
0.19	0.258517	0.255559
0.2	0.255897	0.260131
0.21	0.266129	0.259602
0.22	0.261725	0.269976
0.23	0.277825	0.272214
0.24	0.282752	0.263529
0.25	0.276817	0.272772
0.26	0.268229	0.26865
0.27	0.274814	0.273003
0.28	0.281488	0.272095
0.29	0.293384	0.271952
0.3	0.303972	0.272344
0.31	0.293238	0.285494
0.32	0.29773	0.289384
0.33	0.296634	0.28178
0.34	0.297644	0.283637
0.35	0.304984	0.285261
0.36	0.304135	0.303504
0.37	0.304335	0.307928
0.38	0.314292	0.319603
0.39	0.309457	0.316926
0.4	0.327526	0.314771
0.41	0.320429	0.305673
0.42	0.318654	0.322782
0.43	0.320351	0.316542
0.44	0.312899	0.317415
0.45	0.321513	0.317046
0.46	0.320816	0.313159
0.47	0.315447	0.321125
0.48	0.318892	0.328721
0.49	0.316934	0.323163
0.5	0.322508	0.319505
0.51	0.328629	0.323962
0.52	0.332449	0.323197
0.53	0.333944	0.338396
0.54	0.328233	0.347323
0.55	0.322715	0.338431
0.56	0.322111	0.3543
0.57	0.337781	0.344498
0.58	0.331202	0.347993
0.59	0.335744	0.3534
0.6	0.342371	0.363823
0.61	0.34558	0.374037
0.62	0.339925	0.374251
0.63	0.345557	0.372778
0.64	0.345102	0.367773
0.65	0.34326	0.374248
0.66	0.337926	0.374696
0.67	0.343732	0.379101
0.68	0.337481	0.387479
0.69	0.344772	0.388415
0.7	0.342878	0.391682
0.71	0.357219	0.386459
0.72	0.350805	0.388015
0.73	0.351743	0.386798
0.74	0.366136	0.385636
0.75	0.365069	0.374242
0.76	0.374693	0.368837
0.77	0.37529	0.367689
0.78	0.382937	0.37908
0.79	0.374813	0.379635
0.8	0.364452	0.368299
0.81	0.379192	0.365456
0.82	0.377661	0.360463
0.83	0.374498	0.350748
0.84	0.364752	0.343085
0.85	0.362326	0.35589
0.86	0.348977	0.363341
0.87	0.357279	0.362287
0.88	0.3662	0.361056
0.89	0.353534	0.361902
0.9	0.359799	0.362675
0.91	0.369141	0.375436
0.92	0.369723	0.369187
0.93	0.372765	0.360954
0.94	0.37769	0.363023
0.95	0.375886	0.367372
0.96	0.377794	0.371068
0.97	0.380881	0.369241
0.98	0.374223	0.364973
0.99	0.36067	0.377239
1	0.367242	0.374197
1.01	0.370998	0.360557
1.02	0.376269	0.353177
1.03	0.38818	0.34889
1.04	0.394124	0.350409
1.05	0.392145	0.356878
1.06	0.388543	0.355655
1.07	0.38838	0.357956
1.08	0.378536	0.360561
1.09	0.386564	0.367343
1.1	0.377317	0.369371
1.11	0.381163	0.368895
1.12	0.389491	0.380559
1.13	0.381551	0.389826
1.14	0.381217	0.391906
1.15	0.378542	0.391024
1.16	0.385008	0.388077
1.17	0.388028	0.389974
1.18	0.384549	0.384597
1.19	0.382957	0.381945
1.2	0.390903	0.384857
1.21	0.3873	0.393389
1.22	0.385478	0.380679
1.23	0.393251	0.382284
1.24	0.38832	0.381224
1.25	0.391637	0.37128
1.26	0.384654	0.355487
1.27	0.38571	0.357936
1.28	0.384651	0.363865
1.29	0.388577	0.363892
1.3	0.387559	0.367156
1.31	0.397107	0.375084
1.32	0.398196	0.377594
1.33	0.396248	0.374057
1.34	0.397393	0.379091
1.35	0.400469	0.37342
1.36	0.396476	0.375524
1.37	0.38685	0.375635
1.38	0.388362	0.375769
1.39	0.395629	0.369542
1.4	0.401156	0.364092
1.41	0.395571	0.375794
1.42	0.402729	0.371112
1.43	0.408409	0.380686
1.44	0.42182	0.387825
1.45	0.410631	0.388282
1.46	0.408739	0.380659
1.47	0.404456	0.386645
1.48	0.40192	0.384561
1.49	0.40279	0.390334
1.5	0.413244	0.38892
1.51	0.408652	0.392888
1.52	0.405309	0.392851
1.53	0.414554	0.384925
1.54	0.410571	0.388836
1.55	0.418171	0.380228
1.56	0.415087	0.378867
1.57	0.409697	0.378834
1.58	0.407728	0.383619
1.59	0.404515	0.385952
1.6	0.409501	0.385467
1.61	0.414173	0.385317
1.62	0.418663	0.393091
1.63	0.423795	0.397396
1.64	0.427458	0.389718
1.65	0.423038	0.387946
1.66	0.427823	0.388785
1.67	0.418398	0.389557
1.68	0.417438	0.40491
1.69	0.437378	0.399673
1.7	0.442218	0.405162
1.71	0.413328	0.403489
1.72	0.423838	0.409707
1.73	0.430877	0.411067
1.74	0.419317	0.414196
1.75	0.426349	0.406634
1.76	0.416642	0.411611
1.77	0.419919	0.408526
1.78	0.422212	0.39878
1.79	0.420378	0.391823
1.8	0.41954	0.384415
1.81	0.424446	0.390431
1.82	0.429976	0.390182
1.83	0.427436	0.385896
1.84	0.441672	0.390389
1.85	0.442715	0.393897
1.86	0.425473	0.412306
1.87	0.422181	0.399771
1.88	0.418566	0.406595
1.89	0.422674	0.387593
1.9	0.430798	0.387927
1.91	0.433462	0.386783
1.92	0.432748	0.382749
1.93	0.434719	0.381801
1.94	0.437814	0.391272
1.95	0.437138	0.392192
1.96	0.436842	0.411002
1.97	0.446701	0.405554
1.98	0.445532	0.40428
1.99	0.440576	0.408619
2	0.438561	0.41161
2.01	0.446218	0.416009
2.02	0.455377	0.42743
2.03	0.449102	0.418479
2.04	0.446137	0.423121
2.05	0.447744	0.420406
2.06	0.440888	0.425323
2.07	0.447287	0.426357
2.08	0.452359	0.429465
2.09	0.453801	0.424714
2.1	0.447352	0.426392
2.11	0.43871	0.421334
2.12	0.451703	0.413392
2.13	0.448252	0.421229
2.14	0.441861	0.431003
2.15	0.437234	0.419887
2.16	0.443637	0.426141
2.17	0.440314	0.42528
2.18	0.441459	0.429309
2.19	0.442267	0.428182
2.2	0.445088	0.429654
2.21	0.464328	0.438571
2.22	0.45313	0.433279
2.23	0.450728	0.423056
2.24	0.444574	0.430504
2.25	0.441443	0.425421
2.26	0.44808	0.429546
2.27	0.457522	0.445013
2.28	0.450302	0.441823
2.29	0.447784	0.449324
2.3	0.451892	0.436466
2.31	0.450405	0.430969
2.32	0.462559	0.43268
2.33	0.462107	0.43862
2.34	0.459442	0.427042
2.35	0.458931	0.444724
2.36	0.462112	0.441786
2.37	0.453182	0.426186
2.38	0.45284	0.437326
2.39	0.447369	0.439254
2.4	0.455129	0.441356
2.41	0.459567	0.446517
2.42	0.453824	0.444112
2.43	0.466103	0.457329
2.44	0.472223	0.460309
2.45	0.470247	0.460667
2.46	0.469244	0.458558
2.47	0.469039	0.460188
2.48	0.463031	0.458622
2.49	0.458474	0.456303
2.5	0.461297	0.448228
2.51	0.466772	0.448529
2.52	0.469408	0.453708
2.53	0.470693	0.448245
2.54	0.483272	0.456396
2.55	0.471376	0.461616
2.56	0.462718	0.459211
2.57	0.463791	0.458224
2.58	0.460145	0.464964
2.59	0.459094	0.462837
2.6	0.473222	0.458754
2.61	0.460464	0.462294
2.62	0.469763	0.464761
2.63	0.475527	0.47483
2.64	0.480185	0.475624
2.65	0.484111	0.478887
2.66	0.488408	0.486172
2.67	0.479397	0.476488
2.68	0.495235	0.479975
2.69	0.505806	0.473631
2.7	0.501071	0.472732
2.71	0.501436	0.479001
2.72	0.493445	0.476368
2.73	0.497402	0.468622
2.74	0.502974	0.464984
2.75	0.496537	0.470216
2.76	0.497617	0.466162
2.77	0.495809	0.472819
2.78	0.495195	0.464499
2.79	0.489181	0.47152
2.8	0.480236	0.461924
2.81	0.484097	0.462362
2.82	0.483233	0.470538
2.83	0.493066	0.467658
2.84	0.501503	0.464176
2.85	0.496235	0.466391
2.86	0.502239	0.47348
2.87	0.499848	0.486609
2.88	0.502021	0.479892
2.89	0.493905	0.498196
2.9	0.491419	0.487636
2.91	0.489526	0.50135
2.92	0.471774	0.500883
2.93	0.481635	0.496851
2.94	0.479626	0.507551
2.95	0.48395	0.507262
2.96	0.486546	0.507581
2.97	0.490875	0.504734
2.98	0.495488	0.496624
2.99	0.497592	0.491995
3	0.51119	0.502939
3.01	0.494321	0.50287
3.02	0.502442	0.509857
3.03	0.510199	0.514888
3.04	0.510134	0.507366
3.05	0.50726	0.516743
3.06	0.518585	0.523801
3.07	0.514555	0.52228
3.08	0.518113	0.512149
3.09	0.505977	0.505363
3.1	0.511254	0.511014
3.11	0.506973	0.50341
3.12	0.50448	0.507545
3.13	0.504007	0.503751
3.14	0.497807	0.512879
3.15	0.508193	0.5128
3.16	0.50124	0.506499
3.17	0.508471	0.516285
3.18	0.503916	0.503749
3.19	0.511218	0.50666
3.2	0.512783	0.505898
3.21	0.519049	0.507181
3.22	0.514495	0.505314
3.23	0.517281	0.505915
3.24	0.494619	0.500373
3.25	0.504495	0.488909
3.26	0.506377	0.499803
3.27	0.508203	0.509432
3.28	0.506472	0.496332
3.29	0.497897	0.499973
3.3	0.501487	0.501318
3.31	0.508762	0.495736
3.32	0.519126	0.499237
3.33	0.518584	0.499714
3.34	0.534573	0.504805
3.35	0.538318	0.505742
3.36	0.537319	0.513842
3.37	0.53531	0.500946
3.38	0.533073	0.50254
3.39	0.529943	0.496982
3.4	0.541162	0.503905
3.41	0.533145	0.502166
3.42	0.532422	0.501605
3.43	0.543631	0.511174
3.44	0.556279	0.501489
3.45	0.558068	0.502326
3.46	0.555501	0.496052
3.47	0.558425	0.506839
3.48	0.565434	0.494822
3.49	0.564322	0.493224
3.5	0.561919	0.500075
3.51	0.565531	0.494711
3.52	0.573471	0.502116
3.53	0.579182	0.484789
3.54	0.568516	0.490349
3.55	0.566981	0.499006
3.56	0.572422	0.498009
3.57	0.587241	0.492974
3.58	0.587299	0.498485
3.59	0.594085	0.51814
3.6	0.594984	0.507683
3.61	0.593023	0.505763
3.62	0.602972	0.508672
3.63	0.602512	0.518437
3.64	0.606947	0.504995
3.65	0.601337	0.506907
3.66	0.590359	0.503846
3.67	0.598638	0.504121
3.68	0.58842	0.490779
3.69	0.585241	0.49798
3.7	0.604281	0.498432
3.71	0.605821	0.504423
3.72	0.604536	0.502411
3.73	0.609157	0.50466
3.74	0.606934	0.514559
3.75	0.604843	0.518919
3.76	0.610545	0.524661
3.77	0.625721	0.52215
3.78	0.633546	0.53979
3.79	0.631599	0.545774
3.8	0.630641	0.548974
3.81	0.627798	0.542461
3.82	0.616775	0.533055
3.83	0.621186	0.521596
3.84	0.619534	0.525897
3.85	0.611045	0.520343
3.86	0.619188	0.530704
3.87	0.624404	0.524808
3.88	0.628566	0.510518
3.89	0.636203	0.512692
3.9	0.640104	0.515478
3.91	0.646606	0.515872
3.92	0.661349	0.504057
3.93	0.667069	0.49371
3.94	0.664384	0.494824
3.95	0.67867	0.490915
3.96	0.675191	0.503614
3.97	0.671916	0.506276
3.98	0.672125	0.513591
3.99	0.68135	0.521889
4	0.692092	0.518702
4.01	0.685186	0.525528
4.02	0.664042	0.533494
4.03	0.666248	0.533437
4.04	0.663175	0.536191
4.05	0.655325	0.526848
4.06	0.658077	0.534676
4.07	0.661055	0.53135
4.08	0.653437	0.526458
4.09	0.656289	0.51236
4.1	0.650905	0.512643
4.11	0.644849	0.4938
4.12	0.650174	0.509558
4.13	0.650335	0.504243
4.14	0.654617	0.500127
4.15	0.645327	0.500605
4.16	0.651851	0.501076
4.17	0.654036	0.50795
4.18	0.638884	0.511695
4.19	0.647882	0.508089
4.2	0.643005	0.504502
4.21	0.652157	0.499093
4.22	0.643423	0.498284
4.23	0.641681	0.505636
4.24	0.65602	0.493287
4.25	0.661221	0.498579
4.26	0.668725	0.487033
4.27	0.651789	0.498062
4.28	0.65322	0.487838
4.29	0.663266	0.495771
4.3	0.661146	0.494123
4.31	0.664795	0.49874
4.32	0.648888	0.496365
4.33	0.65675	0.508706
4.34	0.667732	0.51062
4.35	0.680416	0.50714
4.36	0.665817	0.51373
4.37	0.67774	0.504098
4.38	0.685709	0.510595
4.39	0.690176	0.516498
4.4	0.68923	0.513147
4.41	0.675046	0.514852
4.42	0.677925	0.512061
4.43	0.678206	0.520326
4.44	0.663099	0.522277
4.45	0.667541	0.535911
4.46	0.675532	0.535239
4.47	0.673428	0.524548
4.48	0.689803	0.53306
4.49	0.684642	0.516159
4.5	0.690084	0.538795
4.51	0.67748	0.549103
4.52	0.670208	0.544304
4.53	0.668117	0.540061
4.54	0.655944	0.535989
4.55	0.666393	0.540634
4.56	0.667289	0.545644
4.57	0.675349	0.551161
4.58	0.681276	0.548196
4.59	0.674649	0.552704
4.6	0.676753	0.544262
4.61	0.676317	0.546918
4.62	0.6951	0.553668
4.63	0.683855	0.556942
4.64	0.704219	0.564529
4.65	0.708133	0.559105
4.66	0.702858	0.555507
4.67	0.703148	0.566405
4.68	0.692484	0.55977
4.69	0.692168	0.556122
4.7	0.692145	0.549275
4.71	0.677608	0.546895
4.72	0.697731	0.544322
4.73	0.692343	0.544904
4.74	0.700436	0.533404
4.75	0.705471	0.545061
4.76	0.701715	0.548708
4.77	0.69848	0.540938
4.78	0.70518	0.546983
4.79	0.704693	0.542771
4.8	0.710522	0.543828
4.81	0.724168	0.542383
4.82	0.710536	0.54423
4.83	0.716701	0.552291
4.84	0.716958	0.54932
4.85	0.707452	0.531843
4.86	0.692383	0.535053
4.87	0.700949	0.520193
4.88	0.710268	0.520311
4.89	0.70024	0.536783
4.9	0.692344	0.538227
4.91	0.690534	0.527098
4.92	0.687713	0.523266
4.93	0.682867	0.514726
4.94	0.692761	0.517686
4.95	0.690815	0.511052
4.96	0.695372	0.512169
4.97	0.685641	0.505908
4.98	0.688671	0.514426
4.99	0.690352	0.520534
5	0.694658	0.534559
5.01	0.694162	0.534465
5.02	0.696274	0.522506
5.03	0.691427	0.518163
5.04	0.678378	0.519622
5.05	0.676959	0.520481
5.06	0.684028	0.516563
5.07	0.684765	0.524415
5.08	0.686795	0.53085
5.09	0.697742	0.530217
5.1	0.699031	0.533026
5.11	0.685125	0.546179
5.12	0.684832	0.55618
5.13	0.68647	0.559228
5.14	0.686988	0.56885
5.15	0.693641	0.58113
5.16	0.702215	0.583781
5.17	0.703088	0.582438
5.18	0.711584	0.584203
5.19	0.725706	0.586542
5.2	0.731541	0.589881
5.21	0.721702	0.594979
5.22	0.721756	0.603898
5.23	0.727627	0.594301
5.24	0.712636	0.584938
5.25	0.729976	0.582521
5.26	0.727534	0.602916
5.27	0.72537	0.601482
5.28	0.727629	0.614985
5.29	0.726302	0.602276
5.3	0.723332	0.605364
5.31	0.714421	0.602456
5.32	0.712147	0.59902
5.33	0.712016	0.59643
5.34	0.71619	0.598564
5.35	0.719288	0.614341
5.36	0.720843	0.604855
5.37	0.702131	0.604568
5.38	0.690815	0.609622
5.39	0.68664	0.602215
5.4	0.693146	0.60487
5.41	0.676487	0.596716
5.42	0.68716	0.608139
5.43	0.674033	0.602223
5.44	0.668965	0.602035
5.45	0.681505	0.609172
5.46	0.684912	0.612488
5.47	0.695485	0.625156
5.48	0.705083	0.620064
5.49	0.708136	0.609506
5.5	0.722067	0.599344
5.51	0.706787	0.598497
5.52	0.693551	0.601997
5.53	0.687746	0.597762
5.54	0.68848	0.582908
5.55	0.695544	0.583391
5.56	0.693102	0.58543
5.57	0.6975	0.575574
5.58	0.696362	0.585021
5.59	0.710848	0.577543
5.6	0.696929	0.572642
5.61	0.690707	0.568631
5.62	0.690037	0.572594
5.63	0.699304	0.556081
5.64	0.68926	0.544974
5.65	0.68558	0.52964
5.66	0.681089	0.529372
5.67	0.686722	0.547359
5.68	0.678907	0.555817
5.69	0.681387	0.554687
5.7	0.677705	0.557267
5.71	0.687492	0.563232
5.72	0.692315	0.57119
5.73	0.695157	0.581877
5.74	0.676542	0.593862
5.75	0.677412	0.599043
5.76	0.679582	0.602598
5.77	0.684848	0.596039
5.78	0.676076	0.592317
5.79	0.671607	0.597148
5.8	0.678668	0.597078
5.81	0.681188	0.614444
5.82	0.668841	0.615145
5.83	0.670128	0.610035
5.84	0.664028	0.617229
5.85	0.65975	0.623392
5.86	0.656318	0.620461
5.87	0.641587	0.617654
5.88	0.65815	0.605361
5.89	0.656112	0.614289
5.9	0.657076	0.62549
5.91	0.659817	0.625954
5.92	0.665064	0.62504
5.93	0.671018	0.623603
5.94	0.667031	0.618261
5.95	0.66715	0.617933
5.96	0.670926	0.615481
5.97	0.6642	0.597366
5.98	0.674598	0.597526
5.99	0.689333	0.597114
6	0.700462	0.606869
6.01	0.693869	0.60466
6.02	0.69635	0.599497
6.03	0.689736	0.591051
6.04	0.680575	0.585364
6.05	0.672633	0.589911
6.06	0.664325	0.595618
6.07	0.663471	0.586186
6.08	0.657573	0.581222
6.09	0.656574	0.577585
6.1	0.663322	0.565482
6.11	0.655334	0.565434
6.12	0.644846	0.566418
6.13	0.649438	0.566462
6.14	0.65574	0.560989
6.15	0.661579	0.556162
6.16	0.651086	0.561973
6.17	0.662124	0.570088
6.18	0.658845	0.580027
6.19	0.670985	0.570412
6.2	0.684007	0.563071
6.21	0.6808	0.571271
6.22	0.668242	0.574697
6.23	0.658189	0.577442
6.24	0.672246	0.5672
6.25	0.66579	0.558082
6.26	0.672126	0.550607
6.27	0.664781	0.541137
6.28	0.679504	0.54402
6.29	0.676392	0.536286
6.3	0.682797	0.527584
6.31	0.675347	0.534368
6.32	0.657756	0.526597
6.33	0.671303	0.526621
6.34	0.667824	0.528649
6.35	0.67157	0.524216
6.36	0.669608	0.51653
6.37	0.669663	0.519306
6.38	0.67432	0.522503
6.39	0.666579	0.525177
6.4	0.660819	0.526076
6.41	0.665092	0.523702
6.42	0.677051	0.516586
6.43	0.686643	0.531637
6.44	0.686549	0.523608
6.45	0.69401	0.514685
6.46	0.685678	0.515719
6.47	0.692141	0.517686
6.48	0.674125	0.519247
6.49	0.693101	0.527181
6.5	0.69129	0.525672
6.51	0.687955	0.51313
6.52	0.677816	0.514528
6.53	0.672681	0.504989
6.54	0.676706	0.508636
6.55	0.668916	0.499347
6.56	0.684124	0.508543
6.57	0.683513	0.514302
6.58	0.680143	0.525731
6.59	0.684672	0.518982
6.6	0.680348	0.509119
6.61	0.673304	0.503209
6.62	0.685718	0.506919
6.63	0.68017	0.514313
6.64	0.681973	0.516342
6.65	0.678887	0.521308
6.66	0.675259	0.516148
6.67	0.668506	0.515969
6.68	0.669921	0.51002
6.69	0.669711	0.518331
6.7	0.671551	0.509984
6.71	0.669744	0.505954
6.72	0.669998	0.511917
6.73	0.668029	0.511814
6.74	0.674908	0.511831
6.75	0.671429	0.501343
6.76	0.676763	0.496484
6.77	0.677797	0.491141
6.78	0.681534	0.48461
6.79	0.679212	0.490131
6.8	0.676944	0.478677
6.81	0.66488	0.481252
6.82	0.658222	0.481779
6.83	0.671861	0.482698
6.84	0.670477	0.483951
6.85	0.66124	0.489096
6.86	0.665396	0.476384
6.87	0.682268	0.489554
6.88	0.684689	0.487009
6.89	0.688474	0.494183
6.9	0.690226	0.503669
6.91	0.686652	0.497002
6.92	0.681849	0.488962
6.93	0.683135	0.493121
6.94	0.686657	0.486457
6.95	0.688431	0.481658
6.96	0.690106	0.487186
6.97	0.703909	0.493228
6.98	0.699382	0.493772
6.99	0.694754	0.492545
7	0.69204	0.500885
7.01	0.694622	0.502638
7.02	0.699864	0.497489
7.03	0.69719	0.505647
7.04	0.695779	0.508013
7.05	0.699057	0.510332
7.06	0.69176	0.511387
7.07	0.689357	0.512962
7.08	0.67495	0.520359
7.09	0.673517	0.532483
7.1	0.682042	0.528938
7.11	0.684243	0.531879
7.12	0.680635	0.53207
7.13	0.676458	0.537021
7.14	0.674171	0.523204
7.15	0.672651	0.510074
7.16	0.661471	0.507621
7.17	0.670075	0.51088
7.18	0.679682	0.498574
7.19	0.679873	0.49789
7.2	0.676093	0.492673
7.21	0.65588	0.496417
7.22	0.661146	0.500438
7.23	0.671075	0.487018
7.24	0.677187	0.493063
7.25	0.676128	0.491316
7.26	0.674009	0.488994
7.27	0.666979	0.490462
7.28	0.674742	0.486855
7.29	0.669621	0.481687
7.3	0.686538	0.488785
7.31	0.679628	0.498708
7.32	0.67785	0.494484
7.33	0.674813	0.487424
7.34	0.67008	0.484482
7.35	0.667602	0.499452
7.36	0.667764	0.491653
7.37	0.665836	0.479586
7.38	0.671494	0.479154
7.39	0.668316	0.475
7.4	0.670596	0.471185
7.41	0.667222	0.481797
7.42	0.656067	0.481966
7.43	0.65361	0.493862
7.44	0.664694	0.501482
7.45	0.668749	0.500553
7.46	0.663088	0.4852
7.47	0.671099	0.474311
7.48	0.664739	0.479343
7.49	0.665459	0.478176
7.5	0.639282	0.467612
7.51	0.656401	0.464129
7.52	0.664982	0.470494
7.53	0.668557	0.458124
7.54	0.670651	0.458459
7.55	0.660672	0.470209
7.56	0.669311	0.486441
7.57	0.683816	0.478656
7.58	0.676799	0.483144
7.59	0.669431	0.477562
7.6	0.675476	0.476902
7.61	0.669456	0.469222
7.62	0.671115	0.473087
7.63	0.674604	0.462817
7.64	0.67602	0.475762
7.65	0.668801	0.47305
7.66	0.674093	0.478991
7.67	0.672684	0.48882
7.68	0.669653	0.489559
7.69	0.671612	0.491006
7.7	0.670298	0.491842
7.71	0.657377	0.496359
7.72	0.651632	0.499893
7.73	0.654509	0.504554
7.74	0.652298	0.504097
7.75	0.652852	0.501271
7.76	0.661955	0.497389
7.77	0.658875	0.500328
7.78	0.662574	0.50232
7.79	0.663825	0.499184
7.8	0.670829	0.491206
7.81	0.666661	0.495119
7.82	0.674729	0.499494
7.83	0.67849	0.48726
7.84	0.668176	0.490472
7.85	0.660028	0.485201
7.86	0.670375	0.486541
7.87	0.663648	0.494918
7.88	0.658453	0.488859
7.89	0.656114	0.498042
7.9	0.665786	0.504633
7.91	0.657405	0.494617
7.92	0.669243	0.495053
7.93	0.672761	0.490213
7.94	0.658258	0.496988
7.95	0.669704	0.498932
7.96	0.673991	0.4981
7.97	0.661488	0.497953
7.98	0.673165	0.497493
7.99	0.672387	0.500707
8	0.679243	0.491445
8.01	0.681576	0.497228
8.02	0.687405	0.506154
8.03	0.68473	0.510127
8.04	0.692279	0.513438
8.05	0.69041	0.507162
8.06	0.686391	0.515053
8.07	0.680427	0.522004
8.08	0.675244	0.516676
8.09	0.671982	0.525448
8.1	0.681457	0.52055
8.11	0.68369	0.517451
8.12	0.686924	0.516937
8.13	0.685343	0.516138
8.14	0.684126	0.516042
8.15	0.689301	0.525462
8.16	0.685523	0.532744
8.17	0.700888	0.540597
8.18	0.705988	0.543995
8.19	0.688875	0.541731
8.2	0.693979	0.545994
8.21	0.6931	0.551736
8.22	0.699924	0.550213
8.23	0.700883	0.54687
8.24	0.703946	0.546739
8.25	0.700189	0.549194
8.26	0.712287	0.550355
8.27	0.713539	0.551826
8.28	0.715881	0.557857
8.29	0.723511	0.569668
8.3	0.716572	0.567157
8.31	0.731097	0.570524
8.32	0.728948	0.563635
8.33	0.730817	0.564529
8.34	0.714603	0.567482
8.35	0.724949	0.567541
8.36	0.725315	0.574713
8.37	0.720711	0.585806
8.38	0.730795	0.587413
8.39	0.716909	0.590419
8.4	0.718799	0.58922
8.41	0.709231	0.589205
8.42	0.716241	0.595088
8.43	0.716872	0.593378
8.44	0.718675	0.592162
8.45	0.717851	0.586339
8.46	0.712427	0.578203
8.47	0.717098	0.56935
8.48	0.714004	0.581947
8.49	0.717116	0.587486
8.5	0.71459	0.596291
8.51	0.71415	0.612488
8.52	0.716212	0.613968
8.53	0.716488	0.624183
8.54	0.715453	0.615816
8.55	0.701999	0.618115
8.56	0.706668	0.622095
8.57	0.703603	0.614546
8.58	0.700131	0.610583
8.59	0.694691	0.617966
8.6	0.696379	0.61055
8.61	0.695667	0.607129
8.62	0.684715	0.615081
8.63	0.696312	0.609353
8.64	0.701992	0.61177
8.65	0.698742	0.605168
8.66	0.699967	0.59495
8.67	0.695835	0.594681
8.68	0.692687	0.594345
8.69	0.693505	0.59459
8.7	0.697514	0.592983
8.71	0.699479	0.591286
8.72	0.706728	0.588932
8.73	0.710634	0.587149
8.74	0.708634	0.575096
8.75	0.714398	0.573311
8.76	0.723985	0.580262
8.77	0.723674	0.588254
8.78	0.7238	0.578213
8.79	0.712747	0.560198
8.8	0.723381	0.568652
8.81	0.719534	0.561389
8.82	0.718544	0.554405
8.83	0.720608	0.545678
8.84	0.730119	0.534465
8.85	0.712994	0.536667
8.86	0.722385	0.540807
8.87	0.729507	0.546008
8.88	0.74256	0.537095
8.89	0.741798	0.539813
8.9	0.73902	0.544273
8.91	0.742834	0.551261
8.92	0.745084	0.560292
8.93	0.73276	0.574863
8.94	0.734081	0.577908
8.95	0.725579	0.564913
8.96	0.731218	0.583145
8.97	0.744209	0.585967
8.98	0.747418	0.585515
8.99	0.744452	0.582634
9	0.753789	0.580728
9.01	0.756754	0.589759
9.02	0.768762	0.589881
9.03	0.763084	0.596223
9.04	0.763784	0.595499
9.05	0.778726	0.590184
9.06	0.769944	0.586313
9.07	0.775421	0.572924
9.08	0.762341	0.574768
9.09	0.762496	0.571074
9.1	0.772215	0.584775
9.11	0.777024	0.575138
9.12	0.759292	0.580749
9.13	0.759743	0.58404
9.14	0.75313	0.588641
9.15	0.761351	0.589954
9.16	0.75326	0.595001
9.17	0.760648	0.592497
9.18	0.758665	0.60192
9.19	0.767019	0.611078
9.2	0.767553	0.612984
9.21	0.754323	0.61216
9.22	0.752736	0.616657
9.23	0.765206	0.630985
9.24	0.764892	0.643887
9.25	0.776995	0.640817
9.26	0.776595	0.644786
9.27	0.78407	0.637529
9.28	0.778444	0.649433
9.29	0.767365	0.650868
9.3	0.762388	0.649545
9.31	0.754732	0.639983
9.32	0.758902	0.645015
9.33	0.767286	0.631638
9.34	0.77761	0.634221
9.35	0.770154	0.640461
9.36	0.768338	0.645306
9.37	0.778049	0.648153
9.38	0.782075	0.650565
9.39	0.784685	0.659081
9.4	0.783742	0.640026
9.41	0.77619	0.633578
9.42	0.778156	0.627706
9.43	0.773145	0.639282
9.44	0.774967	0.63143
9.45	0.771621	0.623769
9.46	0.772572	0.612503
9.47	0.772367	0.603336
9.48	0.770528	0.613656
9.49	0.763811	0.604789
9.5	0.757813	0.596198
9.51	0.76575	0.60103
9.52	0.759555	0.583339
9.53	0.761666	0.579804
9.54	0.76515	0.574188
9.55	0.758505	0.578883
9.56	0.761085	0.588308
9.57	0.766691	0.575435
9.58	0.772617	0.589548
9.59	0.752208	0.590948
9.6	0.757795	0.576822
9.61	0.763355	0.58324
9.62	0.762143	0.587563
9.63	0.76413	0.578392
9.64	0.771096	0.575828
9.65	0.763838	0.574566
9.66	0.772054	0.572838
9.67	0.759089	0.568268
9.68	0.760596	0.584114
9.69	0.754947	0.5939
9.7	0.763987	0.590947
9.71	0.75244	0.56824
9.72	0.762323	0.563644
9.73	0.742932	0.575835
9.74	0.755349	0.581068
9.75	0.75678	0.588415
9.76	0.759871	0.587043
9.77	0.76354	0.600878
9.78	0.769851	0.598402
9.79	0.774532	0.60136
9.8	0.761539	0.595331
9.81	0.758953	0.602517
9.82	0.771755	0.598291
9.83	0.755087	0.613726
9.84	0.784912	0.605891
9.85	0.788347	0.600447
9.86	0.785034	0.598784
9.87	0.78278	0.605307
9.88	0.799208	0.604191
9.89	0.79593	0.601513
9.9	0.787441	0.592296
9.91	0.777533	0.60793
9.92	0.77267	0.587379
9.93	0.762478	0.585209
9.94	0.762491	0.585452
9.95	0.778123	0.58905
9.96	0.774993	0.588229
9.97	0.782857	0.59282
9.98	0.777585	0.592495
9.99	0.777537	0.60127
10	0.770935	0.606567
10.01	0.769586	0.61071
10.02	0.781709	0.620515
10.03	0.769309	0.617901
10.04	0.784789	0.617094
10.05	0.775186	0.621674
10.06	0.77155	0.618482
10.07	0.768982	0.608739
10.08	0.766703	0.605938
10.09	0.762461	0.609256
10.1	0.748123	0.612151
10.11	0.755992	0.608689
10.12	0.75206	0.606985
10.13	0.759809	0.593947
10.14	0.765134	0.600186
10.15	0.770516	0.593634
10.16	0.772428	0.575808
10.17	0.760126	0.588199
10.18	0.751318	0.579001
10.19	0.738148	0.588776
10.2	0.740671	0.59861
10.21	0.734932	0.60051
10.22	0.746407	0.61153
10.23	0.737885	0.612063
10.24	0.732843	0.609954
10.25	0.736698	0.601597
10.26	0.751213	0.597262
10.27	0.74984	0.603902
10.28	0.74783	0.598869
10.29	0.741071	0.589238
10.3	0.739753	0.589927
10.31	0.745972	0.580935
10.32	0.746719	0.578269
10.33	0.742085	0.575516
10.34	0.747682	0.578113
10.35	0.736577	0.581704
10.36	0.738249	0.580666
10.37	0.734421	0.581774
10.38	0.737761	0.585989
10.39	0.743389	0.59257
10.4	0.732569	0.573146
10.41	0.734851	0.581245
10.42	0.73469	0.575463
10.43	0.74206	0.577905
10.44	0.745723	0.565457
10.45	0.745724	0.569383
10.46	0.754133	0.569864
10.47	0.751113	0.583146
10.48	0.745093	0.580463
10.49	0.739238	0.582988
10.5	0.745465	0.57274
10.51	0.757212	0.569049
10.52	0.753547	0.570769
10.53	0.748995	0.57336
10.54	0.754427	0.58288
10.55	0.761426	0.589766
10.56	0.76219	0.594467
10.57	0.762577	0.579831
10.58	0.762667	0.590731
10.59	0.762303	0.58281
10.6	0.746822	0.581311
10.61	0.748938	0.57425
10.62	0.753253	0.582075
10.63	0.752793	0.597708
10.64	0.752386	0.595191
10.65	0.733226	0.593516
10.66	0.739152	0.599089
10.67	0.753485	0.598769
10.68	0.751974	0.607477
10.69	0.749401	0.617388
10.7	0.765092	0.624475
10.71	0.764007	0.609257
10.72	0.757511	0.618141
10.73	0.753424	0.623197
10.74	0.769041	0.637457
10.75	0.776209	0.652335
10.76	0.770539	0.644798
10.77	0.766743	0.641641
10.78	0.763347	0.646456
10.79	0.77034	0.653854
10.8	0.763413	0.644667
10.81	0.763802	0.644834
10.82	0.761019	0.644587
10.83	0.769009	0.637252
10.84	0.778776	0.627544
10.85	0.777515	0.630232
10.86	0.774316	0.634005
10.87	0.764195	0.62044
10.88	0.760333	0.625829
10.89	0.765648	0.613764
10.9	0.761852	0.612669
10.91	0.75775	0.619934
10.92	0.7651	0.626978
10.93	0.76611	0.610681
10.94	0.762614	0.603083
10.95	0.768383	0.605606
10.96	0.767607	0.61737
10.97	0.766585	0.605013
10.98	0.749634	0.602262
10.99	0.756444	0.607962
11	0.759514	0.625321
11.01	0.76337	0.625508
11.02	0.758738	0.619033
11.03	0.765385	0.613651
11.04	0.767805	0.610494
11.05	0.776792	0.610589
11.06	0.783726	0.607121
11.07	0.765592	0.619302
11.08	0.761522	0.614842
11.09	0.759425	0.624874
11.1	0.762081	0.609983
11.11	0.760792	0.614238
11.12	0.773689	0.605291
11.13	0.776921	0.610909
11.14	0.772591	0.623867
11.15	0.768564	0.627224
11.16	0.756863	0.64081
11.17	0.755393	0.649609
11.18	0.76349	0.649978
11.19	0.777814	0.658009
11.2	0.780607	0.660264
11.21	0.765134	0.659215
11.22	0.755671	0.651081
11.23	0.755257	0.649337
11.24	0.749444	0.659037
11.25	0.751707	0.67086
11.26	0.745375	0.64842
11.27	0.741482	0.629058
11.28	0.735027	0.635742
11.29	0.740509	0.625314
11.3	0.74309	0.619023
11.31	0.741807	0.634428
11.32	0.741446	0.629072
11.33	0.738	0.635836
11.34	0.744525	0.636313
11.35	0.744759	0.629789
11.36	0.752884	0.617875
11.37	0.759979	0.632089
11.38	0.757194	0.626724
11.39	0.763569	0.625828
11.4	0.771567	0.62273
11.41	0.762019	0.634365
11.42	0.759919	0.629207
11.43	0.762615	0.61884
11.44	0.761418	0.619144
11.45	0.752682	0.616384
11.46	0.753314	0.610191
11.47	0.753946	0.601164
11.48	0.744162	0.595019
11.49	0.734258	0.593307
11.5	0.724659	0.59375
11.51	0.72659	0.600012
11.52	0.718077	0.601874
11.53	0.713389	0.602638
11.54	0.713083	0.599021
11.55	0.705119	0.618513
11.56	0.70424	0.610807
11.57	0.701884	0.599813
11.58	0.7043	0.604052
11.59	0.702709	0.614818
11.6	0.70476	0.593245
11.61	0.69149	0.592266
11.62	0.693118	0.596691
11.63	0.707143	0.609078
11.64	0.720113	0.597176
11.65	0.713142	0.596916
11.66	0.700265	0.60406
11.67	0.690103	0.610183
11.68	0.686659	0.603662
11.69	0.688735	0.605487
11.7	0.687022	0.601093
11.71	0.68414	0.595854
11.72	0.685887	0.615467
11.73	0.68072	0.627902
11.74	0.677155	0.633061
11.75	0.677116	0.630724
11.76	0.689682	0.628129
11.77	0.686858	0.623837
11.78	0.686758	0.629988
11.79	0.689989	0.628943
11.8	0.689008	0.609231
11.81	0.68915	0.624306
11.82	0.694692	0.626391
11.83	0.703416	0.649422
11.84	0.70303	0.640075
11.85	0.696932	0.625157
11.86	0.698281	0.645394
11.87	0.69889	0.642608
11.88	0.697363	0.632281
11.89	0.700763	0.645471
11.9	0.702699	0.641737
11.91	0.70811	0.655097
11.92	0.708477	0.657463
11.93	0.715459	0.657412
11.94	0.719775	0.651025
11.95	0.707977	0.649842
11.96	0.712991	0.646918
11.97	0.707075	0.637307
11.98	0.693393	0.644505
11.99	0.690802	0.647742
12	0.690112	0.638133
12.01	0.689588	0.634352
12.02	0.688601	0.628513
12.03	0.686728	0.628159
12.04	0.67793	0.634193
12.05	0.671564	0.635988
12.06	0.659125	0.634818
12.07	0.671059	0.619509
12.08	0.675653	0.613867
12.09	0.678115	0.623133
12.1	0.674313	0.622317
12.11	0.671206	0.614726
12.12	0.671526	0.616258
12.13	0.665713	0.595124
12.14	0.667178	0.602073
12.15	0.658476	0.589422
12.16	0.661881	0.59222
12.17	0.668708	0.583397
12.18	0.669254	0.594442
12.19	0.664925	0.597858
12.2	0.66567	0.61518
12.21	0.653906	0.622123
12.22	0.662697	0.612625
12.23	0.661752	0.599847
12.24	0.660229	0.598813
12.25	0.6562	0.592593
12.26	0.660192	0.601179
12.27	0.655473	0.604447
12.28	0.660452	0.595289
12.29	0.656622	0.588387
12.3	0.671263	0.586919
12.31	0.664932	0.575218
12.32	0.673535	0.582238
12.33	0.676872	0.599135
12.34	0.67869	0.599614
12.35	0.673642	0.595918
12.36	0.679191	0.605142
12.37	0.670541	0.600899
12.38	0.680659	0.605666
12.39	0.684251	0.597921
12.4	0.686408	0.602032
12.41	0.678864	0.597791
12.42	0.677386	0.610488
12.43	0.674839	0.597278
12.44	0.671726	0.592216
12.45	0.667157	0.591489
12.46	0.661574	0.597079
12.47	0.660734	0.596699
12.48	0.655706	0.598987
12.49	0.647331	0.596669
12.5	0.643783	0.595503
12.51	0.651684	0.598119
12.52	0.661825	0.596126
12.53	0.660041	0.600539
12.54	0.65577	0.591928
12.55	0.657058	0.605179
12.56	0.652493	0.594571
12.57	0.654829	0.582191
12.58	0.65629	0.58226
12.59	0.652792	0.583157
12.6	0.654365	0.571055
12.61	0.661454	0.575005
12.62	0.660902	0.584124
12.63	0.655573	0.585272
12.64	0.661532	0.581192
12.65	0.664245	0.574744
12.66	0.674018	0.577937
12.67	0.669253	0.581463
12.68	0.67009	0.579647
12.69	0.670162	0.577315
12.7	0.67096	0.573056
12.71	0.668917	0.574727
12.72	0.667453	0.58192
12.73	0.675817	0.585543
12.74	0.672956	0.57761
12.75	0.666757	0.582985
12.76	0.679181	0.586167
12.77	0.670626	0.598287
12.78	0.683634	0.592542
12.79	0.676618	0.590837
12.8	0.674627	0.583226
12.81	0.683029	0.591261
12.82	0.689797	0.577652
12.83	0.674515	0.572076
12.84	0.683423	0.575688
12.85	0.677366	0.565779
12.86	0.684565	0.553537
12.87	0.693976	0.557647
12.88	0.681055	0.553222
12.89	0.677906	0.56416
12.9	0.677677	0.573191
12.91	0.676925	0.571319
12.92	0.689506	0.584858
12.93	0.692265	0.584339
12.94	0.676684	0.573767
12.95	0.678906	0.571667
12.96	0.689059	0.574493
12.97	0.686769	0.571133
12.98	0.689821	0.569526
12.99	0.689727	0.580576
13	0.690154	0.579233
13.01	0.68508	0.581941
13.02	0.6908	0.584477
13.03	0.679207	0.589256
13.04	0.682903	0.591212
13.05	0.688284	0.596071
13.06	0.697048	0.592694
13.07	0.696894	0.587982
13.08	0.693951	0.588745
13.09	0.694995	0.593102
13.1	0.688372	0.58603
13.11	0.679576	0.596919
13.12	0.685452	0.586618
13.13	0.683067	0.585127
13.14	0.682556	0.586944
13.15	0.684154	0.581594
13.16	0.675292	0.586602
13.17	0.681533	0.582627
13.18	0.661946	0.581
13.19	0.667926	0.570821
13.2	0.659393	0.583795
13.21	0.664902	0.589958
13.22	0.669155	0.575224
13.23	0.671908	0.587204
13.24	0.682868	0.583907
13.25	0.680282	0.585524
13.26	0.684876	0.583604
13.27	0.691646	0.573153
13.28	0.690851	0.568947
13.29	0.697398	0.572974
13.3	0.683175	0.575943
13.31	0.696892	0.57293
13.32	0.699079	0.567592
13.33	0.699424	0.569569
13.34	0.685091	0.565105
13.35	0.677936	0.561223
13.36	0.684444	0.556917
13.37	0.69679	0.56512
13.38	0.690852	0.568005
13.39	0.683566	0.564074
13.4	0.691927	0.566072
13.41	0.683405	0.562012
13.42	0.681732	0.57037
13.43	0.675445	0.566122
13.44	0.677026	0.571242
13.45	0.682042	0.568268
13.46	0.685433	0.565986
13.47	0.680285	0.570349
13.48	0.690699	0.578728
13.49	0.688124	0.564189
13.5	0.679843	0.579846
13.51	0.688469	0.581837
13.52	0.686833	0.566702
13.53	0.684966	0.564769
13.54	0.682457	0.565852
13.55	0.69065	0.579822
13.56	0.682796	0.576345
13.57	0.682127	0.57995
13.58	0.677714	0.58025
13.59	0.675978	0.576578
13.6	0.672896	0.575956
13.61	0.662427	0.591573
13.62	0.661573	0.591736
13.63	0.653516	0.59038
13.64	0.653469	0.595305
13.65	0.648844	0.587363
13.66	0.644146	0.596548
13.67	0.653001	0.57157
13.68	0.646145	0.578087
13.69	0.643501	0.571732
13.7	0.654156	0.574818
13.71	0.649576	0.570487
13.72	0.652984	0.571048
13.73	0.651242	0.571687
13.74	0.649418	0.561645
13.75	0.651766	0.5557
13.76	0.648259	0.56372
13.77	0.660859	0.564607
13.78	0.659708	0.563465
13.79	0.657319	0.563477
13.8	0.649321	0.575362
13.81	0.654265	0.578103
13.82	0.657276	0.571404
13.83	0.6584	0.584012
13.84	0.660639	0.575361
13.85	0.655225	0.568035
13.86	0.661304	0.564215
13.87	0.672453	0.560754
13.88	0.661011	0.553663
13.89	0.654283	0.566047
13.9	0.662739	0.567205
13.91	0.667394	0.553563
13.92	0.673146	0.561115
13.93	0.667165	0.569133
13.94	0.676937	0.563615
13.95	0.675488	0.564358
13.96	0.680465	0.571499
13.97	0.672346	0.565578
13.98	0.691802	0.571526
13.99	0.680952	0.570335
14	0.677707	0.547566
14.01	0.684538	0.557294
14.02	0.677786	0.565506
14.03	0.6879	0.559604
14.04	0.68261	0.550779
14.05	0.677395	0.559361
14.06	0.687472	0.555768
14.07	0.686195	0.563335
14.08	0.682736	0.560823
14.09	0.674926	0.559373
14.1	0.674672	0.565093
14.11	0.673859	0.560501
14.12	0.670859	0.568066
14.13	0.68162	0.57419
14.14	0.69544	0.571151
14.15	0.689128	0.582018
14.16	0.689862	0.575772
14.17	0.692342	0.578227
14.18	0.69919	0.574871
14.19	0.7089	0.58305
14.2	0.711868	0.575133
14.21	0.69527	0.574219
14.22	0.701131	0.583766
14.23	0.703531	0.582204
14.24	0.695924	0.576353
14.25	0.688264	0.570108
14.26	0.698618	0.570225
14.27	0.693249	0.574481
14.28	0.69411	0.572458
14.29	0.697139	0.566481
14.3	0.687425	0.549612
14.31	0.693609	0.549713
14.32	0.68946	0.551571
14.33	0.690113	0.547047
14.34	0.686118	0.551613
14.35	0.689943	0.551828
14.36	0.694277	0.560965
14.37	0.688117	0.557175
14.38	0.691053	0.543934
14.39	0.684821	0.549998
14.4	0.675634	0.560382
14.41	0.687691	0.560657
14.42	0.681432	0.542269
14.43	0.683996	0.551024
14.44	0.689446	0.551385
14.45	0.683105	0.559486
14.46	0.691813	0.566627
14.47	0.681831	0.570157
14.48	0.681889	0.569336
14.49	0.680898	0.565262
14.5	0.68384	0.575242
14.51	0.681616	0.569565
14.52	0.690262	0.559201
14.53	0.689031	0.561594
14.54	0.685202	0.572378
14.55	0.703184	0.58103
14.56	0.68989	0.583368
14.57	0.69084	0.576978
14.58	0.678163	0.581205
14.59	0.683605	0.583485
14.6	0.696141	0.589248
14.61	0.688806	0.58829
14.62	0.693506	0.594983
14.63	0.69326	0.593031
14.64	0.69642	0.599833
14.65	0.68486	0.600172
14.66	0.682458	0.596794
14.67	0.683001	0.597048
14.68	0.683141	0.587826
14.69	0.683841	0.579718
14.7	0.680655	0.587926
14.71	0.682273	0.583037
14.72	0.680797	0.5957
14.73	0.686992	0.595289
14.74	0.682293	0.589791
14.75	0.667961	0.588086
14.76	0.673993	0.593138
14.77	0.673308	0.592946
14.78	0.674527	0.586812
14.79	0.674838	0.593682
14.8	0.676372	0.594228
14.81	0.668654	0.589186
14.82	0.668575	0.6009
14.83	0.674992	0.592349
14.84	0.669477	0.582853
14.85	0.664302	0.576611
14.86	0.663278	0.59389
14.87	0.668351	0.592672
14.88	0.669779	0.588363
14.89	0.679631	0.589489
14.9	0.670028	0.576868
14.91	0.674711	0.572552
14.92	0.680127	0.567819
14.93	0.67383	0.554825
14.94	0.68388	0.547932
14.95	0.67479	0.550709
14.96	0.665571	0.550264
14.97	0.667385	0.544931
14.98	0.662587	0.540325
14.99	0.681963	0.54479
15	0.672035	0.546236
15.01	0.671551	0.541645
15.02	0.666295	0.547827
15.03	0.683906	0.555564
15.04	0.682517	0.557246
15.05	0.674605	0.546026
15.06	0.685363	0.527
15.07	0.681742	0.526229
15.08	0.681306	0.524572
15.09	0.692703	0.522716
15.1	0.675858	0.524784
15.11	0.683631	0.531166
15.12	0.687765	0.526178
15.13	0.676849	0.53515
15.14	0.684596	0.522344
15.15	0.683385	0.534728
15.16	0.679491	0.519086
15.17	0.677968	0.516348
15.18	0.679314	0.522831
15.19	0.677585	0.533372
15.2	0.6828	0.53077
15.21	0.688926	0.527941
15.22	0.688104	0.521204
15.23	0.686551	0.523369
15.24	0.692506	0.529006
15.25	0.694497	0.530819
15.26	0.698317	0.539388
15.27	0.707511	0.544778
15.28	0.696024	0.532078
15.29	0.693629	0.533455
15.3	0.693554	0.544373
15.31	0.691933	0.538772
15.32	0.696911	0.549494
15.33	0.689937	0.553409
15.34	0.695984	0.557958
15.35	0.697434	0.563623
15.36	0.69575	0.549119
15.37	0.691699	0.551357
15.38	0.694022	0.555779
15.39	0.686997	0.554287
15.4	0.692577	0.561741
15.41	0.701494	0.563787
15.42	0.704504	0.576921
15.43	0.704149	0.567369
15.44	0.696755	0.562153
15.45	0.694921	0.560337
15.46	0.704658	0.552629
15.47	0.705417	0.550216
15.48	0.705111	0.545335
15.49	0.708512	0.553609
15.5	0.706799	0.544689
15.51	0.696868	0.557735
15.52	0.692286	0.551876
15.53	0.691518	0.558409
15.54	0.706745	0.57411
15.55	0.698658	0.577786
15.56	0.708167	0.582546
15.57	0.715698	0.581709
15.58	0.716661	0.584255
15.59	0.710053	0.577867
15.6	0.708475	0.57676
15.61	0.705385	0.581571
15.62	0.698725	0.568265
15.63	0.686995	0.556492
15.64	0.700606	0.553269
15.65	0.703409	0.566198
15.66	0.703301	0.563639
15.67	0.700272	0.560188
15.68	0.68857	0.558828
15.69	0.68639	0.567489
15.7	0.678737	0.574875
15.71	0.680186	0.575241
15.72	0.688036	0.574352
15.73	0.685387	0.573986
15.74	0.682571	0.56277
15.75	0.681744	0.561167
15.76	0.684264	0.555718
15.77	0.680916	0.563872
15.78	0.677095	0.564292
15.79	0.680018	0.57338
15.8	0.683084	0.578691
15.81	0.688915	0.571477
15.82	0.692828	0.567692
15.83	0.689947	0.571305
15.84	0.678943	0.569049
15.85	0.687969	0.578785
15.86	0.693495	0.577981
15.87	0.699028	0.576375
15.88	0.691685	0.576164
15.89	0.67993	0.581427
15.9	0.674413	0.577652
15.91	0.674802	0.581227
15.92	0.683884	0.586838
15.93	0.683859	0.57244
15.94	0.679386	0.570466
15.95	0.672719	0.580783
15.96	0.671157	0.574068
15.97	0.672704	0.578714
15.98	0.673967	0.573503
15.99	0.677451	0.570725
16	0.672787	0.568925
16.01	0.675628	0.562873
16.02	0.668713	0.564357
16.03	0.680798	0.574187
16.04	0.674497	0.57952
16.05	0.676203	0.577398
16.06	0.675959	0.56822
16.07	0.672786	0.567079
16.08	0.680389	0.572184
16.09	0.680148	0.577144
16.1	0.67371	0.586578
16.11	0.66803	0.585374
16.12	0.679241	0.589334
16.13	0.673353	0.5966
16.14	0.665859	0.59731
16.15	0.671597	0.583283
16.16	0.671286	0.567098
16.17	0.678418	0.576796
16.18	0.676512	0.566406
16.19	0.674711	0.564695
16.2	0.672462	0.571186
16.21	0.680523	0.566741
16.22	0.667223	0.572018
16.23	0.671288	0.567379
16.24	0.676151	0.576483
16.25	0.671145	0.576299
16.26	0.666879	0.564704
16.27	0.668387	0.568346
16.28	0.672735	0.564219
16.29	0.672963	0.56725
16.3	0.672872	0.561771
16.31	0.67371	0.55449
16.32	0.67888	0.56639
16.33	0.681961	0.568921
16.34	0.680341	0.565067
16.35	0.679397	0.566295
16.36	0.673464	0.556177
16.37	0.66054	0.561869
16.38	0.659395	0.565314
16.39	0.666632	0.566576
16.4	0.664066	0.568314
16.41	0.664456	0.563321
16.42	0.672873	0.561337
16.43	0.666123	0.557389
16.44	0.67012	0.567323
16.45	0.67413	0.560053
16.46	0.678927	0.56858
16.47	0.676572	0.565968
16.48	0.678703	0.569859
16.49	0.673286	0.557497
16.5	0.670717	0.553631
16.51	0.674666	0.560961
16.52	0.673131	0.569639
16.53	0.687091	0.558182
16.54	0.685774	0.549841
16.55	0.693544	0.567744
16.56	0.697756	0.570434
16.57	0.695728	0.572225
16.58	0.692996	0.566341
16.59	0.690325	0.572784
16.6	0.684357	0.561696
16.61	0.680574	0.560592
16.62	0.685696	0.563136
16.63	0.687945	0.564446
16.64	0.687564	0.571551
16.65	0.678168	0.584129
16.66	0.687536	0.598407
16.67	0.687668	0.599991
16.68	0.687675	0.609542
16.69	0.69383	0.605799
16.7	0.691659	0.590319
16.71	0.684061	0.590171
16.72	0.685171	0.589307
16.73	0.684296	0.590778
16.74	0.696006	0.607038
16.75	0.693403	0.599102
16.76	0.687917	0.596777
16.77	0.684764	0.58544
16.78	0.686685	0.580606
16.79	0.688706	0.586716
16.8	0.687753	0.599468
16.81	0.695495	0.597911
16.82	0.681894	0.608233
16.83	0.675902	0.61423
16.84	0.677488	0.610993
16.85	0.674937	0.598602
16.86	0.673306	0.604032
16.87	0.672355	0.59721
16.88	0.67929	0.590958
16.89	0.672381	0.577243
16.9	0.670856	0.571396
16.91	0.673509	0.590287
16.92	0.669201	0.586422
16.93	0.656031	0.580253
16.94	0.647691	0.594942
16.95	0.649217	0.595074
16.96	0.65296	0.589105
16.97	0.657696	0.58362
16.98	0.66304	0.593843
16.99	0.662277	0.591005
17	0.656039	0.590411
17.01	0.659235	0.588651
17.02	0.656066	0.59122
17.03	0.650313	0.59048
17.04	0.653136	0.578214
17.05	0.6571	0.585522
17.06	0.664673	0.582549
17.07	0.66879	0.594061
17.08	0.663195	0.588266
17.09	0.665412	0.579958
17.1	0.672626	0.577817
17.11	0.668914	0.582045
17.12	0.665546	0.575841
17.13	0.663078	0.579323
17.14	0.671667	0.580969
17.15	0.676125	0.580922
17.16	0.668953	0.572351
17.17	0.679435	0.574621
17.18	0.672164	0.580192
17.19	0.670438	0.588363
17.2	0.67283	0.597945
17.21	0.670984	0.585066
17.22	0.664287	0.57866
17.23	0.662172	0.5862
17.24	0.671015	0.5872
17.25	0.678618	0.587938
17.26	0.676784	0.594758
17.27	0.681641	0.585526
17.28	0.692408	0.581542
17.29	0.677934	0.575662
17.3	0.676633	0.58738
17.31	0.686187	0.586662
17.32	0.690292	0.592807
17.33	0.703189	0.598227
17.34	0.718563	0.597506
17.35	0.716944	0.588864
17.36	0.712399	0.595062
17.37	0.701558	0.578023
17.38	0.704025	0.572695
17.39	0.69838	0.566424
17.4	0.697396	0.566892
17.41	0.689895	0.563914
17.42	0.678453	0.56697
17.43	0.687748	0.560552
17.44	0.692857	0.552519
17.45	0.68306	0.541792
17.46	0.688406	0.548801
17.47	0.678169	0.550737
17.48	0.681462	0.542751
17.49	0.674452	0.546172
17.5	0.687039	0.541063
17.51	0.687857	0.553457
17.52	0.686433	0.571423
17.53	0.683523	0.567274
17.54	0.688706	0.567328
17.55	0.692897	0.569123
17.56	0.704833	0.564336
17.57	0.696816	0.565598
17.58	0.698627	0.563023
17.59	0.6979	0.567699
17.6	0.702275	0.577586
17.61	0.702034	0.565159
17.62	0.689208	0.566715
17.63	0.684332	0.569398
17.64	0.686951	0.566036
17.65	0.698314	0.560367
17.66	0.699578	0.554133
17.67	0.712443	0.558576
17.68	0.709885	0.555588
17.69	0.693193	0.558049
17.7	0.69245	0.556698
17.71	0.699024	0.565053
17.72	0.708766	0.568128
17.73	0.700555	0.565451
17.74	0.692979	0.569328
17.75	0.687875	0.555366
17.76	0.69032	0.556972
17.77	0.68505	0.554405
17.78	0.680768	0.551682
17.79	0.67811	0.550422
17.8	0.673188	0.543755
17.81	0.69227	0.548625
17.82	0.692279	0.540719
17.83	0.69421	0.543521
17.84	0.691773	0.541481
17.85	0.68879	0.532666
17.86	0.694419	0.535397
17.87	0.69091	0.525871
17.88	0.685936	0.533239
17.89	0.685914	0.535216
17.9	0.692009	0.540581
17.91	0.684805	0.536636
17.92	0.688637	0.543196
17.93	0.689161	0.554888
17.94	0.68453	0.551313
17.95	0.678964	0.551094
17.96	0.673593	0.555863
17.97	0.672254	0.544567
17.98	0.681028	0.549188
17.99	0.68498	0.549229
18	0.680607	0.541909
18.01	0.691895	0.539697
18.02	0.698083	0.538638
18.03	0.696784	0.535347
18.04	0.690521	0.538677
18.05	0.69097	0.545884
18.06	0.696644	0.542522
18.07	0.68669	0.550813
18.08	0.681196	0.548694
18.09	0.685096	0.549084
18.1	0.681683	0.553333
18.11	0.685408	0.543545
18.12	0.676422	0.535104
18.13	0.686257	0.535485
18.14	0.677991	0.525871
18.15	0.690697	0.526956
18.16	0.690897	0.529998
18.17	0.693381	0.53258
18.18	0.702781	0.523516
18.19	0.687311	0.524685
18.2	0.696792	0.522901
18.21	0.712363	0.539872
18.22	0.712517	0.525125
18.23	0.708661	0.532656
18.24	0.702829	0.527334
18.25	0.698613	0.531405
18.26	0.704801	0.53803
18.27	0.708718	0.537444
18.28	0.696092	0.533983
18.29	0.706133	0.530064
18.3	0.709759	0.521649
18.31	0.700931	0.52281
18.32	0.702332	0.52059
18.33	0.692102	0.518641
18.34	0.700798	0.520741
18.35	0.7094	0.522577
18.36	0.71274	0.521549
18.37	0.693795	0.526663
18.38	0.699552	0.527709
18.39	0.703691	0.52468
18.4	0.712949	0.517276
18.41	0.7106	0.513765
18.42	0.704533	0.517434
18.43	0.710682	0.513213
18.44	0.707056	0.515377
18.45	0.704299	0.52427
18.46	0.698754	0.528939
18.47	0.681924	0.521608
18.48	0.686904	0.511812
18.49	0.680973	0.513106
18.5	0.691494	0.517851
18.51	0.694172	0.515638
18.52	0.692562	0.514411
18.53	0.69252	0.515763
18.54	0.696891	0.525021
18.55	0.703798	0.534452
18.56	0.705487	0.534978
18.57	0.699805	0.535536
18.58	0.704625	0.544139
18.59	0.705535	0.526357
18.6	0.698462	0.53347
18.61	0.701736	0.523159
18.62	0.709203	0.523199
18.63	0.709815	0.538909
18.64	0.710573	0.533966
18.65	0.696669	0.536702
18.66	0.706453	0.540311
18.67	0.70157	0.530788
18.68	0.705797	0.529678
18.69	0.706459	0.527034
18.7	0.685769	0.528502
18.71	0.690678	0.524206
18.72	0.670964	0.523778
18.73	0.677775	0.540609
18.74	0.683143	0.537879
18.75	0.688521	0.530782
18.76	0.697097	0.538962
18.77	0.693617	0.548208
18.78	0.694679	0.548877
18.79	0.700903	0.542887
18.8	0.689054	0.547921
18.81	0.686014	0.550265
18.82	0.682843	0.552465
18.83	0.670877	0.553923
18.84	0.685892	0.547631
18.85	0.687889	0.554187
18.86	0.685503	0.549723
18.87	0.682779	0.548528
18.88	0.682243	0.551266
18.89	0.684464	0.577651
18.9	0.678722	0.583105
18.91	0.67763	0.562075
18.92	0.66224	0.579036
18.93	0.675126	0.575847
18.94	0.680637	0.57598
18.95	0.672234	0.573723
18.96	0.67811	0.573949
18.97	0.674131	0.581601
18.98	0.665805	0.577357
18.99	0.674512	0.569829
19	0.681381	0.573061
19.01	0.667819	0.580987
19.02	0.665917	0.560866
19.03	0.674607	0.563832
19.04	0.678798	0.571172
19.05	0.675639	0.567012
19.06	0.671154	0.571851
19.07	0.675783	0.570536
19.08	0.669292	0.563161
19.09	0.673111	0.561894
19.1	0.666826	0.556249
19.11	0.665287	0.556208
19.12	0.653429	0.553575
19.13	0.656744	0.553105
19.14	0.670485	0.557878
19.15	0.667346	0.555916
19.16	0.667641	0.556006
19.17	0.660582	0.555958
19.18	0.66595	0.553398
19.19	0.667089	0.565025
19.2	0.665537	0.570986
19.21	0.661623	0.573184
19.22	0.663883	0.569055
19.23	0.661441	0.57834
19.24	0.67067	0.578094
19.25	0.6649	0.566487
19.26	0.654558	0.567748
19.27	0.655885	0.563778
19.28	0.652391	0.561363
19.29	0.660069	0.558212
19.3	0.668734	0.568684
19.31	0.666336	0.566288
19.32	0.659361	0.559351
19.33	0.658356	0.564303
19.34	0.652559	0.552368
19.35	0.648981	0.560829
19.36	0.644225	0.550983
19.37	0.6482	0.544163
19.38	0.639905	0.536209
19.39	0.645956	0.536189
19.4	0.660445	0.530587
19.41	0.650113	0.53039
19.42	0.653334	0.533959
19.43	0.65389	0.533697
19.44	0.650403	0.532161
19.45	0.655188	0.535782
19.46	0.657399	0.525999
19.47	0.654465	0.525851
19.48	0.655622	0.529799
19.49	0.661678	0.534768
19.5	0.666411	0.536942
19.51	0.663288	0.532372
19.52	0.667679	0.531991
19.53	0.665744	0.533321
19.54	0.662358	0.528053
19.55	0.663965	0.528779
19.56	0.652611	0.535979
19.57	0.658199	0.538227
19.58	0.656914	0.534084
19.59	0.649089	0.530393
19.6	0.649129	0.537464
19.61	0.652811	0.540876
19.62	0.666668	0.542161
19.63	0.660038	0.550392
19.64	0.663514	0.547339
19.65	0.658556	0.561502
19.66	0.655967	0.553901
19.67	0.654997	0.56084
19.68	0.668592	0.56868
19.69	0.66474	0.560732
19.7	0.662522	0.566365
19.71	0.65873	0.565511
19.72	0.661072	0.567828
19.73	0.649705	0.565377
19.74	0.637789	0.570392
19.75	0.643448	0.574636
19.76	0.65549	0.560409
19.77	0.653011	0.563943
19.78	0.65149	0.559987
19.79	0.655656	0.553827
19.8	0.651872	0.560921
19.81	0.641649	0.564377
19.82	0.647668	0.563066
19.83	0.650901	0.563325
19.84	0.653818	0.547474
19.85	0.644181	0.557375
19.86	0.656882	0.554505
19.87	0.659558	0.556808
19.88	0.661157	0.553078
19.89	0.657837	0.558594
19.9	0.662562	0.564639
19.91	0.669335	0.548664
19.92	0.672417	0.542807
19.93	0.672256	0.549033
19.94	0.664883	0.557309
19.95	0.654636	0.552879
19.96	0.658255	0.552399
19.97	0.654034	0.562921
19.98	0.658818	0.562365
[truncated: 18,002 more rows]

## Sheet: Mut5
Time (ns)	RMSD Mut5 (nm)	RMSD Wild (nm)				1.00539
0	0.0005026	0.0005009
0.01	0.14862	0.138094
0.02	0.169414	0.168319
0.03	0.173723	0.190349
0.04	0.187278	0.190282
0.05	0.196362	0.21331
0.06	0.198157	0.219159
0.07	0.202765	0.221582
0.08	0.210152	0.217652
0.09	0.208651	0.224712
0.1	0.214497	0.227665
0.11	0.224684	0.231745
0.12	0.236547	0.229564
0.13	0.238477	0.234923
0.14	0.249937	0.238216
0.15	0.2464	0.240794
0.16	0.245488	0.243577
0.17	0.258236	0.248252
0.18	0.269605	0.27058
0.19	0.265344	0.255559
0.2	0.26878	0.260131
0.21	0.272909	0.259602
0.22	0.257652	0.269976
0.23	0.269751	0.272214
0.24	0.26069	0.263529
0.25	0.268795	0.272772
0.26	0.265277	0.26865
0.27	0.274295	0.273003
0.28	0.267938	0.272095
0.29	0.276777	0.271952
0.3	0.285724	0.272344
0.31	0.30111	0.285494
0.32	0.306209	0.289384
0.33	0.300077	0.28178
0.34	0.29879	0.283637
0.35	0.313438	0.285261
0.36	0.320401	0.303504
0.37	0.317837	0.307928
0.38	0.31435	0.319603
0.39	0.315097	0.316926
0.4	0.318111	0.314771
0.41	0.316808	0.305673
0.42	0.321779	0.322782
0.43	0.331242	0.316542
0.44	0.320685	0.317415
0.45	0.326441	0.317046
0.46	0.347353	0.313159
0.47	0.360038	0.321125
0.48	0.344941	0.328721
0.49	0.341455	0.323163
0.5	0.361575	0.319505
0.51	0.36251	0.323962
0.52	0.367565	0.323197
0.53	0.369315	0.338396
0.54	0.373275	0.347323
0.55	0.393786	0.338431
0.56	0.401238	0.3543
0.57	0.404817	0.344498
0.58	0.404118	0.347993
0.59	0.406482	0.3534
0.6	0.410311	0.363823
0.61	0.397652	0.374037
0.62	0.385847	0.374251
0.63	0.37614	0.372778
0.64	0.378214	0.367773
0.65	0.370104	0.374248
0.66	0.376634	0.374696
0.67	0.365342	0.379101
0.68	0.366479	0.387479
0.69	0.376331	0.388415
0.7	0.381014	0.391682
0.71	0.372835	0.386459
0.72	0.379792	0.388015
0.73	0.376937	0.386798
0.74	0.367739	0.385636
0.75	0.376332	0.374242
0.76	0.378815	0.368837
0.77	0.378377	0.367689
0.78	0.362609	0.37908
0.79	0.372899	0.379635
0.8	0.379604	0.368299
0.81	0.370726	0.365456
0.82	0.381512	0.360463
0.83	0.384269	0.350748
0.84	0.397726	0.343085
0.85	0.394958	0.35589
0.86	0.381155	0.363341
0.87	0.379516	0.362287
0.88	0.373877	0.361056
0.89	0.350287	0.361902
0.9	0.356343	0.362675
0.91	0.358362	0.375436
0.92	0.348372	0.369187
0.93	0.351245	0.360954
0.94	0.351622	0.363023
0.95	0.338761	0.367372
0.96	0.347656	0.371068
0.97	0.3557	0.369241
0.98	0.373094	0.364973
0.99	0.364881	0.377239
1	0.383938	0.374197
1.01	0.395256	0.360557
1.02	0.374809	0.353177
1.03	0.378886	0.34889
1.04	0.375609	0.350409
1.05	0.379615	0.356878
1.06	0.383129	0.355655
1.07	0.387425	0.357956
1.08	0.382325	0.360561
1.09	0.384884	0.367343
1.1	0.377393	0.369371
1.11	0.369444	0.368895
1.12	0.372982	0.380559
1.13	0.382601	0.389826
1.14	0.381021	0.391906
1.15	0.374548	0.391024
1.16	0.367857	0.388077
1.17	0.374176	0.389974
1.18	0.381647	0.384597
1.19	0.381237	0.381945
1.2	0.382728	0.384857
1.21	0.382073	0.393389
1.22	0.388595	0.380679
1.23	0.391706	0.382284
1.24	0.388009	0.381224
1.25	0.398183	0.37128
1.26	0.388035	0.355487
1.27	0.393138	0.357936
1.28	0.402003	0.363865
1.29	0.393801	0.363892
1.3	0.385248	0.367156
1.31	0.387808	0.375084
1.32	0.40155	0.377594
1.33	0.402896	0.374057
1.34	0.403332	0.379091
1.35	0.407558	0.37342
1.36	0.398972	0.375524
1.37	0.398127	0.375635
1.38	0.406965	0.375769
1.39	0.40847	0.369542
1.4	0.407903	0.364092
1.41	0.396062	0.375794
1.42	0.393935	0.371112
1.43	0.409238	0.380686
1.44	0.410207	0.387825
1.45	0.411985	0.388282
1.46	0.42422	0.380659
1.47	0.429642	0.386645
1.48	0.427477	0.384561
1.49	0.438746	0.390334
1.5	0.422267	0.38892
1.51	0.423982	0.392888
1.52	0.430735	0.392851
1.53	0.43296	0.384925
1.54	0.438101	0.388836
1.55	0.432282	0.380228
1.56	0.426486	0.378867
1.57	0.422191	0.378834
1.58	0.425402	0.383619
1.59	0.421202	0.385952
1.6	0.433652	0.385467
1.61	0.442079	0.385317
1.62	0.446587	0.393091
1.63	0.437263	0.397396
1.64	0.429443	0.389718
1.65	0.444994	0.387946
1.66	0.454278	0.388785
1.67	0.429898	0.389557
1.68	0.438544	0.40491
1.69	0.442257	0.399673
1.7	0.438953	0.405162
1.71	0.439074	0.403489
1.72	0.441603	0.409707
1.73	0.433713	0.411067
1.74	0.434136	0.414196
1.75	0.454477	0.406634
1.76	0.441059	0.411611
1.77	0.440485	0.408526
1.78	0.440481	0.39878
1.79	0.441756	0.391823
1.8	0.438891	0.384415
1.81	0.443949	0.390431
1.82	0.43878	0.390182
1.83	0.445778	0.385896
1.84	0.440698	0.390389
1.85	0.444572	0.393897
1.86	0.445257	0.412306
1.87	0.43675	0.399771
1.88	0.439608	0.406595
1.89	0.430703	0.387593
1.9	0.428466	0.387927
1.91	0.437997	0.386783
1.92	0.438673	0.382749
1.93	0.436955	0.381801
1.94	0.426575	0.391272
1.95	0.427055	0.392192
1.96	0.417008	0.411002
1.97	0.405968	0.405554
1.98	0.416396	0.40428
1.99	0.421453	0.408619
2	0.399996	0.41161
2.01	0.41669	0.416009
2.02	0.39668	0.42743
2.03	0.40824	0.418479
2.04	0.4117	0.423121
2.05	0.411495	0.420406
2.06	0.421619	0.425323
2.07	0.415951	0.426357
2.08	0.416385	0.429465
2.09	0.420315	0.424714
2.1	0.425433	0.426392
2.11	0.424528	0.421334
2.12	0.433281	0.413392
2.13	0.422229	0.421229
2.14	0.416113	0.431003
2.15	0.427189	0.419887
2.16	0.430189	0.426141
2.17	0.429037	0.42528
2.18	0.430897	0.429309
2.19	0.423972	0.428182
2.2	0.414446	0.429654
2.21	0.416672	0.438571
2.22	0.428964	0.433279
2.23	0.421316	0.423056
2.24	0.427898	0.430504
2.25	0.428158	0.425421
2.26	0.43388	0.429546
2.27	0.436073	0.445013
2.28	0.438227	0.441823
2.29	0.435151	0.449324
2.3	0.4432	0.436466
2.31	0.432148	0.430969
2.32	0.425245	0.43268
2.33	0.440673	0.43862
2.34	0.447688	0.427042
2.35	0.436175	0.444724
2.36	0.442824	0.441786
2.37	0.459674	0.426186
2.38	0.445835	0.437326
2.39	0.446722	0.439254
2.4	0.442105	0.441356
2.41	0.453291	0.446517
2.42	0.446086	0.444112
2.43	0.434098	0.457329
2.44	0.423219	0.460309
2.45	0.422882	0.460667
2.46	0.426088	0.458558
2.47	0.440925	0.460188
2.48	0.433722	0.458622
2.49	0.42636	0.456303
2.5	0.4273	0.448228
2.51	0.423835	0.448529
2.52	0.413133	0.453708
2.53	0.405145	0.448245
2.54	0.408424	0.456396
2.55	0.403645	0.461616
2.56	0.406056	0.459211
2.57	0.404763	0.458224
2.58	0.395996	0.464964
2.59	0.400512	0.462837
2.6	0.400089	0.458754
2.61	0.399773	0.462294
2.62	0.40945	0.464761
2.63	0.40715	0.47483
2.64	0.416919	0.475624
2.65	0.422347	0.478887
2.66	0.426377	0.486172
2.67	0.41654	0.476488
2.68	0.410018	0.479975
2.69	0.413017	0.473631
2.7	0.404024	0.472732
2.71	0.393528	0.479001
2.72	0.405593	0.476368
2.73	0.405384	0.468622
2.74	0.408527	0.464984
2.75	0.403417	0.470216
2.76	0.403612	0.466162
2.77	0.404033	0.472819
2.78	0.412445	0.464499
2.79	0.400196	0.47152
2.8	0.39652	0.461924
2.81	0.399562	0.462362
2.82	0.40757	0.470538
2.83	0.399208	0.467658
2.84	0.407344	0.464176
2.85	0.396276	0.466391
2.86	0.402797	0.47348
2.87	0.409527	0.486609
2.88	0.416535	0.479892
2.89	0.413051	0.498196
2.9	0.412054	0.487636
2.91	0.427487	0.50135
2.92	0.440341	0.500883
2.93	0.447199	0.496851
2.94	0.447492	0.507551
2.95	0.44819	0.507262
2.96	0.439981	0.507581
2.97	0.442405	0.504734
2.98	0.43998	0.496624
2.99	0.429556	0.491995
3	0.440315	0.502939
3.01	0.442918	0.50287
3.02	0.434183	0.509857
3.03	0.445404	0.514888
3.04	0.431874	0.507366
3.05	0.429409	0.516743
3.06	0.422255	0.523801
3.07	0.437542	0.52228
3.08	0.434371	0.512149
3.09	0.452901	0.505363
3.1	0.436215	0.511014
3.11	0.434382	0.50341
3.12	0.437424	0.507545
3.13	0.437628	0.503751
3.14	0.430253	0.512879
3.15	0.438844	0.5128
3.16	0.449351	0.506499
3.17	0.443875	0.516285
3.18	0.438622	0.503749
3.19	0.433422	0.50666
3.2	0.436302	0.505898
3.21	0.433514	0.507181
3.22	0.443258	0.505314
3.23	0.443459	0.505915
3.24	0.431972	0.500373
3.25	0.438812	0.488909
3.26	0.454615	0.499803
3.27	0.454238	0.509432
3.28	0.44853	0.496332
3.29	0.434674	0.499973
3.3	0.441301	0.501318
3.31	0.448872	0.495736
3.32	0.451164	0.499237
3.33	0.449054	0.499714
3.34	0.445521	0.504805
3.35	0.439384	0.505742
3.36	0.430221	0.513842
3.37	0.427343	0.500946
3.38	0.42638	0.50254
3.39	0.431692	0.496982
3.4	0.426186	0.503905
3.41	0.432527	0.502166
3.42	0.439821	0.501605
3.43	0.435609	0.511174
3.44	0.438697	0.501489
3.45	0.444632	0.502326
3.46	0.43959	0.496052
3.47	0.445127	0.506839
3.48	0.438639	0.494822
3.49	0.436576	0.493224
3.5	0.430592	0.500075
3.51	0.424961	0.494711
3.52	0.426983	0.502116
3.53	0.431916	0.484789
3.54	0.439325	0.490349
3.55	0.426905	0.499006
3.56	0.425569	0.498009
3.57	0.417739	0.492974
3.58	0.421162	0.498485
3.59	0.422319	0.51814
3.6	0.431228	0.507683
3.61	0.42983	0.505763
3.62	0.424564	0.508672
3.63	0.424096	0.518437
3.64	0.434365	0.504995
3.65	0.434125	0.506907
3.66	0.430473	0.503846
3.67	0.444955	0.504121
3.68	0.457926	0.490779
3.69	0.465604	0.49798
3.7	0.462906	0.498432
3.71	0.467328	0.504423
3.72	0.445066	0.502411
3.73	0.447592	0.50466
3.74	0.444944	0.514559
3.75	0.451108	0.518919
3.76	0.448899	0.524661
3.77	0.443462	0.52215
3.78	0.449645	0.53979
3.79	0.451572	0.545774
3.8	0.446166	0.548974
3.81	0.439493	0.542461
3.82	0.439158	0.533055
3.83	0.443842	0.521596
3.84	0.439513	0.525897
3.85	0.422906	0.520343
3.86	0.425407	0.530704
3.87	0.434432	0.524808
3.88	0.438721	0.510518
3.89	0.447277	0.512692
3.9	0.43998	0.515478
3.91	0.434696	0.515872
3.92	0.436113	0.504057
3.93	0.437069	0.49371
3.94	0.437243	0.494824
3.95	0.434369	0.490915
3.96	0.435718	0.503614
3.97	0.441196	0.506276
3.98	0.439306	0.513591
3.99	0.430784	0.521889
4	0.431421	0.518702
4.01	0.451912	0.525528
4.02	0.456899	0.533494
4.03	0.463698	0.533437
4.04	0.460592	0.536191
4.05	0.44632	0.526848
4.06	0.439096	0.534676
4.07	0.441088	0.53135
4.08	0.455822	0.526458
4.09	0.449275	0.51236
4.1	0.434355	0.512643
4.11	0.428214	0.4938
4.12	0.431625	0.509558
4.13	0.426347	0.504243
4.14	0.425024	0.500127
4.15	0.409507	0.500605
4.16	0.425594	0.501076
4.17	0.427086	0.50795
4.18	0.449348	0.511695
4.19	0.450939	0.508089
4.2	0.453801	0.504502
4.21	0.458456	0.499093
4.22	0.467207	0.498284
4.23	0.469486	0.505636
4.24	0.460826	0.493287
4.25	0.475281	0.498579
4.26	0.466926	0.487033
4.27	0.47871	0.498062
4.28	0.471334	0.487838
4.29	0.461769	0.495771
4.3	0.472336	0.494123
4.31	0.48299	0.49874
4.32	0.475572	0.496365
4.33	0.462374	0.508706
4.34	0.45829	0.51062
4.35	0.460907	0.50714
4.36	0.463551	0.51373
4.37	0.471539	0.504098
4.38	0.477588	0.510595
4.39	0.48014	0.516498
4.4	0.477008	0.513147
4.41	0.473835	0.514852
4.42	0.48156	0.512061
4.43	0.483935	0.520326
4.44	0.468017	0.522277
4.45	0.478278	0.535911
4.46	0.467125	0.535239
4.47	0.461104	0.524548
4.48	0.464933	0.53306
4.49	0.472764	0.516159
4.5	0.468239	0.538795
4.51	0.477468	0.549103
4.52	0.476794	0.544304
4.53	0.487482	0.540061
4.54	0.486977	0.535989
4.55	0.487896	0.540634
4.56	0.482979	0.545644
4.57	0.495355	0.551161
4.58	0.491734	0.548196
4.59	0.478169	0.552704
4.6	0.464156	0.544262
4.61	0.462868	0.546918
4.62	0.464371	0.553668
4.63	0.464014	0.556942
4.64	0.469453	0.564529
4.65	0.465528	0.559105
4.66	0.484433	0.555507
4.67	0.487642	0.566405
4.68	0.486143	0.55977
4.69	0.481751	0.556122
4.7	0.477207	0.549275
4.71	0.485847	0.546895
4.72	0.479933	0.544322
4.73	0.476521	0.544904
4.74	0.472732	0.533404
4.75	0.479397	0.545061
4.76	0.474505	0.548708
4.77	0.459417	0.540938
4.78	0.457122	0.546983
4.79	0.45813	0.542771
4.8	0.454416	0.543828
4.81	0.444527	0.542383
4.82	0.442684	0.54423
4.83	0.455398	0.552291
4.84	0.461543	0.54932
4.85	0.454376	0.531843
4.86	0.463157	0.535053
4.87	0.464626	0.520193
4.88	0.467185	0.520311
4.89	0.46741	0.536783
4.9	0.472835	0.538227
4.91	0.466489	0.527098
4.92	0.455527	0.523266
4.93	0.458208	0.514726
4.94	0.457664	0.517686
4.95	0.453151	0.511052
4.96	0.45317	0.512169
4.97	0.464891	0.505908
4.98	0.468747	0.514426
4.99	0.469918	0.520534
5	0.465237	0.534559
5.01	0.469455	0.534465
5.02	0.45972	0.522506
5.03	0.474915	0.518163
5.04	0.478695	0.519622
5.05	0.478693	0.520481
5.06	0.480417	0.516563
5.07	0.477978	0.524415
5.08	0.466374	0.53085
5.09	0.471281	0.530217
5.1	0.474644	0.533026
5.11	0.471899	0.546179
5.12	0.476117	0.55618
5.13	0.467462	0.559228
5.14	0.462939	0.56885
5.15	0.469873	0.58113
5.16	0.468076	0.583781
5.17	0.471296	0.582438
5.18	0.475678	0.584203
5.19	0.468525	0.586542
5.2	0.465946	0.589881
5.21	0.489374	0.594979
5.22	0.484518	0.603898
5.23	0.503314	0.594301
5.24	0.488024	0.584938
5.25	0.484893	0.582521
5.26	0.467462	0.602916
5.27	0.466792	0.601482
5.28	0.455302	0.614985
5.29	0.444277	0.602276
5.3	0.448281	0.605364
5.31	0.442499	0.602456
5.32	0.451889	0.59902
5.33	0.455447	0.59643
5.34	0.447245	0.598564
5.35	0.448089	0.614341
5.36	0.438382	0.604855
5.37	0.434726	0.604568
5.38	0.448052	0.609622
5.39	0.427895	0.602215
5.4	0.434293	0.60487
5.41	0.437993	0.596716
5.42	0.442559	0.608139
5.43	0.442356	0.602223
5.44	0.436011	0.602035
5.45	0.438333	0.609172
5.46	0.440961	0.612488
5.47	0.443168	0.625156
5.48	0.453296	0.620064
5.49	0.44393	0.609506
5.5	0.452385	0.599344
5.51	0.444367	0.598497
5.52	0.444752	0.601997
5.53	0.446763	0.597762
5.54	0.447693	0.582908
5.55	0.442334	0.583391
5.56	0.450108	0.58543
5.57	0.452475	0.575574
5.58	0.448028	0.585021
5.59	0.433327	0.577543
5.6	0.439592	0.572642
5.61	0.449514	0.568631
5.62	0.455255	0.572594
5.63	0.461997	0.556081
5.64	0.453927	0.544974
5.65	0.444938	0.52964
5.66	0.440606	0.529372
5.67	0.444436	0.547359
5.68	0.441555	0.555817
5.69	0.452956	0.554687
5.7	0.446136	0.557267
5.71	0.446949	0.563232
5.72	0.462651	0.57119
5.73	0.459083	0.581877
5.74	0.466813	0.593862
5.75	0.476564	0.599043
5.76	0.478923	0.602598
5.77	0.470805	0.596039
5.78	0.470182	0.592317
5.79	0.489739	0.597148
5.8	0.493278	0.597078
5.81	0.490599	0.614444
5.82	0.48429	0.615145
5.83	0.468378	0.610035
5.84	0.483226	0.617229
5.85	0.484303	0.623392
5.86	0.493391	0.620461
5.87	0.490029	0.617654
5.88	0.499493	0.605361
5.89	0.503778	0.614289
5.9	0.514761	0.62549
5.91	0.520723	0.625954
5.92	0.510706	0.62504
5.93	0.512859	0.623603
5.94	0.513783	0.618261
5.95	0.526229	0.617933
5.96	0.525146	0.615481
5.97	0.530207	0.597366
5.98	0.534978	0.597526
5.99	0.534861	0.597114
6	0.529929	0.606869
6.01	0.519632	0.60466
6.02	0.519829	0.599497
6.03	0.502031	0.591051
6.04	0.51495	0.585364
6.05	0.505141	0.589911
6.06	0.520139	0.595618
6.07	0.521404	0.586186
6.08	0.514956	0.581222
6.09	0.51536	0.577585
6.1	0.524302	0.565482
6.11	0.516539	0.565434
6.12	0.515412	0.566418
6.13	0.518869	0.566462
6.14	0.527742	0.560989
6.15	0.519568	0.556162
6.16	0.519479	0.561973
6.17	0.528955	0.570088
6.18	0.513688	0.580027
6.19	0.517888	0.570412
6.2	0.520224	0.563071
6.21	0.527027	0.571271
6.22	0.524396	0.574697
6.23	0.52759	0.577442
6.24	0.521273	0.5672
6.25	0.510719	0.558082
6.26	0.520451	0.550607
6.27	0.514682	0.541137
6.28	0.527635	0.54402
6.29	0.532599	0.536286
6.3	0.51891	0.527584
6.31	0.518171	0.534368
6.32	0.523019	0.526597
6.33	0.525342	0.526621
6.34	0.534779	0.528649
6.35	0.535589	0.524216
6.36	0.531574	0.51653
6.37	0.530274	0.519306
6.38	0.5542	0.522503
6.39	0.542049	0.525177
6.4	0.529945	0.526076
6.41	0.538581	0.523702
6.42	0.541771	0.516586
6.43	0.534215	0.531637
6.44	0.530753	0.523608
6.45	0.542592	0.514685
6.46	0.532013	0.515719
6.47	0.533015	0.517686
6.48	0.550084	0.519247
6.49	0.544122	0.527181
6.5	0.555381	0.525672
6.51	0.564606	0.51313
6.52	0.57096	0.514528
6.53	0.565011	0.504989
6.54	0.562534	0.508636
6.55	0.573555	0.499347
6.56	0.572207	0.508543
6.57	0.571535	0.514302
6.58	0.556837	0.525731
6.59	0.559015	0.518982
6.6	0.572307	0.509119
6.61	0.561265	0.503209
6.62	0.564846	0.506919
6.63	0.570148	0.514313
6.64	0.554651	0.516342
6.65	0.572569	0.521308
6.66	0.573585	0.516148
6.67	0.588597	0.515969
6.68	0.586477	0.51002
6.69	0.582888	0.518331
6.7	0.576595	0.509984
6.71	0.574841	0.505954
6.72	0.588116	0.511917
6.73	0.587656	0.511814
6.74	0.596035	0.511831
6.75	0.597979	0.501343
6.76	0.606192	0.496484
6.77	0.616803	0.491141
6.78	0.60732	0.48461
6.79	0.600453	0.490131
6.8	0.598683	0.478677
6.81	0.613691	0.481252
6.82	0.621952	0.481779
6.83	0.617971	0.482698
6.84	0.617481	0.483951
6.85	0.610927	0.489096
6.86	0.608099	0.476384
6.87	0.588556	0.489554
6.88	0.589555	0.487009
6.89	0.603019	0.494183
6.9	0.611404	0.503669
6.91	0.621151	0.497002
6.92	0.619944	0.488962
6.93	0.603407	0.493121
6.94	0.607732	0.486457
6.95	0.5945	0.481658
6.96	0.610507	0.487186
6.97	0.617984	0.493228
6.98	0.61921	0.493772
6.99	0.623714	0.492545
7	0.62114	0.500885
7.01	0.61386	0.502638
7.02	0.606244	0.497489
7.03	0.612582	0.505647
7.04	0.597964	0.508013
7.05	0.597064	0.510332
7.06	0.596808	0.511387
7.07	0.605611	0.512962
7.08	0.603923	0.520359
7.09	0.608999	0.532483
7.1	0.62603	0.528938
7.11	0.633937	0.531879
7.12	0.622736	0.53207
7.13	0.617548	0.537021
7.14	0.608645	0.523204
7.15	0.617585	0.510074
7.16	0.619125	0.507621
7.17	0.612579	0.51088
7.18	0.618249	0.498574
7.19	0.614997	0.49789
7.2	0.623672	0.492673
7.21	0.618558	0.496417
7.22	0.613342	0.500438
7.23	0.612658	0.487018
7.24	0.606793	0.493063
7.25	0.61146	0.491316
7.26	0.606726	0.488994
7.27	0.605739	0.490462
7.28	0.618326	0.486855
7.29	0.623548	0.481687
7.3	0.625714	0.488785
7.31	0.622227	0.498708
7.32	0.631225	0.494484
7.33	0.635466	0.487424
7.34	0.642869	0.484482
7.35	0.644422	0.499452
7.36	0.655226	0.491653
7.37	0.647	0.479586
7.38	0.623245	0.479154
7.39	0.636607	0.475
7.4	0.636225	0.471185
7.41	0.629701	0.481797
7.42	0.620202	0.481966
7.43	0.620323	0.493862
7.44	0.614108	0.501482
7.45	0.626135	0.500553
7.46	0.613599	0.4852
7.47	0.623825	0.474311
7.48	0.624294	0.479343
7.49	0.613228	0.478176
7.5	0.614925	0.467612
7.51	0.62569	0.464129
7.52	0.629416	0.470494
7.53	0.621086	0.458124
7.54	0.611952	0.458459
7.55	0.619202	0.470209
7.56	0.616191	0.486441
7.57	0.630925	0.478656
7.58	0.645457	0.483144
7.59	0.649365	0.477562
7.6	0.645433	0.476902
7.61	0.647372	0.469222
7.62	0.647349	0.473087
7.63	0.66495	0.462817
7.64	0.659218	0.475762
7.65	0.660734	0.47305
7.66	0.677965	0.478991
7.67	0.685557	0.48882
7.68	0.680857	0.489559
7.69	0.660467	0.491006
7.7	0.666085	0.491842
7.71	0.684489	0.496359
7.72	0.681751	0.499893
7.73	0.680429	0.504554
7.74	0.688306	0.504097
7.75	0.708333	0.501271
7.76	0.717063	0.497389
7.77	0.709873	0.500328
7.78	0.717105	0.50232
7.79	0.711012	0.499184
7.8	0.706784	0.491206
7.81	0.706459	0.495119
7.82	0.702792	0.499494
7.83	0.689099	0.48726
7.84	0.689145	0.490472
7.85	0.681963	0.485201
7.86	0.673985	0.486541
7.87	0.687946	0.494918
7.88	0.656913	0.488859
7.89	0.66212	0.498042
7.9	0.662678	0.504633
7.91	0.661888	0.494617
7.92	0.654649	0.495053
7.93	0.647884	0.490213
7.94	0.657435	0.496988
7.95	0.666945	0.498932
7.96	0.669816	0.4981
7.97	0.685989	0.497953
7.98	0.676948	0.497493
7.99	0.682048	0.500707
8	0.688947	0.491445
8.01	0.675866	0.497228
8.02	0.680885	0.506154
8.03	0.676629	0.510127
8.04	0.674085	0.513438
8.05	0.679468	0.507162
8.06	0.686933	0.515053
8.07	0.675113	0.522004
8.08	0.685558	0.516676
8.09	0.685417	0.525448
8.1	0.692176	0.52055
8.11	0.67623	0.517451
8.12	0.676497	0.516937
8.13	0.669791	0.516138
8.14	0.659967	0.516042
8.15	0.657155	0.525462
8.16	0.66415	0.532744
8.17	0.67499	0.540597
8.18	0.673051	0.543995
8.19	0.669687	0.541731
8.2	0.672467	0.545994
8.21	0.662323	0.551736
8.22	0.659328	0.550213
8.23	0.675558	0.54687
8.24	0.675799	0.546739
8.25	0.66833	0.549194
8.26	0.668354	0.550355
8.27	0.670914	0.551826
8.28	0.667039	0.557857
8.29	0.667453	0.569668
8.3	0.66129	0.567157
8.31	0.668769	0.570524
8.32	0.664726	0.563635
8.33	0.673552	0.564529
8.34	0.690289	0.567482
8.35	0.682898	0.567541
8.36	0.682146	0.574713
8.37	0.683271	0.585806
8.38	0.687851	0.587413
8.39	0.679764	0.590419
8.4	0.685245	0.58922
8.41	0.685329	0.589205
8.42	0.685439	0.595088
8.43	0.671086	0.593378
8.44	0.682857	0.592162
8.45	0.685517	0.586339
8.46	0.703592	0.578203
8.47	0.708458	0.56935
8.48	0.70857	0.581947
8.49	0.717955	0.587486
8.5	0.709859	0.596291
8.51	0.695368	0.612488
8.52	0.693913	0.613968
8.53	0.689662	0.624183
8.54	0.675124	0.615816
8.55	0.668606	0.618115
8.56	0.675952	0.622095
8.57	0.67726	0.614546
8.58	0.686953	0.610583
8.59	0.682404	0.617966
8.6	0.679799	0.61055
8.61	0.682761	0.607129
8.62	0.672858	0.615081
8.63	0.66683	0.609353
8.64	0.670449	0.61177
8.65	0.676373	0.605168
8.66	0.678248	0.59495
8.67	0.669471	0.594681
8.68	0.65591	0.594345
8.69	0.654628	0.59459
8.7	0.660915	0.592983
8.71	0.663529	0.591286
8.72	0.656039	0.588932
8.73	0.660497	0.587149
8.74	0.652075	0.575096
8.75	0.660249	0.573311
8.76	0.657032	0.580262
8.77	0.670886	0.588254
8.78	0.651466	0.578213
8.79	0.654467	0.560198
8.8	0.645625	0.568652
8.81	0.631657	0.561389
8.82	0.628748	0.554405
8.83	0.644964	0.545678
8.84	0.646996	0.534465
8.85	0.646161	0.536667
8.86	0.638064	0.540807
8.87	0.643566	0.546008
8.88	0.653102	0.537095
8.89	0.65991	0.539813
8.9	0.667197	0.544273
8.91	0.664997	0.551261
8.92	0.678	0.560292
8.93	0.657895	0.574863
8.94	0.671608	0.577908
8.95	0.686713	0.564913
8.96	0.687344	0.583145
8.97	0.681897	0.585967
8.98	0.705133	0.585515
8.99	0.691625	0.582634
9	0.68476	0.580728
9.01	0.683751	0.589759
9.02	0.687363	0.589881
9.03	0.692408	0.596223
9.04	0.680176	0.595499
9.05	0.687754	0.590184
9.06	0.67364	0.586313
9.07	0.679759	0.572924
9.08	0.686812	0.574768
9.09	0.683917	0.571074
9.1	0.686078	0.584775
9.11	0.688668	0.575138
9.12	0.686183	0.580749
9.13	0.682558	0.58404
9.14	0.686952	0.588641
9.15	0.693901	0.589954
9.16	0.681335	0.595001
9.17	0.668322	0.592497
9.18	0.668255	0.60192
9.19	0.672427	0.611078
9.2	0.671076	0.612984
9.21	0.667339	0.61216
9.22	0.654956	0.616657
9.23	0.652236	0.630985
9.24	0.638325	0.643887
9.25	0.635451	0.640817
9.26	0.647916	0.644786
9.27	0.64607	0.637529
9.28	0.631011	0.649433
9.29	0.642499	0.650868
9.3	0.64237	0.649545
9.31	0.641629	0.639983
9.32	0.651423	0.645015
9.33	0.65374	0.631638
9.34	0.648954	0.634221
9.35	0.659787	0.640461
9.36	0.650494	0.645306
9.37	0.659897	0.648153
9.38	0.667935	0.650565
9.39	0.658372	0.659081
9.4	0.654185	0.640026
9.41	0.664672	0.633578
9.42	0.666536	0.627706
9.43	0.673335	0.639282
9.44	0.667249	0.63143
9.45	0.66876	0.623769
9.46	0.67121	0.612503
9.47	0.66286	0.603336
9.48	0.660967	0.613656
9.49	0.66206	0.604789
9.5	0.673206	0.596198
9.51	0.677804	0.60103
9.52	0.670621	0.583339
9.53	0.669695	0.579804
9.54	0.670593	0.574188
9.55	0.66274	0.578883
9.56	0.663463	0.588308
9.57	0.662447	0.575435
9.58	0.655155	0.589548
9.59	0.654243	0.590948
9.6	0.652077	0.576822
9.61	0.641429	0.58324
9.62	0.645142	0.587563
9.63	0.643354	0.578392
9.64	0.640485	0.575828
9.65	0.625275	0.574566
9.66	0.621824	0.572838
9.67	0.62843	0.568268
9.68	0.618853	0.584114
9.69	0.627051	0.5939
9.7	0.632011	0.590947
9.71	0.634214	0.56824
9.72	0.624979	0.563644
9.73	0.621222	0.575835
9.74	0.623624	0.581068
9.75	0.633892	0.588415
9.76	0.633471	0.587043
9.77	0.625339	0.600878
9.78	0.625811	0.598402
9.79	0.628484	0.60136
9.8	0.625846	0.595331
9.81	0.615118	0.602517
9.82	0.626944	0.598291
9.83	0.624027	0.613726
9.84	0.629012	0.605891
9.85	0.642059	0.600447
9.86	0.645566	0.598784
9.87	0.652637	0.605307
9.88	0.64041	0.604191
9.89	0.643967	0.601513
9.9	0.640793	0.592296
9.91	0.650779	0.60793
9.92	0.657724	0.587379
9.93	0.653972	0.585209
9.94	0.650178	0.585452
9.95	0.654778	0.58905
9.96	0.663312	0.588229
9.97	0.656752	0.59282
9.98	0.666157	0.592495
9.99	0.657681	0.60127
10	0.651443	0.606567
10.01	0.6356	0.61071
10.02	0.654908	0.620515
10.03	0.654855	0.617901
10.04	0.667678	0.617094
10.05	0.678219	0.621674
10.06	0.680801	0.618482
10.07	0.669542	0.608739
10.08	0.676201	0.605938
10.09	0.671655	0.609256
10.1	0.643199	0.612151
10.11	0.644585	0.608689
10.12	0.655861	0.606985
10.13	0.653871	0.593947
10.14	0.649819	0.600186
10.15	0.632747	0.593634
10.16	0.633932	0.575808
10.17	0.621136	0.588199
10.18	0.617607	0.579001
10.19	0.611508	0.588776
10.2	0.613082	0.59861
10.21	0.626387	0.60051
10.22	0.635274	0.61153
10.23	0.646052	0.612063
10.24	0.628582	0.609954
10.25	0.616004	0.601597
10.26	0.622215	0.597262
10.27	0.618226	0.603902
10.28	0.60539	0.598869
10.29	0.616842	0.589238
10.3	0.624561	0.589927
10.31	0.612105	0.580935
10.32	0.617556	0.578269
10.33	0.611919	0.575516
10.34	0.60734	0.578113
10.35	0.610985	0.581704
10.36	0.620974	0.580666
10.37	0.607516	0.581774
10.38	0.60668	0.585989
10.39	0.603009	0.59257
10.4	0.597897	0.573146
10.41	0.60882	0.581245
10.42	0.618216	0.575463
10.43	0.603981	0.577905
10.44	0.614108	0.565457
10.45	0.612935	0.569383
10.46	0.637383	0.569864
10.47	0.641291	0.583146
10.48	0.654342	0.580463
10.49	0.648128	0.582988
10.5	0.642347	0.57274
10.51	0.640441	0.569049
10.52	0.635665	0.570769
10.53	0.627667	0.57336
10.54	0.636051	0.58288
10.55	0.627499	0.589766
10.56	0.63401	0.594467
10.57	0.631792	0.579831
10.58	0.646544	0.590731
10.59	0.626747	0.58281
10.6	0.639988	0.581311
10.61	0.641386	0.57425
10.62	0.652988	0.582075
10.63	0.673734	0.597708
10.64	0.662845	0.595191
10.65	0.652768	0.593516
10.66	0.666557	0.599089
10.67	0.6585	0.598769
10.68	0.650572	0.607477
10.69	0.653004	0.617388
10.7	0.660436	0.624475
10.71	0.657702	0.609257
10.72	0.658564	0.618141
10.73	0.64863	0.623197
10.74	0.648472	0.637457
10.75	0.646728	0.652335
10.76	0.637007	0.644798
10.77	0.640888	0.641641
10.78	0.636813	0.646456
10.79	0.630671	0.653854
10.8	0.629485	0.644667
10.81	0.607378	0.644834
10.82	0.604151	0.644587
10.83	0.607384	0.637252
10.84	0.609021	0.627544
10.85	0.618486	0.630232
10.86	0.622171	0.634005
10.87	0.61913	0.62044
10.88	0.618588	0.625829
10.89	0.621085	0.613764
10.9	0.628422	0.612669
10.91	0.626663	0.619934
10.92	0.613926	0.626978
10.93	0.61442	0.610681
10.94	0.600442	0.603083
10.95	0.596858	0.605606
10.96	0.597532	0.61737
10.97	0.607985	0.605013
10.98	0.60252	0.602262
10.99	0.59438	0.607962
11	0.587089	0.625321
11.01	0.591573	0.625508
11.02	0.594726	0.619033
11.03	0.601654	0.613651
11.04	0.59953	0.610494
11.05	0.598753	0.610589
11.06	0.589183	0.607121
11.07	0.581761	0.619302
11.08	0.577902	0.614842
11.09	0.589438	0.624874
11.1	0.589526	0.609983
11.11	0.582704	0.614238
11.12	0.557752	0.605291
11.13	0.567009	0.610909
11.14	0.566365	0.623867
11.15	0.5793	0.627224
11.16	0.580385	0.64081
11.17	0.569037	0.649609
11.18	0.571376	0.649978
11.19	0.572784	0.658009
11.2	0.567119	0.660264
11.21	0.571086	0.659215
11.22	0.549589	0.651081
11.23	0.547218	0.649337
11.24	0.543096	0.659037
11.25	0.549309	0.67086
11.26	0.552396	0.64842
11.27	0.556789	0.629058
11.28	0.561391	0.635742
11.29	0.557039	0.625314
11.3	0.566793	0.619023
11.31	0.562698	0.634428
11.32	0.578233	0.629072
11.33	0.577381	0.635836
11.34	0.574232	0.636313
11.35	0.576855	0.629789
11.36	0.562738	0.617875
11.37	0.566001	0.632089
11.38	0.571191	0.626724
11.39	0.582115	0.625828
11.4	0.571905	0.62273
11.41	0.572991	0.634365
11.42	0.568182	0.629207
11.43	0.565994	0.61884
11.44	0.579059	0.619144
11.45	0.578572	0.616384
11.46	0.573266	0.610191
11.47	0.573455	0.601164
11.48	0.57646	0.595019
11.49	0.565847	0.593307
11.5	0.572237	0.59375
11.51	0.563134	0.600012
11.52	0.571963	0.601874
11.53	0.575931	0.602638
11.54	0.573135	0.599021
11.55	0.581663	0.618513
11.56	0.592093	0.610807
11.57	0.583424	0.599813
11.58	0.603171	0.604052
11.59	0.595985	0.614818
11.6	0.593197	0.593245
11.61	0.595801	0.592266
11.62	0.580363	0.596691
11.63	0.592638	0.609078
11.64	0.600622	0.597176
11.65	0.612312	0.596916
11.66	0.6229	0.60406
11.67	0.638288	0.610183
11.68	0.636406	0.603662
11.69	0.626433	0.605487
11.7	0.635005	0.601093
11.71	0.632797	0.595854
11.72	0.618919	0.615467
11.73	0.626755	0.627902
11.74	0.629755	0.633061
11.75	0.631052	0.630724
11.76	0.624601	0.628129
11.77	0.612767	0.623837
11.78	0.603772	0.629988
11.79	0.605422	0.628943
11.8	0.5853	0.609231
11.81	0.592038	0.624306
11.82	0.608706	0.626391
11.83	0.607627	0.649422
11.84	0.599349	0.640075
11.85	0.607159	0.625157
11.86	0.617803	0.645394
11.87	0.622952	0.642608
11.88	0.63588	0.632281
11.89	0.62185	0.645471
11.9	0.618079	0.641737
11.91	0.628481	0.655097
11.92	0.625309	0.657463
11.93	0.623654	0.657412
11.94	0.621419	0.651025
11.95	0.619605	0.649842
11.96	0.619031	0.646918
11.97	0.610506	0.637307
11.98	0.62831	0.644505
11.99	0.631578	0.647742
12	0.623674	0.638133
12.01	0.622236	0.634352
12.02	0.63166	0.628513
12.03	0.627006	0.628159
12.04	0.632785	0.634193
12.05	0.637697	0.635988
12.06	0.649689	0.634818
12.07	0.66566	0.619509
12.08	0.655579	0.613867
12.09	0.643289	0.623133
12.1	0.645208	0.622317
12.11	0.654882	0.614726
12.12	0.653584	0.616258
12.13	0.636728	0.595124
12.14	0.633329	0.602073
12.15	0.638153	0.589422
12.16	0.649798	0.59222
12.17	0.643677	0.583397
12.18	0.644919	0.594442
12.19	0.652958	0.597858
12.2	0.661069	0.61518
12.21	0.644523	0.622123
12.22	0.64483	0.612625
12.23	0.644332	0.599847
12.24	0.644737	0.598813
12.25	0.628171	0.592593
12.26	0.617702	0.601179
12.27	0.616941	0.604447
12.28	0.632763	0.595289
12.29	0.63623	0.588387
12.3	0.637454	0.586919
12.31	0.63946	0.575218
12.32	0.634166	0.582238
12.33	0.628675	0.599135
12.34	0.641128	0.599614
12.35	0.647134	0.595918
12.36	0.640232	0.605142
12.37	0.63798	0.600899
12.38	0.630451	0.605666
12.39	0.636559	0.597921
12.4	0.643029	0.602032
12.41	0.637988	0.597791
12.42	0.651948	0.610488
12.43	0.654872	0.597278
12.44	0.660793	0.592216
12.45	0.665291	0.591489
12.46	0.677205	0.597079
12.47	0.689688	0.596699
12.48	0.682895	0.598987
12.49	0.699518	0.596669
12.5	0.682245	0.595503
12.51	0.666484	0.598119
12.52	0.6826	0.596126
12.53	0.684335	0.600539
12.54	0.671651	0.591928
12.55	0.672247	0.605179
12.56	0.672638	0.594571
12.57	0.683937	0.582191
12.58	0.684622	0.58226
12.59	0.677617	0.583157
12.6	0.686983	0.571055
12.61	0.678183	0.575005
12.62	0.687745	0.584124
12.63	0.67463	0.585272
12.64	0.669973	0.581192
12.65	0.680577	0.574744
12.66	0.677307	0.577937
12.67	0.692496	0.581463
12.68	0.702632	0.579647
12.69	0.700038	0.577315
12.7	0.709512	0.573056
12.71	0.713434	0.574727
12.72	0.719558	0.58192
12.73	0.704619	0.585543
12.74	0.698937	0.57761
12.75	0.696385	0.582985
12.76	0.698989	0.586167
12.77	0.699363	0.598287
12.78	0.707521	0.592542
12.79	0.687996	0.590837
12.8	0.697382	0.583226
12.81	0.704861	0.591261
12.82	0.69363	0.577652
12.83	0.720376	0.572076
12.84	0.702954	0.575688
12.85	0.706739	0.565779
12.86	0.707328	0.553537
12.87	0.700901	0.557647
12.88	0.70491	0.553222
12.89	0.687551	0.56416
12.9	0.681635	0.573191
12.91	0.686242	0.571319
12.92	0.677953	0.584858
12.93	0.676571	0.584339
12.94	0.672123	0.573767
12.95	0.664666	0.571667
12.96	0.679611	0.574493
12.97	0.669121	0.571133
12.98	0.651847	0.569526
12.99	0.648069	0.580576
13	0.644344	0.579233
13.01	0.620246	0.581941
13.02	0.608856	0.584477
13.03	0.613656	0.589256
13.04	0.615899	0.591212
13.05	0.621702	0.596071
13.06	0.623722	0.592694
13.07	0.621453	0.587982
13.08	0.621617	0.588745
13.09	0.619004	0.593102
13.1	0.616874	0.58603
13.11	0.616599	0.596919
13.12	0.609326	0.586618
13.13	0.590836	0.585127
13.14	0.602646	0.586944
13.15	0.593879	0.581594
13.16	0.593543	0.586602
13.17	0.576756	0.582627
13.18	0.58243	0.581
13.19	0.581301	0.570821
13.2	0.585932	0.583795
13.21	0.58572	0.589958
13.22	0.585996	0.575224
13.23	0.577753	0.587204
13.24	0.57196	0.583907
13.25	0.568942	0.585524
13.26	0.568549	0.583604
13.27	0.563198	0.573153
13.28	0.560193	0.568947
13.29	0.562257	0.572974
13.3	0.555092	0.575943
13.31	0.554739	0.57293
13.32	0.553811	0.567592
13.33	0.554333	0.569569
13.34	0.557307	0.565105
13.35	0.560912	0.561223
13.36	0.55802	0.556917
13.37	0.559005	0.56512
13.38	0.567764	0.568005
13.39	0.558044	0.564074
13.4	0.54325	0.566072
13.41	0.561405	0.562012
13.42	0.573158	0.57037
13.43	0.573189	0.566122
13.44	0.583684	0.571242
13.45	0.592171	0.568268
13.46	0.57593	0.565986
13.47	0.586768	0.570349
13.48	0.590331	0.578728
13.49	0.599417	0.564189
13.5	0.600944	0.579846
13.51	0.593999	0.581837
13.52	0.586111	0.566702
13.53	0.59408	0.564769
13.54	0.596555	0.565852
13.55	0.590256	0.579822
13.56	0.598413	0.576345
13.57	0.59993	0.57995
13.58	0.605621	0.58025
13.59	0.605352	0.576578
13.6	0.608758	0.575956
13.61	0.620632	0.591573
13.62	0.608747	0.591736
13.63	0.603305	0.59038
13.64	0.616451	0.595305
13.65	0.62147	0.587363
13.66	0.623178	0.596548
13.67	0.628496	0.57157
13.68	0.623119	0.578087
13.69	0.622151	0.571732
13.7	0.609852	0.574818
13.71	0.609658	0.570487
13.72	0.614745	0.571048
13.73	0.623028	0.571687
13.74	0.622986	0.561645
13.75	0.618111	0.5557
13.76	0.601012	0.56372
13.77	0.605291	0.564607
13.78	0.6082	0.563465
13.79	0.616624	0.563477
13.8	0.635036	0.575362
13.81	0.636232	0.578103
13.82	0.638506	0.571404
13.83	0.655449	0.584012
13.84	0.652662	0.575361
13.85	0.664709	0.568035
13.86	0.639766	0.564215
13.87	0.650483	0.560754
13.88	0.655127	0.553663
13.89	0.661753	0.566047
13.9	0.66598	0.567205
13.91	0.677183	0.553563
13.92	0.666467	0.561115
13.93	0.668642	0.569133
13.94	0.672809	0.563615
13.95	0.682356	0.564358
13.96	0.683548	0.571499
13.97	0.6826	0.565578
13.98	0.695989	0.571526
13.99	0.693331	0.570335
14	0.685742	0.547566
14.01	0.700526	0.557294
14.02	0.709002	0.565506
14.03	0.719692	0.559604
14.04	0.714271	0.550779
14.05	0.709361	0.559361
14.06	0.696891	0.555768
14.07	0.706208	0.563335
14.08	0.71042	0.560823
14.09	0.712746	0.559373
14.1	0.723956	0.565093
14.11	0.72707	0.560501
14.12	0.733161	0.568066
14.13	0.727137	0.57419
14.14	0.738208	0.571151
14.15	0.732842	0.582018
14.16	0.750663	0.575772
14.17	0.751682	0.578227
14.18	0.756952	0.574871
14.19	0.75739	0.58305
14.2	0.748484	0.575133
14.21	0.757949	0.574219
14.22	0.74254	0.583766
14.23	0.72678	0.582204
14.24	0.734156	0.576353
14.25	0.748081	0.570108
14.26	0.763078	0.570225
14.27	0.745278	0.574481
14.28	0.764151	0.572458
14.29	0.752365	0.566481
14.3	0.768541	0.549612
14.31	0.766972	0.549713
14.32	0.769131	0.551571
14.33	0.759132	0.547047
14.34	0.750065	0.551613
14.35	0.745442	0.551828
14.36	0.761915	0.560965
14.37	0.758062	0.557175
14.38	0.748012	0.543934
14.39	0.756859	0.549998
14.4	0.76944	0.560382
14.41	0.767416	0.560657
14.42	0.748213	0.542269
14.43	0.750293	0.551024
14.44	0.75225	0.551385
14.45	0.748569	0.559486
14.46	0.758295	0.566627
14.47	0.768498	0.570157
14.48	0.767117	0.569336
14.49	0.769658	0.565262
14.5	0.775215	0.575242
14.51	0.777857	0.569565
14.52	0.771717	0.559201
14.53	0.779246	0.561594
14.54	0.779613	0.572378
14.55	0.784363	0.58103
14.56	0.77826	0.583368
14.57	0.780145	0.576978
14.58	0.790072	0.581205
14.59	0.800105	0.583485
14.6	0.789117	0.589248
14.61	0.78099	0.58829
14.62	0.770095	0.594983
14.63	0.776807	0.593031
14.64	0.773357	0.599833
14.65	0.768386	0.600172
14.66	0.760295	0.596794
14.67	0.775218	0.597048
14.68	0.767222	0.587826
14.69	0.768757	0.579718
14.7	0.769884	0.587926
14.71	0.77475	0.583037
14.72	0.770656	0.5957
14.73	0.763709	0.595289
14.74	0.753908	0.589791
14.75	0.740913	0.588086
14.76	0.751766	0.593138
14.77	0.751179	0.592946
14.78	0.753153	0.586812
14.79	0.754945	0.593682
14.8	0.75356	0.594228
14.81	0.753243	0.589186
14.82	0.76115	0.6009
14.83	0.756483	0.592349
14.84	0.764561	0.582853
14.85	0.753284	0.576611
14.86	0.761617	0.59389
14.87	0.752785	0.592672
14.88	0.750247	0.588363
14.89	0.76989	0.589489
14.9	0.754378	0.576868
14.91	0.764161	0.572552
14.92	0.768602	0.567819
14.93	0.777696	0.554825
14.94	0.765891	0.547932
14.95	0.764433	0.550709
14.96	0.748909	0.550264
14.97	0.758682	0.544931
14.98	0.769319	0.540325
14.99	0.754814	0.54479
15	0.7602	0.546236
15.01	0.753531	0.541645
15.02	0.73913	0.547827
15.03	0.746885	0.555564
15.04	0.744483	0.557246
15.05	0.749995	0.546026
15.06	0.758033	0.527
15.07	0.766203	0.526229
15.08	0.769473	0.524572
15.09	0.749425	0.522716
15.1	0.741733	0.524784
15.11	0.746394	0.531166
15.12	0.737534	0.526178
15.13	0.74089	0.53515
15.14	0.743435	0.522344
15.15	0.746237	0.534728
15.16	0.748574	0.519086
15.17	0.740512	0.516348
15.18	0.739364	0.522831
15.19	0.743563	0.533372
15.2	0.739404	0.53077
15.21	0.729564	0.527941
15.22	0.736419	0.521204
15.23	0.736181	0.523369
15.24	0.732982	0.529006
15.25	0.737752	0.530819
15.26	0.761956	0.539388
15.27	0.748096	0.544778
15.28	0.744375	0.532078
15.29	0.742744	0.533455
15.3	0.743888	0.544373
15.31	0.732599	0.538772
15.32	0.729862	0.549494
15.33	0.744451	0.553409
15.34	0.74591	0.557958
15.35	0.733784	0.563623
15.36	0.748395	0.549119
15.37	0.745069	0.551357
15.38	0.746251	0.555779
15.39	0.729724	0.554287
15.4	0.738628	0.561741
15.41	0.750136	0.563787
15.42	0.745118	0.576921
15.43	0.737795	0.567369
15.44	0.738752	0.562153
15.45	0.72427	0.560337
15.46	0.725161	0.552629
15.47	0.734358	0.550216
15.48	0.756643	0.545335
15.49	0.742019	0.553609
15.5	0.764547	0.544689
15.51	0.763107	0.557735
15.52	0.756166	0.551876
15.53	0.765122	0.558409
15.54	0.768066	0.57411
15.55	0.770185	0.577786
15.56	0.767786	0.582546
15.57	0.789031	0.581709
15.58	0.792536	0.584255
15.59	0.786462	0.577867
15.6	0.779334	0.57676
15.61	0.781708	0.581571
15.62	0.781072	0.568265
15.63	0.781801	0.556492
15.64	0.787625	0.553269
15.65	0.790338	0.566198
15.66	0.767056	0.563639
15.67	0.779035	0.560188
15.68	0.779273	0.558828
15.69	0.783455	0.567489
15.7	0.791421	0.574875
15.71	0.774105	0.575241
15.72	0.776385	0.574352
15.73	0.750671	0.573986
15.74	0.755393	0.56277
15.75	0.761937	0.561167
15.76	0.754322	0.555718
15.77	0.759746	0.563872
15.78	0.738461	0.564292
15.79	0.750693	0.57338
15.8	0.753611	0.578691
15.81	0.77256	0.571477
15.82	0.766679	0.567692
15.83	0.780048	0.571305
15.84	0.782895	0.569049
15.85	0.787108	0.578785
15.86	0.778938	0.577981
15.87	0.789053	0.576375
15.88	0.781867	0.576164
15.89	0.788431	0.581427
15.9	0.803591	0.577652
15.91	0.800525	0.581227
15.92	0.802339	0.586838
15.93	0.798658	0.57244
15.94	0.791641	0.570466
15.95	0.793608	0.580783
15.96	0.799531	0.574068
15.97	0.795609	0.578714
15.98	0.794976	0.573503
15.99	0.810601	0.570725
16	0.804502	0.568925
16.01	0.799845	0.562873
16.02	0.80076	0.564357
16.03	0.802255	0.574187
16.04	0.793696	0.57952
16.05	0.781212	0.577398
16.06	0.774858	0.56822
16.07	0.766783	0.567079
16.08	0.77459	0.572184
16.09	0.768382	0.577144
16.1	0.78617	0.586578
16.11	0.777218	0.585374
16.12	0.776498	0.589334
16.13	0.778684	0.5966
16.14	0.756797	0.59731
16.15	0.748329	0.583283
16.16	0.757308	0.567098
16.17	0.753104	0.576796
16.18	0.760373	0.566406
16.19	0.776457	0.564695
16.2	0.779662	0.571186
16.21	0.759692	0.566741
16.22	0.760162	0.572018
16.23	0.754838	0.567379
16.24	0.752446	0.576483
16.25	0.75722	0.576299
16.26	0.770016	0.564704
16.27	0.766994	0.568346
16.28	0.764902	0.564219
16.29	0.763929	0.56725
16.3	0.76654	0.561771
16.31	0.772719	0.55449
16.32	0.758356	0.56639
16.33	0.770702	0.568921
16.34	0.76251	0.565067
16.35	0.761363	0.566295
16.36	0.759506	0.556177
16.37	0.761327	0.561869
16.38	0.758328	0.565314
16.39	0.774301	0.566576
16.4	0.774499	0.568314
16.41	0.782073	0.563321
16.42	0.795697	0.561337
16.43	0.782901	0.557389
16.44	0.793627	0.567323
16.45	0.796231	0.560053
16.46	0.796958	0.56858
16.47	0.808397	0.565968
16.48	0.801207	0.569859
16.49	0.774756	0.557497
16.5	0.789252	0.553631
16.51	0.782749	0.560961
16.52	0.793388	0.569639
16.53	0.796139	0.558182
16.54	0.773932	0.549841
16.55	0.786686	0.567744
16.56	0.779668	0.570434
16.57	0.769618	0.572225
16.58	0.77994	0.566341
16.59	0.791394	0.572784
16.6	0.786398	0.561696
16.61	0.789831	0.560592
16.62	0.806787	0.563136
16.63	0.806262	0.564446
16.64	0.798575	0.571551
16.65	0.806876	0.584129
16.66	0.809623	0.598407
16.67	0.8182	0.599991
16.68	0.806436	0.609542
16.69	0.801221	0.605799
16.7	0.799268	0.590319
16.71	0.800663	0.590171
16.72	0.794218	0.589307
16.73	0.788134	0.590778
16.74	0.781125	0.607038
16.75	0.79053	0.599102
16.76	0.794105	0.596777
16.77	0.776642	0.58544
16.78	0.744242	0.580606
16.79	0.739241	0.586716
16.8	0.746228	0.599468
16.81	0.747275	0.597911
16.82	0.750267	0.608233
16.83	0.754351	0.61423
16.84	0.761996	0.610993
16.85	0.758746	0.598602
16.86	0.76059	0.604032
16.87	0.766362	0.59721
16.88	0.776402	0.590958
16.89	0.783742	0.577243
16.9	0.785579	0.571396
16.91	0.788757	0.590287
16.92	0.777588	0.586422
16.93	0.778261	0.580253
16.94	0.770018	0.594942
16.95	0.755447	0.595074
16.96	0.764263	0.589105
16.97	0.763316	0.58362
16.98	0.750551	0.593843
16.99	0.762227	0.591005
17	0.773389	0.590411
17.01	0.767772	0.588651
17.02	0.765111	0.59122
17.03	0.75993	0.59048
17.04	0.753321	0.578214
17.05	0.746108	0.585522
17.06	0.748835	0.582549
17.07	0.74242	0.594061
17.08	0.739576	0.588266
17.09	0.748436	0.579958
17.1	0.737667	0.577817
17.11	0.737421	0.582045
17.12	0.744994	0.575841
17.13	0.740187	0.579323
17.14	0.739873	0.580969
17.15	0.74499	0.580922
17.16	0.74779	0.572351
17.17	0.758455	0.574621
17.18	0.75358	0.580192
17.19	0.751764	0.588363
17.2	0.751202	0.597945
17.21	0.745216	0.585066
17.22	0.741393	0.57866
17.23	0.733864	0.5862
17.24	0.742642	0.5872
17.25	0.737589	0.587938
17.26	0.739048	0.594758
17.27	0.738139	0.585526
17.28	0.73512	0.581542
17.29	0.726204	0.575662
17.3	0.717079	0.58738
17.31	0.706765	0.586662
17.32	0.713441	0.592807
17.33	0.709606	0.598227
17.34	0.717697	0.597506
17.35	0.709516	0.588864
17.36	0.712235	0.595062
17.37	0.707839	0.578023
17.38	0.71911	0.572695
17.39	0.710155	0.566424
17.4	0.700937	0.566892
17.41	0.698848	0.563914
17.42	0.698994	0.56697
17.43	0.704271	0.560552
17.44	0.715854	0.552519
17.45	0.706184	0.541792
17.46	0.720704	0.548801
17.47	0.715705	0.550737
17.48	0.72065	0.542751
17.49	0.713459	0.546172
17.5	0.70808	0.541063
17.51	0.698903	0.553457
17.52	0.688708	0.571423
17.53	0.682021	0.567274
17.54	0.686935	0.567328
17.55	0.687048	0.569123
17.56	0.691969	0.564336
17.57	0.689917	0.565598
17.58	0.682991	0.563023
17.59	0.674414	0.567699
17.6	0.685986	0.577586
17.61	0.681011	0.565159
17.62	0.674659	0.566715
17.63	0.682394	0.569398
17.64	0.680106	0.566036
17.65	0.683809	0.560367
17.66	0.688121	0.554133
17.67	0.687141	0.558576
17.68	0.683442	0.555588
17.69	0.692307	0.558049
17.7	0.703453	0.556698
17.71	0.725392	0.565053
17.72	0.720643	0.568128
17.73	0.715638	0.565451
17.74	0.716441	0.569328
17.75	0.715829	0.555366
17.76	0.718458	0.556972
17.77	0.732402	0.554405
17.78	0.723099	0.551682
17.79	0.72262	0.550422
17.8	0.742267	0.543755
17.81	0.725927	0.548625
17.82	0.747198	0.540719
17.83	0.747499	0.543521
17.84	0.7526	0.541481
17.85	0.73996	0.532666
17.86	0.732729	0.535397
17.87	0.747239	0.525871
17.88	0.74057	0.533239
17.89	0.739054	0.535216
17.9	0.729635	0.540581
17.91	0.724845	0.536636
17.92	0.717221	0.543196
17.93	0.703321	0.554888
17.94	0.698534	0.551313
17.95	0.703991	0.551094
17.96	0.699593	0.555863
17.97	0.713111	0.544567
17.98	0.712174	0.549188
17.99	0.727944	0.549229
18	0.717068	0.541909
18.01	0.708644	0.539697
18.02	0.713973	0.538638
18.03	0.712013	0.535347
18.04	0.712528	0.538677
18.05	0.711854	0.545884
18.06	0.715851	0.542522
18.07	0.690806	0.550813
18.08	0.706245	0.548694
18.09	0.698585	0.549084
18.1	0.687135	0.553333
18.11	0.686278	0.543545
18.12	0.690829	0.535104
18.13	0.685472	0.535485
18.14	0.678577	0.525871
18.15	0.681543	0.526956
18.16	0.683361	0.529998
18.17	0.704007	0.53258
18.18	0.690228	0.523516
18.19	0.682501	0.524685
18.2	0.689898	0.522901
18.21	0.670306	0.539872
18.22	0.673314	0.525125
18.23	0.657991	0.532656
18.24	0.665034	0.527334
18.25	0.674698	0.531405
18.26	0.673677	0.53803
18.27	0.691688	0.537444
18.28	0.698457	0.533983
18.29	0.70187	0.530064
18.3	0.699421	0.521649
18.31	0.719126	0.52281
18.32	0.727545	0.52059
18.33	0.716585	0.518641
18.34	0.713148	0.520741
18.35	0.72343	0.522577
18.36	0.713556	0.521549
18.37	0.711234	0.526663
18.38	0.724749	0.527709
18.39	0.727565	0.52468
18.4	0.732549	0.517276
18.41	0.739852	0.513765
18.42	0.746993	0.517434
18.43	0.723347	0.513213
18.44	0.721671	0.515377
18.45	0.722497	0.52427
18.46	0.71354	0.528939
18.47	0.717522	0.521608
18.48	0.713327	0.511812
18.49	0.70224	0.513106
18.5	0.703934	0.517851
18.51	0.704767	0.515638
18.52	0.709228	0.514411
18.53	0.717725	0.515763
18.54	0.732517	0.525021
18.55	0.717394	0.534452
18.56	0.72306	0.534978
18.57	0.725833	0.535536
18.58	0.728502	0.544139
18.59	0.732369	0.526357
18.6	0.722763	0.53347
18.61	0.722732	0.523159
18.62	0.70371	0.523199
18.63	0.706972	0.538909
18.64	0.712771	0.533966
18.65	0.6935	0.536702
18.66	0.693787	0.540311
18.67	0.712559	0.530788
18.68	0.702931	0.529678
18.69	0.705874	0.527034
18.7	0.709861	0.528502
18.71	0.724162	0.524206
18.72	0.736737	0.523778
18.73	0.73759	0.540609
18.74	0.747551	0.537879
18.75	0.752063	0.530782
18.76	0.747456	0.538962
18.77	0.739235	0.548208
18.78	0.757977	0.548877
18.79	0.755781	0.542887
18.8	0.73449	0.547921
18.81	0.751673	0.550265
18.82	0.750969	0.552465
18.83	0.771177	0.553923
18.84	0.785253	0.547631
18.85	0.784354	0.554187
18.86	0.782705	0.549723
18.87	0.785906	0.548528
18.88	0.767467	0.551266
18.89	0.764848	0.577651
18.9	0.758196	0.583105
18.91	0.775523	0.562075
18.92	0.764411	0.579036
18.93	0.776569	0.575847
18.94	0.763866	0.57598
18.95	0.759843	0.573723
18.96	0.765289	0.573949
18.97	0.751082	0.581601
18.98	0.742134	0.577357
18.99	0.742378	0.569829
19	0.74505	0.573061
19.01	0.750708	0.580987
19.02	0.73677	0.560866
19.03	0.727181	0.563832
19.04	0.736614	0.571172
19.05	0.731907	0.567012
19.06	0.734329	0.571851
19.07	0.725007	0.570536
19.08	0.731906	0.563161
19.09	0.725632	0.561894
19.1	0.727701	0.556249
19.11	0.749548	0.556208
19.12	0.747957	0.553575
19.13	0.74758	0.553105
19.14	0.747664	0.557878
19.15	0.735475	0.555916
19.16	0.737091	0.556006
19.17	0.743532	0.555958
19.18	0.744035	0.553398
19.19	0.749405	0.565025
19.2	0.745892	0.570986
19.21	0.762203	0.573184
19.22	0.771844	0.569055
19.23	0.76158	0.57834
19.24	0.753389	0.578094
19.25	0.761712	0.566487
19.26	0.757667	0.567748
19.27	0.7596	0.563778
19.28	0.766961	0.561363
19.29	0.772479	0.558212
19.3	0.782338	0.568684
19.31	0.775173	0.566288
19.32	0.767668	0.559351
19.33	0.771815	0.564303
19.34	0.772099	0.552368
19.35	0.75565	0.560829
19.36	0.753557	0.550983
19.37	0.748438	0.544163
19.38	0.757069	0.536209
19.39	0.754754	0.536189
19.4	0.750504	0.530587
19.41	0.752526	0.53039
19.42	0.750794	0.533959
19.43	0.748524	0.533697
19.44	0.746175	0.532161
19.45	0.743776	0.535782
19.46	0.750467	0.525999
19.47	0.74407	0.525851
19.48	0.739076	0.529799
19.49	0.730079	0.534768
19.5	0.719656	0.536942
19.51	0.704183	0.532372
19.52	0.706572	0.531991
19.53	0.696177	0.533321
19.54	0.711221	0.528053
19.55	0.690811	0.528779
19.56	0.701801	0.535979
19.57	0.696938	0.538227
19.58	0.697948	0.534084
19.59	0.689125	0.530393
19.6	0.691313	0.537464
19.61	0.680251	0.540876
19.62	0.681616	0.542161
19.63	0.681387	0.550392
19.64	0.676994	0.547339
19.65	0.665585	0.561502
19.66	0.668994	0.553901
19.67	0.671782	0.56084
19.68	0.664777	0.56868
19.69	0.679284	0.560732
19.7	0.679115	0.566365
19.71	0.668345	0.565511
19.72	0.674689	0.567828
19.73	0.664301	0.565377
19.74	0.671468	0.570392
19.75	0.674025	0.574636
19.76	0.666189	0.560409
19.77	0.653734	0.563943
19.78	0.672164	0.559987
19.79	0.672347	0.553827
19.8	0.676672	0.560921
19.81	0.677134	0.564377
19.82	0.681465	0.563066
19.83	0.667605	0.563325
19.84	0.670236	0.547474
19.85	0.665048	0.557375
19.86	0.663793	0.554505
19.87	0.66457	0.556808
19.88	0.664554	0.553078
19.89	0.65758	0.558594
19.9	0.646203	0.564639
19.91	0.64841	0.548664
19.92	0.648822	0.542807
19.93	0.651341	0.549033
19.94	0.662582	0.557309
19.95	0.655263	0.552879
19.96	0.657982	0.552399
19.97	0.663145	0.562921
19.98	0.663205	0.562365
[truncated: 18,002 more rows]
