# Supplementary material for: REST missense mutations reveal disrupted Re1 motif binding and co-repressor interactions in uterine fibroids
Source: Front Bioinform. 2026 Jan 12;5:1703356. doi: 10.3389/fbinf.2025.1703356 (PMC12832642; doi:10.3389/fbinf.2025.1703356)
Supplement: Supplementary file 12 [file Table7.xlsx]

## Sheet: Rg
Time (ps)	Time (ns)	Wild REST-Re1	Mutant 4 REST-Re1		Wild Rg Avg:	3.56293		Mut 4 Rg Avg:	3.50828
0	0	3.34102	3.34383
100	0.1	3.33088	3.34637
200	0.2	3.32343	3.34984
300	0.3	3.32676	3.36834
400	0.4	3.33793	3.38167
500	0.5	3.33821	3.40431
600	0.6	3.35489	3.42088
700	0.7	3.36331	3.43547
800	0.8	3.37874	3.43647
900	0.9	3.36939	3.43664
1000	1	3.38394	3.43639
1100	1.1	3.37553	3.44984
1200	1.2	3.38285	3.44462
1300	1.3	3.38946	3.45721
1400	1.4	3.3681	3.46284
1500	1.5	3.38637	3.44131
1600	1.6	3.38012	3.43434
1700	1.7	3.39644	3.45114
1800	1.8	3.38669	3.45716
1900	1.9	3.40009	3.46428
2000	2	3.40497	3.46932
2100	2.1	3.40249	3.46275
2200	2.2	3.40672	3.47181
2300	2.3	3.40304	3.4575
2400	2.4	3.4161	3.45685
2500	2.5	3.43811	3.43608
2600	2.6	3.4143	3.44613
2700	2.7	3.42495	3.44166
2800	2.8	3.4299	3.44683
2900	2.9	3.42652	3.43503
3000	3	3.43061	3.42539
3100	3.1	3.42658	3.4297
3200	3.2	3.42462	3.43604
3300	3.3	3.43012	3.44557
3400	3.4	3.42475	3.42773
3500	3.5	3.4314	3.44436
3600	3.6	3.42932	3.45138
3700	3.7	3.44394	3.45478
3800	3.8	3.44205	3.46798
3900	3.9	3.4437	3.46138
4000	4	3.45084	3.44451
4100	4.1	3.44825	3.44382
4200	4.2	3.45826	3.45116
4300	4.3	3.46102	3.44718
4400	4.4	3.45955	3.45998
4500	4.5	3.46676	3.45987
4600	4.6	3.44846	3.45897
4700	4.7	3.45684	3.46081
4800	4.8	3.46055	3.46085
4900	4.9	3.46005	3.46875
5000	5	3.44435	3.47907
5100	5.1	3.44669	3.48083
5200	5.2	3.45051	3.48081
5300	5.3	3.44997	3.49501
5400	5.4	3.44443	3.46431
5500	5.5	3.4462	3.45002
5600	5.6	3.44027	3.47011
5700	5.7	3.42388	3.46569
5800	5.8	3.41995	3.46141
5900	5.9	3.42542	3.45115
6000	6	3.44613	3.46671
6100	6.1	3.43467	3.43783
6200	6.2	3.43922	3.43114
6300	6.3	3.44553	3.45594
6400	6.4	3.45176	3.4679
6500	6.5	3.4549	3.46551
6600	6.6	3.45377	3.46964
6700	6.7	3.45436	3.47349
6800	6.8	3.458	3.49959
6900	6.9	3.46522	3.48552
7000	7	3.4687	3.50496
7100	7.1	3.44001	3.51004
7200	7.2	3.4631	3.50958
7300	7.3	3.46448	3.47313
7400	7.4	3.4615	3.496
7500	7.5	3.44529	3.5155
7600	7.6	3.45114	3.4975
7700	7.7	3.44743	3.50874
7800	7.8	3.45169	3.51469
7900	7.9	3.46055	3.54773
8000	8	3.47065	3.50482
8100	8.1	3.47006	3.51954
8200	8.2	3.47907	3.50874
8300	8.3	3.47663	3.50577
8400	8.4	3.47357	3.52911
8500	8.5	3.48889	3.52252
8600	8.6	3.47639	3.52259
8700	8.7	3.48675	3.5242
8800	8.8	3.47963	3.52091
8900	8.9	3.4846	3.53518
9000	9	3.4845	3.5471
9100	9.1	3.48721	3.51973
9200	9.2	3.47451	3.51633
9300	9.3	3.48004	3.52016
9400	9.4	3.48259	3.5061
9500	9.5	3.48311	3.51188
9600	9.6	3.48777	3.50588
9700	9.7	3.47109	3.5096
9800	9.8	3.48586	3.52279
9900	9.9	3.49363	3.5281
10000	10	3.50877	3.52063
10100	10.1	3.52142	3.53855
10200	10.2	3.49404	3.51827
10300	10.3	3.51197	3.51946
10400	10.4	3.4942	3.52778
10500	10.5	3.50344	3.5051
10600	10.6	3.49933	3.49931
10700	10.7	3.51119	3.48312
10800	10.8	3.50806	3.4885
10900	10.9	3.51006	3.50721
11000	11	3.50311	3.51199
11100	11.1	3.51686	3.52532
11200	11.2	3.51805	3.5338
11300	11.3	3.49983	3.52123
11400	11.4	3.49261	3.52769
11500	11.5	3.50426	3.5339
11600	11.6	3.51445	3.51916
11700	11.7	3.52023	3.52362
11800	11.8	3.50078	3.53894
11900	11.9	3.50636	3.51918
12000	12	3.50161	3.54078
12100	12.1	3.51945	3.53576
12200	12.2	3.51844	3.53029
12300	12.3	3.51917	3.5273
12400	12.4	3.51114	3.53395
12500	12.5	3.50477	3.52579
12600	12.6	3.50754	3.52209
12700	12.7	3.51104	3.5327
12800	12.8	3.52195	3.52585
12900	12.9	3.52774	3.52842
13000	13	3.51071	3.53546
13100	13.1	3.50681	3.53321
13200	13.2	3.50958	3.53602
13300	13.3	3.51411	3.54028
13400	13.4	3.49831	3.55832
13500	13.5	3.49956	3.55677
13600	13.6	3.49681	3.5605
13700	13.7	3.50308	3.55705
13800	13.8	3.51206	3.52342
13900	13.9	3.5029	3.54782
14000	14	3.50172	3.55278
14100	14.1	3.50861	3.52117
14200	14.2	3.51348	3.54534
14300	14.3	3.50561	3.52325
14400	14.4	3.51568	3.56044
14500	14.5	3.5145	3.55802
14600	14.6	3.51382	3.57678
14700	14.7	3.51444	3.55632
14800	14.8	3.53242	3.54782
14900	14.9	3.53095	3.5665
15000	15	3.51756	3.59373
15100	15.1	3.52701	3.55927
15200	15.2	3.52081	3.55828
15300	15.3	3.53065	3.58242
15400	15.4	3.53132	3.5994
15500	15.5	3.53198	3.59169
15600	15.6	3.54562	3.55886
15700	15.7	3.53067	3.57204
15800	15.8	3.53152	3.57881
15900	15.9	3.55562	3.58609
16000	16	3.54912	3.57287
16100	16.1	3.55235	3.58405
16200	16.2	3.53293	3.58637
16300	16.3	3.55477	3.59301
16400	16.4	3.54878	3.58797
16500	16.5	3.54583	3.57158
16600	16.6	3.53967	3.58063
16700	16.7	3.55587	3.59288
16800	16.8	3.54413	3.58183
16900	16.9	3.53266	3.57795
17000	17	3.538	3.5618
17100	17.1	3.54621	3.56234
17200	17.2	3.53852	3.55736
17300	17.3	3.53915	3.58729
17400	17.4	3.55025	3.58218
17500	17.5	3.56471	3.5937
17600	17.6	3.55017	3.5873
17700	17.7	3.54811	3.58987
17800	17.8	3.54192	3.5832
17900	17.9	3.563	3.57593
18000	18	3.55664	3.58956
18100	18.1	3.55886	3.57113
18200	18.2	3.55294	3.58625
18300	18.3	3.55279	3.59745
18400	18.4	3.56178	3.58396
18500	18.5	3.56297	3.58764
18600	18.6	3.56874	3.57341
18700	18.7	3.55395	3.57026
18800	18.8	3.53329	3.56486
18900	18.9	3.56584	3.56934
19000	19	3.55919	3.60206
19100	19.1	3.555	3.57352
19200	19.2	3.55174	3.57014
19300	19.3	3.55722	3.56526
19400	19.4	3.56118	3.58601
19500	19.5	3.54566	3.56943
19600	19.6	3.55321	3.55262
19700	19.7	3.55534	3.57384
19800	19.8	3.57033	3.55195
19900	19.9	3.56337	3.54812
20000	20	3.55458	3.55865
20100	20.1	3.56436	3.56976
20200	20.2	3.57181	3.58495
20300	20.3	3.57408	3.56894
20400	20.4	3.56951	3.56508
20500	20.5	3.55687	3.56362
20600	20.6	3.58162	3.56585
20700	20.7	3.56316	3.56729
20800	20.8	3.57053	3.5508
20900	20.9	3.56266	3.55653
21000	21	3.56715	3.54807
21100	21.1	3.55467	3.54673
21200	21.2	3.56341	3.52111
21300	21.3	3.55822	3.52095
21400	21.4	3.54705	3.55546
21500	21.5	3.54414	3.54753
21600	21.6	3.57117	3.56921
21700	21.7	3.56074	3.56149
21800	21.8	3.55793	3.54094
21900	21.9	3.54338	3.55018
22000	22	3.55717	3.56919
22100	22.1	3.56097	3.55467
22200	22.2	3.55301	3.5581
22300	22.3	3.56086	3.5695
22400	22.4	3.55633	3.57282
22500	22.5	3.55683	3.5776
22600	22.6	3.54962	3.55997
22700	22.7	3.54704	3.58349
22800	22.8	3.54422	3.56772
22900	22.9	3.54241	3.56771
23000	23	3.55475	3.53345
23100	23.1	3.53607	3.53652
23200	23.2	3.54621	3.53223
23300	23.3	3.53162	3.55145
23400	23.4	3.52863	3.5471
23500	23.5	3.54207	3.53766
23600	23.6	3.52716	3.5465
23700	23.7	3.53223	3.54006
23800	23.8	3.52157	3.53768
23900	23.9	3.52076	3.55305
24000	24	3.5269	3.56642
24100	24.1	3.51573	3.56579
24200	24.2	3.52711	3.55206
24300	24.3	3.5284	3.58331
24400	24.4	3.52965	3.59168
24500	24.5	3.53067	3.59953
24600	24.6	3.51979	3.6101
24700	24.7	3.52277	3.59079
24800	24.8	3.52828	3.60182
24900	24.9	3.5228	3.59459
25000	25	3.51195	3.57949
25100	25.1	3.5083	3.5625
25200	25.2	3.50794	3.56663
25300	25.3	3.51881	3.55623
25400	25.4	3.51834	3.51915
25500	25.5	3.51619	3.52805
25600	25.6	3.50344	3.53262
25700	25.7	3.50097	3.53507
25800	25.8	3.50086	3.53169
25900	25.9	3.50322	3.54605
26000	26	3.49824	3.55356
26100	26.1	3.51627	3.55412
26200	26.2	3.51231	3.53919
26300	26.3	3.51882	3.55741
26400	26.4	3.52392	3.60369
26500	26.5	3.51176	3.56786
26600	26.6	3.50365	3.56605
26700	26.7	3.49973	3.54882
26800	26.8	3.4972	3.54674
26900	26.9	3.50194	3.52814
27000	27	3.49958	3.55367
27100	27.1	3.50769	3.52398
27200	27.2	3.50216	3.53025
27300	27.3	3.49517	3.53001
27400	27.4	3.50131	3.53598
27500	27.5	3.5057	3.54863
27600	27.6	3.51894	3.56472
27700	27.7	3.51614	3.54613
27800	27.8	3.52292	3.54415
27900	27.9	3.50482	3.55285
28000	28	3.50818	3.56264
28100	28.1	3.51708	3.55848
28200	28.2	3.51016	3.59293
28300	28.3	3.51694	3.57777
28400	28.4	3.51751	3.57532
28500	28.5	3.49905	3.57195
28600	28.6	3.49609	3.56979
28700	28.7	3.50459	3.5708
28800	28.8	3.52008	3.57647
28900	28.9	3.52616	3.59429
29000	29	3.52049	3.59272
29100	29.1	3.51795	3.55768
29200	29.2	3.5115	3.55003
29300	29.3	3.52202	3.55963
29400	29.4	3.5301	3.55794
29500	29.5	3.52172	3.53771
29600	29.6	3.53393	3.52761
29700	29.7	3.5348	3.52878
29800	29.8	3.53631	3.52736
29900	29.9	3.5363	3.52981
30000	30	3.52983	3.51248
30100	30.1	3.52798	3.52904
30200	30.2	3.54355	3.53183
30300	30.3	3.55502	3.55888
30400	30.4	3.56514	3.52539
30500	30.5	3.56842	3.54276
30600	30.6	3.55892	3.5348
30700	30.7	3.57437	3.55685
30800	30.8	3.57494	3.56144
30900	30.9	3.57115	3.572
31000	31	3.56593	3.54572
31100	31.1	3.57283	3.53979
31200	31.2	3.57177	3.54619
31300	31.3	3.56398	3.5419
31400	31.4	3.55478	3.53626
31500	31.5	3.57293	3.55063
31600	31.6	3.58123	3.53773
31700	31.7	3.58975	3.50632
31800	31.8	3.57616	3.5008
31900	31.9	3.5682	3.51232
32000	32	3.57218	3.51964
32100	32.1	3.57469	3.51087
32200	32.2	3.58991	3.49552
32300	32.3	3.58732	3.48898
32400	32.4	3.58282	3.49687
32500	32.5	3.58234	3.50675
32600	32.6	3.57736	3.48353
32700	32.7	3.58835	3.4831
32800	32.8	3.5946	3.48091
32900	32.9	3.5944	3.46412
33000	33	3.58914	3.47097
33100	33.1	3.59656	3.48773
33200	33.2	3.59578	3.50192
33300	33.3	3.59161	3.51175
33400	33.4	3.59576	3.51454
33500	33.5	3.60549	3.52491
33600	33.6	3.59075	3.49782
33700	33.7	3.58993	3.49568
33800	33.8	3.57991	3.51062
33900	33.9	3.57739	3.52161
34000	34	3.58946	3.50993
34100	34.1	3.58535	3.52166
34200	34.2	3.58043	3.50371
34300	34.3	3.58324	3.53189
34400	34.4	3.59173	3.53647
34500	34.5	3.58901	3.50936
34600	34.6	3.59786	3.50001
34700	34.7	3.59919	3.50241
34800	34.8	3.596	3.50194
34900	34.9	3.59333	3.48316
35000	35	3.59304	3.47243
35100	35.1	3.58891	3.47048
35200	35.2	3.58602	3.4601
35300	35.3	3.58266	3.47355
35400	35.4	3.6007	3.481
35500	35.5	3.59557	3.46812
35600	35.6	3.58791	3.45639
35700	35.7	3.56524	3.48164
35800	35.8	3.57636	3.51278
35900	35.9	3.57777	3.51218
36000	36	3.58458	3.51253
36100	36.1	3.58234	3.49573
36200	36.2	3.58727	3.47746
36300	36.3	3.60314	3.46928
36400	36.4	3.58105	3.47081
36500	36.5	3.57105	3.48435
36600	36.6	3.57964	3.48111
36700	36.7	3.55375	3.46919
36800	36.8	3.54853	3.49186
36900	36.9	3.55001	3.49489
37000	37	3.55238	3.51309
37100	37.1	3.56047	3.5084
37200	37.2	3.55878	3.47897
37300	37.3	3.55654	3.4848
37400	37.4	3.5596	3.47278
37500	37.5	3.55826	3.50697
37600	37.6	3.57578	3.48238
37700	37.7	3.58036	3.48397
37800	37.8	3.57916	3.49274
37900	37.9	3.57953	3.49368
38000	38	3.57998	3.4807
38100	38.1	3.58366	3.48327
38200	38.2	3.58234	3.46845
38300	38.3	3.57454	3.48622
38400	38.4	3.57493	3.49055
38500	38.5	3.5659	3.50503
38600	38.6	3.5784	3.48513
38700	38.7	3.57443	3.50786
38800	38.8	3.5716	3.52252
38900	38.9	3.57362	3.52417
39000	39	3.58669	3.50447
39100	39.1	3.58032	3.47959
39200	39.2	3.57494	3.50884
39300	39.3	3.57442	3.51136
39400	39.4	3.57712	3.51649
39500	39.5	3.59427	3.50507
39600	39.6	3.59438	3.48402
39700	39.7	3.61073	3.47632
39800	39.8	3.61931	3.47949
39900	39.9	3.61208	3.48375
40000	40	3.60691	3.49793
40100	40.1	3.60983	3.5235
40200	40.2	3.61158	3.52221
40300	40.3	3.60652	3.5308
40400	40.4	3.61297	3.53097
40500	40.5	3.63963	3.54973
40600	40.6	3.62775	3.52822
40700	40.7	3.62829	3.51079
40800	40.8	3.64179	3.51756
40900	40.9	3.65012	3.49853
41000	41	3.64302	3.51685
41100	41.1	3.64256	3.52664
41200	41.2	3.64045	3.51025
41300	41.3	3.63239	3.48834
41400	41.4	3.62231	3.51775
41500	41.5	3.62012	3.49261
41600	41.6	3.62704	3.50916
41700	41.7	3.62409	3.52038
41800	41.8	3.61872	3.52089
41900	41.9	3.61811	3.508
42000	42	3.61108	3.49589
42100	42.1	3.61987	3.50401
42200	42.2	3.62058	3.51276
42300	42.3	3.63158	3.50264
42400	42.4	3.64135	3.48526
42500	42.5	3.63729	3.50545
42600	42.6	3.62331	3.47992
42700	42.7	3.64004	3.49385
42800	42.8	3.65975	3.50532
42900	42.9	3.63571	3.4973
43000	43	3.62389	3.49088
43100	43.1	3.62788	3.50216
43200	43.2	3.61619	3.54802
43300	43.3	3.63698	3.51017
43400	43.4	3.63297	3.52388
43500	43.5	3.6368	3.53377
43600	43.6	3.61967	3.52805
43700	43.7	3.6339	3.52224
43800	43.8	3.62352	3.53177
43900	43.9	3.60947	3.54088
44000	44	3.63312	3.5597
44100	44.1	3.62261	3.57007
44200	44.2	3.62158	3.57411
44300	44.3	3.61633	3.5463
44400	44.4	3.63238	3.54173
44500	44.5	3.60193	3.56777
44600	44.6	3.61313	3.5699
44700	44.7	3.60358	3.54606
44800	44.8	3.60796	3.55219
44900	44.9	3.61293	3.55241
45000	45	3.6241	3.53543
45100	45.1	3.62166	3.54593
45200	45.2	3.63731	3.57339
45300	45.3	3.63011	3.58083
45400	45.4	3.63574	3.56275
45500	45.5	3.63972	3.54458
45600	45.6	3.63013	3.56957
45700	45.7	3.61681	3.55199
45800	45.8	3.60203	3.55372
45900	45.9	3.61579	3.5871
46000	46	3.62449	3.56322
46100	46.1	3.61118	3.54085
46200	46.2	3.62839	3.55347
46300	46.3	3.62034	3.53181
46400	46.4	3.62253	3.51735
46500	46.5	3.61273	3.54129
46600	46.6	3.62887	3.52892
46700	46.7	3.62229	3.54309
46800	46.8	3.61803	3.52547
46900	46.9	3.60989	3.54054
47000	47	3.61315	3.53869
47100	47.1	3.60968	3.54681
47200	47.2	3.61845	3.53598
47300	47.3	3.63335	3.54044
47400	47.4	3.63359	3.52527
47500	47.5	3.6372	3.54009
47600	47.6	3.62613	3.53482
47700	47.7	3.63243	3.52949
47800	47.8	3.62094	3.55395
47900	47.9	3.61465	3.55203
48000	48	3.62017	3.58783
48100	48.1	3.61065	3.60198
48200	48.2	3.60503	3.57642
48300	48.3	3.6233	3.58192
48400	48.4	3.59109	3.57661
48500	48.5	3.61501	3.56889
48600	48.6	3.60496	3.5534
48700	48.7	3.61416	3.55798
48800	48.8	3.624	3.57103
48900	48.9	3.60851	3.54434
49000	49	3.60527	3.54945
49100	49.1	3.60847	3.56802
49200	49.2	3.62538	3.56074
49300	49.3	3.60729	3.53942
49400	49.4	3.60795	3.55888
49500	49.5	3.62441	3.56974
49600	49.6	3.60646	3.57115
49700	49.7	3.61513	3.56185
49800	49.8	3.61295	3.55946
49900	49.9	3.60614	3.54336
50000	50	3.60866	3.54226
50100	50.1	3.60169	3.55588
50200	50.2	3.61555	3.56542
50300	50.3	3.59091	3.54904
50400	50.4	3.59431	3.53069
50500	50.5	3.5931	3.53913
50600	50.6	3.59668	3.5284
50700	50.7	3.60374	3.52441
50800	50.8	3.60461	3.54921
50900	50.9	3.60535	3.55221
51000	51	3.61423	3.53977
51100	51.1	3.60883	3.52367
51200	51.2	3.60198	3.52414
51300	51.3	3.59868	3.51772
51400	51.4	3.59676	3.56401
51500	51.5	3.58769	3.53991
51600	51.6	3.58466	3.54653
51700	51.7	3.58054	3.53132
51800	51.8	3.57868	3.53922
51900	51.9	3.57786	3.54074
52000	52	3.58506	3.5486
52100	52.1	3.59442	3.56241
52200	52.2	3.5993	3.53865
52300	52.3	3.57918	3.53694
52400	52.4	3.57764	3.55642
52500	52.5	3.58195	3.54575
52600	52.6	3.57995	3.53374
52700	52.7	3.58969	3.53478
52800	52.8	3.61279	3.51788
52900	52.9	3.58901	3.50701
53000	53	3.58257	3.53924
53100	53.1	3.59653	3.53421
53200	53.2	3.59046	3.53132
53300	53.3	3.59949	3.54511
53400	53.4	3.60117	3.53993
53500	53.5	3.62447	3.54908
53600	53.6	3.60517	3.55236
53700	53.7	3.60956	3.5472
53800	53.8	3.60077	3.54045
53900	53.9	3.61834	3.5387
54000	54	3.62233	3.5334
54100	54.1	3.60798	3.53705
54200	54.2	3.59875	3.52393
54300	54.3	3.60316	3.52322
54400	54.4	3.60492	3.53171
54500	54.5	3.61017	3.53909
54600	54.6	3.61754	3.51794
54700	54.7	3.6266	3.52471
54800	54.8	3.62109	3.53194
54900	54.9	3.6086	3.50603
55000	55	3.61772	3.51692
55100	55.1	3.60515	3.5291
55200	55.2	3.59206	3.53654
55300	55.3	3.59549	3.5258
55400	55.4	3.60436	3.5422
55500	55.5	3.60463	3.54064
55600	55.6	3.59587	3.55021
55700	55.7	3.58796	3.53992
55800	55.8	3.57794	3.52291
55900	55.9	3.58637	3.53501
56000	56	3.57716	3.54323
56100	56.1	3.58354	3.53711
56200	56.2	3.56176	3.54583
56300	56.3	3.56013	3.52483
56400	56.4	3.55126	3.52259
56500	56.5	3.56199	3.53883
56600	56.6	3.55259	3.52635
56700	56.7	3.54157	3.54498
56800	56.8	3.54817	3.55417
56900	56.9	3.56651	3.53136
57000	57	3.56318	3.50717
57100	57.1	3.58258	3.54526
57200	57.2	3.57014	3.56052
57300	57.3	3.56836	3.57912
57400	57.4	3.56212	3.55763
57500	57.5	3.57531	3.56479
57600	57.6	3.55738	3.56346
57700	57.7	3.56921	3.55904
57800	57.8	3.56363	3.53675
57900	57.9	3.56249	3.56798
58000	58	3.59032	3.55927
58100	58.1	3.58697	3.54614
58200	58.2	3.57816	3.55763
58300	58.3	3.588	3.56282
58400	58.4	3.59092	3.53785
58500	58.5	3.56614	3.54242
58600	58.6	3.57651	3.52863
58700	58.7	3.57294	3.52615
58800	58.8	3.56275	3.5346
58900	58.9	3.56279	3.5101
59000	59	3.56126	3.50719
59100	59.1	3.57607	3.52003
59200	59.2	3.57751	3.50711
59300	59.3	3.58631	3.52219
59400	59.4	3.5802	3.52174
59500	59.5	3.58	3.52238
59600	59.6	3.56872	3.5213
59700	59.7	3.57454	3.51892
59800	59.8	3.5717	3.5362
59900	59.9	3.55794	3.53638
60000	60	3.57432	3.5417
60100	60.1	3.5733	3.54384
60200	60.2	3.58533	3.52118
60300	60.3	3.57656	3.55159
60400	60.4	3.57059	3.56254
60500	60.5	3.57231	3.5628
60600	60.6	3.57281	3.56121
60700	60.7	3.56408	3.54789
60800	60.8	3.56665	3.52438
60900	60.9	3.57762	3.51857
61000	61	3.58598	3.54225
61100	61.1	3.58724	3.52128
61200	61.2	3.57953	3.52029
61300	61.3	3.57494	3.52887
61400	61.4	3.57236	3.5216
61500	61.5	3.57939	3.53619
61600	61.6	3.58206	3.52419
61700	61.7	3.58115	3.51873
61800	61.8	3.57292	3.54135
61900	61.9	3.58702	3.51818
62000	62	3.57323	3.49063
62100	62.1	3.58048	3.49035
62200	62.2	3.5739	3.49447
62300	62.3	3.57313	3.49355
62400	62.4	3.57221	3.49829
62500	62.5	3.59249	3.46495
62600	62.6	3.55784	3.47836
62700	62.7	3.54745	3.48128
62800	62.8	3.54317	3.47644
62900	62.9	3.549	3.48464
63000	63	3.55058	3.49438
63100	63.1	3.54115	3.48025
63200	63.2	3.5573	3.47727
63300	63.3	3.54164	3.4807
63400	63.4	3.55597	3.47356
63500	63.5	3.56291	3.46084
63600	63.6	3.56265	3.4825
63700	63.7	3.56716	3.47274
63800	63.8	3.55877	3.46382
63900	63.9	3.55839	3.45868
64000	64	3.54801	3.46992
64100	64.1	3.54818	3.47419
64200	64.2	3.54992	3.4643
64300	64.3	3.55415	3.44511
64400	64.4	3.57043	3.42528
64500	64.5	3.55512	3.44713
64600	64.6	3.53356	3.45525
64700	64.7	3.53576	3.44016
64800	64.8	3.5435	3.4549
64900	64.9	3.56204	3.47111
65000	65	3.54308	3.45362
65100	65.1	3.5503	3.46234
65200	65.2	3.54492	3.4386
65300	65.3	3.55331	3.46599
65400	65.4	3.56153	3.46064
65500	65.5	3.54767	3.46756
65600	65.6	3.54528	3.49452
65700	65.7	3.55591	3.47461
65800	65.8	3.55403	3.49949
65900	65.9	3.54776	3.47197
66000	66	3.5489	3.48149
66100	66.1	3.54691	3.46941
66200	66.2	3.55281	3.48217
66300	66.3	3.57074	3.47436
66400	66.4	3.57342	3.46677
66500	66.5	3.54517	3.49658
66600	66.6	3.55757	3.50406
66700	66.7	3.56513	3.51901
66800	66.8	3.54482	3.53758
66900	66.9	3.55312	3.51229
67000	67	3.53151	3.50192
67100	67.1	3.54587	3.50411
67200	67.2	3.55287	3.49165
67300	67.3	3.54643	3.51948
67400	67.4	3.54474	3.51002
67500	67.5	3.54122	3.50407
67600	67.6	3.53788	3.5086
67700	67.7	3.55395	3.48932
67800	67.8	3.56311	3.489
67900	67.9	3.56281	3.48004
68000	68	3.55953	3.44814
68100	68.1	3.55948	3.4573
68200	68.2	3.5706	3.45959
68300	68.3	3.57489	3.44228
68400	68.4	3.54944	3.46137
68500	68.5	3.56296	3.4723
68600	68.6	3.56787	3.46017
68700	68.7	3.57148	3.46025
68800	68.8	3.57443	3.45805
68900	68.9	3.5955	3.45994
69000	69	3.57762	3.44941
69100	69.1	3.59188	3.45087
69200	69.2	3.59096	3.46344
69300	69.3	3.58298	3.46913
69400	69.4	3.58184	3.48142
69500	69.5	3.58453	3.45755
69600	69.6	3.58851	3.46248
69700	69.7	3.56984	3.46741
69800	69.8	3.5711	3.46437
69900	69.9	3.57855	3.46551
70000	70	3.57095	3.47157
70100	70.1	3.55612	3.48255
70200	70.2	3.5535	3.47911
70300	70.3	3.55318	3.47153
70400	70.4	3.55594	3.48749
70500	70.5	3.57232	3.48648
70600	70.6	3.55855	3.4686
70700	70.7	3.56862	3.45646
70800	70.8	3.57309	3.47115
70900	70.9	3.57566	3.48504
71000	71	3.5848	3.48551
71100	71.1	3.57255	3.49739
71200	71.2	3.60047	3.48284
71300	71.3	3.59015	3.49389
71400	71.4	3.59826	3.46577
71500	71.5	3.60254	3.47025
71600	71.6	3.60779	3.47593
71700	71.7	3.59342	3.46435
71800	71.8	3.60327	3.47186
71900	71.9	3.61767	3.47816
72000	72	3.60173	3.47366
72100	72.1	3.61408	3.4831
72200	72.2	3.60796	3.47866
72300	72.3	3.59038	3.46211
72400	72.4	3.58393	3.48063
72500	72.5	3.59706	3.50351
72600	72.6	3.61444	3.49563
72700	72.7	3.61653	3.50531
72800	72.8	3.63395	3.51387
72900	72.9	3.62996	3.50132
73000	73	3.63782	3.51748
73100	73.1	3.66229	3.51736
73200	73.2	3.63381	3.50628
73300	73.3	3.63458	3.53938
73400	73.4	3.63734	3.52072
73500	73.5	3.64981	3.52629
73600	73.6	3.65243	3.51989
73700	73.7	3.65249	3.51908
73800	73.8	3.6364	3.51303
73900	73.9	3.63491	3.50247
74000	74	3.64518	3.49675
74100	74.1	3.63657	3.49922
74200	74.2	3.63703	3.49073
74300	74.3	3.63946	3.46534
74400	74.4	3.64592	3.49084
74500	74.5	3.62681	3.5082
74600	74.6	3.63806	3.50272
74700	74.7	3.64319	3.49222
74800	74.8	3.62898	3.47309
74900	74.9	3.6394	3.46165
75000	75	3.64061	3.45297
75100	75.1	3.64104	3.45927
75200	75.2	3.639	3.44854
75300	75.3	3.63557	3.47384
75400	75.4	3.64776	3.47746
75500	75.5	3.64571	3.46439
75600	75.6	3.66108	3.46438
75700	75.7	3.6654	3.46441
75800	75.8	3.631	3.4618
75900	75.9	3.64038	3.48281
76000	76	3.6478	3.48195
76100	76.1	3.63869	3.48528
76200	76.2	3.61562	3.47416
76300	76.3	3.62245	3.4626
76400	76.4	3.62046	3.45438
76500	76.5	3.62413	3.4676
76600	76.6	3.62404	3.47582
76700	76.7	3.63666	3.47075
76800	76.8	3.61478	3.46457
76900	76.9	3.62961	3.48568
77000	77	3.64047	3.48127
77100	77.1	3.62793	3.51023
77200	77.2	3.63582	3.51327
77300	77.3	3.6281	3.49542
77400	77.4	3.63425	3.48129
77500	77.5	3.61611	3.4775
77600	77.6	3.62191	3.48137
77700	77.7	3.63161	3.48117
77800	77.8	3.61862	3.48991
77900	77.9	3.62254	3.51307
78000	78	3.63556	3.50718
78100	78.1	3.6348	3.50679
78200	78.2	3.62805	3.52145
78300	78.3	3.64377	3.51901
78400	78.4	3.63091	3.51059
78500	78.5	3.6221	3.48435
78600	78.6	3.61646	3.47592
78700	78.7	3.60371	3.46526
78800	78.8	3.6047	3.48581
78900	78.9	3.609	3.50515
79000	79	3.63338	3.49591
79100	79.1	3.61936	3.4981
79200	79.2	3.61893	3.49391
79300	79.3	3.60412	3.47939
79400	79.4	3.60361	3.46898
79500	79.5	3.58587	3.47297
79600	79.6	3.59777	3.46321
79700	79.7	3.61024	3.46749
79800	79.8	3.60842	3.44642
79900	79.9	3.60993	3.44432
80000	80	3.59801	3.43681
80100	80.1	3.59885	3.44943
80200	80.2	3.5849	3.4438
80300	80.3	3.5937	3.43846
80400	80.4	3.5906	3.45327
80500	80.5	3.58762	3.44078
80600	80.6	3.59328	3.44581
80700	80.7	3.58281	3.46048
80800	80.8	3.57548	3.46527
80900	80.9	3.57617	3.45735
81000	81	3.57816	3.44811
81100	81.1	3.59962	3.451
81200	81.2	3.59731	3.44525
81300	81.3	3.59402	3.45123
81400	81.4	3.58812	3.44601
81500	81.5	3.59019	3.46091
81600	81.6	3.57237	3.48911
81700	81.7	3.57028	3.47824
81800	81.8	3.56629	3.49667
81900	81.9	3.57711	3.4735
82000	82	3.58038	3.48478
82100	82.1	3.58621	3.4803
82200	82.2	3.5809	3.47894
82300	82.3	3.57437	3.49084
82400	82.4	3.56677	3.49471
82500	82.5	3.5859	3.49188
82600	82.6	3.57907	3.51297
82700	82.7	3.57454	3.5104
82800	82.8	3.58545	3.50059
82900	82.9	3.58082	3.48011
83000	83	3.57101	3.49733
83100	83.1	3.57983	3.47659
83200	83.2	3.57621	3.48588
83300	83.3	3.56549	3.45092
83400	83.4	3.55761	3.47132
83500	83.5	3.57285	3.46621
83600	83.6	3.57859	3.48039
83700	83.7	3.58279	3.48174
83800	83.8	3.58299	3.49256
83900	83.9	3.57651	3.50657
84000	84	3.56663	3.49077
84100	84.1	3.56429	3.48113
84200	84.2	3.57065	3.47255
84300	84.3	3.58193	3.46559
84400	84.4	3.56828	3.46236
84500	84.5	3.56464	3.47707
84600	84.6	3.56662	3.47487
84700	84.7	3.55484	3.48693
84800	84.8	3.55241	3.47731
84900	84.9	3.5393	3.47691
85000	85	3.52764	3.47748
85100	85.1	3.546	3.47037
85200	85.2	3.55927	3.49958
85300	85.3	3.56488	3.492
85400	85.4	3.56689	3.48302
85500	85.5	3.56961	3.50152
85600	85.6	3.55819	3.52682
85700	85.7	3.56204	3.52604
85800	85.8	3.57005	3.51215
85900	85.9	3.55772	3.5145
86000	86	3.55502	3.49797
86100	86.1	3.56846	3.48812
86200	86.2	3.55006	3.48424
86300	86.3	3.5442	3.48181
86400	86.4	3.54526	3.48591
86500	86.5	3.53566	3.49788
86600	86.6	3.53299	3.51555
86700	86.7	3.53454	3.49963
86800	86.8	3.53841	3.50494
86900	86.9	3.53189	3.49967
87000	87	3.54375	3.50553
87100	87.1	3.53416	3.4976
87200	87.2	3.53118	3.51215
87300	87.3	3.54473	3.4969
87400	87.4	3.54725	3.50828
87500	87.5	3.54792	3.52783
87600	87.6	3.55137	3.51761
87700	87.7	3.53991	3.51684
87800	87.8	3.54339	3.51602
87900	87.9	3.53102	3.49711
88000	88	3.53578	3.51003
88100	88.1	3.53862	3.48667
88200	88.2	3.53422	3.51602
88300	88.3	3.53587	3.4997
88400	88.4	3.55146	3.51539
88500	88.5	3.55968	3.48046
88600	88.6	3.54912	3.49131
88700	88.7	3.56551	3.5203
88800	88.8	3.57268	3.52693
88900	88.9	3.56475	3.52719
89000	89	3.5601	3.52035
89100	89.1	3.56313	3.51387
89200	89.2	3.55428	3.52233
89300	89.3	3.55621	3.5101
89400	89.4	3.56909	3.50666
89500	89.5	3.57163	3.53695
89600	89.6	3.55957	3.53168
89700	89.7	3.56006	3.50684
89800	89.8	3.57592	3.51944
89900	89.9	3.58688	3.51428
90000	90	3.5827	3.51449
90100	90.1	3.5715	3.5071
90200	90.2	3.58026	3.49722
90300	90.3	3.57235	3.50624
90400	90.4	3.58107	3.48081
90500	90.5	3.58092	3.4805
90600	90.6	3.56984	3.47739
90700	90.7	3.56485	3.47138
90800	90.8	3.56571	3.46376
90900	90.9	3.55641	3.47589
91000	91	3.55293	3.46892
91100	91.1	3.57122	3.47616
91200	91.2	3.56822	3.49949
91300	91.3	3.56659	3.46647
91400	91.4	3.56038	3.48163
91500	91.5	3.57462	3.48781
91600	91.6	3.57829	3.48173
91700	91.7	3.57047	3.47422
91800	91.8	3.58246	3.46366
91900	91.9	3.58585	3.45434
92000	92	3.59265	3.44286
92100	92.1	3.57719	3.44689
92200	92.2	3.57669	3.43666
92300	92.3	3.5897	3.46561
92400	92.4	3.58403	3.47531
92500	92.5	3.57654	3.45503
92600	92.6	3.58552	3.46738
92700	92.7	3.59707	3.47445
92800	92.8	3.60735	3.47454
92900	92.9	3.59998	3.47524
93000	93	3.58992	3.47671
93100	93.1	3.59064	3.47868
93200	93.2	3.59689	3.46543
93300	93.3	3.58721	3.47247
93400	93.4	3.59788	3.45573
93500	93.5	3.61323	3.4594
93600	93.6	3.60316	3.47422
93700	93.7	3.60266	3.45044
93800	93.8	3.59898	3.44938
93900	93.9	3.59318	3.42503
94000	94	3.58769	3.44803
94100	94.1	3.59877	3.44314
94200	94.2	3.61787	3.46218
94300	94.3	3.6127	3.46304
94400	94.4	3.61937	3.47152
94500	94.5	3.64302	3.45048
94600	94.6	3.64009	3.4573
94700	94.7	3.62021	3.46734
94800	94.8	3.62551	3.44664
94900	94.9	3.62052	3.4292
95000	95	3.61893	3.43095
95100	95.1	3.61853	3.43046
95200	95.2	3.60904	3.45481
95300	95.3	3.6024	3.45167
95400	95.4	3.59409	3.44653
95500	95.5	3.604	3.47035
95600	95.6	3.61437	3.47017
95700	95.7	3.61545	3.46418
95800	95.8	3.6174	3.43779
95900	95.9	3.61832	3.44759
96000	96	3.60211	3.42993
96100	96.1	3.61577	3.44076
96200	96.2	3.60441	3.44368
96300	96.3	3.6018	3.43091
96400	96.4	3.59788	3.4472
96500	96.5	3.59757	3.45617
96600	96.6	3.59784	3.46376
96700	96.7	3.60037	3.4423
96800	96.8	3.60228	3.44185
96900	96.9	3.57841	3.45055
97000	97	3.59725	3.44771
97100	97.1	3.59288	3.44364
97200	97.2	3.59312	3.43827
97300	97.3	3.59872	3.47233
97400	97.4	3.59938	3.45749
97500	97.5	3.60858	3.44606
97600	97.6	3.60908	3.45535
97700	97.7	3.59314	3.44793
97800	97.8	3.60223	3.44444
97900	97.9	3.58578	3.4402
98000	98	3.59892	3.44506
98100	98.1	3.60393	3.45777
98200	98.2	3.61178	3.47216
98300	98.3	3.61189	3.49129
98400	98.4	3.60056	3.49601
98500	98.5	3.59258	3.49312
98600	98.6	3.61923	3.49908
98700	98.7	3.59103	3.47627
98800	98.8	3.61869	3.4852
98900	98.9	3.6218	3.49003
99000	99	3.62639	3.48485
99100	99.1	3.62749	3.46817
99200	99.2	3.63704	3.46227
99300	99.3	3.63984	3.48951
99400	99.4	3.65101	3.47493
99500	99.5	3.67357	3.44271
99600	99.6	3.66991	3.44757
99700	99.7	3.64989	3.47717
99800	99.8	3.64041	3.47265
99900	99.9	3.63265	3.47222
100000	100	3.6425	3.48633

## Sheet: RMSD
Time (ps)	Time (ns)	Wild REST-Re1	Mutant 4 REST-Re1		Wild RMSD Avg:	0.953569		Mut 4 RMSD Avg:	1.07081
0	0	0.0005104	0.0008375
100	0.1	0.222334	0.272446
200	0.2	0.239946	0.297746
300	0.3	0.255646	0.306176
400	0.4	0.263607	0.316717
500	0.5	0.286828	0.348763
600	0.6	0.293951	0.379713
700	0.7	0.308141	0.410947
800	0.8	0.307447	0.43487
900	0.9	0.332867	0.44092
1000	1	0.341161	0.472494
1100	1.1	0.344373	0.521327
1200	1.2	0.352877	0.518574
1300	1.3	0.349388	0.555938
1400	1.4	0.349694	0.575265
1500	1.5	0.360363	0.573988
1600	1.6	0.368849	0.534196
1700	1.7	0.358158	0.570643
1800	1.8	0.354319	0.623426
1900	1.9	0.358205	0.599095
2000	2	0.367841	0.630722
2100	2.1	0.366593	0.641079
2200	2.2	0.381476	0.637563
2300	2.3	0.389518	0.59872
2400	2.4	0.422579	0.561087
2500	2.5	0.427597	0.58246
2600	2.6	0.408557	0.564077
2700	2.7	0.389646	0.612792
2800	2.8	0.399038	0.575062
2900	2.9	0.403204	0.60473
3000	3	0.415867	0.648286
3100	3.1	0.420761	0.681087
3200	3.2	0.444085	0.669327
3300	3.3	0.422564	0.626455
3400	3.4	0.441782	0.688043
3500	3.5	0.433563	0.669185
3600	3.6	0.462857	0.686226
3700	3.7	0.467242	0.674404
3800	3.8	0.474927	0.641837
3900	3.9	0.510247	0.649997
4000	4	0.507419	0.689033
4100	4.1	0.52838	0.733846
4200	4.2	0.539435	0.737866
4300	4.3	0.523455	0.74601
4400	4.4	0.524151	0.777441
4500	4.5	0.549609	0.718737
4600	4.6	0.529032	0.685568
4700	4.7	0.510531	0.727367
4800	4.8	0.516302	0.693712
4900	4.9	0.522676	0.652964
5000	5	0.51207	0.637752
5100	5.1	0.532199	0.663379
5200	5.2	0.511341	0.677704
5300	5.3	0.488262	0.681533
5400	5.4	0.483987	0.709013
5500	5.5	0.522397	0.738049
5600	5.6	0.512672	0.756404
5700	5.7	0.551158	0.790335
5800	5.8	0.556492	0.757919
5900	5.9	0.580842	0.790629
6000	6	0.56114	0.817845
6100	6.1	0.559327	0.800379
6200	6.2	0.581816	0.81978
6300	6.3	0.605853	0.778327
6400	6.4	0.628488	0.79534
6500	6.5	0.615785	0.815137
6600	6.6	0.635227	0.851512
6700	6.7	0.639746	0.818376
6800	6.8	0.625097	0.800903
6900	6.9	0.624767	0.820908
7000	7	0.619769	0.78912
7100	7.1	0.617677	0.763031
7200	7.2	0.587388	0.754965
7300	7.3	0.598124	0.74334
7400	7.4	0.595321	0.755931
7500	7.5	0.562427	0.74092
7600	7.6	0.578388	0.765984
7700	7.7	0.598454	0.751729
7800	7.8	0.609462	0.710793
7900	7.9	0.625646	0.753321
8000	8	0.619783	0.732852
8100	8.1	0.598278	0.756394
8200	8.2	0.609233	0.822857
8300	8.3	0.610513	0.784916
8400	8.4	0.612198	0.81009
8500	8.5	0.61467	0.810883
8600	8.6	0.615703	0.78508
8700	8.7	0.682249	0.777384
8800	8.8	0.672711	0.814719
8900	8.9	0.632099	0.813804
9000	9	0.657964	0.801824
9100	9.1	0.628907	0.828797
9200	9.2	0.663966	0.817278
9300	9.3	0.659079	0.822694
9400	9.4	0.668582	0.866946
9500	9.5	0.675679	0.857887
9600	9.6	0.682835	0.832208
9700	9.7	0.691197	0.854134
9800	9.8	0.668502	0.847436
9900	9.9	0.682387	0.858354
10000	10	0.697984	0.847362
10100	10.1	0.68776	0.888677
10200	10.2	0.667975	0.86848
10300	10.3	0.664925	0.868229
10400	10.4	0.664693	0.863134
10500	10.5	0.673011	0.877984
10600	10.6	0.680518	0.873868
10700	10.7	0.682956	0.893587
10800	10.8	0.691888	0.872049
10900	10.9	0.67854	0.858076
11000	11	0.674051	0.861758
11100	11.1	0.717894	0.829525
11200	11.2	0.71444	0.825181
11300	11.3	0.728085	0.822829
11400	11.4	0.715608	0.834328
11500	11.5	0.739495	0.827498
11600	11.6	0.752082	0.821
11700	11.7	0.775576	0.867062
11800	11.8	0.761527	0.83579
11900	11.9	0.741701	0.826847
12000	12	0.710615	0.835775
12100	12.1	0.74421	0.83249
12200	12.2	0.73586	0.869575
12300	12.3	0.728596	0.810794
12400	12.4	0.728702	0.812079
12500	12.5	0.722134	0.801677
12600	12.6	0.726223	0.821732
12700	12.7	0.708558	0.833597
12800	12.8	0.722719	0.825609
12900	12.9	0.724719	0.838451
13000	13	0.736537	0.854891
13100	13.1	0.715737	0.852358
13200	13.2	0.682167	0.813233
13300	13.3	0.678564	0.833519
13400	13.4	0.630768	0.835378
13500	13.5	0.640882	0.778935
13600	13.6	0.677616	0.779596
13700	13.7	0.699077	0.76759
13800	13.8	0.717653	0.791549
13900	13.9	0.707604	0.806454
14000	14	0.699661	0.838934
14100	14.1	0.692708	0.822582
14200	14.2	0.756221	0.788821
14300	14.3	0.71821	0.809001
14400	14.4	0.72522	0.828105
14500	14.5	0.681145	0.856051
14600	14.6	0.701083	0.817819
14700	14.7	0.702954	0.806673
14800	14.8	0.707895	0.794638
14900	14.9	0.677245	0.807767
15000	15	0.678778	0.857692
15100	15.1	0.666432	0.822769
15200	15.2	0.656164	0.820164
15300	15.3	0.661382	0.858576
15400	15.4	0.675535	0.87301
15500	15.5	0.688568	0.873551
15600	15.6	0.718485	0.854158
15700	15.7	0.685407	0.863101
15800	15.8	0.694485	0.851779
15900	15.9	0.699923	0.863928
16000	16	0.728761	0.847752
16100	16.1	0.717512	0.826476
16200	16.2	0.743268	0.870638
16300	16.3	0.693042	0.845396
16400	16.4	0.684082	0.877943
16500	16.5	0.664338	0.847024
16600	16.6	0.647726	0.893004
16700	16.7	0.678137	0.893713
16800	16.8	0.682511	0.929109
16900	16.9	0.707913	0.897853
17000	17	0.701508	0.902433
17100	17.1	0.69612	0.923014
17200	17.2	0.717428	0.934581
17300	17.3	0.703242	0.946591
17400	17.4	0.713847	0.938518
17500	17.5	0.712483	0.936032
17600	17.6	0.703623	0.939578
17700	17.7	0.728975	0.940852
17800	17.8	0.728075	0.953937
17900	17.9	0.725828	0.958465
18000	18	0.721237	0.961403
18100	18.1	0.71663	0.946884
18200	18.2	0.727547	0.972044
18300	18.3	0.735983	0.940824
18400	18.4	0.704008	0.932162
18500	18.5	0.69766	0.956033
18600	18.6	0.695327	0.96033
18700	18.7	0.686895	0.96845
18800	18.8	0.69555	0.953091
18900	18.9	0.693866	0.959922
19000	19	0.692454	0.967303
19100	19.1	0.701855	0.955927
19200	19.2	0.704117	0.927798
19300	19.3	0.734399	0.93088
19400	19.4	0.739829	0.975442
19500	19.5	0.74464	1.0137
19600	19.6	0.741054	0.994813
19700	19.7	0.749447	1.00604
19800	19.8	0.710269	0.993609
19900	19.9	0.73536	0.968965
20000	20	0.741158	1.01465
20100	20.1	0.742966	1.02237
20200	20.2	0.748992	1.03183
20300	20.3	0.739009	1.00809
20400	20.4	0.770975	1.00532
20500	20.5	0.748062	1.0452
20600	20.6	0.776969	1.03029
20700	20.7	0.78353	1.01168
20800	20.8	0.80036	1.01862
20900	20.9	0.781808	1.0042
21000	21	0.784851	0.962055
21100	21.1	0.767319	0.96447
21200	21.2	0.768635	0.968349
21300	21.3	0.801482	0.924964
21400	21.4	0.820248	0.910449
21500	21.5	0.774398	0.967459
21600	21.6	0.784229	0.965404
21700	21.7	0.789659	0.983097
21800	21.8	0.797477	0.92791
21900	21.9	0.768299	0.956948
22000	22	0.804494	0.936222
22100	22.1	0.817827	0.947738
22200	22.2	0.838416	0.929462
22300	22.3	0.834238	0.892146
22400	22.4	0.848588	0.898845
22500	22.5	0.815282	0.910534
22600	22.6	0.847679	0.930427
22700	22.7	0.844074	0.908626
22800	22.8	0.816536	0.911562
22900	22.9	0.820118	0.922767
23000	23	0.81086	0.916142
23100	23.1	0.777309	0.963258
23200	23.2	0.784699	0.930901
23300	23.3	0.786687	0.9247
23400	23.4	0.791247	0.907815
23500	23.5	0.811977	0.945667
23600	23.6	0.795348	0.933628
23700	23.7	0.790077	0.913109
23800	23.8	0.800692	0.922825
23900	23.9	0.808402	0.888694
24000	24	0.824057	0.922972
24100	24.1	0.827017	0.917065
24200	24.2	0.831862	0.921882
24300	24.3	0.835369	0.955257
24400	24.4	0.818484	0.978675
24500	24.5	0.815898	1.00143
24600	24.6	0.812421	0.976675
24700	24.7	0.797388	0.973877
24800	24.8	0.799528	0.988206
24900	24.9	0.782548	0.964477
25000	25	0.802397	0.995372
25100	25.1	0.802753	0.979184
25200	25.2	0.794033	1.02336
25300	25.3	0.783021	1.05307
25400	25.4	0.820208	1.06289
25500	25.5	0.809561	1.05724
25600	25.6	0.836911	1.05174
25700	25.7	0.83585	1.04614
25800	25.8	0.829175	1.04224
25900	25.9	0.810542	1.07051
26000	26	0.823234	1.07616
26100	26.1	0.805719	1.049
26200	26.2	0.800351	1.08715
26300	26.3	0.78692	1.08538
26400	26.4	0.77841	1.12004
26500	26.5	0.806838	1.08181
26600	26.6	0.837297	1.11028
26700	26.7	0.857316	1.10006
26800	26.8	0.846899	1.11712
26900	26.9	0.839292	1.07607
27000	27	0.839015	1.07042
27100	27.1	0.861494	1.0634
27200	27.2	0.842336	1.08676
27300	27.3	0.891743	1.05957
27400	27.4	0.89776	1.06207
27500	27.5	0.901863	1.09223
27600	27.6	0.896459	1.0783
27700	27.7	0.951467	1.08941
27800	27.8	0.953224	1.10891
27900	27.9	0.958971	1.0479
28000	28	0.950317	1.07435
28100	28.1	0.952085	1.07516
28200	28.2	0.990876	1.07513
28300	28.3	0.979494	1.10403
28400	28.4	0.958546	1.06329
28500	28.5	0.942714	1.04937
28600	28.6	0.944834	1.0496
28700	28.7	0.914217	1.09531
28800	28.8	0.938565	1.06637
28900	28.9	0.90934	1.10287
29000	29	0.919559	1.08452
29100	29.1	0.904235	1.05641
29200	29.2	0.878909	1.09477
29300	29.3	0.876364	1.08678
29400	29.4	0.870891	1.0911
29500	29.5	0.871788	1.0755
29600	29.6	0.858719	1.05978
29700	29.7	0.869284	1.08206
29800	29.8	0.896791	1.07298
29900	29.9	0.866858	1.09689
30000	30	0.887789	1.0746
30100	30.1	0.886817	1.07648
30200	30.2	0.902837	1.07614
30300	30.3	0.922242	1.09556
30400	30.4	0.879186	1.07777
30500	30.5	0.862642	1.12238
30600	30.6	0.869421	1.1022
30700	30.7	0.881138	1.10304
30800	30.8	0.86778	1.08928
30900	30.9	0.857234	1.08518
31000	31	0.879672	1.1102
31100	31.1	0.877571	1.10615
31200	31.2	0.902352	1.11487
31300	31.3	0.870948	1.08129
31400	31.4	0.849058	1.07231
31500	31.5	0.82804	1.08136
31600	31.6	0.854274	1.07184
31700	31.7	0.860986	1.0645
31800	31.8	0.888088	1.09076
31900	31.9	0.869153	1.10296
32000	32	0.88523	1.08117
32100	32.1	0.871288	1.09163
32200	32.2	0.917895	1.0922
32300	32.3	0.899726	1.091
32400	32.4	0.920498	1.07919
32500	32.5	0.893776	1.09234
32600	32.6	0.86512	1.07153
32700	32.7	0.881294	1.03849
32800	32.8	0.874804	1.05573
32900	32.9	0.890426	1.04263
33000	33	0.873233	1.07683
33100	33.1	0.89979	1.07592
33200	33.2	0.90424	1.08477
33300	33.3	0.904191	1.10446
33400	33.4	0.905382	1.19245
33500	33.5	0.928723	1.11166
33600	33.6	0.934051	1.1156
33700	33.7	0.911197	1.21254
33800	33.8	0.92029	1.17915
33900	33.9	0.894673	1.16915
34000	34	0.929817	1.17097
34100	34.1	0.934713	1.15877
34200	34.2	0.941314	1.12238
34300	34.3	0.923636	1.12946
34400	34.4	0.93908	1.03386
34500	34.5	0.9265	1.05464
34600	34.6	0.909334	1.13291
34700	34.7	0.922044	1.14304
34800	34.8	0.963183	1.14617
34900	34.9	0.956452	1.15617
35000	35	0.914799	1.16861
35100	35.1	0.930666	1.10796
35200	35.2	0.911401	1.20394
35300	35.3	0.926258	1.1155
35400	35.4	0.948702	1.07374
35500	35.5	0.963107	1.05505
35600	35.6	0.99865	1.02927
35700	35.7	0.989502	1.0397
35800	35.8	1.00239	1.02708
35900	35.9	1.00147	1.00283
36000	36	0.996075	1.00702
36100	36.1	1.00078	1.013
36200	36.2	1.00146	1.07814
36300	36.3	1.02566	1.02886
36400	36.4	1.05593	1.01111
36500	36.5	1.07842	1.002
36600	36.6	1.10285	1.02022
36700	36.7	1.07605	1.02314
36800	36.8	1.06654	1.06776
36900	36.9	1.05786	1.0591
37000	37	1.0597	1.05449
37100	37.1	1.04935	1.07365
37200	37.2	1.03857	1.05584
37300	37.3	1.04146	1.10811
37400	37.4	1.06467	1.08103
37500	37.5	1.03881	1.07201
37600	37.6	1.02973	1.08128
37700	37.7	1.03492	1.05966
37800	37.8	1.03742	1.08606
37900	37.9	1.02571	1.09533
38000	38	1.02435	1.13286
38100	38.1	1.0061	1.0651
38200	38.2	1.01342	1.14614
38300	38.3	1.0263	1.07763
38400	38.4	1.01159	1.06216
38500	38.5	1.03328	1.06111
38600	38.6	1.04924	1.04633
38700	38.7	1.05661	1.02024
38800	38.8	1.06533	1.04286
38900	38.9	1.07452	1.02168
39000	39	1.07875	1.03809
39100	39.1	1.06892	1.03282
39200	39.2	1.05408	1.0252
39300	39.3	1.04	1.0363
39400	39.4	1.0362	1.05422
39500	39.5	1.01612	1.04668
39600	39.6	0.998643	1.05222
39700	39.7	1.01586	1.01992
39800	39.8	1.02045	1.01318
39900	39.9	1.02441	1.01565
40000	40	1.03955	0.985819
40100	40.1	1.06156	0.984479
40200	40.2	1.05991	0.99522
40300	40.3	1.04775	1.10893
40400	40.4	1.04221	1.09896
40500	40.5	1.02435	1.11271
40600	40.6	1.02381	1.06709
40700	40.7	1.03318	1.07147
40800	40.8	1.05695	1.0534
40900	40.9	1.0397	1.04953
41000	41	1.04722	1.06808
41100	41.1	1.04093	1.06799
41200	41.2	1.04051	1.03164
41300	41.3	1.03012	1.04753
41400	41.4	1.07191	1.07932
41500	41.5	1.08534	1.09148
41600	41.6	1.0711	1.1076
41700	41.7	1.06648	1.09909
41800	41.8	1.07452	1.11123
41900	41.9	1.05311	1.13259
42000	42	1.05069	1.14701
42100	42.1	1.06442	1.14707
42200	42.2	1.09925	1.14621
42300	42.3	1.10345	1.14204
42400	42.4	1.11798	1.12881
42500	42.5	1.10919	1.14093
42600	42.6	1.09151	1.14435
42700	42.7	1.11388	1.17016
42800	42.8	1.11876	1.14893
42900	42.9	1.09669	1.12549
43000	43	1.08343	1.15074
43100	43.1	1.08339	1.16589
43200	43.2	1.05592	1.14686
43300	43.3	1.04629	1.19068
43400	43.4	1.03644	1.09273
43500	43.5	1.01719	1.17157
43600	43.6	1.03686	1.14587
43700	43.7	1.07324	1.19129
43800	43.8	1.06447	1.15129
43900	43.9	1.04739	1.11439
44000	44	1.06008	1.13184
44100	44.1	1.05294	1.09387
44200	44.2	1.06401	1.06128
44300	44.3	1.09765	1.1278
44400	44.4	1.08141	1.12705
44500	44.5	1.06709	1.06817
44600	44.6	1.09141	1.06029
44700	44.7	1.08995	1.05845
44800	44.8	1.08747	1.11881
44900	44.9	1.06344	1.03664
45000	45	1.09063	1.06711
45100	45.1	1.091	1.07716
45200	45.2	1.06945	1.08861
45300	45.3	1.04694	1.10085
45400	45.4	1.04246	1.08234
45500	45.5	1.04064	1.08976
45600	45.6	1.06372	1.11109
45700	45.7	1.07892	1.10481
45800	45.8	1.08048	1.04487
45900	45.9	1.07579	1.09179
46000	46	1.06035	1.09602
46100	46.1	1.04933	1.07146
46200	46.2	1.06334	1.08772
46300	46.3	1.04131	1.15022
46400	46.4	1.03969	1.11254
46500	46.5	1.04543	1.1313
46600	46.6	1.06238	1.12682
46700	46.7	1.09046	1.10417
46800	46.8	1.08626	1.09206
46900	46.9	1.07296	1.02213
47000	47	1.02637	1.00275
47100	47.1	1.02349	1.01191
47200	47.2	1.02837	1.0061
47300	47.3	1.02212	1.02507
47400	47.4	1.01081	1.00797
47500	47.5	1.03078	1.03741
47600	47.6	1.05234	1.07593
47700	47.7	1.07068	1.17539
47800	47.8	1.0764	1.0857
47900	47.9	1.05662	1.10533
48000	48	1.06393	1.11368
48100	48.1	1.09383	1.12038
48200	48.2	1.08722	1.14757
48300	48.3	1.10639	1.14272
48400	48.4	1.14039	1.11719
48500	48.5	1.13174	1.08992
48600	48.6	1.13557	1.08448
48700	48.7	1.14914	1.04513
48800	48.8	1.15959	1.02824
48900	48.9	1.14149	1.00697
49000	49	1.12167	1.00968
49100	49.1	1.1143	1.02054
49200	49.2	1.11359	0.990785
49300	49.3	1.11505	0.940993
49400	49.4	1.10605	0.954886
49500	49.5	1.10644	0.960415
49600	49.6	1.07911	0.986194
49700	49.7	1.05519	0.968844
49800	49.8	1.07209	0.982902
49900	49.9	1.08471	0.949202
50000	50	1.10171	0.947675
50100	50.1	1.09139	0.977357
50200	50.2	1.07901	0.997836
50300	50.3	1.07904	0.993261
50400	50.4	1.08683	0.976794
50500	50.5	1.11161	0.986174
50600	50.6	1.10125	0.990191
50700	50.7	1.09968	1.01798
50800	50.8	1.11298	1.02469
50900	50.9	1.11223	1.05256
51000	51	1.11492	1.14614
51100	51.1	1.09941	1.11938
51200	51.2	1.10141	1.17667
51300	51.3	1.08686	1.13833
51400	51.4	1.05271	1.07698
51500	51.5	1.05038	1.13679
51600	51.6	1.05978	1.10291
51700	51.7	1.06416	1.12702
51800	51.8	1.06454	1.14683
51900	51.9	1.05241	1.15987
52000	52	1.06227	1.15196
52100	52.1	1.06271	1.12862
52200	52.2	1.06233	1.14965
52300	52.3	1.06498	1.12122
52400	52.4	1.0501	1.08628
52500	52.5	1.04354	1.14314
52600	52.6	1.0555	1.21158
52700	52.7	1.04072	1.16323
52800	52.8	1.01618	1.17959
52900	52.9	1.01791	1.16407
53000	53	1.00885	1.07777
53100	53.1	0.998368	1.08581
53200	53.2	1.00906	1.11015
53300	53.3	1.01471	1.14036
53400	53.4	1.04585	1.12816
53500	53.5	1.03438	1.11044
53600	53.6	1.03129	1.16709
53700	53.7	1.02112	1.13244
53800	53.8	1.01992	1.09676
53900	53.9	1.02274	1.10856
54000	54	1.01815	1.16664
54100	54.1	1.0162	1.16163
54200	54.2	1.02303	1.12394
54300	54.3	1.04952	1.17011
54400	54.4	1.03999	1.14206
54500	54.5	1.02288	1.14955
54600	54.6	1.03526	1.12755
54700	54.7	1.01374	1.12741
54800	54.8	1.00217	1.1331
54900	54.9	1.004	1.138
55000	55	1.02113	1.14625
55100	55.1	1.04172	1.15215
55200	55.2	1.0502	1.14064
55300	55.3	1.07315	1.13059
55400	55.4	1.05435	1.15086
55500	55.5	1.05726	1.1714
55600	55.6	1.05302	1.1878
55700	55.7	1.08427	1.20168
55800	55.8	1.07426	1.16061
55900	55.9	1.09187	1.11029
56000	56	1.08788	1.17492
56100	56.1	1.08674	1.15767
56200	56.2	1.07281	1.11012
56300	56.3	1.07398	1.10397
56400	56.4	1.07085	1.06818
56500	56.5	1.07468	1.09123
56600	56.6	1.06936	1.07157
56700	56.7	1.06936	1.12813
56800	56.8	1.09025	1.12029
56900	56.9	1.0986	1.0773
57000	57	1.08013	1.06247
57100	57.1	1.10307	1.06359
57200	57.2	1.08022	1.11477
57300	57.3	1.07251	1.09497
57400	57.4	1.09256	1.084
57500	57.5	1.0823	1.09146
57600	57.6	1.08422	1.09161
57700	57.7	1.08915	1.10984
57800	57.8	1.09262	1.07112
57900	57.9	1.11661	1.08471
58000	58	1.11584	1.07907
58100	58.1	1.10081	1.10986
58200	58.2	1.10842	1.11314
58300	58.3	1.11095	1.14741
58400	58.4	1.08967	1.16645
58500	58.5	1.08166	1.15223
58600	58.6	1.08589	1.19851
58700	58.7	1.08585	1.19109
58800	58.8	1.06738	1.19311
58900	58.9	1.05636	1.16615
59000	59	1.05493	1.16908
59100	59.1	1.03764	1.17574
59200	59.2	1.06291	1.12344
59300	59.3	1.0778	1.14539
59400	59.4	1.07049	1.12223
59500	59.5	1.09383	1.11736
59600	59.6	1.0818	1.115
59700	59.7	1.0658	1.14108
59800	59.8	1.07613	1.16052
59900	59.9	1.0557	1.13079
60000	60	1.06014	1.09817
60100	60.1	1.07401	1.1199
60200	60.2	1.05153	1.1282
60300	60.3	1.06774	1.14779
60400	60.4	1.08497	1.16085
60500	60.5	1.07534	1.14919
60600	60.6	1.05748	1.16498
60700	60.7	1.09652	1.18019
60800	60.8	1.1009	1.16969
60900	60.9	1.09477	1.15812
61000	61	1.0893	1.13834
61100	61.1	1.09085	1.15606
61200	61.2	1.11303	1.20404
61300	61.3	1.13309	1.20681
61400	61.4	1.13035	1.22371
61500	61.5	1.10262	1.25828
61600	61.6	1.11606	1.21885
61700	61.7	1.1009	1.23172
61800	61.8	1.09844	1.24992
61900	61.9	1.08009	1.26334
62000	62	1.09343	1.20303
62100	62.1	1.07677	1.17986
62200	62.2	1.09829	1.20504
62300	62.3	1.08527	1.19283
62400	62.4	1.06976	1.19982
62500	62.5	1.09901	1.19419
62600	62.6	1.10835	1.15628
62700	62.7	1.08719	1.1774
62800	62.8	1.10212	1.17183
62900	62.9	1.10368	1.13081
63000	63	1.09954	1.1658
63100	63.1	1.09271	1.16275
63200	63.2	1.10765	1.19148
63300	63.3	1.09272	1.16846
63400	63.4	1.11499	1.18234
63500	63.5	1.11276	1.17608
63600	63.6	1.09999	1.19642
63700	63.7	1.10523	1.18141
63800	63.8	1.09932	1.16754
63900	63.9	1.10094	1.16481
64000	64	1.11099	1.1644
64100	64.1	1.09419	1.15519
64200	64.2	1.08091	1.15745
64300	64.3	1.07838	1.18182
64400	64.4	1.10251	1.16285
64500	64.5	1.09624	1.13305
64600	64.6	1.10132	1.12595
64700	64.7	1.09364	1.11815
64800	64.8	1.11207	1.15682
64900	64.9	1.08519	1.17669
65000	65	1.07602	1.17152
65100	65.1	1.08346	1.16988
65200	65.2	1.07758	1.20268
65300	65.3	1.06856	1.22447
65400	65.4	1.05245	1.22067
65500	65.5	1.04703	1.22094
65600	65.6	1.07343	1.21678
65700	65.7	1.06279	1.203
65800	65.8	1.0716	1.21016
65900	65.9	1.09787	1.20679
66000	66	1.08257	1.22723
66100	66.1	1.08698	1.25332
66200	66.2	1.09226	1.24275
66300	66.3	1.09739	1.27124
66400	66.4	1.1044	1.22723
66500	66.5	1.09191	1.22557
66600	66.6	1.0859	1.19247
66700	66.7	1.07066	1.21492
66800	66.8	1.06515	1.23262
66900	66.9	1.06515	1.2112
67000	67	1.06112	1.19792
67100	67.1	1.09353	1.21007
67200	67.2	1.07949	1.18304
67300	67.3	1.08528	1.21292
67400	67.4	1.062	1.22323
67500	67.5	1.08366	1.21493
67600	67.6	1.08341	1.19634
67700	67.7	1.08211	1.19259
67800	67.8	1.04631	1.18698
67900	67.9	1.07183	1.19141
68000	68	1.06634	1.17208
68100	68.1	1.06132	1.18912
68200	68.2	1.07203	1.17767
68300	68.3	1.06862	1.16343
68400	68.4	1.05093	1.19195
68500	68.5	1.03829	1.17291
68600	68.6	1.05318	1.14029
68700	68.7	1.04735	1.13394
68800	68.8	1.0358	1.14363
68900	68.9	1.02287	1.14917
69000	69	1.02201	1.15534
69100	69.1	1.01195	1.147
69200	69.2	1.0048	1.10713
69300	69.3	1.00113	1.08881
69400	69.4	1.00892	1.09631
69500	69.5	1.02733	1.14667
69600	69.6	1.01856	1.10536
69700	69.7	1.00635	1.09418
69800	69.8	1.0172	1.11947
69900	69.9	1.01775	1.12608
70000	70	1.02213	1.11831
70100	70.1	1.01129	1.13526
70200	70.2	1.03967	1.13003
70300	70.3	1.04945	1.13625
70400	70.4	1.05313	1.13679
70500	70.5	1.06833	1.17471
70600	70.6	1.06365	1.16944
70700	70.7	1.04	1.16123
70800	70.8	1.02559	1.16837
70900	70.9	1.05575	1.18992
71000	71	1.02991	1.18742
71100	71.1	1.03257	1.17862
71200	71.2	1.04014	1.17193
71300	71.3	1.0169	1.21141
71400	71.4	1.0141	1.20787
71500	71.5	1.04407	1.19367
71600	71.6	1.02407	1.24465
71700	71.7	0.985083	1.2058
71800	71.8	0.978632	1.21024
71900	71.9	1.00008	1.20794
72000	72	0.97555	1.20087
72100	72.1	0.993199	1.22139
72200	72.2	0.997071	1.2101
72300	72.3	0.994159	1.20313
72400	72.4	1.02583	1.19986
72500	72.5	1.02759	1.24079
72600	72.6	1.01372	1.26669
72700	72.7	1.00978	1.29363
72800	72.8	1.01979	1.31245
72900	72.9	1.00012	1.29607
73000	73	0.993496	1.32714
73100	73.1	1.00155	1.32273
73200	73.2	0.984524	1.317
73300	73.3	1.00996	1.2965
73400	73.4	1.00175	1.301
73500	73.5	1.02328	1.27179
73600	73.6	0.986585	1.30215
73700	73.7	1.01833	1.30046
73800	73.8	1.03533	1.25786
73900	73.9	1.02027	1.26433
74000	74	1.02397	1.23375
74100	74.1	1.05186	1.26482
74200	74.2	1.03929	1.26613
74300	74.3	1.04166	1.23523
74400	74.4	1.03446	1.24789
74500	74.5	1.03828	1.26024
74600	74.6	1.04101	1.25049
74700	74.7	1.05503	1.24688
74800	74.8	1.05449	1.26183
74900	74.9	1.07213	1.24392
75000	75	1.09546	1.25884
75100	75.1	1.07541	1.24668
75200	75.2	1.07473	1.24618
75300	75.3	1.10046	1.25989
75400	75.4	1.10485	1.26729
75500	75.5	1.10642	1.26634
75600	75.6	1.12754	1.23688
75700	75.7	1.11576	1.21525
75800	75.8	1.09651	1.21127
75900	75.9	1.07518	1.23639
76000	76	1.08357	1.20474
76100	76.1	1.04656	1.18941
76200	76.2	1.04899	1.20712
76300	76.3	1.04181	1.24493
76400	76.4	1.03078	1.21652
76500	76.5	1.04041	1.20511
76600	76.6	1.03733	1.20251
76700	76.7	1.04619	1.21182
76800	76.8	1.05502	1.21797
76900	76.9	1.02307	1.22767
77000	77	1.03732	1.23278
77100	77.1	1.02554	1.24993
77200	77.2	1.05424	1.25007
77300	77.3	1.07366	1.24558
77400	77.4	1.04984	1.237
77500	77.5	1.01662	1.21797
77600	77.6	1.04877	1.23061
77700	77.7	1.03679	1.24074
77800	77.8	1.05769	1.24324
77900	77.9	1.0438	1.22884
78000	78	1.06909	1.22943
78100	78.1	1.09323	1.21314
78200	78.2	1.07911	1.23312
78300	78.3	1.06583	1.25598
78400	78.4	1.06408	1.23709
78500	78.5	1.0696	1.23527
78600	78.6	1.09747	1.21598
78700	78.7	1.09864	1.19668
78800	78.8	1.11707	1.22065
78900	78.9	1.11189	1.23205
79000	79	1.12154	1.21576
79100	79.1	1.11884	1.22753
79200	79.2	1.11761	1.21673
79300	79.3	1.1111	1.20797
79400	79.4	1.09309	1.21548
79500	79.5	1.09869	1.1949
79600	79.6	1.09193	1.22968
79700	79.7	1.1003	1.21811
79800	79.8	1.10584	1.2181
79900	79.9	1.11529	1.20127
80000	80	1.10136	1.20097
80100	80.1	1.09485	1.20227
80200	80.2	1.10853	1.22101
80300	80.3	1.12167	1.2149
80400	80.4	1.11502	1.20043
80500	80.5	1.12127	1.25297
80600	80.6	1.12319	1.23895
80700	80.7	1.11147	1.26261
80800	80.8	1.11194	1.24125
80900	80.9	1.10234	1.25053
81000	81	1.11065	1.25798
81100	81.1	1.10249	1.25918
81200	81.2	1.11149	1.24138
81300	81.3	1.10103	1.2381
81400	81.4	1.10018	1.23703
81500	81.5	1.07638	1.22514
81600	81.6	1.08438	1.22204
81700	81.7	1.09642	1.2266
81800	81.8	1.08916	1.25165
81900	81.9	1.13525	1.23105
82000	82	1.13029	1.22589
82100	82.1	1.14157	1.20546
82200	82.2	1.09141	1.23277
82300	82.3	1.08935	1.27022
82400	82.4	1.09954	1.24504
82500	82.5	1.10167	1.21168
82600	82.6	1.10628	1.26181
82700	82.7	1.10661	1.23389
82800	82.8	1.12224	1.21957
82900	82.9	1.11688	1.20177
83000	83	1.11303	1.2078
83100	83.1	1.10915	1.17487
83200	83.2	1.12434	1.20735
83300	83.3	1.13338	1.19529
83400	83.4	1.11696	1.20206
83500	83.5	1.1214	1.1737
83600	83.6	1.1448	1.20275
83700	83.7	1.13681	1.20776
83800	83.8	1.13493	1.1967
83900	83.9	1.10961	1.24118
84000	84	1.09213	1.22536
84100	84.1	1.07212	1.2004
84200	84.2	1.09374	1.17416
84300	84.3	1.08665	1.16788
84400	84.4	1.07313	1.17375
84500	84.5	1.09319	1.19301
84600	84.6	1.10452	1.1763
84700	84.7	1.10372	1.16765
84800	84.8	1.12064	1.17303
84900	84.9	1.11475	1.16177
85000	85	1.11013	1.1691
85100	85.1	1.11393	1.16785
85200	85.2	1.11577	1.19137
85300	85.3	1.11912	1.18285
85400	85.4	1.13026	1.17638
85500	85.5	1.11276	1.19067
85600	85.6	1.10292	1.20435
85700	85.7	1.09084	1.17736
85800	85.8	1.11751	1.19647
85900	85.9	1.10489	1.20532
86000	86	1.12987	1.19201
86100	86.1	1.11461	1.2173
86200	86.2	1.13935	1.19932
86300	86.3	1.14426	1.20155
86400	86.4	1.13505	1.22483
86500	86.5	1.11796	1.21624
86600	86.6	1.11735	1.22205
86700	86.7	1.10421	1.21813
86800	86.8	1.11161	1.21863
86900	86.9	1.12309	1.20674
87000	87	1.12495	1.21923
87100	87.1	1.09866	1.23182
87200	87.2	1.13021	1.23313
87300	87.3	1.11937	1.20913
87400	87.4	1.10438	1.14401
87500	87.5	1.09836	1.16042
87600	87.6	1.10964	1.18865
87700	87.7	1.09278	1.17579
87800	87.8	1.0806	1.26928
87900	87.9	1.08045	1.15541
88000	88	1.10758	1.19302
88100	88.1	1.11251	1.19984
88200	88.2	1.1017	1.23925
88300	88.3	1.09207	1.22867
88400	88.4	1.09237	1.31164
88500	88.5	1.09085	1.35079
88600	88.6	1.08301	1.37729
88700	88.7	1.0689	1.38788
88800	88.8	1.08869	1.31022
88900	88.9	1.09592	1.31381
89000	89	1.09246	1.38727
89100	89.1	1.08428	1.37459
89200	89.2	1.07257	1.38278
89300	89.3	1.07855	1.27144
89400	89.4	1.09119	1.28976
89500	89.5	1.08869	1.23919
89600	89.6	1.06795	1.27818
89700	89.7	1.09506	1.26513
89800	89.8	1.08492	1.22714
89900	89.9	1.09037	1.22492
90000	90	1.07206	1.24376
90100	90.1	1.05684	1.22532
90200	90.2	1.06154	1.2301
90300	90.3	1.05971	1.25088
90400	90.4	1.06963	1.21874
90500	90.5	1.09601	1.20796
90600	90.6	1.09293	1.20387
90700	90.7	1.08273	1.21215
90800	90.8	1.05053	1.22865
90900	90.9	1.06507	1.21151
91000	91	1.03379	1.22857
91100	91.1	1.02898	1.21538
91200	91.2	1.0265	1.19953
91300	91.3	1.02496	1.25751
91400	91.4	1.0419	1.2318
91500	91.5	1.08287	1.19784
91600	91.6	1.07309	1.20674
91700	91.7	1.05517	1.19707
91800	91.8	1.0564	1.17781
91900	91.9	1.06812	1.18511
92000	92	1.10854	1.26028
92100	92.1	1.10368	1.25702
92200	92.2	1.12559	1.24851
92300	92.3	1.11453	1.17649
92400	92.4	1.09131	1.16025
92500	92.5	1.13315	1.25122
92600	92.6	1.15959	1.24989
92700	92.7	1.1384	1.25497
92800	92.8	1.17208	1.2854
92900	92.9	1.15552	1.27667
93000	93	1.14896	1.26516
93100	93.1	1.14584	1.25108
93200	93.2	1.12474	1.28337
93300	93.3	1.11474	1.24509
93400	93.4	1.12248	1.22991
93500	93.5	1.14183	1.23572
93600	93.6	1.11908	1.24485
93700	93.7	1.12475	1.25098
93800	93.8	1.14402	1.26104
93900	93.9	1.13098	1.25076
94000	94	1.13802	1.24137
94100	94.1	1.13092	1.22663
94200	94.2	1.12747	1.24769
94300	94.3	1.11691	1.25589
94400	94.4	1.13085	1.26943
94500	94.5	1.14397	1.23971
94600	94.6	1.15224	1.21143
94700	94.7	1.13986	1.2351
94800	94.8	1.11935	1.22837
94900	94.9	1.13271	1.24462
95000	95	1.14998	1.22802
95100	95.1	1.12526	1.23415
95200	95.2	1.14013	1.25725
95300	95.3	1.13579	1.26057
95400	95.4	1.13976	1.27786
95500	95.5	1.16373	1.23432
95600	95.6	1.18096	1.20098
95700	95.7	1.18826	1.18697
95800	95.8	1.19492	1.24331
95900	95.9	1.20126	1.2634
96000	96	1.2136	1.22917
96100	96.1	1.2125	1.22619
96200	96.2	1.17296	1.23383
96300	96.3	1.1635	1.24072
96400	96.4	1.16711	1.24674
96500	96.5	1.20034	1.25781
96600	96.6	1.20773	1.24879
96700	96.7	1.21682	1.25228
96800	96.8	1.2208	1.27559
96900	96.9	1.20401	1.26041
97000	97	1.21099	1.26443
97100	97.1	1.20387	1.29318
97200	97.2	1.22689	1.26905
97300	97.3	1.25735	1.22067
97400	97.4	1.23279	1.24269
97500	97.5	1.19192	1.23501
97600	97.6	1.19665	1.24539
97700	97.7	1.2232	1.26521
97800	97.8	1.27633	1.26435
97900	97.9	1.25281	1.25899
98000	98	1.24381	1.24101
98100	98.1	1.25281	1.24811
98200	98.2	1.25128	1.25389
98300	98.3	1.27139	1.17147
98400	98.4	1.26962	1.16958
98500	98.5	1.27046	1.16377
98600	98.6	1.27442	1.15896
98700	98.7	1.24704	1.17017
98800	98.8	1.28554	1.13381
98900	98.9	1.26969	1.13851
99000	99	1.27727	1.13819
99100	99.1	1.25539	1.13788
99200	99.2	1.30672	1.15024
99300	99.3	1.27454	1.15897
99400	99.4	1.28103	1.13943
99500	99.5	1.28273	1.22991
99600	99.6	1.25709	1.23683
99700	99.7	1.24926	1.16356
99800	99.8	1.24106	1.17732
99900	99.9	1.2361	1.16341
100000	100	1.25676	1.17051

## Sheet: RMSF
Residue	Wild REST-Re1	Mutant 4 REST-Re1		Wild RMSF Avg:	0.392749		Mut 4 RMSF Avg:	0.400041
1	0.4635	0.7269
2	0.3556	0.5816
3	0.305	0.4577
4	0.3789	0.3689
5	0.374	0.3107
6	0.2936	0.2783
7	0.3172	0.3475
8	0.4406	0.4902
9	0.3891	0.4424
10	0.2928	0.4472
11	0.2639	0.247
12	0.2125	0.2007
13	0.1872	0.2174
14	0.1754	0.2279
15	0.1877	0.1968
16	0.1842	0.2414
17	0.153	0.2463
18	0.1642	0.2321
19	0.1411	0.2063
20	0.1857	0.2341
21	0.2588	0.2743
22	0.2246	0.22
23	0.2065	0.2165
24	0.2565	0.275
25	0.2491	0.2489
26	0.253	0.2374
27	0.3017	0.2639
28	0.3934	0.332
29	0.3637	0.3283
30	0.2845	0.2438
31	0.3499	0.2603
32	0.2923	0.2195
33	0.2631	0.1783
34	0.2812	0.2209
35	0.2878	0.221
36	0.2419	0.1871
37	0.2751	0.193
38	0.3174	0.2714
39	0.2594	0.2782
40	0.3173	0.2825
41	0.261	0.2073
42	0.2466	0.1858
43	0.2232	0.1825
44	0.2137	0.191
45	0.2323	0.2323
46	0.1948	0.1729
47	0.168	0.1655
48	0.1628	0.2092
49	0.1815	0.1632
50	0.1329	0.1324
51	0.1436	0.1539
52	0.1344	0.1379
53	0.1229	0.1487
54	0.1166	0.185
55	0.1262	0.1678
56	0.1312	0.1701
57	0.151	0.2963
58	0.1599	0.2417
59	0.2169	0.2844
60	0.1416	0.2882
61	0.1333	0.349
62	0.1192	0.3667
63	0.1079	0.2477
64	0.1362	0.2773
65	0.1467	0.2229
66	0.1138	0.2036
67	0.1268	0.1877
68	0.1551	0.157
69	0.1951	0.2021
70	0.1732	0.1565
71	0.2018	0.1648
72	0.2349	0.1676
73	0.1689	0.2056
74	0.1832	0.2005
75	0.1998	0.2196
76	0.1336	0.2085
77	0.1459	0.296
78	0.1245	0.1904
79	0.135	0.1694
80	0.0943	0.1228
81	0.1204	0.1311
82	0.1212	0.1608
83	0.1246	0.1602
84	0.122	0.208
85	0.1205	0.1748
86	0.1641	0.1948
87	0.1339	0.1769
88	0.1384	0.1567
89	0.1784	0.227
90	0.1274	0.1932
91	0.1601	0.1779
92	0.1441	0.2055
93	0.1593	0.2324
94	0.1772	0.2165
95	0.1741	0.2235
96	0.1832	0.2677
97	0.1951	0.2802
98	0.2426	0.2919
99	0.2413	0.3077
100	0.2334	0.3724
101	0.262	0.3655
102	0.2891	0.3454
103	0.2598	0.3634
104	0.2274	0.3045
105	0.2232	0.282
106	0.2415	0.2599
107	0.2787	0.2917
108	0.2267	0.2345
109	0.1846	0.2206
110	0.1953	0.2452
111	0.1774	0.1932
112	0.2795	0.1837
113	0.1591	0.1646
114	0.1584	0.2323
115	0.1726	0.1934
116	0.1917	0.2362
117	0.1892	0.247
118	0.1854	0.2839
119	0.1961	0.4049
120	0.25	0.4551
121	0.2149	0.3122
122	0.2792	0.3697
123	0.2788	0.3546
124	0.2371	0.3037
125	0.2317	0.282
126	0.3467	0.3671
127	0.303	0.3925
128	0.2697	0.3588
129	0.2958	0.2844
130	0.2718	0.2501
131	0.3218	0.307
132	0.3214	0.3046
133	0.2563	0.2854
134	0.3264	0.3083
135	0.3611	0.355
136	0.3586	0.3574
137	0.427	0.337
138	0.5254	0.4195
139	0.6406	0.4624
140	0.6303	0.4818
141	0.6348	0.4471
142	0.6508	0.4849
143	0.7253	0.595
144	0.7335	0.5072
145	0.6842	0.3802
146	0.744	0.4102
147	0.85	0.4589
148	0.8822	0.4219
149	0.7349	0.3239
150	0.814	0.3806
151	0.8127	0.3648
152	0.7888	0.3575
153	0.6989	0.3156
154	0.6108	0.3787
155	0.556	0.3779
156	0.3879	0.3389
157	0.3553	0.343
158	0.2463	0.2621
159	0.2614	0.3227
160	0.2391	0.2548
161	0.2697	0.2365
162	0.1832	0.2933
163	0.1462	0.2135
164	0.1984	0.2223
165	0.2088	0.2191
166	0.2272	0.2579
167	0.2127	0.2254
168	0.2025	0.2242
169	0.2714	0.2772
170	0.2461	0.2522
171	0.2757	0.2655
172	0.3356	0.2896
173	0.2378	0.2951
174	0.2324	0.1994
175	0.2431	0.2126
176	0.2449	0.2528
177	0.1981	0.2058
178	0.205	0.2049
179	0.2718	0.2478
180	0.2252	0.2095
181	0.1781	0.2501
182	0.2031	0.259
183	0.2138	0.2506
184	0.2774	0.2694
185	0.2679	0.3321
186	0.2454	0.2455
187	0.2367	0.2916
188	0.223	0.3254
189	0.3093	0.3411
190	0.2864	0.3043
191	0.2242	0.3542
192	0.2592	0.4112
193	0.3298	0.4116
194	0.2557	0.4118
195	0.2367	0.7649
196	0.2981	0.6798
197	0.3808	0.8595
198	0.2832	0.7678
199	0.3601	0.6949
200	0.4197	0.8691
201	0.3878	0.8565
202	0.3573	0.9206
203	0.3819	0.884
204	0.3336	0.952
205	0.3162	1.0015
206	0.3516	0.9547
207	0.4059	0.7972
208	0.4086	0.9551
209	0.3512	0.8167
210	0.3628	0.7243
211	0.3862	0.7282
212	0.4461	0.4609
213	0.4461	0.4452
214	0.3239	0.3184
215	0.2844	0.2869
216	0.2387	0.2472
217	0.3483	0.4439
218	0.2447	0.3493
219	0.3404	0.3912
220	0.4482	0.4321
221	0.2604	0.3171
222	0.2236	0.291
223	0.1858	0.2427
224	0.2275	0.2566
225	0.1953	0.2314
226	0.2403	0.2901
227	0.2071	0.3646
228	0.2188	0.3331
229	0.1594	0.2705
230	0.1524	0.3137
231	0.1843	0.2361
232	0.1482	0.2174
233	0.1352	0.2007
234	0.1852	0.2272
235	0.1747	0.2382
236	0.1455	0.1985
237	0.194	0.2106
238	0.1935	0.2502
239	0.1766	0.2326
240	0.1627	0.1979
241	0.254	0.2476
242	0.2797	0.2692
243	0.2635	0.2813
244	0.3248	0.2545
245	0.3025	0.268
246	0.2422	0.2088
247	0.1995	0.1787
248	0.2383	0.1808
249	0.2337	0.2107
250	0.1868	0.1661
251	0.2114	0.189
252	0.292	0.2024
253	0.2835	0.2024
254	0.2788	0.2111
255	0.2495	0.2176
256	0.2145	0.1836
257	0.1792	0.1781
258	0.1704	0.1917
259	0.1388	0.1525
260	0.1447	0.1454
261	0.1343	0.1609
262	0.176	0.1532
263	0.157	0.1366
264	0.1308	0.1287
265	0.1346	0.1332
266	0.1577	0.1397
267	0.1436	0.132
268	0.1205	0.1161
269	0.1643	0.1303
270	0.1609	0.1662
271	0.1647	0.1449
272	0.1359	0.139
273	0.1333	0.171
274	0.1675	0.1531
275	0.1251	0.1714
276	0.131	0.1559
277	0.1497	0.1944
278	0.1638	0.2111
279	0.1645	0.2183
280	0.2579	0.2826
281	0.2503	0.2228
282	0.2309	0.1646
283	0.2187	0.2217
284	0.18	0.1628
285	0.1519	0.1457
286	0.1549	0.134
287	0.1781	0.1315
288	0.1505	0.1733
289	0.2141	0.1841
290	0.197	0.1458
291	0.1693	0.1503
292	0.1933	0.1473
293	0.2122	0.1721
294	0.1939	0.1622
295	0.2	0.1537
296	0.266	0.1743
297	0.2194	0.1953
298	0.2444	0.2271
299	0.2353	0.2543
300	0.2019	0.2263
301	0.3107	0.328
302	0.2376	0.2085
303	0.1881	0.2441
304	0.1719	0.2261
305	0.2338	0.2992
306	0.2243	0.2282
307	0.2662	0.3047
308	0.3134	0.3602
309	0.2934	0.2507
310	0.2996	0.2448
311	0.2682	0.2109
312	0.2107	0.209
313	0.182	0.189
314	0.1737	0.1974
315	0.1849	0.2136
316	0.1733	0.2498
317	0.1542	0.2102
318	0.1654	0.1591
319	0.1874	0.2179
320	0.1735	0.1848
321	0.1794	0.1679
322	0.1927	0.1806
323	0.2068	0.2206
324	0.1703	0.183
325	0.208	0.1741
326	0.23	0.209
327	0.1995	0.2151
328	0.2093	0.2027
329	0.1882	0.207
330	0.2054	0.1792
331	0.1616	0.1865
332	0.1558	0.1936
333	0.2469	0.261
334	0.2094	0.2188
335	0.2581	0.2826
336	0.242	0.3218
337	0.2354	0.2299
338	0.2723	0.2599
339	0.2495	0.2082
340	0.2086	0.1833
341	0.1644	0.1622
342	0.1646	0.1618
343	0.1763	0.1606
344	0.1766	0.1945
345	0.1759	0.1912
346	0.2262	0.1456
347	0.1826	0.1776
348	0.1815	0.1861
349	0.2474	0.1525
350	0.2411	0.1556
351	0.2345	0.1881
352	0.3318	0.2205
353	0.3286	0.2171
354	0.3001	0.235
355	0.2881	0.2708
356	0.2599	0.2617
357	0.3035	0.2567
358	0.3615	0.2597
359	0.3613	0.2439
360	0.4201	0.2751
361	0.4296	0.2861
362	0.5185	0.3849
363	0.5377	0.3226
364	0.6116	0.3612
365	0.6502	0.4413
366	0.5785	0.3774
367	0.619	0.4234
368	0.4513	0.3962
369	0.4461	0.3191
370	0.36	0.242
371	0.3357	0.2183
372	0.3668	0.1821
373	0.5557	0.2338
374	0.4463	0.1683
375	0.4004	0.2058
376	0.4654	0.2653
377	0.5263	0.219
378	0.4828	0.2101
379	0.4746	0.2879
380	0.5268	0.3083
381	0.5574	0.2493
382	0.5504	0.3525
383	0.5554	0.455
384	0.6416	0.4929
385	0.6201	0.4095
386	0.5668	0.4744
387	0.6331	0.5388
388	0.4801	0.338
389	0.3992	0.3721
390	0.5197	0.5102
391	0.4959	0.5217
392	0.5819	0.6208
393	0.5584	0.6809
394	0.5396	0.6689
395	0.6205	0.709
396	0.5091	0.7752
397	0.4858	0.5157
398	0.4144	0.3599
399	0.39	0.3083
400	0.3281	0.2451
401	0.3295	0.1931
402	0.3052	0.2557
403	0.3648	0.3146
404	0.3807	0.2943
405	0.315	0.3054
406	0.3358	0.3599
407	0.43	0.398
408	0.4039	0.4115
409	0.418	0.4278
410	0.4949	0.4832
411	0.6738	0.508
412	0.6023	0.51
413	0.5034	0.5549
414	0.5753	0.5509
415	0.5182	0.4982
416	0.543	0.6465
417	0.4253	0.6147
418	0.4914	0.6485
419	0.3874	0.5834
420	0.3617	0.4645
421	0.3557	0.451
422	0.3369	0.374
423	0.3285	0.3958
424	0.3796	0.4931
425	0.3479	0.42
426	0.2977	0.3862
427	0.295	0.43
428	0.3427	0.4585
429	0.3306	0.4412
430	0.258	0.3662
431	0.2654	0.3782
432	0.2955	0.4093
433	0.3141	0.3932
434	0.2349	0.3327
435	0.2465	0.3561
436	0.2709	0.3997
437	0.2373	0.3569
438	0.2293	0.3537
439	0.2888	0.4111
440	0.2797	0.4307
441	0.2379	0.3846
442	0.2804	0.4291
443	0.324	0.4895
444	0.3111	0.4537
445	0.3169	0.4512
446	0.3532	0.5048
447	0.4046	0.5407
448	0.3576	0.4775
449	0.4113	0.5184
450	0.4787	0.5647
451	0.4729	0.5308
452	0.4662	0.5104
453	0.5546	0.5699
454	0.6553	0.6051
455	0.636	0.5369
456	0.7523	0.5238
457	0.6057	0.5167
458	0.5597	0.5154
459	0.4882	0.483
460	0.4972	0.4684
461	0.5225	0.5216
462	0.4741	0.4951
463	0.3765	0.4424
464	0.4101	0.4715
465	0.3973	0.4757
466	0.3439	0.467
467	0.3066	0.4518
468	0.3458	0.4542
469	0.3906	0.4809
470	0.3031	0.4769
471	0.4452	0.4695
472	0.3919	0.4717
473	0.3267	0.4938
474	0.2849	0.5036
475	0.4018	0.5253
476	0.468	0.5039
477	0.3862	0.5862
478	0.3611	0.6066
479	0.3745	0.6286
480	0.3854	0.5826
481	0.4521	0.7741
482	0.407	0.6838
483	0.4815	0.621
484	0.4682	0.6428
485	0.4283	0.5098
486	0.5541	0.4396
487	0.6261	0.5337
488	0.4658	0.4825
489	0.4592	0.3556
490	0.6307	0.4104
491	0.6886	0.6489
492	0.5281	0.3935
493	0.7154	0.3967
494	0.8534	0.6123
495	0.7392	0.5097
496	0.6831	0.4944
497	0.8724	0.6055
498	0.9982	0.6725
499	0.8654	0.6421
500	0.9103	0.7199
501	1.1518	0.8331
502	1.1593	0.8521
503	1.0391	0.8624
504	1.2281	0.971
505	1.4432	1.0349
506	1.2941	1.0287
507	1.3353	1.1328
508	1.4835	1.2584
509	1.5512	1.3089
510	1.3933	1.4063
511	1.4192	1.4464
512	1.5856	1.2399
513	1.5578	1.2666
514	1.4051	1.3521
515	1.5904	1.3084
516	1.6116	1.1775
517	1.4663	1.3461
518	1.5582	1.4106
519	1.7096	1.2566
520	1.6793	1.3029
521	1.5836	1.5024
522	1.7831	1.4454
523	1.9048	1.3843
524	1.8604	1.5082
525	1.8124	1.5553
526	2.0251	1.6858
527	1.8864	1.725
528	1.6644	1.6388
529	1.527	1.6904
530	1.4673	1.5916
531	1.4018	1.5321
532	1.2821	1.5793
533	1.2059	1.5705
534	1.1434	1.4731
535	1.1809	1.4117
536	1.1029	1.338
537	0.9409	1.2586
538	0.9784	1.1852
539	0.9502	1.1021
540	0.8351	1.0068
541	0.7802	0.9377
542	0.8805	0.918
543	0.8127	0.8783
544	0.6709	0.7824
545	0.6866	0.7001
546	0.708	0.692
547	0.5835	0.5516
548	0.5223	0.5246
549	0.5522	0.4795
550	0.5742	0.5499
551	0.4802	0.3689
552	0.5125	0.4178
553	0.51	0.4597
554	0.4987	0.4652
555	0.5169	0.4044
556	0.5327	0.5088
557	0.496	0.6063
558	0.4297	0.5899
559	0.3747	0.6038
560	0.4315	0.5079
561	0.4825	0.4691
562	0.5294	0.4825
563	0.4918	0.4349
564	0.5187	0.4303
565	0.479	0.3956
566	0.5276	0.3734
567	0.5312	0.3775
568	0.4811	0.3843
569	0.5706	0.3715
570	0.6901	0.3201
571	0.5724	0.3542
572	0.4582	0.3994
573	0.5056	0.3192
574	0.5827	0.3111
575	0.5332	0.3924
576	0.4489	0.3779
577	0.5672	0.2997
578	0.6261	0.3402
579	0.5557	0.4048
580	0.4865	0.3987
581	0.714	0.2863
582	0.7535	0.3707
583	0.6107	0.3632
584	0.6064	0.3433
585	0.8693	0.4463
586	0.8458	0.4288
587	0.6664	0.4729
588	0.8169	0.5092
589	0.9759	0.5556
590	0.9593	0.5744
591	0.9113	0.6759
592	0.9736	0.7957
593	0.8787	0.8144
594	0.8785	0.8672
595	0.8201	0.8783
596	0.8963	0.875
597	1.0052	0.9838
598	0.8961	0.9769
599	1.0751	0.883
600	1.1005	0.9939
601	1.2204	1.143
602	1.1683	1.2839
603	1.1773	5.9042
604	1.1538	5.8518
605	1.213	5.825
606	1.0691	1.6336
607	1.0686	1.6049
608	0.8724	1.4993
609	0.7144	1.4551
610	0.6325	1.4334
611	0.5892	1.3613
612	0.6211	1.4042
613	0.467	1.2378
614	0.4847	1.1615
615	0.527	1.1617
616	0.4778	0.9787
617	0.4182	0.8388
618	0.5159	0.7142
619	0.508	0.6301
620	0.4916	0.5885
621	0.5878	0.6518
622	0.5684	0.5732
623	0.8899	0.7286
624	0.6803	0.7246
625	0.7053	0.7578
626	0.6502	0.6312
627	0.7174	0.6739
628	0.5672	0.6359
629	0.6343	0.7238
630	0.5535	0.6158
631	0.4137	0.679
632	0.4022	0.7865
633	0.338	0.7654
634	0.3503	0.6652
635	0.3296	0.5676
636	0.3418	0.5306
637	0.3398	0.4826
638	0.5207	0.4732
639	0.4986	0.436
640	0.5551	0.4886
641	0.5987	0.3807
642	0.5616	0.3498
643	0.6378	0.3723
644	0.5441	0.3317
645	0.7074	0.3823
646	0.6785	0.3719
647	0.6521	0.4392
648	0.7175	0.5081
649	0.6833	0.547
650	0.5691	0.5154
651	0.4319	0.4408
652	0.353	0.4273
653	0.3382	0.3954
654	0.3319	0.3661
655	0.3101	0.3334
656	0.2741	0.3494
657	0.2999	0.3887
658	0.3403	0.3656
659	0.4013	0.4475
660	0.3959	0.3548
661	0.4428	0.3455
662	0.3991	0.3121
663	0.4306	0.3186
664	0.3687	0.2916
665	0.3962	0.315
666	0.3179	0.2899
667	0.3753	0.3514
668	0.3736	0.3476
669	0.3356	0.323
670	0.2989	0.3119
671	0.2936	0.2772
672	0.2523	0.2719
673	0.2458	0.3011
674	0.2955	0.3517
675	0.2794	0.2734
676	0.3112	0.3094
677	0.3246	0.2815
678	0.3138	0.256
679	0.3656	0.2859
680	0.3229	0.2337
681	0.353	0.2703
682	0.3448	0.2748
683	0.3875	0.3393
684	0.4786	0.4366
685	0.4199	0.3551
686	0.5116	0.4849
687	0.4381	0.3821
688	0.3743	0.2881
689	0.3291	0.2845
690	0.2952	0.2677
691	0.2795	0.2378
692	0.2673	0.2282
693	0.2537	0.2358
694	0.2507	0.2301
695	0.2833	0.2975
696	0.2712	0.2542
697	0.3301	0.3071
698	0.3344	0.2597
699	0.3122	0.2097
700	0.3627	0.2481
701	0.3072	0.2331
702	0.33	0.2127
703	0.3422	0.2428
704	0.3294	0.214
705	0.3201	0.2266
706	0.2888	0.1982
707	0.2795	0.235
708	0.2493	0.1832
709	0.2541	0.2039
710	0.3043	0.2815
711	0.2856	0.2173
712	0.329	0.264
713	0.3364	0.2318
714	0.3123	0.1999
715	0.3565	0.26
716	0.3149	0.2112
717	0.3656	0.2524
718	0.3482	0.3314
719	0.29	0.2307
720	0.3416	0.1985
721	0.2868	0.2404
722	0.3036	0.2371
723	0.2637	0.2293
724	0.2516	0.2403
725	0.3102	0.264
726	0.3567	0.2891
727	0.3543	0.3303
728	0.338	0.3537
729	0.3212	0.3421
730	0.3595	0.3715
731	0.324	0.2818
732	0.3661	0.3251
733	0.305	0.2867
734	0.3671	0.2762
735	0.4122	0.2479
736	0.404	0.2099
737	0.2806	0.2146
738	0.2735	0.1962
739	0.2458	0.2256
740	0.2633	0.2379
741	0.3091	0.2698
742	0.3858	0.3281
743	0.3826	0.3419
744	0.2865	0.3759
745	0.3113	0.3359
746	0.3339	0.363
747	0.2793	0.2968
748	0.3281	0.326
749	0.2347	0.2474
750	0.2981	0.2518
751	0.2782	0.2228
752	0.2488	0.1915
753	0.2237	0.2175
754	0.228	0.2211
755	0.209	0.2337
756	0.2325	0.2459
757	0.2547	0.2938
758	0.3606	0.399
759	0.3161	0.4057
760	0.3084	0.4164
761	0.2847	0.3859
762	0.4124	0.4875
763	0.2915	0.465
764	0.4692	0.4609
765	0.41	0.2605
766	0.3802	0.2569
767	0.3806	0.2125
768	0.3673	0.173
769	0.3436	0.2296
770	0.3122	0.1741
771	0.2479	0.2442
772	0.243	0.2742
773	0.2974	0.3319
774	0.3665	0.3877
775	0.3447	0.3941
776	0.3498	0.3772
777	0.3417	0.371
778	0.4705	0.3919
779	0.4097	0.3974
780	0.4814	0.4064
781	0.4421	0.3141
782	0.4809	0.2889
783	0.6234	0.2846
784	0.6654	0.235
785	0.5043	0.2657
786	0.3602	0.2293
787	0.3665	0.2534
788	0.3438	0.2655
789	0.4559	0.3596
790	0.4705	0.421
791	0.5214	0.4267
792	0.6929	0.4516
793	0.857	0.4836
794	1.0885	0.5643
795	1.029	0.7246
796	1.0708	0.6414
797	0.9371	0.5269
798	1.0789	0.5852
799	1.0398	0.6134
800	0.9038	0.5343
801	0.834	0.4432
802	0.6908	0.4232
803	0.489	0.4236
804	0.505	0.4116
805	0.4365	0.4148
806	0.4521	0.4158
807	0.448	0.3089
808	0.4646	0.2454
809	0.3826	0.2516
810	0.3921	0.3494
811	0.3605	0.2942
812	0.2718	0.2647
813	0.2851	0.39
814	0.2286	0.2448
815	0.2326	0.3273
816	0.252	0.3065
817	0.2482	0.3287
818	0.3618	0.389
819	0.2913	0.2695
820	0.3135	0.3944
821	0.3182	0.3502
822	0.2535	0.2833
823	0.2247	0.3286
824	0.2289	0.2523
825	0.2767	0.2547
826	0.2433	0.2179
827	0.2782	0.2117
828	0.2627	0.2297
829	0.3177	0.2265
830	0.2602	0.1895
831	0.2421	0.2113
832	0.3282	0.2533
833	0.2545	0.2222
834	0.2245	0.2143
835	0.2865	0.2612
836	0.2452	0.1981
837	0.2146	0.2013
838	0.2273	0.2428
839	0.2688	0.2634
840	0.1966	0.2303
841	0.1847	0.2345
842	0.1991	0.2274
843	0.2617	0.2522
844	0.1991	0.259
845	0.2793	0.3144
846	0.2229	0.3333
847	0.1721	0.302
848	0.1861	0.2552
849	0.2084	0.2189
850	0.2481	0.2391
851	0.2184	0.2641
852	0.1721	0.243
853	0.2175	0.2253
854	0.2513	0.2678
855	0.2306	0.3076
856	0.2469	0.2927
857	0.3085	0.2777
858	0.4385	0.3363
859	0.3897	0.392
860	0.4729	0.3919
861	0.4789	0.3481
862	0.5147	0.4111
863	0.6289	0.4201
864	0.6394	0.3928
865	0.6032	0.3703
866	0.6038	0.368
867	0.5197	0.3895
868	0.4972	0.3114
869	0.4467	0.2832
870	0.4545	0.2939
871	0.4553	0.2635
872	0.3855	0.219
873	0.3571	0.2535
874	0.3687	0.2541
875	0.3421	0.2099
876	0.2656	0.1687
877	0.2581	0.2036
878	0.2583	0.1809
879	0.2613	0.1522
880	0.2194	0.1696
881	0.2774	0.292
882	0.2387	0.1925
883	0.1832	0.1682
884	0.2395	0.2311
885	0.2487	0.2124
886	0.2095	0.1843
887	0.2943	0.226
888	0.2311	0.1961
889	0.2238	0.1957
890	0.2561	0.1717
891	0.2178	0.1857
892	0.1943	0.1574
893	0.2083	0.1768
894	0.2117	0.1835
895	0.2204	0.2397
896	0.2784	0.2852
897	0.2418	0.2103
898	0.1972	0.1687
899	0.1973	0.1908
900	0.229	0.2151
901	0.1837	0.1877
902	0.1852	0.1802
903	0.231	0.2388
904	0.1917	0.2297
905	0.159	0.1842
906	0.1864	0.2264
907	0.155	0.2242
908	0.1452	0.2308
909	0.1964	0.2114
910	0.1661	0.2763
911	0.1551	0.326
912	0.1614	0.2612
913	0.1842	0.2706
914	0.2001	0.2548
915	0.2	0.2534
916	0.2009	0.594
917	0.2441	0.6221
918	0.3389	0.6857
919	0.3544	0.5357
920	0.3349	0.4552
921	0.3712	0.4551
922	0.3373	0.3743
923	0.2771	0.3461
924	0.2914	0.3867
925	0.2075	0.3615
926	0.207	0.3167
927	0.2123	0.2465
928	0.1917	0.2275
929	0.2029	0.2301
930	0.2295	0.2091
931	0.1759	0.2345
932	0.2273	0.3137
933	0.1481	0.2898
934	0.2044	0.2333
935	0.1611	0.2383
936	0.1384	0.2036
937	0.2115	0.2444
938	0.1778	0.2318
939	0.1538	0.2433
940	0.1818	0.1791
941	0.1859	0.1799
942	0.1657	0.1978
943	0.1696	0.1911
944	0.1862	0.1884
945	0.2044	0.2265
946	0.1911	0.2462
947	0.2407	0.2182
948	0.2751	0.2676
949	0.2848	0.3452
950	0.3356	0.309
951	0.4438	0.339
952	0.4719	0.3313
953	0.5622	0.3298
954	0.5289	0.2963
955	0.3574	0.2502
956	0.4419	0.337
957	0.4759	0.2647
958	0.3847	0.2235
959	0.2971	0.2035
960	0.3734	0.2056
961	0.3486	0.1715
962	0.3045	0.177
963	0.3795	0.2123
964	0.4091	0.1795
965	0.344	0.1531
966	0.489	0.1691
967	0.5846	0.1955
968	0.4495	0.2735
969	0.509	0.3115
970	0.4645	0.3283
971	0.4104	0.3267
972	0.4184	0.3321
973	0.4403	0.364
974	0.4461	0.3159
975	0.5079	0.3684
976	0.5287	0.402
977	0.5692	0.4023
978	0.5119	0.3345
979	0.466	0.3202
980	0.5642	0.3854
981	0.5674	0.363
982	0.5028	0.3222
983	0.4383	0.3169
984	0.4554	0.3118
985	0.405	0.2943
986	0.3453	0.2557
987	0.4374	0.3172
988	0.4024	0.3171
989	0.3296	0.2773
990	0.3474	0.2771
991	0.3837	0.32
992	0.3597	0.3263
993	0.3857	0.376
994	0.3843	0.4458
995	0.3857	0.4273
996	0.3646	0.3626
997	0.3396	0.4198
998	0.3354	0.3833
999	0.3377	0.4195
1000	0.3203	0.4581
1001	0.3543	0.346
1002	0.3198	0.3208
1003	0.3144	0.2895
1004	0.2615	0.2463
1005	0.2696	0.2807
1006	0.2914	0.2537
1007	0.2609	0.2109
1008	0.2322	0.2458
1009	0.272	0.2699
1010	0.2471	0.244
1011	0.2312	0.31
1012	0.2599	0.3453
1013	0.2716	0.2386
1014	0.2574	0.2144
1015	0.2851	0.2865
1016	0.2479	0.2484
1017	0.2452	0.2223
1018	0.2782	0.201
1019	0.2111	0.2134
1020	0.2225	0.1624
1021	0.2691	0.1378
1022	0.2559	0.1801
1023	0.2163	0.1723
1024	0.2249	0.1284
1025	0.2981	0.1627
1026	0.2341	0.1483
1027	0.2305	0.1306
1028	0.2743	0.1409
1029	0.303	0.1895
1030	0.2597	0.1603
1031	0.2334	0.1759
1032	0.2823	0.215
1033	0.3463	0.2187
1034	0.2643	0.2041
1035	0.2352	0.1917
1036	0.2834	0.3358
1037	0.2215	0.2369
1038	0.2228	0.2418
1039	0.247	0.2724
1040	0.3979	0.3468
1041	0.3899	0.3459
1042	0.271	0.3752
1043	0.2544	0.3704
1044	0.2705	0.4117
1045	0.3298	0.4875
1046	0.28	0.4271
1047	0.2421	0.3667
1048	0.3082	0.4662
1049	0.3144	0.484
1050	0.2645	0.4282
1051	0.2787	0.4369
1052	0.3086	0.5203
1053	0.3015	0.5529
1054	0.3393	0.6945
1055	0.3398	0.5978
1056	0.3883	0.6144
1057	0.3953	0.6383
1058	0.347	0.415
1059	0.3354	0.3926
1060	0.2957	0.3657
1061	0.2788	0.3734
1062	0.2326	0.3314
1063	0.2566	0.4031
1064	0.2379	0.3926
1065	0.2315	0.2966
1066	0.2542	0.3322
1067	0.2316	0.2739
1068	0.2718	0.3149
1069	0.2668	0.3014
1070	0.4151	0.3772
1071	0.3512	0.3541
1072	0.2966	0.3394
1073	0.3394	0.3782
1074	0.289	0.32
1075	0.2546	0.3257
1076	0.2559	0.322
1077	0.2695	0.299
1078	0.2178	0.2664
1079	0.2268	0.2977
1080	0.226	0.3028
1081	0.2065	0.2625
1082	0.192	0.3044
1083	0.2097	0.2966
1084	0.1922	0.2673
1085	0.1797	0.2183
1086	0.1845	0.2593
1087	0.1962	0.3041
1088	0.2279	0.2758
1089	0.1871	0.2436
1090	0.2225	0.288
1091	0.2057	0.2809
1092	0.1813	0.2549
1093	0.1815	0.273
1094	0.2715	0.3273
1095	0.2147	0.3659
1096	0.1967	0.5223
1097	0.2605	0.5726

## Sheet: PE
Time (ps)	Time (ns)	Wild REST-Re1	Mutant 4 REST-Re1		Wild PE Avg:	-4.44264e+06		Mut 4 PE Avg:	-3.16563e+06
0	0	-4398741	-3098878
2	0.002	-4407851	-3.10959e+06
4	0.004	-4.41651e+06	-3.11754e+06
6	0.006	-4419254	-3.12462e+06
8	0.008	-4422078	-3.13099e+06
10	0.01	-4.426e+06	-3137053
12	0.012	-4.42768e+06	-3.14196e+06
14	0.014	-4428734	-3147127
16	0.016	-4.43027e+06	-3.14818e+06
18	0.018	-4.4308e+06	-3.15057e+06
20	0.02	-4430034	-3150830
22	0.022	-4.43028e+06	-3.15353e+06
24	0.024	-4431504	-3.15407e+06
26	0.026	-4.43189e+06	-3153777
28	0.028	-4432473	-3.15566e+06
30	0.03	-4432357	-3.15844e+06
32	0.032	-4.4309e+06	-3.15816e+06
34	0.034	-4432435	-3.16045e+06
36	0.036	-4432726	-3.15875e+06
38	0.038	-4432523	-3158920
40	0.04	-4434875	-3.15702e+06
42	0.042	-4.4331e+06	-3.15765e+06
44	0.044	-4434016	-3.16052e+06
46	0.046	-4436184	-3.15905e+06
48	0.048	-4.43218e+06	-3.16056e+06
50	0.05	-4.43203e+06	-3.1609e+06
52	0.052	-4.43456e+06	-3.15959e+06
54	0.054	-4.43241e+06	-3.16051e+06
56	0.056	-4432502	-3.16057e+06
58	0.058	-4.43021e+06	-3.15774e+06
60	0.06	-4431227	-3.15809e+06
62	0.062	-4.43189e+06	-3156777
64	0.064	-4431202	-3.15908e+06
66	0.066	-4.43368e+06	-3162046
68	0.068	-4435049	-3.15817e+06
70	0.07	-4.43421e+06	-3.15911e+06
72	0.072	-4.43347e+06	-3.15777e+06
74	0.074	-4433429	-3.16017e+06
76	0.076	-4433645	-3.15972e+06
78	0.078	-4.43132e+06	-3.15889e+06
80	0.08	-4430300	-3.15909e+06
82	0.082	-4.43122e+06	-3.15582e+06
84	0.084	-4.43367e+06	-3.15906e+06
86	0.086	-4.43599e+06	-3.15636e+06
88	0.088	-4433036	-3.15421e+06
90	0.09	-4436001	-3.158e+06
92	0.092	-4.43261e+06	-3.15689e+06
94	0.094	-4433436	-3.15716e+06
96	0.096	-4.43431e+06	-3.15691e+06
98	0.098	-4.43386e+06	-3.15567e+06
100	0.1	-4.43563e+06	-3.1562e+06
102	0.102	-4436864	-3.15919e+06
104	0.104	-4.43711e+06	-3.15908e+06
106	0.106	-4.43814e+06	-3.15648e+06
108	0.108	-4435841	-3.15976e+06
110	0.11	-4435396	-3.16007e+06
112	0.112	-4.43265e+06	-3159076
114	0.114	-4434756	-3.15888e+06
116	0.116	-4432409	-3.15744e+06
118	0.118	-4435699	-3.15774e+06
120	0.12	-4.43521e+06	-3.15577e+06
122	0.122	-4434871	-3.15756e+06
124	0.124	-4.43262e+06	-3.15815e+06
126	0.126	-4.43524e+06	-3.16056e+06
128	0.128	-4.433e+06	-3.15974e+06
130	0.13	-4.43407e+06	-3.15931e+06
132	0.132	-4432766	-3158517
134	0.134	-4.43374e+06	-3.15933e+06
136	0.136	-4434902	-3.1589e+06
138	0.138	-4.43403e+06	-3.157e+06
140	0.14	-4430778	-3.16069e+06
142	0.142	-4434571	-3.1595e+06
144	0.144	-4.4364e+06	-3.15862e+06
146	0.146	-4.43519e+06	-3160849
148	0.148	-4.42991e+06	-3.16057e+06
150	0.15	-4.43147e+06	-3.15883e+06
152	0.152	-4.43459e+06	-3.15913e+06
154	0.154	-4433156	-3.16219e+06
156	0.156	-4436285	-3.15883e+06
158	0.158	-4434372	-3.15691e+06
160	0.16	-4.43631e+06	-3.15907e+06
162	0.162	-4436491	-3157963
164	0.164	-4.43491e+06	-3.15555e+06
166	0.166	-4.43475e+06	-3.15659e+06
168	0.168	-4434533	-3155246
170	0.17	-4.43657e+06	-3.15604e+06
172	0.172	-4.43803e+06	-3.15887e+06
174	0.174	-4435822	-3157695
176	0.176	-4433345	-3.15813e+06
178	0.178	-4435770	-3.15851e+06
180	0.18	-4431973	-3.15759e+06
182	0.182	-4.43482e+06	-3157846
184	0.184	-4438685	-3.15908e+06
186	0.186	-4435935	-3.15847e+06
188	0.188	-4.43656e+06	-3160740
190	0.19	-4.43771e+06	-3159594
192	0.192	-4.43796e+06	-3.15794e+06
194	0.194	-4.43721e+06	-3.15886e+06
196	0.196	-4.43535e+06	-3159396
198	0.198	-4.43446e+06	-3.16014e+06
200	0.2	-4441148	-3.16094e+06
202	0.202	-4440298	-3158903
204	0.204	-4438371	-3.15962e+06
206	0.206	-4440190	-3.15438e+06
208	0.208	-4442372	-3.15868e+06
210	0.21	-4437863	-3.15958e+06
212	0.212	-4.43634e+06	-3.16101e+06
214	0.214	-4.43643e+06	-3157518
216	0.216	-4.43165e+06	-3.15706e+06
218	0.218	-4.43361e+06	-3.15936e+06
220	0.22	-4432384	-3.15961e+06
222	0.222	-4433546	-3161327
224	0.224	-4.43503e+06	-3162253
226	0.226	-4.43649e+06	-3.16314e+06
228	0.228	-4.43715e+06	-3163487
230	0.23	-4436745	-3159121
232	0.232	-4.43701e+06	-3.16277e+06
234	0.234	-4436643	-3.1623e+06
236	0.236	-4437446	-3161392
238	0.238	-4.43692e+06	-3.15967e+06
240	0.24	-4.43293e+06	-3.1593e+06
242	0.242	-4433371	-3.16277e+06
244	0.244	-4433847	-3.16076e+06
246	0.246	-4433581	-3.16288e+06
248	0.248	-4431159	-3.16403e+06
250	0.25	-4.43428e+06	-3.16211e+06
252	0.252	-4.43465e+06	-3.16321e+06
254	0.254	-4432473	-3.15942e+06
256	0.256	-4437691	-3.16271e+06
258	0.258	-4.43764e+06	-3.16402e+06
260	0.26	-4.43524e+06	-3.16173e+06
262	0.262	-4.4352e+06	-3.15901e+06
264	0.264	-4.43176e+06	-3.15645e+06
266	0.266	-4431124	-3.15585e+06
268	0.268	-4430410	-3.15598e+06
270	0.27	-4.43216e+06	-3157514
272	0.272	-4430720	-3157328
274	0.274	-4434149	-3.15626e+06
276	0.276	-4434246	-3159939
278	0.278	-4436782	-3.16085e+06
280	0.28	-4.43388e+06	-3.16089e+06
282	0.282	-4437918	-3.15867e+06
284	0.284	-4.43648e+06	-3160464
286	0.286	-4.43706e+06	-3.1603e+06
288	0.288	-4.43713e+06	-3.16025e+06
290	0.29	-4.43462e+06	-3.15959e+06
292	0.292	-4.43384e+06	-3.16058e+06
294	0.294	-4436915	-3160943
296	0.296	-4438771	-3.1626e+06
298	0.298	-4.43535e+06	-3.16098e+06
300	0.3	-4.43447e+06	-3162475
302	0.302	-4.43362e+06	-3.16008e+06
304	0.304	-4.43498e+06	-3.16232e+06
306	0.306	-4438376	-3.16041e+06
308	0.308	-4439597	-3.16012e+06
310	0.31	-4433651	-3.15835e+06
312	0.312	-4435597	-3.15895e+06
314	0.314	-4.43551e+06	-3.16015e+06
316	0.316	-4.43612e+06	-3.16185e+06
318	0.318	-4.44037e+06	-3.16194e+06
320	0.32	-4.43876e+06	-3.16389e+06
322	0.322	-4435449	-3.16449e+06
324	0.324	-4439211	-3159492
326	0.326	-4437642	-3.15939e+06
328	0.328	-4437303	-3.1597e+06
330	0.33	-4436043	-3.16074e+06
332	0.332	-4.43712e+06	-3.15948e+06
334	0.334	-4433615	-3.16015e+06
336	0.336	-4.43608e+06	-3.163e+06
338	0.338	-4435275	-3.16221e+06
340	0.34	-4434620	-3.15962e+06
342	0.342	-4434286	-3.15968e+06
344	0.344	-4.43624e+06	-3.15661e+06
346	0.346	-4435785	-3.15655e+06
348	0.348	-4437789	-3160245
350	0.35	-4.43508e+06	-3.15871e+06
352	0.352	-4437220	-3158618
354	0.354	-4.43526e+06	-3.15812e+06
356	0.356	-4434973	-3.15673e+06
358	0.358	-4.43276e+06	-3.16095e+06
360	0.36	-4433680	-3.16091e+06
362	0.362	-4433952	-3.16314e+06
364	0.364	-4433732	-3.16054e+06
366	0.366	-4435329	-3.16095e+06
368	0.368	-4.43549e+06	-3.16191e+06
370	0.37	-4437298	-3159517
372	0.372	-4.43736e+06	-3.16102e+06
374	0.374	-4.43638e+06	-3161287
376	0.376	-4437131	-3.16016e+06
378	0.378	-4.43824e+06	-3157352
380	0.38	-4.43756e+06	-3159687
382	0.382	-4.43728e+06	-3.16117e+06
384	0.384	-4434464	-3.16101e+06
386	0.386	-4440401	-3.15816e+06
388	0.388	-4437274	-3.15836e+06
390	0.39	-4.4384e+06	-3160502
392	0.392	-4435199	-3.16059e+06
394	0.394	-4.43646e+06	-3.15911e+06
396	0.396	-4.43738e+06	-3158853
398	0.398	-4.4383e+06	-3.16048e+06
400	0.4	-4.43587e+06	-3.16218e+06
402	0.402	-4.43569e+06	-3.16359e+06
404	0.404	-4437108	-3.16002e+06
406	0.406	-4437348	-3164566
408	0.408	-4.43448e+06	-3.16178e+06
410	0.41	-4.43646e+06	-3.15969e+06
412	0.412	-4438645	-3.16042e+06
414	0.414	-4.43929e+06	-3.16128e+06
416	0.416	-4.43681e+06	-3161002
418	0.418	-4.43624e+06	-3.1592e+06
420	0.42	-4.4365e+06	-3160775
422	0.422	-4435916	-3161377
424	0.424	-4.43805e+06	-3.16109e+06
426	0.426	-4.43864e+06	-3.15618e+06
428	0.428	-4.43931e+06	-3.15975e+06
430	0.43	-4438316	-3.15741e+06
432	0.432	-4436316	-3.15792e+06
434	0.434	-4434490	-3.16162e+06
436	0.436	-4433824	-3.1592e+06
438	0.438	-4.43522e+06	-3.15941e+06
440	0.44	-4436966	-3.15907e+06
442	0.442	-4.43472e+06	-3158416
444	0.444	-4.43894e+06	-3.1588e+06
446	0.446	-4.4374e+06	-3161242
448	0.448	-4437378	-3.16153e+06
450	0.45	-4437807	-3.16324e+06
452	0.452	-4434977	-3.16203e+06
454	0.454	-4436350	-3.16162e+06
456	0.456	-4434622	-3.16179e+06
458	0.458	-4437555	-3.16253e+06
460	0.46	-4439413	-3.15929e+06
462	0.462	-4439442	-3.15621e+06
464	0.464	-4437037	-3157479
466	0.466	-4435442	-3.15818e+06
468	0.468	-4.43671e+06	-3161113
470	0.47	-4438752	-3.16117e+06
472	0.472	-4439779	-3163067
474	0.474	-4.43922e+06	-3.16284e+06
476	0.476	-4438029	-3.16069e+06
478	0.478	-4438543	-3.15939e+06
480	0.48	-4436829	-3.16289e+06
482	0.482	-4.43612e+06	-3.16087e+06
484	0.484	-4.4372e+06	-3.16464e+06
486	0.486	-4434303	-3.16224e+06
488	0.488	-4433267	-3.1638e+06
490	0.49	-4436997	-3.16609e+06
492	0.492	-4438365	-3.16303e+06
494	0.494	-4.43887e+06	-3.15948e+06
496	0.496	-4.43835e+06	-3.16063e+06
498	0.498	-4.43364e+06	-3160508
500	0.5	-4433735	-3.1631e+06
502	0.502	-4.4369e+06	-3162984
504	0.504	-4.43318e+06	-3.16272e+06
506	0.506	-4432921	-3.16382e+06
508	0.508	-4432139	-3.16395e+06
510	0.51	-4433683	-3.16186e+06
512	0.512	-4435606	-3.16197e+06
514	0.514	-4435028	-3.16193e+06
516	0.516	-4.43572e+06	-3.16146e+06
518	0.518	-4.43547e+06	-3.16271e+06
520	0.52	-4.43569e+06	-3.16079e+06
522	0.522	-4434065	-3161603
524	0.524	-4432405	-3.16232e+06
526	0.526	-4431717	-3.16149e+06
528	0.528	-4435862	-3.1634e+06
530	0.53	-4.43606e+06	-3.16513e+06
532	0.532	-4.43854e+06	-3.16167e+06
534	0.534	-4.43761e+06	-3160830
536	0.536	-4437795	-3161746
538	0.538	-4438944	-3.16125e+06
540	0.54	-4436860	-3.16157e+06
542	0.542	-4437688	-3.16447e+06
544	0.544	-4.43808e+06	-3.16131e+06
546	0.546	-4.43826e+06	-3.15989e+06
548	0.548	-4434397	-3.16045e+06
550	0.55	-4.43376e+06	-3.16149e+06
552	0.552	-4436140	-3157675
554	0.554	-4.43559e+06	-3.1552e+06
556	0.556	-4435902	-3.1596e+06
558	0.558	-4.43486e+06	-3.16159e+06
560	0.56	-4431749	-3161607
562	0.562	-4431565	-3.16345e+06
564	0.564	-4.43465e+06	-3.16268e+06
566	0.566	-4438404	-3.15996e+06
568	0.568	-4.43731e+06	-3.16136e+06
570	0.57	-4438616	-3.16223e+06
572	0.572	-4435246	-3.1606e+06
574	0.574	-4.4353e+06	-3.15899e+06
576	0.576	-4434490	-3.15939e+06
578	0.578	-4.4382e+06	-3.16256e+06
580	0.58	-4437781	-3.16367e+06
582	0.582	-4.43643e+06	-3.1628e+06
584	0.584	-4437283	-3161548
586	0.586	-4.43799e+06	-3.16144e+06
588	0.588	-4.43674e+06	-3160322
590	0.59	-4.43469e+06	-3.16159e+06
592	0.592	-4435869	-3.16216e+06
594	0.594	-4434478	-3.15866e+06
596	0.596	-4.43392e+06	-3.16009e+06
598	0.598	-4436759	-3.15759e+06
600	0.6	-4.43804e+06	-3159582
602	0.602	-4438548	-3.16065e+06
604	0.604	-4.44101e+06	-3.16057e+06
606	0.606	-4.44014e+06	-3.1606e+06
608	0.608	-4.4398e+06	-3.16263e+06
610	0.61	-4.43756e+06	-3.16226e+06
612	0.612	-4.43654e+06	-3157852
614	0.614	-4.43818e+06	-3.16189e+06
616	0.616	-4.43998e+06	-3.16309e+06
618	0.618	-4438799	-3.16063e+06
620	0.62	-4437357	-3.16002e+06
622	0.622	-4439556	-3.1597e+06
624	0.624	-4437742	-3161423
626	0.626	-4439014	-3160161
628	0.628	-4.43623e+06	-3.16094e+06
630	0.63	-4438722	-3.16188e+06
632	0.632	-4.43818e+06	-3.1619e+06
634	0.634	-4440091	-3.15774e+06
636	0.636	-4.44152e+06	-3.15958e+06
638	0.638	-4439268	-3.15902e+06
640	0.64	-4.4395e+06	-3158232
642	0.642	-4.43745e+06	-3.16014e+06
644	0.644	-4438450	-3.15926e+06
646	0.646	-4.43469e+06	-3.16094e+06
648	0.648	-4.43471e+06	-3.16251e+06
650	0.65	-4.43537e+06	-3.16123e+06
652	0.652	-4.43211e+06	-3.1633e+06
654	0.654	-4.43451e+06	-3.16173e+06
656	0.656	-4438239	-3.15938e+06
658	0.658	-4440402	-3159460
660	0.66	-4438011	-3.15935e+06
662	0.662	-4.43435e+06	-3161454
664	0.664	-4.43503e+06	-3.16681e+06
666	0.666	-4435705	-3.16324e+06
668	0.668	-4.43702e+06	-3.16086e+06
670	0.67	-4.43578e+06	-3.16349e+06
672	0.672	-4437454	-3.16468e+06
674	0.674	-4.43816e+06	-3.16209e+06
676	0.676	-4434976	-3.16575e+06
678	0.678	-4.43825e+06	-3.16014e+06
680	0.68	-4.4405e+06	-3.16104e+06
682	0.682	-4441495	-3.16341e+06
684	0.684	-4.44093e+06	-3.15815e+06
686	0.686	-4.44247e+06	-3.15985e+06
688	0.688	-4.44055e+06	-3.16021e+06
690	0.69	-4438842	-3.16075e+06
692	0.692	-4437600	-3.16119e+06
694	0.694	-4438353	-3.16037e+06
696	0.696	-4.43811e+06	-3.16152e+06
698	0.698	-4439390	-3.1601e+06
700	0.7	-4.43834e+06	-3.16004e+06
702	0.702	-4438997	-3.16329e+06
704	0.704	-4.4363e+06	-3.16261e+06
706	0.706	-4.43862e+06	-3.16102e+06
708	0.708	-4439483	-3.16232e+06
710	0.71	-4439892	-3162340
712	0.712	-4440004	-3.16244e+06
714	0.714	-4.43424e+06	-3164426
716	0.716	-4.43521e+06	-3.16243e+06
718	0.718	-4.43606e+06	-3162361
720	0.72	-4.43521e+06	-3162265
722	0.722	-4.43666e+06	-3.1623e+06
724	0.724	-4.4383e+06	-3.16382e+06
726	0.726	-4.44013e+06	-3.16373e+06
728	0.728	-4.43897e+06	-3.1629e+06
730	0.73	-4437427	-3.1636e+06
732	0.732	-4.44036e+06	-3.16211e+06
734	0.734	-4.43947e+06	-3162769
736	0.736	-4.43564e+06	-3.16045e+06
738	0.738	-4436800	-3.16336e+06
740	0.74	-4438271	-3.16266e+06
742	0.742	-4.4363e+06	-3.1644e+06
744	0.744	-4433877	-3.16278e+06
746	0.746	-4.43435e+06	-3.16218e+06
748	0.748	-4437170	-3.16278e+06
750	0.75	-4.43666e+06	-3.1631e+06
752	0.752	-4436408	-3166525
754	0.754	-4438563	-3.16518e+06
756	0.756	-4436954	-3.16654e+06
758	0.758	-4.43945e+06	-3.16407e+06
760	0.76	-4.43592e+06	-3.16144e+06
762	0.762	-4.43796e+06	-3.16286e+06
764	0.764	-4.43642e+06	-3.16141e+06
766	0.766	-4437421	-3.16121e+06
768	0.768	-4.43822e+06	-3.16142e+06
770	0.77	-4.43728e+06	-3.16359e+06
772	0.772	-4436991	-3.16246e+06
774	0.774	-4438883	-3.16274e+06
776	0.776	-4435982	-3.16191e+06
778	0.778	-4.43716e+06	-3.16186e+06
780	0.78	-4.43577e+06	-3.16467e+06
782	0.782	-4.44087e+06	-3.16137e+06
784	0.784	-4439603	-3159618
786	0.786	-4440540	-3165145
788	0.788	-4442012	-3164870
790	0.79	-4438389	-3163490
792	0.792	-4.43536e+06	-3.16106e+06
794	0.794	-4.43545e+06	-3.16061e+06
796	0.796	-4.43649e+06	-3.15955e+06
798	0.798	-4437069	-3.15724e+06
800	0.8	-4.43475e+06	-3.15704e+06
802	0.802	-4436229	-3160453
804	0.804	-4434401	-3.16171e+06
806	0.806	-4434016	-3.16356e+06
808	0.808	-4.43443e+06	-3163070
810	0.81	-4439066	-3.16614e+06
812	0.812	-4.43868e+06	-3.16264e+06
814	0.814	-4.43678e+06	-3.16284e+06
816	0.816	-4436788	-3.16225e+06
818	0.818	-4.43756e+06	-3.16108e+06
820	0.82	-4.43599e+06	-3.16231e+06
822	0.822	-4.43755e+06	-3.1613e+06
824	0.824	-4.44007e+06	-3.16288e+06
826	0.826	-4.4425e+06	-3162195
828	0.828	-4437315	-3.16302e+06
830	0.83	-4.43616e+06	-3.16167e+06
832	0.832	-4438073	-3.16105e+06
834	0.834	-4438098	-3.16551e+06
836	0.836	-4438343	-3.1641e+06
838	0.838	-4.43567e+06	-3164473
840	0.84	-4436819	-3.16403e+06
842	0.842	-4.43725e+06	-3.16428e+06
844	0.844	-4438017	-3.165e+06
846	0.846	-4440877	-3164310
848	0.848	-4436079	-3162733
850	0.85	-4.4391e+06	-3163939
852	0.852	-4.43985e+06	-3.16242e+06
854	0.854	-4436846	-3.16199e+06
856	0.856	-4440564	-3.16398e+06
858	0.858	-4438376	-3164787
860	0.86	-4438486	-3.16297e+06
862	0.862	-4437113	-3.16412e+06
864	0.864	-4.43741e+06	-3.16391e+06
866	0.866	-4440380	-3.16075e+06
868	0.868	-4435327	-3158723
870	0.87	-4437245	-3.15556e+06
872	0.872	-4436331	-3158607
874	0.874	-4438424	-3.16397e+06
876	0.876	-4436947	-3.16169e+06
878	0.878	-4435371	-3.16246e+06
880	0.88	-4.43412e+06	-3162631
882	0.882	-4436420	-3162912
884	0.884	-4435863	-3.16389e+06
886	0.886	-4436370	-3.16332e+06
888	0.888	-4436128	-3.16356e+06
890	0.89	-4.43779e+06	-3.16539e+06
892	0.892	-4438003	-3163057
894	0.894	-4439301	-3.16364e+06
896	0.896	-4.44289e+06	-3163240
898	0.898	-4.44187e+06	-3.16112e+06
900	0.9	-4.44062e+06	-3.16259e+06
902	0.902	-4.43954e+06	-3.16325e+06
904	0.904	-4.43838e+06	-3.16339e+06
906	0.906	-4.43765e+06	-3.1635e+06
908	0.908	-4.44168e+06	-3.16319e+06
910	0.91	-4438047	-3164388
912	0.912	-4440728	-3.16248e+06
914	0.914	-4.43809e+06	-3.16076e+06
916	0.916	-4.43864e+06	-3.16318e+06
918	0.918	-4.44106e+06	-3.16249e+06
920	0.92	-4.43991e+06	-3161226
922	0.922	-4.43579e+06	-3.16038e+06
924	0.924	-4.43936e+06	-3.16142e+06
926	0.926	-4440014	-3162126
928	0.928	-4.43872e+06	-3.16453e+06
930	0.93	-4440300	-3.16399e+06
932	0.932	-4.43839e+06	-3165269
934	0.934	-4439318	-3160763
936	0.936	-4438396	-3.15885e+06
938	0.938	-4.43741e+06	-3.16313e+06
940	0.94	-4436388	-3162803
942	0.942	-4438393	-3162317
944	0.944	-4438343	-3.16165e+06
946	0.946	-4438975	-3.16095e+06
948	0.948	-4.43827e+06	-3.15899e+06
950	0.95	-4441093	-3.16021e+06
952	0.952	-4438168	-3.16368e+06
954	0.954	-4440443	-3162080
956	0.956	-4437767	-3.16202e+06
958	0.958	-4.43929e+06	-3.16475e+06
960	0.96	-4.43772e+06	-3162675
962	0.962	-4440198	-3161919
964	0.964	-4439542	-3164420
966	0.966	-4437476	-3.16035e+06
968	0.968	-4440277	-3.1601e+06
970	0.97	-4.44236e+06	-3.16145e+06
972	0.972	-4.43834e+06	-3.16137e+06
974	0.974	-4.43717e+06	-3.16395e+06
976	0.976	-4436816	-3.16231e+06
978	0.978	-4437255	-3161193
980	0.98	-4437129	-3.16103e+06
982	0.982	-4.4356e+06	-3.1635e+06
984	0.984	-4435796	-3.16101e+06
986	0.986	-4437675	-3.16173e+06
988	0.988	-4.43548e+06	-3.16155e+06
990	0.99	-4.44037e+06	-3.16259e+06
992	0.992	-4.44143e+06	-3.1602e+06
994	0.994	-4.43513e+06	-3159694
996	0.996	-4436132	-3.1611e+06
998	0.998	-4437233	-3.16213e+06
1000	1	-4.43645e+06	-3.16282e+06
1002	1.002	-4437014	-3.16202e+06
1004	1.004	-4434584	-3.16234e+06
1006	1.006	-4434280	-3162247
1008	1.008	-4439086	-3163671
1010	1.01	-4439125	-3.1661e+06
1012	1.012	-4443367	-3.16326e+06
1014	1.014	-4.43312e+06	-3.16187e+06
1016	1.016	-4.43861e+06	-3.16112e+06
1018	1.018	-4437143	-3161792
1020	1.02	-4434856	-3.16071e+06
1022	1.022	-4.43768e+06	-3160710
1024	1.024	-4.43556e+06	-3.16147e+06
1026	1.026	-4.43746e+06	-3160294
1028	1.028	-4434585	-3.16629e+06
1030	1.03	-4435677	-3166769
1032	1.032	-4441259	-3.16815e+06
1034	1.034	-4.43883e+06	-3.1669e+06
1036	1.036	-4.44084e+06	-3.16439e+06
1038	1.038	-4441533	-3.1634e+06
1040	1.04	-4.44033e+06	-3.16163e+06
1042	1.042	-4439051	-3162784
1044	1.044	-4438820	-3.15779e+06
1046	1.046	-4.4357e+06	-3159915
1048	1.048	-4.43661e+06	-3.15971e+06
1050	1.05	-4438577	-3.16015e+06
1052	1.052	-4.43627e+06	-3.15777e+06
1054	1.054	-4.43794e+06	-3.16089e+06
1056	1.056	-4438409	-3.15961e+06
1058	1.058	-4436565	-3.16046e+06
1060	1.06	-4437015	-3160885
1062	1.062	-4.43761e+06	-3161952
1064	1.064	-4440352	-3.16388e+06
1066	1.066	-4.43915e+06	-3165790
1068	1.068	-4.43677e+06	-3.16236e+06
1070	1.07	-4437906	-3161416
1072	1.072	-4441743	-3.16336e+06
1074	1.074	-4.44134e+06	-3.16169e+06
1076	1.076	-4.43685e+06	-3.16388e+06
1078	1.078	-4.43929e+06	-3.16426e+06
1080	1.08	-4.43753e+06	-3.16377e+06
1082	1.082	-4.43808e+06	-3.16161e+06
1084	1.084	-4437946	-3.16254e+06
1086	1.086	-4437568	-3.16272e+06
1088	1.088	-4437270	-3.16252e+06
1090	1.09	-4437993	-3.16352e+06
1092	1.092	-4437566	-3161342
1094	1.094	-4.43593e+06	-3.15984e+06
1096	1.096	-4.43296e+06	-3160111
1098	1.098	-4.43373e+06	-3.16119e+06
1100	1.1	-4.43604e+06	-3.16262e+06
1102	1.102	-4436456	-3.16436e+06
1104	1.104	-4438349	-3.16274e+06
1106	1.106	-4.43769e+06	-3.16616e+06
1108	1.108	-4439257	-3.165e+06
1110	1.11	-4436949	-3162522
1112	1.112	-4.43938e+06	-3164824
1114	1.114	-4.43704e+06	-3165956
1116	1.116	-4437365	-3166397
1118	1.118	-4435202	-3164224
1120	1.12	-4436887	-3.16431e+06
1122	1.122	-4440057	-3.1629e+06
1124	1.124	-4436285	-3.16065e+06
1126	1.126	-4437710	-3160030
1128	1.128	-4439324	-3.16217e+06
1130	1.13	-4.43823e+06	-3.16154e+06
1132	1.132	-4.44007e+06	-3162529
1134	1.134	-4.44106e+06	-3.16175e+06
1136	1.136	-4438017	-3163842
1138	1.138	-4437362	-3161269
1140	1.14	-4438213	-3163736
1142	1.142	-4.4365e+06	-3.16456e+06
1144	1.144	-4.4389e+06	-3.16558e+06
1146	1.146	-4439762	-3.16566e+06
1148	1.148	-4438080	-3.16321e+06
1150	1.15	-4.43811e+06	-3.16145e+06
1152	1.152	-4.43635e+06	-3.16213e+06
1154	1.154	-4.4389e+06	-3.16539e+06
1156	1.156	-4.43563e+06	-3.16429e+06
1158	1.158	-4.4384e+06	-3158662
1160	1.16	-4436361	-3164364
1162	1.162	-4.43482e+06	-3.16201e+06
1164	1.164	-4437217	-3.16205e+06
1166	1.166	-4.43392e+06	-3.1606e+06
1168	1.168	-4435516	-3.1644e+06
1170	1.17	-4435985	-3.15823e+06
1172	1.172	-4434680	-3.16212e+06
1174	1.174	-4.43696e+06	-3161035
1176	1.176	-4.43639e+06	-3.16131e+06
1178	1.178	-4439243	-3159264
1180	1.18	-4439182	-3.16045e+06
1182	1.182	-4.44092e+06	-3.16007e+06
1184	1.184	-4.43861e+06	-3160671
1186	1.186	-4437632	-3161986
1188	1.188	-4.43483e+06	-3.16048e+06
1190	1.19	-4437279	-3.15931e+06
1192	1.192	-4.43503e+06	-3.15644e+06
1194	1.194	-4434726	-3.15955e+06
1196	1.196	-4440324	-3.16171e+06
1198	1.198	-4.44154e+06	-3.163e+06
1200	1.2	-4.44224e+06	-3158544
1202	1.202	-4441061	-3.16006e+06
1204	1.204	-4.43829e+06	-3.16159e+06
1206	1.206	-4438254	-3.16041e+06
1208	1.208	-4437213	-3.16264e+06
1210	1.21	-4437671	-3.16333e+06
1212	1.212	-4.43828e+06	-3162969
1214	1.214	-4.43996e+06	-3.16277e+06
1216	1.216	-4437863	-3.16092e+06
1218	1.218	-4.44242e+06	-3.16107e+06
1220	1.22	-4.43768e+06	-3.15889e+06
1222	1.222	-4.43406e+06	-3158387
1224	1.224	-4439339	-3.16082e+06
1226	1.226	-4440585	-3.16276e+06
1228	1.228	-4.4384e+06	-3.16166e+06
1230	1.23	-4.43674e+06	-3.16326e+06
1232	1.232	-4436892	-3.163e+06
1234	1.234	-4.43889e+06	-3.16157e+06
1236	1.236	-4437911	-3.16254e+06
1238	1.238	-4439068	-3163930
1240	1.24	-4441162	-3.16426e+06
1242	1.242	-4.44263e+06	-3.16304e+06
1244	1.244	-4441564	-3.16305e+06
1246	1.246	-4.44351e+06	-3.16322e+06
1248	1.248	-4442752	-3.16284e+06
1250	1.25	-4442839	-3158723
1252	1.252	-4.44399e+06	-3160840
1254	1.254	-4441555	-3.16445e+06
1256	1.256	-4438965	-3163935
1258	1.258	-4441242	-3164027
1260	1.26	-4.43761e+06	-3164801
1262	1.262	-4437760	-3160307
1264	1.264	-4.4381e+06	-3160606
1266	1.266	-4.44138e+06	-3.16087e+06
1268	1.268	-4.43919e+06	-3.15715e+06
1270	1.27	-4.44066e+06	-3.1605e+06
1272	1.272	-4441092	-3.16128e+06
1274	1.274	-4439903	-3.16046e+06
1276	1.276	-4.43969e+06	-3.16211e+06
1278	1.278	-4.44181e+06	-3.16495e+06
1280	1.28	-4440606	-3159686
1282	1.282	-4.43835e+06	-3.1603e+06
1284	1.284	-4436491	-3.16191e+06
1286	1.286	-4437557	-3.16224e+06
1288	1.288	-4.43643e+06	-3.16157e+06
1290	1.29	-4.43847e+06	-3.16507e+06
1292	1.292	-4.43742e+06	-3.16479e+06
1294	1.294	-4.43791e+06	-3.16506e+06
1296	1.296	-4435574	-3.16539e+06
1298	1.298	-4435118	-3.16251e+06
1300	1.3	-4.43855e+06	-3.16222e+06
1302	1.302	-4.4434e+06	-3.16433e+06
1304	1.304	-4.43956e+06	-3161899
1306	1.306	-4436483	-3.16325e+06
1308	1.308	-4437285	-3.16247e+06
1310	1.31	-4435773	-3.16338e+06
1312	1.312	-4434382	-3.16446e+06
1314	1.314	-4.43541e+06	-3.16011e+06
1316	1.316	-4.436e+06	-3163460
1318	1.318	-4436479	-3.16535e+06
1320	1.32	-4436453	-3164461
1322	1.322	-4438103	-3.16276e+06
1324	1.324	-4436261	-3.16394e+06
1326	1.326	-4436263	-3162145
1328	1.328	-4434456	-3.16581e+06
1330	1.33	-4437019	-3163661
1332	1.332	-4437090	-3.16456e+06
1334	1.334	-4438467	-3.1614e+06
1336	1.336	-4.43886e+06	-3.16324e+06
1338	1.338	-4437275	-3161942
1340	1.34	-4.43684e+06	-3163754
1342	1.342	-4438094	-3.16261e+06
1344	1.344	-4436746	-3158584
1346	1.346	-4.4334e+06	-3.16261e+06
1348	1.348	-4435797	-3.16176e+06
1350	1.35	-4436906	-3.16142e+06
1352	1.352	-4.43849e+06	-3.16425e+06
1354	1.354	-4442779	-3.16434e+06
1356	1.356	-4439807	-3.16529e+06
1358	1.358	-4.44193e+06	-3.16543e+06
1360	1.36	-4440905	-3.16352e+06
1362	1.362	-4441430	-3163694
1364	1.364	-4.43664e+06	-3.16598e+06
1366	1.366	-4.43817e+06	-3163619
1368	1.368	-4437856	-3162339
1370	1.37	-4.43929e+06	-3.1628e+06
1372	1.372	-4436388	-3163018
1374	1.374	-4438712	-3.16195e+06
1376	1.376	-4434580	-3.16378e+06
1378	1.378	-4437123	-3160554
1380	1.38	-4.43952e+06	-3.16422e+06
1382	1.382	-4.43891e+06	-3.16459e+06
1384	1.384	-4440480	-3.16351e+06
1386	1.386	-4438959	-3.1649e+06
1388	1.388	-4441949	-3.163e+06
1390	1.39	-4436685	-3.16144e+06
1392	1.392	-4.43613e+06	-3162504
1394	1.394	-4.43735e+06	-3.16297e+06
1396	1.396	-4437880	-3.1633e+06
1398	1.398	-4.4382e+06	-3.15987e+06
1400	1.4	-4.43837e+06	-3.15929e+06
1402	1.402	-4438209	-3.16016e+06
1404	1.404	-4.43804e+06	-3160920
1406	1.406	-4.43658e+06	-3158283
1408	1.408	-4437298	-3158758
1410	1.41	-4.43732e+06	-3.16087e+06
1412	1.412	-4.43857e+06	-3.16252e+06
1414	1.414	-4.43564e+06	-3161604
1416	1.416	-4.43605e+06	-3.1582e+06
1418	1.418	-4.43523e+06	-3.16015e+06
1420	1.42	-4434987	-3.16175e+06
1422	1.422	-4.43287e+06	-3.16313e+06
1424	1.424	-4433594	-3.15881e+06
1426	1.426	-4.43286e+06	-3.16022e+06
1428	1.428	-4.43496e+06	-3.16169e+06
1430	1.43	-4.43618e+06	-3.16296e+06
1432	1.432	-4.43648e+06	-3160870
1434	1.434	-4.44011e+06	-3.15921e+06
1436	1.436	-4.44123e+06	-3.1631e+06
1438	1.438	-4437681	-3.16466e+06
1440	1.44	-4.43851e+06	-3162031
1442	1.442	-4439872	-3163297
1444	1.444	-4.43907e+06	-3.16292e+06
1446	1.446	-4.43988e+06	-3.16387e+06
1448	1.448	-4438428	-3.16184e+06
1450	1.45	-4.43588e+06	-3.16372e+06
1452	1.452	-4.43889e+06	-3.16318e+06
1454	1.454	-4437434	-3.15956e+06
1456	1.456	-4436715	-3.15475e+06
1458	1.458	-4.43672e+06	-3.16159e+06
1460	1.46	-4434622	-3.16056e+06
1462	1.462	-4.43577e+06	-3.16124e+06
1464	1.464	-4438695	-3.16365e+06
1466	1.466	-4440480	-3.16298e+06
1468	1.468	-4439115	-3.16118e+06
1470	1.47	-4.44053e+06	-3162140
1472	1.472	-4439929	-3.15783e+06
1474	1.474	-4.44041e+06	-3160533
1476	1.476	-4441495	-3.16361e+06
1478	1.478	-4440900	-3.16305e+06
1480	1.48	-4.43829e+06	-3.16283e+06
1482	1.482	-4.4382e+06	-3162604
1484	1.484	-4.43921e+06	-3.16111e+06
1486	1.486	-4.43814e+06	-3.16267e+06
1488	1.488	-4437496	-3.16169e+06
1490	1.49	-4.43649e+06	-3.16207e+06
1492	1.492	-4.43891e+06	-3.16181e+06
1494	1.494	-4439575	-3.16159e+06
1496	1.496	-4436190	-3.16244e+06
1498	1.498	-4.43756e+06	-3.16616e+06
1500	1.5	-4440266	-3.16255e+06
1502	1.502	-4438945	-3.16175e+06
1504	1.504	-4.43996e+06	-3162535
1506	1.506	-4.43985e+06	-3.1604e+06
1508	1.508	-4.43954e+06	-3162267
1510	1.51	-4439242	-3.16197e+06
1512	1.512	-4439979	-3.16397e+06
1514	1.514	-4.43733e+06	-3.16245e+06
1516	1.516	-4440715	-3163212
1518	1.518	-4.43762e+06	-3.16526e+06
1520	1.52	-4439843	-3.1646e+06
1522	1.522	-4.43693e+06	-3.16533e+06
1524	1.524	-4439631	-3164206
1526	1.526	-4.43848e+06	-3.16419e+06
1528	1.528	-4439913	-3.16189e+06
1530	1.53	-4439620	-3161336
1532	1.532	-4.44039e+06	-3.16539e+06
1534	1.534	-4441708	-3.1631e+06
1536	1.536	-4443303	-3159393
1538	1.538	-4.44149e+06	-3165384
1540	1.54	-4439239	-3.16382e+06
1542	1.542	-4436946	-3.16753e+06
1544	1.544	-4436839	-3.16484e+06
1546	1.546	-4.43742e+06	-3163859
1548	1.548	-4435421	-3.16291e+06
1550	1.55	-4.43743e+06	-3162670
1552	1.552	-4.44056e+06	-3.16635e+06
1554	1.554	-4.44145e+06	-3.16665e+06
1556	1.556	-4438519	-3.16427e+06
1558	1.558	-4439898	-3165451
1560	1.56	-4.44037e+06	-3164236
1562	1.562	-4440310	-3.16521e+06
1564	1.564	-4439395	-3.16307e+06
1566	1.566	-4.43738e+06	-3.16209e+06
1568	1.568	-4.43884e+06	-3.16391e+06
1570	1.57	-4439274	-3163651
1572	1.572	-4436937	-3.1662e+06
1574	1.574	-4441953	-3.16494e+06
1576	1.576	-4442538	-3.16533e+06
1578	1.578	-4.44173e+06	-3.16345e+06
1580	1.58	-4.44202e+06	-3.16271e+06
1582	1.582	-4440320	-3.16264e+06
1584	1.584	-4.43961e+06	-3.16524e+06
1586	1.586	-4438933	-3161864
1588	1.588	-4.44066e+06	-3.16169e+06
1590	1.59	-4.44125e+06	-3.16021e+06
1592	1.592	-4.43809e+06	-3.1631e+06
1594	1.594	-4439987	-3159906
1596	1.596	-4438876	-3.16231e+06
1598	1.598	-4.43835e+06	-3.16454e+06
1600	1.6	-4437895	-3.16286e+06
1602	1.602	-4.43445e+06	-3.16363e+06
1604	1.604	-4.43459e+06	-3.16116e+06
1606	1.606	-4439799	-3.1649e+06
1608	1.608	-4441957	-3.16319e+06
1610	1.61	-4438797	-3161755
1612	1.612	-4.43828e+06	-3.16207e+06
1614	1.614	-4.43768e+06	-3.16324e+06
1616	1.616	-4.43888e+06	-3.16487e+06
1618	1.618	-4438694	-3.1658e+06
1620	1.62	-4.43808e+06	-3163296
1622	1.622	-4441024	-3.16106e+06
1624	1.624	-4.44362e+06	-3.16146e+06
1626	1.626	-4438982	-3161312
1628	1.628	-4437730	-3.16006e+06
1630	1.63	-4.43801e+06	-3.16082e+06
1632	1.632	-4.44159e+06	-3.16344e+06
1634	1.634	-4438972	-3.16393e+06
1636	1.636	-4.43868e+06	-3.162e+06
1638	1.638	-4438034	-3160638
1640	1.64	-4438354	-3.16109e+06
1642	1.642	-4.43818e+06	-3.16323e+06
1644	1.644	-4439111	-3163013
1646	1.646	-4438184	-3.16457e+06
1648	1.648	-4439618	-3.16537e+06
1650	1.65	-4437132	-3.16464e+06
1652	1.652	-4437722	-3163322
1654	1.654	-4434215	-3.1647e+06
1656	1.656	-4.4369e+06	-3.16709e+06
1658	1.658	-4.44261e+06	-3.16521e+06
1660	1.66	-4.43851e+06	-3.16115e+06
1662	1.662	-4.43904e+06	-3161103
1664	1.664	-4440946	-3.16184e+06
1666	1.666	-4.44343e+06	-3.16358e+06
1668	1.668	-4444496	-3163434
1670	1.67	-4443605	-3.16436e+06
1672	1.672	-4.43923e+06	-3.16189e+06
1674	1.674	-4441013	-3.16556e+06
1676	1.676	-4437966	-3.16441e+06
1678	1.678	-4438809	-3.16627e+06
1680	1.68	-4440313	-3.16592e+06
1682	1.682	-4.4373e+06	-3.16393e+06
1684	1.684	-4436647	-3166965
1686	1.686	-4.43791e+06	-3166042
1688	1.688	-4.43716e+06	-3.16264e+06
1690	1.69	-4438877	-3.16302e+06
1692	1.692	-4440236	-3.16196e+06
1694	1.694	-4441794	-3.1659e+06
1696	1.696	-4436424	-3.16387e+06
1698	1.698	-4.44152e+06	-3.16116e+06
1700	1.7	-4440057	-3.16068e+06
1702	1.702	-4437128	-3.16144e+06
1704	1.704	-4440502	-3.1623e+06
1706	1.706	-4442610	-3.16192e+06
1708	1.708	-4439583	-3.16357e+06
1710	1.71	-4436562	-3.1619e+06
1712	1.712	-4.44213e+06	-3.15863e+06
1714	1.714	-4.44085e+06	-3162085
1716	1.716	-4.43919e+06	-3.15803e+06
1718	1.718	-4.43807e+06	-3.16038e+06
1720	1.72	-4.43713e+06	-3160440
1722	1.722	-4440121	-3.16349e+06
1724	1.724	-4437646	-3.16527e+06
1726	1.726	-4.43922e+06	-3.16611e+06
1728	1.728	-4435739	-3.1664e+06
1730	1.73	-4436221	-3.16777e+06
1732	1.732	-4438179	-3166987
1734	1.734	-4.43461e+06	-3.16559e+06
1736	1.736	-4.43711e+06	-3.16435e+06
1738	1.738	-4.43442e+06	-3.16255e+06
1740	1.74	-4.43618e+06	-3162943
1742	1.742	-4439986	-3.16511e+06
1744	1.744	-4.43973e+06	-3.16181e+06
1746	1.746	-4.43873e+06	-3162062
1748	1.748	-4437315	-3159364
1750	1.75	-4.43754e+06	-3.16089e+06
1752	1.752	-4438855	-3.16384e+06
1754	1.754	-4.43911e+06	-3.16255e+06
1756	1.756	-4439816	-3.1645e+06
1758	1.758	-4439304	-3.16405e+06
1760	1.76	-4.43797e+06	-3.16081e+06
1762	1.762	-4.43991e+06	-3.15844e+06
1764	1.764	-4.44017e+06	-3.16038e+06
1766	1.766	-4437407	-3.16144e+06
1768	1.768	-4434810	-3.1595e+06
1770	1.77	-4.43813e+06	-3163377
1772	1.772	-4440908	-3165801
1774	1.774	-4438683	-3.16395e+06
1776	1.776	-4.43564e+06	-3.16469e+06
1778	1.778	-4438300	-3.16259e+06
1780	1.78	-4.43841e+06	-3.16149e+06
1782	1.782	-4.43852e+06	-3.162e+06
1784	1.784	-4438659	-3.16288e+06
1786	1.786	-4.44187e+06	-3.16292e+06
1788	1.788	-4441722	-3.16202e+06
1790	1.79	-4439313	-3.16071e+06
1792	1.792	-4.43858e+06	-3161338
1794	1.794	-4.43851e+06	-3.15986e+06
1796	1.796	-4442262	-3160507
1798	1.798	-4.44018e+06	-3164445
1800	1.8	-4436657	-3.16345e+06
1802	1.802	-4437691	-3.16278e+06
1804	1.804	-4.4406e+06	-3.16201e+06
1806	1.806	-4.44005e+06	-3.1632e+06
1808	1.808	-4.43961e+06	-3.15976e+06
1810	1.81	-4.4383e+06	-3.16317e+06
1812	1.812	-4438780	-3.16292e+06
1814	1.814	-4.43858e+06	-3.16025e+06
1816	1.816	-4.43968e+06	-3.16478e+06
1818	1.818	-4438410	-3.16329e+06
1820	1.82	-4.43876e+06	-3.1632e+06
1822	1.822	-4.4381e+06	-3162738
1824	1.824	-4.44087e+06	-3.16228e+06
1826	1.826	-4441372	-3.16365e+06
1828	1.828	-4438977	-3163414
1830	1.83	-4439610	-3.16376e+06
1832	1.832	-4441905	-3.16377e+06
1834	1.834	-4.44282e+06	-3.16301e+06
1836	1.836	-4443269	-3.162e+06
1838	1.838	-4437631	-3.16359e+06
1840	1.84	-4438689	-3.16605e+06
1842	1.842	-4.44037e+06	-3.16422e+06
1844	1.844	-4.44057e+06	-3.16373e+06
1846	1.846	-4.43976e+06	-3163760
1848	1.848	-4439842	-3.16159e+06
1850	1.85	-4440595	-3.16237e+06
1852	1.852	-4.43945e+06	-3.15951e+06
1854	1.854	-4.44038e+06	-3.15971e+06
1856	1.856	-4437911	-3.16266e+06
1858	1.858	-4434410	-3.16223e+06
1860	1.86	-4.43776e+06	-3163465
1862	1.862	-4.43752e+06	-3164165
1864	1.864	-4437257	-3.16407e+06
1866	1.866	-4.43631e+06	-3.1623e+06
1868	1.868	-4.4378e+06	-3.16181e+06
1870	1.87	-4439086	-3162759
1872	1.872	-4.4389e+06	-3160130
1874	1.874	-4.43907e+06	-3.16026e+06
1876	1.876	-4.43768e+06	-3163013
1878	1.878	-4.43785e+06	-3159897
1880	1.88	-4.43581e+06	-3162618
1882	1.882	-4437662	-3.16322e+06
1884	1.884	-4437266	-3164392
1886	1.886	-4.43846e+06	-3.1635e+06
1888	1.888	-4.43832e+06	-3161756
1890	1.89	-4436005	-3.16353e+06
1892	1.892	-4441064	-3.16666e+06
1894	1.894	-4440676	-3.16417e+06
1896	1.896	-4.43991e+06	-3.16757e+06
1898	1.898	-4.44089e+06	-3.16292e+06
1900	1.9	-4439907	-3.16622e+06
1902	1.902	-4.43926e+06	-3160162
1904	1.904	-4.43842e+06	-3160183
1906	1.906	-4.44044e+06	-3.15764e+06
1908	1.908	-4436712	-3.16018e+06
1910	1.91	-4.43913e+06	-3.16093e+06
1912	1.912	-4436451	-3.16406e+06
1914	1.914	-4.43253e+06	-3.16669e+06
1916	1.916	-4434293	-3.16617e+06
1918	1.918	-4434699	-3.16385e+06
1920	1.92	-4438615	-3162946
1922	1.922	-4.4372e+06	-3.16387e+06
1924	1.924	-4439461	-3165606
1926	1.926	-4437458	-3.1644e+06
1928	1.928	-4.44119e+06	-3.16468e+06
1930	1.93	-4441895	-3.16416e+06
1932	1.932	-4440582	-3167895
1934	1.934	-4442522	-3.16543e+06
1936	1.936	-4440930	-3.16877e+06
1938	1.938	-4438533	-3.16285e+06
1940	1.94	-4.4377e+06	-3.16027e+06
1942	1.942	-4.4391e+06	-3.16224e+06
1944	1.944	-4438575	-3.16067e+06
1946	1.946	-4.44156e+06	-3.16093e+06
1948	1.948	-4.44171e+06	-3.16319e+06
1950	1.95	-4.43893e+06	-3.16141e+06
1952	1.952	-4438247	-3163179
1954	1.954	-4.43661e+06	-3.15978e+06
1956	1.956	-4.43657e+06	-3163105
1958	1.958	-4439829	-3162218
1960	1.96	-4439928	-3.16179e+06
1962	1.962	-4.43606e+06	-3.1605e+06
1964	1.964	-4.43537e+06	-3.16027e+06
1966	1.966	-4.43459e+06	-3.16158e+06
1968	1.968	-4.43685e+06	-3.16079e+06
1970	1.97	-4.43624e+06	-3.1592e+06
1972	1.972	-4438968	-3158600
1974	1.974	-4.43956e+06	-3.16151e+06
1976	1.976	-4.44109e+06	-3.15855e+06
1978	1.978	-4440596	-3.16138e+06
1980	1.98	-4440992	-3.15954e+06
1982	1.982	-4.4402e+06	-3.16132e+06
1984	1.984	-4.44056e+06	-3.16696e+06
1986	1.986	-4441286	-3.16388e+06
1988	1.988	-4441678	-3.16354e+06
1990	1.99	-4438252	-3.16502e+06
1992	1.992	-4439374	-3164183
1994	1.994	-4.4375e+06	-3167079
1996	1.996	-4.43369e+06	-3166876
1998	1.998	-4.43639e+06	-3.16557e+06
2000	2	-4.43786e+06	-3164790
2002	2.002	-4.43443e+06	-3.16114e+06
2004	2.004	-4.43705e+06	-3.16376e+06
2006	2.006	-4.43949e+06	-3.16239e+06
2008	2.008	-4439252	-3.16115e+06
2010	2.01	-4.43864e+06	-3162438
2012	2.012	-4.43912e+06	-3.16352e+06
2014	2.014	-4437305	-3.16159e+06
2016	2.016	-4.44036e+06	-3.16207e+06
2018	2.018	-4.43782e+06	-3.16064e+06
2020	2.02	-4436438	-3.16087e+06
2022	2.022	-4.43804e+06	-3163965
2024	2.024	-4.43467e+06	-3.16197e+06
2026	2.026	-4432823	-3.1622e+06
2028	2.028	-4.43706e+06	-3.16386e+06
2030	2.03	-4440064	-3.16064e+06
2032	2.032	-4437987	-3161712
2034	2.034	-4.44061e+06	-3.16227e+06
2036	2.036	-4439692	-3.16502e+06
2038	2.038	-4.44244e+06	-3.16562e+06
2040	2.04	-4441825	-3165613
2042	2.042	-4.43728e+06	-3.16428e+06
2044	2.044	-4438643	-3.16168e+06
2046	2.046	-4439734	-3.16564e+06
2048	2.048	-4440148	-3.16197e+06
2050	2.05	-4.44196e+06	-3.16226e+06
2052	2.052	-4441912	-3163216
2054	2.054	-4439763	-3.16195e+06
2056	2.056	-4.4343e+06	-3.1624e+06
2058	2.058	-4439126	-3.16494e+06
2060	2.06	-4438896	-3162706
2062	2.062	-4442070	-3.165e+06
2064	2.064	-4437504	-3.16185e+06
2066	2.066	-4.43951e+06	-3162378
2068	2.068	-4441296	-3.16147e+06
2070	2.07	-4439659	-3163381
2072	2.072	-4.44018e+06	-3.16319e+06
2074	2.074	-4.44038e+06	-3.16318e+06
2076	2.076	-4.43985e+06	-3.16625e+06
2078	2.078	-4.4382e+06	-3.16534e+06
2080	2.08	-4435342	-3.16514e+06
2082	2.082	-4.43702e+06	-3.16543e+06
2084	2.084	-4.43549e+06	-3.16209e+06
2086	2.086	-4436507	-3.16191e+06
2088	2.088	-4438482	-3164279
2090	2.09	-4436165	-3.16103e+06
2092	2.092	-4438932	-3.16391e+06
2094	2.094	-4437116	-3.16457e+06
2096	2.096	-4.43705e+06	-3.16189e+06
2098	2.098	-4.43462e+06	-3162028
2100	2.1	-4.43577e+06	-3.16452e+06
2102	2.102	-4436281	-3.16169e+06
2104	2.104	-4.43646e+06	-3.16108e+06
2106	2.106	-4.43906e+06	-3.15945e+06
2108	2.108	-4.44103e+06	-3.16071e+06
2110	2.11	-4.43946e+06	-3.16396e+06
2112	2.112	-4.43962e+06	-3.16199e+06
2114	2.114	-4.43848e+06	-3.164e+06
2116	2.116	-4439719	-3.1627e+06
2118	2.118	-4.44064e+06	-3.16249e+06
2120	2.12	-4441077	-3.16322e+06
2122	2.122	-4.43977e+06	-3166271
2124	2.124	-4.43819e+06	-3.16269e+06
2126	2.126	-4.43828e+06	-3.16346e+06
2128	2.128	-4.44027e+06	-3.16207e+06
2130	2.13	-4.44128e+06	-3.1621e+06
2132	2.132	-4.44399e+06	-3.16417e+06
2134	2.134	-4.43602e+06	-3.16223e+06
2136	2.136	-4436727	-3.16363e+06
2138	2.138	-4.44106e+06	-3.16423e+06
2140	2.14	-4.44231e+06	-3.16618e+06
2142	2.142	-4441222	-3.16298e+06
2144	2.144	-4.44078e+06	-3164570
2146	2.146	-4.44142e+06	-3159385
2148	2.148	-4.44192e+06	-3.16153e+06
2150	2.15	-4.43969e+06	-3.1652e+06
2152	2.152	-4.43959e+06	-3163507
2154	2.154	-4.43788e+06	-3162417
2156	2.156	-4.44021e+06	-3163009
2158	2.158	-4.43755e+06	-3.1621e+06
2160	2.16	-4436849	-3.16446e+06
2162	2.162	-4436175	-3163071
2164	2.164	-4439197	-3.16116e+06
2166	2.166	-4434858	-3.16221e+06
2168	2.168	-4437058	-3162804
2170	2.17	-4.43653e+06	-3165854
2172	2.172	-4437962	-3.16645e+06
2174	2.174	-4.43897e+06	-3.16383e+06
2176	2.176	-4.44079e+06	-3162321
2178	2.178	-4442986	-3163291
2180	2.18	-4437807	-3.16305e+06
2182	2.182	-4436308	-3.1632e+06
2184	2.184	-4439014	-3.16167e+06
2186	2.186	-4.44017e+06	-3162469
2188	2.188	-4438540	-3163580
2190	2.19	-4439607	-3.16106e+06
2192	2.192	-4.43892e+06	-3.1632e+06
2194	2.194	-4439745	-3.16351e+06
2196	2.196	-4.44097e+06	-3166031
2198	2.198	-4441671	-3.16303e+06
2200	2.2	-4.44077e+06	-3159877
2202	2.202	-4.44314e+06	-3.16053e+06
2204	2.204	-4443192	-3.16064e+06
2206	2.206	-4.44227e+06	-3.15988e+06
2208	2.208	-4438423	-3163227
2210	2.21	-4444940	-3163503
2212	2.212	-4441160	-3161719
2214	2.214	-4435697	-3.16081e+06
2216	2.216	-4.43531e+06	-3.16119e+06
2218	2.218	-4.43774e+06	-3.16536e+06
2220	2.22	-4440241	-3.16259e+06
2222	2.222	-4442939	-3161976
2224	2.224	-4442044	-3.1617e+06
2226	2.226	-4.43709e+06	-3.16213e+06
2228	2.228	-4437961	-3.1637e+06
2230	2.23	-4442267	-3164684
2232	2.232	-4.43785e+06	-3.16363e+06
2234	2.234	-4440330	-3.16103e+06
2236	2.236	-4438063	-3.16422e+06
2238	2.238	-4437487	-3.16454e+06
2240	2.24	-4439369	-3166555
2242	2.242	-4439944	-3.16576e+06
2244	2.244	-4.44096e+06	-3.16713e+06
2246	2.246	-4.43834e+06	-3.16421e+06
2248	2.248	-4436059	-3.16468e+06
2250	2.25	-4.44003e+06	-3.16388e+06
2252	2.252	-4.43796e+06	-3.16241e+06
2254	2.254	-4438791	-3.16308e+06
2256	2.256	-4.4368e+06	-3.16508e+06
2258	2.258	-4436011	-3.16757e+06
2260	2.26	-4435789	-3164439
2262	2.262	-4.4377e+06	-3.16227e+06
2264	2.264	-4.43838e+06	-3160760
2266	2.266	-4438774	-3159252
2268	2.268	-4440575	-3.16198e+06
2270	2.27	-4443707	-3164821
2272	2.272	-4440327	-3162746
2274	2.274	-4442121	-3161689
2276	2.276	-4438876	-3.16351e+06
2278	2.278	-4441775	-3166441
2280	2.28	-4.44152e+06	-3165477
2282	2.282	-4.44141e+06	-3.16527e+06
2284	2.284	-4.44223e+06	-3.1622e+06
2286	2.286	-4445641	-3.16203e+06
2288	2.288	-4441811	-3.16493e+06
2290	2.29	-4441873	-3162196
2292	2.292	-4.44096e+06	-3.16191e+06
2294	2.294	-4439948	-3164042
2296	2.296	-4439751	-3.1619e+06
2298	2.298	-4441499	-3159158
2300	2.3	-4439478	-3.16333e+06
2302	2.302	-4438210	-3165881
2304	2.304	-4438210	-3165746
2306	2.306	-4.43959e+06	-3.16319e+06
2308	2.308	-4439544	-3163444
2310	2.31	-4.44075e+06	-3165495
2312	2.312	-4438453	-3.16466e+06
2314	2.314	-4437258	-3.16377e+06
2316	2.316	-4438145	-3.16371e+06
2318	2.318	-4440333	-3163647
2320	2.32	-4.43872e+06	-3.16415e+06
2322	2.322	-4438563	-3.16391e+06
2324	2.324	-4440155	-3.167e+06
2326	2.326	-4440817	-3.16691e+06
2328	2.328	-4444929	-3.16685e+06
2330	2.33	-4.4411e+06	-3167291
2332	2.332	-4.44392e+06	-3166309
2334	2.334	-4443607	-3.16514e+06
2336	2.336	-4.43843e+06	-3.16748e+06
2338	2.338	-4438986	-3.16416e+06
2340	2.34	-4438137	-3.16538e+06
2342	2.342	-4.4394e+06	-3.16523e+06
2344	2.344	-4441296	-3.1655e+06
2346	2.346	-4.44078e+06	-3168745
2348	2.348	-4.43886e+06	-3.16567e+06
2350	2.35	-4439322	-3.16715e+06
2352	2.352	-4442429	-3.16687e+06
2354	2.354	-4444772	-3166251
2356	2.356	-4443630	-3.16327e+06
2358	2.358	-4446546	-3.16505e+06
2360	2.36	-4444264	-3.16352e+06
2362	2.362	-4442126	-3.16295e+06
2364	2.364	-4.44323e+06	-3.165e+06
2366	2.366	-4.44345e+06	-3.16308e+06
2368	2.368	-4442708	-3165160
2370	2.37	-4439812	-3.16429e+06
2372	2.372	-4.4424e+06	-3.16203e+06
2374	2.374	-4.44088e+06	-3160482
2376	2.376	-4.44055e+06	-3163721
2378	2.378	-4439550	-3.16545e+06
2380	2.38	-4.43788e+06	-3.16622e+06
2382	2.382	-4.43706e+06	-3.16682e+06
2384	2.384	-4.4389e+06	-3167227
2386	2.386	-4.44053e+06	-3.16348e+06
2388	2.388	-4.43822e+06	-3.164e+06
2390	2.39	-4.44025e+06	-3.16445e+06
2392	2.392	-4.43818e+06	-3.16633e+06
2394	2.394	-4438878	-3.1655e+06
2396	2.396	-4.43857e+06	-3.16609e+06
2398	2.398	-4438509	-3.16771e+06
2400	2.4	-4.43699e+06	-3163635
2402	2.402	-4.43886e+06	-3162655
2404	2.404	-4.43549e+06	-3.16518e+06
2406	2.406	-4.43865e+06	-3.16411e+06
2408	2.408	-4.43729e+06	-3.16317e+06
2410	2.41	-4438427	-3165682
2412	2.412	-4.44001e+06	-3.16567e+06
2414	2.414	-4438938	-3164604
2416	2.416	-4.43802e+06	-3164615
2418	2.418	-4.44037e+06	-3.16479e+06
2420	2.42	-4441903	-3.16534e+06
2422	2.422	-4441347	-3164709
2424	2.424	-4441072	-3.16493e+06
2426	2.426	-4.43992e+06	-3.16383e+06
2428	2.428	-4.43989e+06	-3168111
2430	2.43	-4.44036e+06	-3.16679e+06
2432	2.432	-4437588	-3.16667e+06
2434	2.434	-4.43876e+06	-3.16689e+06
2436	2.436	-4438707	-3.16745e+06
2438	2.438	-4.43726e+06	-3.16359e+06
2440	2.44	-4.43938e+06	-3.1623e+06
2442	2.442	-4.43813e+06	-3.16394e+06
2444	2.444	-4434596	-3.16503e+06
2446	2.446	-4436166	-3164721
2448	2.448	-4438681	-3.16189e+06
2450	2.45	-4.43858e+06	-3163617
2452	2.452	-4438555	-3.16114e+06
2454	2.454	-4.43783e+06	-3.16254e+06
2456	2.456	-4441212	-3.16655e+06
2458	2.458	-4.44094e+06	-3164463
2460	2.46	-4.44076e+06	-3.165e+06
2462	2.462	-4.43938e+06	-3162874
2464	2.464	-4442529	-3163355
2466	2.466	-4441212	-3.16164e+06
2468	2.468	-4.44166e+06	-3.16296e+06
2470	2.47	-4.43932e+06	-3.16111e+06
2472	2.472	-4439369	-3.16133e+06
2474	2.474	-4437983	-3.16335e+06
2476	2.476	-4.43885e+06	-3.16412e+06
2478	2.478	-4439277	-3.16388e+06
2480	2.48	-4438672	-3.16474e+06
2482	2.482	-4.43913e+06	-3.16216e+06
2484	2.484	-4440256	-3.16294e+06
2486	2.486	-4438665	-3.16461e+06
2488	2.488	-4.43983e+06	-3.1631e+06
2490	2.49	-4.44218e+06	-3.16487e+06
2492	2.492	-4442280	-3164720
2494	2.494	-4440524	-3.16366e+06
2496	2.496	-4440253	-3.16319e+06
2498	2.498	-4.43844e+06	-3.16566e+06
2500	2.5	-4441448	-3163369
2502	2.502	-4.4406e+06	-3.16142e+06
2504	2.504	-4435548	-3.15971e+06
2506	2.506	-4439011	-3.16098e+06
2508	2.508	-4.43995e+06	-3.1617e+06
2510	2.51	-4.44046e+06	-3.16338e+06
2512	2.512	-4.43693e+06	-3.15994e+06
2514	2.514	-4440455	-3.16294e+06
2516	2.516	-4.44069e+06	-3.1637e+06
2518	2.518	-4.44142e+06	-3.16371e+06
2520	2.52	-4.44097e+06	-3162627
2522	2.522	-4437993	-3164350
2524	2.524	-4436070	-3.16641e+06
2526	2.526	-4441121	-3.16334e+06
2528	2.528	-4440237	-3.16355e+06
2530	2.53	-4.44094e+06	-3.16497e+06
2532	2.532	-4440421	-3.16549e+06
2534	2.534	-4.43773e+06	-3162061
2536	2.536	-4.44188e+06	-3.16395e+06
2538	2.538	-4.43978e+06	-3.16169e+06
2540	2.54	-4440945	-3.16395e+06
2542	2.542	-4436643	-3165358
2544	2.544	-4436959	-3.16365e+06
2546	2.546	-4.44031e+06	-3162339
2548	2.548	-4437427	-3.16428e+06
2550	2.55	-4442514	-3163814
2552	2.552	-4440943	-3164278
2554	2.554	-4439320	-3.16419e+06
2556	2.556	-4.43814e+06	-3.16529e+06
2558	2.558	-4.43596e+06	-3.16264e+06
2560	2.56	-4436500	-3.1626e+06
2562	2.562	-4.44063e+06	-3.16038e+06
2564	2.564	-4439078	-3160040
2566	2.566	-4.43983e+06	-3.16354e+06
2568	2.568	-4.4409e+06	-3.1605e+06
2570	2.57	-4.4404e+06	-3.16364e+06
2572	2.572	-4440370	-3.16509e+06
2574	2.574	-4.43857e+06	-3.16361e+06
2576	2.576	-4.43717e+06	-3.1642e+06
2578	2.578	-4434886	-3163071
2580	2.58	-4436899	-3.1624e+06
2582	2.582	-4.43688e+06	-3.16176e+06
2584	2.584	-4437219	-3.16249e+06
2586	2.586	-4.43727e+06	-3.16328e+06
2588	2.588	-4437877	-3164932
2590	2.59	-4438708	-3.16544e+06
2592	2.592	-4.43794e+06	-3.16234e+06
2594	2.594	-4438311	-3163451
2596	2.596	-4.43742e+06	-3164923
2598	2.598	-4439530	-3.16561e+06
2600	2.6	-4439071	-3.16264e+06
2602	2.602	-4439543	-3.16475e+06
2604	2.604	-4.44132e+06	-3168084
2606	2.606	-4441533	-3164908
2608	2.608	-4.43644e+06	-3.16779e+06
2610	2.61	-4436803	-3.16733e+06
2612	2.612	-4437891	-3.16334e+06
2614	2.614	-4.4379e+06	-3162808
2616	2.616	-4438756	-3.16146e+06
2618	2.618	-4439252	-3163533
2620	2.62	-4.43743e+06	-3.16199e+06
2622	2.622	-4437539	-3162359
2624	2.624	-4.43913e+06	-3.16262e+06
2626	2.626	-4.43993e+06	-3.16316e+06
2628	2.628	-4.44191e+06	-3.16176e+06
2630	2.63	-4438231	-3.16458e+06
2632	2.632	-4441416	-3.16333e+06
2634	2.634	-4440216	-3.16206e+06
2636	2.636	-4.43855e+06	-3.15981e+06
2638	2.638	-4437749	-3164022
2640	2.64	-4436767	-3.16442e+06
2642	2.642	-4.43614e+06	-3.16224e+06
2644	2.644	-4439703	-3.16268e+06
2646	2.646	-4.4382e+06	-3.16234e+06
2648	2.648	-4.44056e+06	-3.16017e+06
2650	2.65	-4.43849e+06	-3.16148e+06
2652	2.652	-4437381	-3.16241e+06
2654	2.654	-4438867	-3166174
2656	2.656	-4439920	-3.16238e+06
2658	2.658	-4.43921e+06	-3.16309e+06
2660	2.66	-4.44209e+06	-3.16397e+06
2662	2.662	-4.44323e+06	-3.16371e+06
2664	2.664	-4.44393e+06	-3164610
2666	2.666	-4.4432e+06	-3.1621e+06
2668	2.668	-4.44495e+06	-3.16323e+06
2670	2.67	-4.44007e+06	-3.16231e+06
2672	2.672	-4.44105e+06	-3.16492e+06
2674	2.674	-4441116	-3163355
2676	2.676	-4438447	-3165625
2678	2.678	-4.43866e+06	-3.16525e+06
2680	2.68	-4438956	-3.16464e+06
2682	2.682	-4437434	-3164560
2684	2.684	-4.43693e+06	-3.16477e+06
2686	2.686	-4438506	-3163263
2688	2.688	-4.43788e+06	-3161363
2690	2.69	-4438725	-3.16522e+06
2692	2.692	-4440483	-3.16337e+06
2694	2.694	-4437951	-3.16325e+06
2696	2.696	-4.43989e+06	-3.16596e+06
2698	2.698	-4.44013e+06	-3.16709e+06
2700	2.7	-4.44099e+06	-3164200
2702	2.702	-4440746	-3165189
2704	2.704	-4439584	-3164216
2706	2.706	-4.43895e+06	-3.16574e+06
2708	2.708	-4439369	-3.16458e+06
2710	2.71	-4436893	-3165195
2712	2.712	-4.43573e+06	-3.16515e+06
2714	2.714	-4.43837e+06	-3.16171e+06
2716	2.716	-4.43596e+06	-3161961
2718	2.718	-4438099	-3.1654e+06
2720	2.72	-4.43454e+06	-3.16585e+06
2722	2.722	-4.43455e+06	-3.16702e+06
2724	2.724	-4436852	-3163144
2726	2.726	-4439566	-3.16664e+06
2728	2.728	-4.43813e+06	-3.16251e+06
2730	2.73	-4.43755e+06	-3161980
2732	2.732	-4437764	-3.16191e+06
2734	2.734	-4.43877e+06	-3162812
2736	2.736	-4438336	-3.16268e+06
2738	2.738	-4.43852e+06	-3165892
2740	2.74	-4.44127e+06	-3.16321e+06
2742	2.742	-4.43986e+06	-3.16404e+06
2744	2.744	-4.43995e+06	-3164208
2746	2.746	-4441037	-3.1643e+06
2748	2.748	-4.43651e+06	-3.16225e+06
2750	2.75	-4.43838e+06	-3.16204e+06
2752	2.752	-4437499	-3.16168e+06
2754	2.754	-4.43879e+06	-3.1631e+06
2756	2.756	-4.44332e+06	-3.16302e+06
2758	2.758	-4441120	-3165338
2760	2.76	-4.43936e+06	-3.1635e+06
2762	2.762	-4.44081e+06	-3.1642e+06
2764	2.764	-4439370	-3162634
2766	2.766	-4.4398e+06	-3.16275e+06
2768	2.768	-4.43969e+06	-3164732
2770	2.77	-4438573	-3.16198e+06
2772	2.772	-4438917	-3.16126e+06
2774	2.774	-4.43394e+06	-3.16148e+06
2776	2.776	-4.43931e+06	-3.16159e+06
2778	2.778	-4439184	-3.1613e+06
2780	2.78	-4.43793e+06	-3.16025e+06
2782	2.782	-4.44043e+06	-3.15821e+06
2784	2.784	-4.43978e+06	-3.15963e+06
2786	2.786	-4.43864e+06	-3159646
2788	2.788	-4441428	-3.15992e+06
2790	2.79	-4441582	-3162067
2792	2.792	-4442015	-3.1614e+06
2794	2.794	-4441677	-3.16197e+06
2796	2.796	-4441154	-3.16525e+06
2798	2.798	-4.44141e+06	-3.16813e+06
2800	2.8	-4440046	-3.1662e+06
2802	2.802	-4437723	-3164374
2804	2.804	-4.43995e+06	-3.16593e+06
2806	2.806	-4.43936e+06	-3.15996e+06
2808	2.808	-4440297	-3164536
2810	2.81	-4.44097e+06	-3.16264e+06
2812	2.812	-4.44124e+06	-3163630
2814	2.814	-4445322	-3.16193e+06
2816	2.816	-4.44206e+06	-3160987
2818	2.818	-4442563	-3.15943e+06
2820	2.82	-4439012	-3159565
2822	2.822	-4437986	-3.16216e+06
2824	2.824	-4.44137e+06	-3163549
2826	2.826	-4436575	-3.16743e+06
2828	2.828	-4.43666e+06	-3.16471e+06
2830	2.83	-4440457	-3.16516e+06
2832	2.832	-4444193	-3163894
2834	2.834	-4440274	-3.16403e+06
2836	2.836	-4.43936e+06	-3162116
2838	2.838	-4.44259e+06	-3.16238e+06
2840	2.84	-4438658	-3163797
2842	2.842	-4438288	-3162197
2844	2.844	-4439492	-3.16229e+06
2846	2.846	-4439546	-3.16222e+06
2848	2.848	-4439859	-3.16093e+06
2850	2.85	-4439653	-3.15988e+06
2852	2.852	-4.44013e+06	-3.16272e+06
2854	2.854	-4439282	-3.16366e+06
2856	2.856	-4440833	-3.16383e+06
2858	2.858	-4441778	-3.16358e+06
2860	2.86	-4439896	-3162839
2862	2.862	-4.44086e+06	-3.1644e+06
2864	2.864	-4.43979e+06	-3.16091e+06
2866	2.866	-4.4369e+06	-3.16295e+06
2868	2.868	-4.43597e+06	-3.16099e+06
2870	2.87	-4437985	-3.16232e+06
2872	2.872	-4.43856e+06	-3.16205e+06
2874	2.874	-4438908	-3.16114e+06
2876	2.876	-4.43833e+06	-3.16177e+06
2878	2.878	-4.44068e+06	-3.16645e+06
2880	2.88	-4440279	-3168778
2882	2.882	-4.44023e+06	-3.16583e+06
2884	2.884	-4.43878e+06	-3.16728e+06
2886	2.886	-4.43727e+06	-3.16613e+06
2888	2.888	-4438309	-3.16439e+06
2890	2.89	-4.43949e+06	-3.1676e+06
2892	2.892	-4442256	-3.16895e+06
2894	2.894	-4.44115e+06	-3.16733e+06
2896	2.896	-4.44119e+06	-3.16241e+06
2898	2.898	-4.44124e+06	-3.16415e+06
2900	2.9	-4.44005e+06	-3161835
2902	2.902	-4441978	-3.16312e+06
2904	2.904	-4.44247e+06	-3.16451e+06
2906	2.906	-4.44377e+06	-3162858
2908	2.908	-4.43925e+06	-3.16273e+06
2910	2.91	-4436686	-3160503
2912	2.912	-4.43762e+06	-3.16171e+06
2914	2.914	-4436362	-3163576
2916	2.916	-4440098	-3.16306e+06
2918	2.918	-4440079	-3.16415e+06
2920	2.92	-4441145	-3.16339e+06
2922	2.922	-4.44069e+06	-3161458
2924	2.924	-4441123	-3.1645e+06
2926	2.926	-4.44103e+06	-3.16198e+06
2928	2.928	-4.44045e+06	-3.16223e+06
2930	2.93	-4442064	-3.16393e+06
2932	2.932	-4.44269e+06	-3.16265e+06
2934	2.934	-4.44443e+06	-3.16008e+06
2936	2.936	-4.43981e+06	-3162229
2938	2.938	-4.44032e+06	-3.16297e+06
2940	2.94	-4.4412e+06	-3.16465e+06
2942	2.942	-4439233	-3.16593e+06
2944	2.944	-4.44001e+06	-3160530
2946	2.946	-4441831	-3.16291e+06
2948	2.948	-4437078	-3.16351e+06
2950	2.95	-4.44439e+06	-3163002
2952	2.952	-4.43638e+06	-3.1606e+06
2954	2.954	-4436649	-3.15996e+06
2956	2.956	-4.43563e+06	-3.15739e+06
2958	2.958	-4439955	-3.15899e+06
2960	2.96	-4440353	-3.16048e+06
2962	2.962	-4.44177e+06	-3.16125e+06
2964	2.964	-4.44161e+06	-3.16702e+06
2966	2.966	-4439424	-3.16538e+06
2968	2.968	-4.4367e+06	-3.16313e+06
2970	2.97	-4438432	-3.16444e+06
2972	2.972	-4441778	-3161489
2974	2.974	-4.43962e+06	-3.16257e+06
2976	2.976	-4.44025e+06	-3.16374e+06
2978	2.978	-4442792	-3.16757e+06
2980	2.98	-4439507	-3.16493e+06
2982	2.982	-4.43973e+06	-3.16203e+06
2984	2.984	-4439464	-3.1613e+06
2986	2.986	-4.44032e+06	-3165552
2988	2.988	-4439292	-3161536
2990	2.99	-4.4398e+06	-3.16336e+06
2992	2.992	-4436335	-3161566
2994	2.994	-4438587	-3.16485e+06
2996	2.996	-4438075	-3.16273e+06
2998	2.998	-4.44258e+06	-3.16269e+06
3000	3	-4.44175e+06	-3.16434e+06
3002	3.002	-4.43903e+06	-3.16435e+06
3004	3.004	-4.44053e+06	-3.16419e+06
3006	3.006	-4442431	-3.1625e+06
3008	3.008	-4441729	-3.16381e+06
3010	3.01	-4.43774e+06	-3.16331e+06
3012	3.012	-4440423	-3.15948e+06
3014	3.014	-4.44049e+06	-3158816
3016	3.016	-4.43984e+06	-3161356
3018	3.018	-4435366	-3.16377e+06
3020	3.02	-4437049	-3.16393e+06
3022	3.022	-4442155	-3161900
3024	3.024	-4.43926e+06	-3.16043e+06
3026	3.026	-4441000	-3.16479e+06
3028	3.028	-4.43819e+06	-3.16276e+06
3030	3.03	-4.43781e+06	-3.16525e+06
3032	3.032	-4438695	-3.16567e+06
3034	3.034	-4.44158e+06	-3162817
3036	3.036	-4441346	-3.16364e+06
3038	3.038	-4.44025e+06	-3.16246e+06
3040	3.04	-4442222	-3.16637e+06
3042	3.042	-4.44012e+06	-3.16641e+06
3044	3.044	-4.44124e+06	-3.16478e+06
3046	3.046	-4.44209e+06	-3162750
3048	3.048	-4.44256e+06	-3.16372e+06
3050	3.05	-4.44325e+06	-3163731
3052	3.052	-4.44072e+06	-3164843
3054	3.054	-4436863	-3164991
3056	3.056	-4438624	-3163413
3058	3.058	-4438442	-3162027
3060	3.06	-4.44002e+06	-3.16481e+06
3062	3.062	-4442039	-3162901
3064	3.064	-4440679	-3.16255e+06
3066	3.066	-4.43731e+06	-3163571
3068	3.068	-4439497	-3.16105e+06
3070	3.07	-4.44145e+06	-3.16554e+06
3072	3.072	-4439404	-3164694
3074	3.074	-4443539	-3.16326e+06
3076	3.076	-4440958	-3.16378e+06
3078	3.078	-4438506	-3.16624e+06
3080	3.08	-4437245	-3.16841e+06
3082	3.082	-4.43956e+06	-3.16724e+06
3084	3.084	-4437722	-3.16703e+06
3086	3.086	-4440103	-3.16651e+06
3088	3.088	-4440915	-3.16061e+06
3090	3.09	-4.44071e+06	-3.16211e+06
3092	3.092	-4.44227e+06	-3.16298e+06
3094	3.094	-4.4398e+06	-3.16527e+06
3096	3.096	-4440404	-3.16483e+06
3098	3.098	-4.4405e+06	-3.16386e+06
3100	3.1	-4443578	-3.16438e+06
3102	3.102	-4.4413e+06	-3.1652e+06
3104	3.104	-4.44193e+06	-3.16327e+06
3106	3.106	-4438077	-3.16554e+06
3108	3.108	-4440147	-3.16749e+06
3110	3.11	-4440996	-3.16246e+06
3112	3.112	-4442145	-3.16237e+06
3114	3.114	-4.44158e+06	-3.16218e+06
3116	3.116	-4.44029e+06	-3.16312e+06
3118	3.118	-4.44328e+06	-3.16477e+06
3120	3.12	-4.44224e+06	-3.16163e+06
3122	3.122	-4.44044e+06	-3.16531e+06
3124	3.124	-4442523	-3.16109e+06
3126	3.126	-4.44217e+06	-3158808
3128	3.128	-4440518	-3162589
3130	3.13	-4.44445e+06	-3.16367e+06
3132	3.132	-4443196	-3166016
3134	3.134	-4442736	-3.16577e+06
3136	3.136	-4.44016e+06	-3.16251e+06
3138	3.138	-4.43801e+06	-3.16623e+06
3140	3.14	-4.43959e+06	-3167764
3142	3.142	-4436268	-3.16521e+06
3144	3.144	-4438249	-3.16077e+06
3146	3.146	-4436250	-3.16512e+06
3148	3.148	-4437574	-3.16467e+06
3150	3.15	-4.44089e+06	-3.16604e+06
3152	3.152	-4.43873e+06	-3164059
3154	3.154	-4436693	-3.16282e+06
3156	3.156	-4.43958e+06	-3.16295e+06
3158	3.158	-4439990	-3.1626e+06
3160	3.16	-4439800	-3.16365e+06
3162	3.162	-4.4445e+06	-3.16693e+06
3164	3.164	-4.44389e+06	-3.16479e+06
3166	3.166	-4.44107e+06	-3.16329e+06
3168	3.168	-4.43749e+06	-3.16281e+06
3170	3.17	-4.43608e+06	-3.16397e+06
3172	3.172	-4438108	-3.16381e+06
3174	3.174	-4436117	-3.16539e+06
3176	3.176	-4439110	-3.16599e+06
3178	3.178	-4.43899e+06	-3.16415e+06
3180	3.18	-4439961	-3.16532e+06
3182	3.182	-4.4397e+06	-3.16535e+06
3184	3.184	-4440215	-3.16361e+06
3186	3.186	-4441882	-3164987
3188	3.188	-4441708	-3166867
3190	3.19	-4443120	-3.16575e+06
3192	3.192	-4440860	-3.16789e+06
3194	3.194	-4438940	-3.16536e+06
3196	3.196	-4.43689e+06	-3.16675e+06
3198	3.198	-4436897	-3.16656e+06
3200	3.2	-4.43688e+06	-3.16537e+06
3202	3.202	-4.43704e+06	-3.16807e+06
3204	3.204	-4439605	-3165903
3206	3.206	-4.44012e+06	-3.16435e+06
3208	3.208	-4.43984e+06	-3.16239e+06
3210	3.21	-4439327	-3.16314e+06
3212	3.212	-4440689	-3163058
3214	3.214	-4.44112e+06	-3.16507e+06
3216	3.216	-4441194	-3.16436e+06
3218	3.218	-4438880	-3.16345e+06
3220	3.22	-4.44077e+06	-3.16377e+06
3222	3.222	-4.44064e+06	-3.16221e+06
3224	3.224	-4438102	-3164664
3226	3.226	-4439904	-3.16578e+06
3228	3.228	-4439845	-3.16565e+06
3230	3.23	-4443868	-3.16341e+06
3232	3.232	-4444991	-3164101
3234	3.234	-4443863	-3.16327e+06
3236	3.236	-4441909	-3.16153e+06
3238	3.238	-4442057	-3164304
3240	3.24	-4.43811e+06	-3.16409e+06
3242	3.242	-4438690	-3167101
3244	3.244	-4.43832e+06	-3.16312e+06
3246	3.246	-4438556	-3.1632e+06
3248	3.248	-4441610	-3.16372e+06
3250	3.25	-4442846	-3.16117e+06
3252	3.252	-4438408	-3.15987e+06
3254	3.254	-4.43829e+06	-3163155
3256	3.256	-4438043	-3.16567e+06
3258	3.258	-4440321	-3.16282e+06
3260	3.26	-4440728	-3.165e+06
3262	3.262	-4437845	-3.16464e+06
3264	3.264	-4.44073e+06	-3.16622e+06
3266	3.266	-4.4405e+06	-3.16316e+06
3268	3.268	-4.4397e+06	-3165589
3270	3.27	-4.4372e+06	-3.16124e+06
3272	3.272	-4438753	-3.16512e+06
3274	3.274	-4441855	-3.16338e+06
3276	3.276	-4436870	-3166259
3278	3.278	-4.43937e+06	-3.16546e+06
3280	3.28	-4440229	-3.1623e+06
3282	3.282	-4.43758e+06	-3.16371e+06
3284	3.284	-4.44031e+06	-3.16771e+06
3286	3.286	-4440150	-3.16535e+06
3288	3.288	-4.4396e+06	-3.16436e+06
3290	3.29	-4438451	-3.16073e+06
3292	3.292	-4.43924e+06	-3.16314e+06
3294	3.294	-4436041	-3164838
3296	3.296	-4439009	-3.16472e+06
3298	3.298	-4439047	-3165077
3300	3.3	-4434311	-3166450
3302	3.302	-4.43773e+06	-3.1631e+06
3304	3.304	-4434742	-3161525
3306	3.306	-4.43805e+06	-3.16449e+06
3308	3.308	-4440002	-3.15942e+06
3310	3.31	-4439388	-3.16417e+06
3312	3.312	-4.44174e+06	-3.16092e+06
3314	3.314	-4445032	-3.16397e+06
3316	3.316	-4442457	-3.16511e+06
3318	3.318	-4441925	-3.16377e+06
3320	3.32	-4439447	-3163133
3322	3.322	-4.43894e+06	-3.16354e+06
3324	3.324	-4440080	-3163666
3326	3.326	-4443934	-3.16295e+06
3328	3.328	-4446798	-3.16106e+06
3330	3.33	-4.44346e+06	-3163417
3332	3.332	-4.44361e+06	-3.16646e+06
3334	3.334	-4440552	-3.16379e+06
3336	3.336	-4.43787e+06	-3.16368e+06
3338	3.338	-4439708	-3.16289e+06
3340	3.34	-4439536	-3.16222e+06
3342	3.342	-4439942	-3.16425e+06
3344	3.344	-4.44106e+06	-3.16845e+06
3346	3.346	-4.4376e+06	-3.16619e+06
3348	3.348	-4437458	-3.16452e+06
3350	3.35	-4.43617e+06	-3.16596e+06
3352	3.352	-4.44091e+06	-3.16404e+06
3354	3.354	-4439480	-3.16482e+06
3356	3.356	-4.44123e+06	-3.16443e+06
3358	3.358	-4.44055e+06	-3.16474e+06
3360	3.36	-4.44082e+06	-3163542
3362	3.362	-4.43959e+06	-3.16264e+06
3364	3.364	-4.44023e+06	-3161682
3366	3.366	-4436161	-3.16448e+06
3368	3.368	-4441281	-3.16084e+06
3370	3.37	-4.43895e+06	-3162329
3372	3.372	-4442649	-3.16398e+06
3374	3.374	-4.43811e+06	-3.15876e+06
3376	3.376	-4.44004e+06	-3.16187e+06
3378	3.378	-4.43987e+06	-3.16262e+06
3380	3.38	-4.44014e+06	-3.16213e+06
3382	3.382	-4438963	-3.16346e+06
3384	3.384	-4438871	-3.16403e+06
3386	3.386	-4.43678e+06	-3.16501e+06
3388	3.388	-4436506	-3.16654e+06
3390	3.39	-4.43814e+06	-3167263
3392	3.392	-4435591	-3161580
3394	3.394	-4.43658e+06	-3162838
3396	3.396	-4436115	-3.16487e+06
3398	3.398	-4436217	-3164173
3400	3.4	-4436162	-3167876
3402	3.402	-4.4346e+06	-3.16653e+06
3404	3.404	-4438970	-3.16377e+06
3406	3.406	-4440689	-3.16511e+06
3408	3.408	-4.44241e+06	-3.16483e+06
3410	3.41	-4443376	-3.16274e+06
3412	3.412	-4441342	-3164327
3414	3.414	-4.44037e+06	-3.16286e+06
3416	3.416	-4442972	-3.16082e+06
3418	3.418	-4439140	-3.16268e+06
3420	3.42	-4441154	-3.16249e+06
3422	3.422	-4442297	-3.16317e+06
3424	3.424	-4.44392e+06	-3.16464e+06
3426	3.426	-4440646	-3.16376e+06
3428	3.428	-4441905	-3.16179e+06
3430	3.43	-4.44223e+06	-3.16395e+06
3432	3.432	-4.44211e+06	-3.16358e+06
3434	3.434	-4.43999e+06	-3.16346e+06
3436	3.436	-4437336	-3.16364e+06
3438	3.438	-4441027	-3.16355e+06
3440	3.44	-4439937	-3.16494e+06
3442	3.442	-4439771	-3163618
3444	3.444	-4437641	-3164563
3446	3.446	-4.44032e+06	-3.16365e+06
3448	3.448	-4.44073e+06	-3.16548e+06
3450	3.45	-4440444	-3.16508e+06
3452	3.452	-4.44123e+06	-3.16169e+06
3454	3.454	-4440500	-3164455
3456	3.456	-4438159	-3162230
3458	3.458	-4439452	-3.16252e+06
3460	3.46	-4437053	-3.16317e+06
3462	3.462	-4.442e+06	-3.16402e+06
3464	3.464	-4.4418e+06	-3.16594e+06
3466	3.466	-4442620	-3.1649e+06
3468	3.468	-4.44149e+06	-3.16219e+06
3470	3.47	-4441388	-3164684
3472	3.472	-4.43591e+06	-3.16623e+06
3474	3.474	-4.43908e+06	-3.16298e+06
3476	3.476	-4438326	-3.16151e+06
3478	3.478	-4439379	-3.16512e+06
3480	3.48	-4.43915e+06	-3.16416e+06
3482	3.482	-4.43545e+06	-3.16444e+06
3484	3.484	-4438340	-3.1633e+06
3486	3.486	-4439604	-3164870
3488	3.488	-4.44272e+06	-3.16305e+06
3490	3.49	-4.43944e+06	-3.16398e+06
3492	3.492	-4.43945e+06	-3165204
3494	3.494	-4438437	-3.16413e+06
3496	3.496	-4438440	-3.16449e+06
3498	3.498	-4438604	-3.16619e+06
3500	3.5	-4.43717e+06	-3165816
3502	3.502	-4439027	-3.16421e+06
3504	3.504	-4.4401e+06	-3.16465e+06
3506	3.506	-4444159	-3.16118e+06
3508	3.508	-4440994	-3164433
3510	3.51	-4438803	-3.16596e+06
3512	3.512	-4.43801e+06	-3.16529e+06
3514	3.514	-4.4418e+06	-3.16425e+06
3516	3.516	-4441856	-3.1616e+06
3518	3.518	-4438207	-3.1624e+06
3520	3.52	-4438489	-3163683
3522	3.522	-4.4393e+06	-3.16309e+06
3524	3.524	-4.44139e+06	-3.16134e+06
3526	3.526	-4.44215e+06	-3.1604e+06
3528	3.528	-4439941	-3.16021e+06
3530	3.53	-4435883	-3.16252e+06
3532	3.532	-4437477	-3.16092e+06
3534	3.534	-4439539	-3160514
3536	3.536	-4.43805e+06	-3.16404e+06
3538	3.538	-4433957	-3.16389e+06
3540	3.54	-4.43596e+06	-3.16551e+06
3542	3.542	-4.43473e+06	-3162302
3544	3.544	-4.43515e+06	-3.15941e+06
3546	3.546	-4433208	-3.16089e+06
3548	3.548	-4437758	-3161938
3550	3.55	-4437786	-3.15973e+06
3552	3.552	-4440574	-3.1606e+06
3554	3.554	-4.44231e+06	-3.16174e+06
3556	3.556	-4439948	-3.16423e+06
3558	3.558	-4.4392e+06	-3.16484e+06
3560	3.56	-4439341	-3.16233e+06
3562	3.562	-4439477	-3.16374e+06
3564	3.564	-4.43971e+06	-3.16482e+06
3566	3.566	-4.43604e+06	-3.16531e+06
3568	3.568	-4.43681e+06	-3.16483e+06
3570	3.57	-4.43662e+06	-3.16211e+06
3572	3.572	-4438878	-3.16106e+06
3574	3.574	-4437356	-3.1619e+06
3576	3.576	-4.4361e+06	-3.16146e+06
3578	3.578	-4439281	-3.16098e+06
3580	3.58	-4.43991e+06	-3.15866e+06
3582	3.582	-4.44198e+06	-3.16183e+06
3584	3.584	-4443388	-3.16371e+06
3586	3.586	-4.44322e+06	-3162572
3588	3.588	-4.44207e+06	-3.1604e+06
3590	3.59	-4439752	-3.1603e+06
3592	3.592	-4.44317e+06	-3159057
3594	3.594	-4441411	-3.16086e+06
3596	3.596	-4441327	-3.16503e+06
3598	3.598	-4.43975e+06	-3160947
3600	3.6	-4440875	-3163028
3602	3.602	-4440420	-3.16622e+06
3604	3.604	-4442200	-3.16386e+06
3606	3.606	-4.44327e+06	-3.16571e+06
3608	3.608	-4.44022e+06	-3.16588e+06
3610	3.61	-4.44309e+06	-3166212
3612	3.612	-4439208	-3.16464e+06
3614	3.614	-4.44003e+06	-3.16706e+06
3616	3.616	-4.44034e+06	-3164303
3618	3.618	-4440005	-3164940
3620	3.62	-4437524	-3.16585e+06
3622	3.622	-4438023	-3165926
3624	3.624	-4440908	-3.16161e+06
3626	3.626	-4439542	-3.16406e+06
3628	3.628	-4438799	-3162546
3630	3.63	-4.44072e+06	-3.16181e+06
3632	3.632	-4.43813e+06	-3.1642e+06
3634	3.634	-4440403	-3.16328e+06
3636	3.636	-4438867	-3164567
3638	3.638	-4440052	-3.16286e+06
3640	3.64	-4.43695e+06	-3.16467e+06
3642	3.642	-4.43405e+06	-3.16157e+06
3644	3.644	-4437336	-3.16566e+06
3646	3.646	-4438515	-3.16372e+06
3648	3.648	-4440133	-3.16335e+06
3650	3.65	-4438963	-3.16161e+06
3652	3.652	-4.43777e+06	-3.16227e+06
3654	3.654	-4439876	-3.1623e+06
3656	3.656	-4.43804e+06	-3162273
3658	3.658	-4.43892e+06	-3.16342e+06
3660	3.66	-4.44205e+06	-3.16086e+06
3662	3.662	-4439776	-3.16402e+06
3664	3.664	-4.4422e+06	-3.16432e+06
3666	3.666	-4439313	-3.16391e+06
3668	3.668	-4.44059e+06	-3.16533e+06
3670	3.67	-4441409	-3.16682e+06
3672	3.672	-4441282	-3165911
3674	3.674	-4441711	-3.16501e+06
3676	3.676	-4.43871e+06	-3.16541e+06
3678	3.678	-4439607	-3.16413e+06
3680	3.68	-4.43966e+06	-3164471
3682	3.682	-4.4446e+06	-3.16619e+06
3684	3.684	-4441418	-3.16592e+06
3686	3.686	-4442592	-3.16748e+06
3688	3.688	-4.443e+06	-3.16433e+06
3690	3.69	-4441867	-3.16392e+06
3692	3.692	-4.44191e+06	-3.16189e+06
3694	3.694	-4.44179e+06	-3.16146e+06
3696	3.696	-4440397	-3.16511e+06
3698	3.698	-4.43897e+06	-3.16125e+06
3700	3.7	-4.44199e+06	-3.16226e+06
3702	3.702	-4.4412e+06	-3.16587e+06
3704	3.704	-4436551	-3.16374e+06
3706	3.706	-4.44126e+06	-3167266
3708	3.708	-4441932	-3.16458e+06
3710	3.71	-4.44197e+06	-3162595
3712	3.712	-4438018	-3.15934e+06
3714	3.714	-4.43918e+06	-3158860
3716	3.716	-4.44177e+06	-3.16011e+06
3718	3.718	-4.4397e+06	-3160439
3720	3.72	-4436461	-3160372
3722	3.722	-4.43545e+06	-3.1614e+06
3724	3.724	-4435870	-3162841
3726	3.726	-4.4382e+06	-3.16144e+06
3728	3.728	-4437992	-3.16247e+06
3730	3.73	-4.4364e+06	-3.16595e+06
3732	3.732	-4436884	-3.16594e+06
3734	3.734	-4.43839e+06	-3.16285e+06
3736	3.736	-4.43731e+06	-3.1616e+06
3738	3.738	-4.4403e+06	-3.16246e+06
3740	3.74	-4.43543e+06	-3.16658e+06
3742	3.742	-4437810	-3.16399e+06
3744	3.744	-4.43759e+06	-3.16378e+06
3746	3.746	-4.43934e+06	-3160873
3748	3.748	-4.43868e+06	-3.16459e+06
3750	3.75	-4439434	-3.16371e+06
3752	3.752	-4.43743e+06	-3163080
3754	3.754	-4437154	-3163879
3756	3.756	-4.43767e+06	-3162945
3758	3.758	-4438378	-3.16373e+06
3760	3.76	-4439970	-3166509
3762	3.762	-4440854	-3165296
3764	3.764	-4438930	-3.16277e+06
3766	3.766	-4437664	-3.16449e+06
3768	3.768	-4438790	-3.16646e+06
3770	3.77	-4439783	-3.16413e+06
3772	3.772	-4.44057e+06	-3.16635e+06
3774	3.774	-4438974	-3165699
3776	3.776	-4.44043e+06	-3.16455e+06
3778	3.778	-4437728	-3162819
3780	3.78	-4437930	-3162230
3782	3.782	-4.43967e+06	-3.16082e+06
3784	3.784	-4440244	-3.16015e+06
3786	3.786	-4440524	-3.16087e+06
3788	3.788	-4.43864e+06	-3.16205e+06
3790	3.79	-4.43619e+06	-3.15986e+06
3792	3.792	-4.43881e+06	-3.15865e+06
3794	3.794	-4436433	-3.16194e+06
3796	3.796	-4438480	-3.16348e+06
3798	3.798	-4.44189e+06	-3.15649e+06
3800	3.8	-4.43914e+06	-3.16251e+06
3802	3.802	-4.4386e+06	-3.16241e+06
3804	3.804	-4443575	-3.16431e+06
3806	3.806	-4443955	-3.16423e+06
3808	3.808	-4.44072e+06	-3.16594e+06
3810	3.81	-4.43967e+06	-3163313
3812	3.812	-4.4383e+06	-3166989
3814	3.814	-4.4391e+06	-3166092
3816	3.816	-4.44151e+06	-3171165
3818	3.818	-4.44399e+06	-3.16739e+06
3820	3.82	-4439147	-3.16747e+06
3822	3.822	-4.43784e+06	-3.16414e+06
3824	3.824	-4.43949e+06	-3.16361e+06
3826	3.826	-4440701	-3.16273e+06
3828	3.828	-4.43829e+06	-3.16378e+06
3830	3.83	-4.44032e+06	-3.16245e+06
3832	3.832	-4441687	-3.165e+06
3834	3.834	-4441947	-3163100
3836	3.836	-4.43949e+06	-3.16393e+06
3838	3.838	-4.44226e+06	-3.16743e+06
3840	3.84	-4440083	-3.16681e+06
3842	3.842	-4.44168e+06	-3.16475e+06
3844	3.844	-4.4399e+06	-3.16055e+06
3846	3.846	-4441880	-3.16011e+06
3848	3.848	-4.44374e+06	-3.16045e+06
3850	3.85	-4.44292e+06	-3.15959e+06
3852	3.852	-4440824	-3.16348e+06
3854	3.854	-4443951	-3.16518e+06
3856	3.856	-4441740	-3.16217e+06
3858	3.858	-4.43846e+06	-3.16188e+06
3860	3.86	-4439247	-3.16095e+06
3862	3.862	-4.43952e+06	-3.16148e+06
3864	3.864	-4.43835e+06	-3.15869e+06
3866	3.866	-4.43803e+06	-3.16261e+06
3868	3.868	-4437175	-3.16301e+06
3870	3.87	-4.43708e+06	-3165307
3872	3.872	-4439730	-3.16382e+06
3874	3.874	-4.4422e+06	-3.16417e+06
3876	3.876	-4442356	-3164096
3878	3.878	-4441431	-3.16675e+06
3880	3.88	-4440851	-3.16809e+06
3882	3.882	-4.44396e+06	-3164184
3884	3.884	-4.43911e+06	-3167199
3886	3.886	-4440485	-3166312
3888	3.888	-4440804	-3.16759e+06
3890	3.89	-4442161	-3.16851e+06
3892	3.892	-4439922	-3.16712e+06
3894	3.894	-4442111	-3168207
3896	3.896	-4.4414e+06	-3165215
3898	3.898	-4.43994e+06	-3164287
3900	3.9	-4439792	-3162928
3902	3.902	-4.44044e+06	-3.1665e+06
3904	3.904	-4440993	-3.16213e+06
3906	3.906	-4.43941e+06	-3163928
3908	3.908	-4438372	-3.16041e+06
3910	3.91	-4441477	-3.16424e+06
3912	3.912	-4438138	-3.16276e+06
3914	3.914	-4438727	-3.1622e+06
3916	3.916	-4.43853e+06	-3161697
3918	3.918	-4.43951e+06	-3.15914e+06
3920	3.92	-4.44038e+06	-3160645
3922	3.922	-4.44099e+06	-3.16484e+06
3924	3.924	-4.43879e+06	-3162822
3926	3.926	-4.4405e+06	-3.16388e+06
3928	3.928	-4440050	-3.1661e+06
3930	3.93	-4438408	-3.16252e+06
3932	3.932	-4.43847e+06	-3165368
3934	3.934	-4.44116e+06	-3.16356e+06
3936	3.936	-4442025	-3.16197e+06
3938	3.938	-4440664	-3.16305e+06
3940	3.94	-4443087	-3.16494e+06
3942	3.942	-4441339	-3.16222e+06
3944	3.944	-4.43973e+06	-3.16203e+06
3946	3.946	-4.44341e+06	-3162227
3948	3.948	-4.44127e+06	-3.16449e+06
3950	3.95	-4.44073e+06	-3164394
3952	3.952	-4.43608e+06	-3.16595e+06
3954	3.954	-4438749	-3163284
3956	3.956	-4438495	-3.16359e+06
3958	3.958	-4440205	-3.16528e+06
3960	3.96	-4438148	-3.16537e+06
3962	3.962	-4.43559e+06	-3.1657e+06
3964	3.964	-4.44164e+06	-3.16512e+06
3966	3.966	-4.43839e+06	-3.16422e+06
3968	3.968	-4437175	-3.16516e+06
3970	3.97	-4.43874e+06	-3164358
3972	3.972	-4438408	-3.16522e+06
3974	3.974	-4440155	-3.16301e+06
3976	3.976	-4.43829e+06	-3.16137e+06
3978	3.978	-4.43754e+06	-3.16195e+06
3980	3.98	-4441098	-3159981
3982	3.982	-4.43972e+06	-3.16134e+06
3984	3.984	-4439476	-3.16452e+06
3986	3.986	-4441399	-3.16681e+06
3988	3.988	-4442863	-3.16547e+06
3990	3.99	-4.44192e+06	-3.16689e+06
3992	3.992	-4.44217e+06	-3.16437e+06
3994	3.994	-4443331	-3166641
3996	3.996	-4.43897e+06	-3.16779e+06
[truncated: 48,002 more rows]
